# Supplementary material for: Integrated Analysis Reveals a lncRNA–miRNA–mRNA Network Associated with Pigeon Skeletal Muscle Development
Source: Genes (Basel). 2021 Nov 11;12(11):1787. doi: 10.3390/genes12111787 (PMC8625974; doi:10.3390/genes12111787)
Supplement: Supplementary file 1 [file genes-12-01787-s001.zip]

Archive with 18 entries (17 files):
- genes-1442823-supplementary material/
- genes-1442823-supplementary material/Figure S1.tif
- genes-1442823-supplementary material/Figure S2.tif
- genes-1442823-supplementary material/FigureS3.tif
- genes-1442823-supplementary material/Table S1.pdf
- genes-1442823-supplementary material/Table S10.csv
- genes-1442823-supplementary material/Table S11.csv
- genes-1442823-supplementary material/Table S12.xls
- genes-1442823-supplementary material/Table S13.csv
- genes-1442823-supplementary material/Table S14.csv
- genes-1442823-supplementary material/Table S2.pdf
- genes-1442823-supplementary material/Table S3.pdf
- genes-1442823-supplementary material/Table S4.xlsx
- genes-1442823-supplementary material/Table S5.xlsx
- genes-1442823-supplementary material/Table S6.xlsx
- genes-1442823-supplementary material/Table S7.csv
- genes-1442823-supplementary material/Table S8.csv
- genes-1442823-supplementary material/Table S9.csv
