# Supplementary material for: Integrated Analysis Reveals a lncRNA–miRNA–mRNA Network Associated with Pigeon Skeletal Muscle Development
Source: Genes (Basel). 2021 Nov 11;12(11):1787. doi: 10.3390/genes12111787 (PMC8625974; doi:10.3390/genes12111787)
Supplement: Supplementary file 1 [file genes-12-01787-s001.zip › genes-1442823-supplementary material/Table S10.csv]

Description	Number	Enrichment	Pvalue	Type
RNA binding	0.11372549	29	7.41E-05	MF
nucleoplasm	0.049773756	11	0.000230739	CC
transmembrane receptor protein kinase activity	0.035294118	9	0.00065987	MF
anatomical structure development	0.132978723	25	0.001617862	BP
multicellular organism development	0.122340426	23	0.002126023	BP
mRNA transport	0.021276596	4	0.002212374	BP
nuclear lumen	0.058823529	13	0.002487444	CC
endomembrane system	0.162895928	36	0.002762539	CC
organelle subcompartment	0.07239819	16	0.003287525	CC
RNA localization	0.021276596	4	0.003310019	BP
nucleic acid transport	0.021276596	4	0.003310019	BP
RNA transport	0.021276596	4	0.003310019	BP
establishment of RNA localization	0.021276596	4	0.003310019	BP
transmembrane receptor protein tyrosine kinase activity	0.02745098	7	0.003459462	MF
nuclear body	0.018099548	4	0.004159945	CC
Golgi apparatus	0.081447964	18	0.004358742	CC
developmental process	0.132978723	25	0.004550089	BP
protein tyrosine kinase activity	0.02745098	7	0.004794084	MF
cell surface receptor signaling pathway	0.085106383	16	0.006434829	BP
membrane organization	0.026595745	5	0.007725268	BP
endoplasmic reticulum membrane	0.058823529	13	0.009063523	CC
nuclear outer membrane-endoplasmic reticulum membrane network	0.058823529	13	0.009063523	CC
endoplasmic reticulum subcompartment	0.058823529	13	0.009063523	CC
membrane-enclosed lumen	0.067873303	15	0.010301534	CC
organelle lumen	0.067873303	15	0.010301534	CC
intracellular organelle lumen	0.067873303	15	0.010301534	CC
nucleobase-containing compound transport	0.021276596	4	0.011261805	BP
endoplasmic reticulum	0.07239819	16	0.01341543	CC
nuclear protein-containing complex	0.058823529	13	0.014541934	CC
protein glycosylation	0.042553191	8	0.014735376	BP
macromolecule glycosylation	0.042553191	8	0.014735376	BP
glycosylation	0.042553191	8	0.014735376	BP
glycoprotein biosynthetic process	0.042553191	8	0.01640955	BP
cell-cell adhesion	0.037234043	7	0.016790919	BP
mRNA binding	0.011764706	3	0.017293467	MF
aspartic-type endopeptidase activity	0.011764706	3	0.017293467	MF
aspartic-type peptidase activity	0.011764706	3	0.017293467	MF
cysteine-type endopeptidase activity	0.015686275	4	0.018029984	MF
anchored component of membrane	0.013574661	3	0.019038884	CC
Golgi cisterna	0.013574661	3	0.019038884	CC
Golgi cisterna membrane	0.013574661	3	0.019038884	CC
chromosome	0.049773756	11	0.019120846	CC
response to endoplasmic reticulum stress	0.015957447	3	0.020195948	BP
DNA binding	0.125490196	32	0.02111643	MF
endoplasmic reticulum protein-containing complex	0.013574661	3	0.024382821	CC
transcription regulator complex	0.022624434	5	0.02447216	CC
methyltransferase activity	0.043137255	11	0.02612554	MF
carbohydrate biosynthetic process	0.021276596	4	0.026349123	BP
protein-containing complex localization	0.015957447	3	0.026528172	BP
cellular protein complex disassembly	0.015957447	3	0.026528172	BP
glycoprotein metabolic process	0.042553191	8	0.026885808	BP
S-adenosylmethionine-dependent methyltransferase activity	0.023529412	6	0.029786163	MF
protein kinase activity	0.078431373	20	0.029912139	MF
regulation of cell population proliferation	0.026595745	5	0.030200482	BP
ubiquitin-protein transferase activity	0.02745098	7	0.032568334	MF
regulation of nitrogen compound metabolic process	0.106382979	20	0.033343949	BP
transferase activity, transferring one-carbon groups	0.043137255	11	0.036046523	MF
transaminase activity	0.011764706	3	0.036214016	MF
phosphotransferase activity, alcohol group as acceptor	0.08627451	22	0.037749707	MF
membrane coat	0.018099548	4	0.038658844	CC
transport vesicle	0.018099548	4	0.038658844	CC
coated membrane	0.018099548	4	0.038658844	CC
regulation of primary metabolic process	0.106382979	20	0.041336654	BP
N-methyltransferase activity	0.015686275	4	0.04155961	MF
TOR signaling	0.015957447	3	0.041982638	BP
protein-containing complex disassembly	0.015957447	3	0.041982638	BP
homophilic cell adhesion via plasma membrane adhesion molecules	0.026595745	5	0.044130722	BP
transferase activity, transferring nitrogenous groups	0.011764706	3	0.044157402	MF
Golgi stack	0.013574661	3	0.044719445	CC
vesicle coat	0.013574661	3	0.044719445	CC
axon	0.013574661	3	0.044719445	CC
organelle membrane	0.135746606	30	0.046401244	CC
cell population proliferation	0.026595745	5	0.049503246	BP
cell-cell adhesion via plasma-membrane adhesion molecules	0.026595745	5	0.049503246	BP
