# Supplementary material for: Integrated Analysis Reveals a lncRNA–miRNA–mRNA Network Associated with Pigeon Skeletal Muscle Development
Source: Genes (Basel). 2021 Nov 11;12(11):1787. doi: 10.3390/genes12111787 (PMC8625974; doi:10.3390/genes12111787)
Supplement: Supplementary file 1 [file genes-12-01787-s001.zip › genes-1442823-supplementary material/Table S11.csv]

	ID	Description	GeneRatio	BgRatio	pvalue	geneID	Count
clv04110	clv04110	Cell cycle	14/257	113/4859	0.002312559	102097780/102088594/102095987/102085398/102098352/102093465/102084928/102085406/102095608/102083445/102092950/102086741/102089573/102088123	14
clv04114	clv04114	Oocyte meiosis	12/257	101/4859	0.006559564	102093501/102097866/102095987/102098352/102086447/102084928/102088936/102095608/102093920/102092950/102095946/102088123	12
clv03040	clv03040	Spliceosome	12/257	105/4859	0.008905046	102096638/102092354/102097252/102092302/102092601/102096996/102087257/102092045/102084182/102085191/102090736/102085855	12
clv03030	clv03030	DNA replication	5/257	27/4859	0.012324221	102091451/102086528/102089573/102092982/102084834	5
clv03015	clv03015	mRNA surveillance pathway	9/257	75/4859	0.016541471	102094727/102095970/102093920/102086782/102087781/102085844/102095200/102095503/102092041	9
clv00760	clv00760	Nicotinate and nicotinamide metabolism	5/257	30/4859	0.019127033	102094757/102085148/102083650/102097486/102087309	5
clv04520	clv04520	Adherens junction	8/257	67/4859	0.023887267	102095466/102088707/102096643/102095465/102091546/102092158/102084579/102093234	8
clv03013	clv03013	Nucleocytoplasmic transport	10/257	94/4859	0.025748921	102092629/102086861/102094585/102097523/102086782/102096669/102094161/102084229/102085855/102095503	10
clv01210	clv01210	2-Oxocarboxylic acid metabolism	3/257	14/4859	0.034500817	102089178/102087961/102088917	3
clv00480	clv00480	Glutathione metabolism	6/257	47/4859	0.035871435	102086760/102086243/102085011/102093534/102092480/102088917	6
clv04144	clv04144	Endocytosis	18/257	221/4859	0.043153949	102089662/102091371/102091805/102097559/102096243/102095465/102095510/102091137/102091546/102090308/102091564/102088191/102087625/102090500/102098883/102093957/102096718/102084579	18
clv00020	clv00020	Citrate cycle (TCA cycle)	4/257	26/4859	0.045644495	102096110/102097494/102093871/102088917	4
clv04330	clv04330	Notch signaling pathway	6/257	53/4859	0.059141469	102091620/102095491/102085406/102098339/102086625/102095751	6
clv04512	clv04512	ECM-receptor interaction	8/257	81/4859	0.062928935	102085465/102091471/102091068/102085272/102087447/102094798/102096284/102087195	8
clv00532	clv00532	Glycosaminoglycan biosynthesis - chondroitin sulfate / dermatan sulfate	3/257	18/4859	0.066267351	102091033/102094121/102096830	3
clv04920	clv04920	Adipocytokine signaling pathway	6/257	57/4859	0.07870455	102085465/102088108/102096345/102085202/102084443/102084071	6
clv00520	clv00520	Amino sugar and nucleotide sugar metabolism	5/257	45/4859	0.086945527	102091671/102088553/102084284/102088004/102098032	5
clv01230	clv01230	Biosynthesis of amino acids	6/257	60/4859	0.095497041	102091714/102090087/102089178/102093812/102085805/102088917	6
clv03060	clv03060	Protein export	3/257	22/4859	0.107359637	102094976/102094492/102096019	3
clv04914	clv04914	Progesterone-mediated oocyte maturation	7/257	77/4859	0.110980437	102093501/102097866/102093465/102084928/102096204/102095608/102092950	7
clv03420	clv03420	Nucleotide excision repair	4/257	36/4859	0.120062046	102091451/102098641/102086528/102084834	4
clv00071	clv00071	Fatty acid degradation	4/257	37/4859	0.12935126	102085732/102096345/102092115/102091542	4
clv01250	clv01250	Biosynthesis of nucleotide sugars	4/257	37/4859	0.12935126	102088553/102084284/102088004/102098032	4
clv04010	clv04010	MAPK signaling pathway	17/257	242/4859	0.138739114	102094103/102092034/102086745/102090039/102095465/102097525/102086447/102085878/102091137/102085143/102090550/102088936/102084634/102087625/102089427/102085947/102094371	17
clv04310	clv04310	Wnt signaling pathway	11/257	144/4859	0.138844092	102088707/102086447/102092142/102098339/102088936/102091034/102084953/102095946/102087258/102087677/102089539	11
clv00380	clv00380	Tryptophan metabolism	4/257	38/4859	0.138929722	102096110/102087961/102097486/102091542	4
clv00030	clv00030	Pentose phosphate pathway	3/257	25/4859	0.143183493	102090087/102093534/102098032	3
clv03410	clv03410	Base excision repair	3/257	25/4859	0.143183493	102086528/102092982/102092705	3
clv04140	clv04140	Autophagy - animal	10/257	130/4859	0.148542032	102087934/102095980/102088108/102094499/102092693/102087188/102093920/102095370/102089107/102090198	10
clv00260	clv00260	Glycine, serine and threonine metabolism	4/257	39/4859	0.148783443	102096110/102085805/102093548/102093632	4
clv04510	clv04510	Focal adhesion	13/257	180/4859	0.155435536	102094103/102095466/102091371/102098181/102088707/102091471/102091068/102091546/102087625/102085272/102087447/102094798/102087195	13
clv01200	clv01200	Carbon metabolism	8/257	101/4859	0.163919354	102096110/102090087/102089178/102085805/102093534/102093548/102093871/102088917	8
clv00330	clv00330	Arginine and proline metabolism	4/257	42/4859	0.179850066	102091714/102093812/102090970/102093632	4
clv04141	clv04141	Protein processing in endoplasmic reticulum	10/257	136/4859	0.181449023	102084486/102094976/102086861/102090733/102088224/102094492/102093752/102089107/102097601/102085645	10
clv00410	clv00410	beta-Alanine metabolism	3/257	28/4859	0.182325957	102086859/102090970/102091542	3
clv00280	clv00280	Valine, leucine and isoleucine degradation	4/257	43/4859	0.190657224	102096110/102086859/102097486/102091542	4
clv00640	clv00640	Propanoate metabolism	3/257	29/4859	0.195958876	102096110/102086859/102091542	3
clv04810	clv04810	Regulation of actin cytoskeleton	13/257	190/4859	0.204095532	102084800/102088188/102091471/102091068/102096482/102085878/102091137/102091546/102084634/102087625/102085272/102096386/102088187	13
clv04916	clv04916	Melanogenesis	7/257	91/4859	0.204745492	102088707/102096204/102089621/102083943/102095946/102094371/102087258	7
clv00533	clv00533	Glycosaminoglycan biosynthesis - keratan sulfate	2/257	16/4859	0.20615493	102086185/102093764	2
clv03320	clv03320	PPAR signaling pathway	5/257	60/4859	0.209622971	102085465/102085732/102096345/102097018/102091542	5
clv00052	clv00052	Galactose metabolism	3/257	30/4859	0.209831607	102084284/102086420/102098032	3
clv00500	clv00500	Starch and sucrose metabolism	3/257	30/4859	0.209831607	102084204/102084284/102098032	3
clv00230	clv00230	Purine metabolism	9/257	127/4859	0.228183245	102086877/102093717/102090841/102092480/102095903/102092948/102098032/102097143/102094220	9
clv00510	clv00510	N-Glycan biosynthesis	4/257	47/4859	0.235733125	102086330/102088470/102088224/102093752	4
clv04150	clv04150	mTOR signaling pathway	10/257	145/4859	0.23638837	102087934/102088108/102086861/102086858/102085294/102092693/102087188/102086044/102087258/102090057	10
clv03430	clv03430	Mismatch repair	2/257	19/4859	0.265982199	102091451/102084834	2
clv04371	clv04371	Apelin signaling pathway	8/257	116/4859	0.269876654	102088108/102087608/102090203/102095465/102096204/102085202/102084443/102084634	8
clv04350	clv04350	TGF-beta signaling pathway	6/257	85/4859	0.293065027	102097780/102095465/102092281/102093920/102090679/102087897	6
clv00040	clv00040	Pentose and glucuronate interconversions	2/257	21/4859	0.30597563	102083838/102084284	2
clv00531	clv00531	Glycosaminoglycan degradation	2/257	21/4859	0.30597563	102091560/102089844	2
clv00310	clv00310	Lysine degradation	4/257	53/4859	0.307206	102096110/102093761/102087961/102091542	4
clv04370	clv04370	VEGF signaling pathway	4/257	54/4859	0.319378961	102086447/102088936/102091546/102085947	4
clv00650	clv00650	Butanoate metabolism	2/257	23/4859	0.345547683	102086859/102091542	2
clv04261	clv04261	Adrenergic signaling in cardiomyocytes	8/257	126/4859	0.349217009	102094917/102096204/102093920/102089621/102083943/102095946/102095200/102092041	8
clv00240	clv00240	Pyrimidine metabolism	4/257	59/4859	0.38054873	102092480/102097009/102092948/102096355	4
clv04137	clv04137	Mitophagy - animal	4/257	59/4859	0.38054873	102092693/102095507/102091546/102094758	4
clv00513	clv00513	Various types of N-glycan biosynthesis	3/257	42/4859	0.384803144	102086330/102088224/102093752	3
clv04218	clv04218	Cellular senescence	8/257	131/4859	0.390078234	102097780/102095465/102086447/102084928/102085143/102088936/102085947/102087797	8
clv04136	clv04136	Autophagy - other	2/257	28/4859	0.440602935	102095980/102093920	2
clv04540	clv04540	Gap junction	5/257	83/4859	0.449486105	102096204/102091546/102087625/102096311/102097143	5
clv04625	clv04625	C-type lectin receptor signaling pathway	5/257	83/4859	0.449486105	102086447/102088936/102091546/102084071/102085947	5
clv00920	clv00920	Sulfur metabolism	1/257	11/4859	0.450304815	102093717	1
clv00601	clv00601	Glycosphingolipid biosynthesis - lacto and neolacto series	2/257	29/4859	0.458724717	102093764/102093502	2
clv03450	clv03450	Non-homologous end-joining	1/257	12/4859	0.479445009	102092982	1
clv00630	clv00630	Glyoxylate and dicarboxylate metabolism	2/257	31/4859	0.493922753	102096110/102093548	2
clv04020	clv04020	Calcium signaling pathway	12/257	221/4859	0.506389525	102094103/102094917/102090203/102086447/102085878/102091137/102088936/102087625/102095946/102096780/102097223/102091398	12
clv05132	clv05132	Salmonella infection	12/257	221/4859	0.506389525	102098305/102088707/102096482/102095130/102097092/102084742/102085143/102087222/102089427/102096311/102096386/102095630	12
clv00982	clv00982	Drug metabolism - cytochrome P450	2/257	33/4859	0.527642753	102086243/102097486	2
clv00604	clv00604	Glycosphingolipid biosynthesis - ganglio series	1/257	14/4859	0.533189165	102093502	1
clv00120	clv00120	Primary bile acid biosynthesis	1/257	15/4859	0.557950854	102094713	1
clv00450	clv00450	Selenocompound metabolism	1/257	15/4859	0.557950854	102093717	1
clv04530	clv04530	Tight junction	8/257	154/4859	0.573887929	102088108/102096779/102084443/102091546/102093920/102084494/102096311/102084579	8
clv00250	clv00250	Alanine, aspartate and glutamate metabolism	2/257	36/4859	0.57530717	102086859/102089178	2
clv01212	clv01212	Fatty acid metabolism	3/257	56/4859	0.575393679	102085732/102096345/102091542	3
clv04910	clv04910	Insulin signaling pathway	6/257	116/4859	0.58278425	102088108/102092723/102085202/102084443/102092158/102091398	6
clv04145	clv04145	Phagosome	6/257	118/4859	0.599754004	102085465/102097092/102094492/102086044/102097005/102096311	6
clv00061	clv00061	Fatty acid biosynthesis	1/257	17/4859	0.603617253	102096345	1
clv00983	clv00983	Drug metabolism - other enzymes	3/257	59/4859	0.611269663	102086243/102092480/102097009	3
clv00620	clv00620	Pyruvate metabolism	2/257	39/4859	0.61938106	102096110/102087367	2
clv00220	clv00220	Arginine biosynthesis	1/257	18/4859	0.624656156	102089178	1
clv00830	clv00830	Retinol metabolism	2/257	40/4859	0.63327147	102087489/102097486	2
clv04912	clv04912	GnRH signaling pathway	4/257	82/4859	0.637942951	102085143/102091546/102090500/102095946	4
clv00100	clv00100	Steroid biosynthesis	1/257	19/4859	0.644582487	102090331	1
clv00603	clv00603	Glycosphingolipid biosynthesis - globo and isoglobo series	1/257	19/4859	0.644582487	102093502	1
clv00565	clv00565	Ether lipid metabolism	2/257	41/4859	0.646764179	102090500/102088908	2
clv04115	clv04115	p53 signaling pathway	3/257	65/4859	0.676751213	102083894/102084928/102089427	3
clv00340	clv00340	Histidine metabolism	1/257	21/4859	0.681328824	102090970	1
clv00514	clv00514	Other types of O-glycan biosynthesis	2/257	44/4859	0.684890389	102089133/102092788	2
clv03008	clv03008	Ribosome biogenesis in eukaryotes	3/257	66/4859	0.686838115	102091593/102084229/102093520	3
clv03460	clv03460	Fanconi anemia pathway	2/257	45/4859	0.696830168	102091451/102096717	2
clv00515	clv00515	Mannose type O-glycan biosynthesis	1/257	22/4859	0.698256996	102098296	1
clv04514	clv04514	Cell adhesion molecules	5/257	110/4859	0.6998015	102091471/102089051/102085272/102092158/102092861	5
clv01240	clv01240	Biosynthesis of cofactors	6/257	132/4859	0.707347716	102096110/102085805/102087489/102084284/102085148/102087309	6
clv00534	clv00534	Glycosaminoglycan biosynthesis - heparan sulfate / heparin	1/257	24/4859	0.729472791	102096830	1
clv03020	clv03020	RNA polymerase	1/257	24/4859	0.729472791	102086211	1
clv04744	clv04744	Phototransduction	1/257	24/4859	0.729472791	102087608	1
clv00600	clv00600	Sphingolipid metabolism	2/257	48/4859	0.730421663	102095761/102090443	2
clv00564	clv00564	Glycerophospholipid metabolism	4/257	93/4859	0.733611346	102098836/102087967/102090500/102094605	4
clv00562	clv00562	Inositol phosphate metabolism	3/257	71/4859	0.73375545	102086136/102096489/102084313	3
clv04012	clv04012	ErbB signaling pathway	3/257	73/4859	0.750911107	102091546/102086741/102095946	3
clv00010	clv00010	Glycolysis / Gluconeogenesis	2/257	51/4859	0.760811893	102096110/102098032	2
clv04146	clv04146	Peroxisome	3/257	77/4859	0.782564298	102092115/102091542/102088917	3
clv04142	clv04142	Lysosome	5/257	125/4859	0.799683418	102084033/102088191/102091560/102089844/102090198	5
clv04130	clv04130	SNARE interactions in vesicular transport	1/257	31/4859	0.815472911	102086606	1
clv04120	clv04120	Ubiquitin mediated proteolysis	5/257	128/4859	0.816161236	102093465/102098641/102095608/102085125/102092950	5
clv00561	clv00561	Glycerolipid metabolism	2/257	58/4859	0.820413704	102086788/102097018	2
clv05168	clv05168	Herpes simplex virus 1 infection	5/257	131/4859	0.831541282	102096638/102091546/102089427/102084071/102089107	5
clv00350	clv00350	Tyrosine metabolism	1/257	33/4859	0.834597148	102097486	1
clv00512	clv00512	Mucin type O-glycan biosynthesis	1/257	33/4859	0.834597148	102089133	1
clv00980	clv00980	Metabolism of xenobiotics by cytochrome P450	1/257	34/4859	0.843405381	102086243	1
clv04070	clv04070	Phosphatidylinositol signaling system	3/257	88/4859	0.852862197	102086136/102096489/102084313	3
clv04210	clv04210	Apoptosis	4/257	113/4859	0.857024415	102089427/102092805/102096311/102090198	4
clv03440	clv03440	Homologous recombination	1/257	36/4859	0.859644536	102091451	1
clv04068	clv04068	FoxO signaling pathway	4/257	115/4859	0.866180205	102088108/102095465/102084928/102084443	4
clv02010	clv02010	ABC transporters	1/257	37/4859	0.867123565	102086196	1
clv03022	clv03022	Basal transcription factors	1/257	38/4859	0.874205532	102087396	1
clv00270	clv00270	Cysteine and methionine metabolism	1/257	43/4859	0.904356974	102085805	1
clv00590	clv00590	Arachidonic acid metabolism	1/257	46/4859	0.918868895	102086760	1
clv04340	clv04340	Hedgehog signaling pathway	1/257	48/4859	0.927302746	102089984	1
clv00190	clv00190	Oxidative phosphorylation	3/257	111/4859	0.939072914	102092656/102086044/102093871	3
clv04621	clv04621	NOD-like receptor signaling pathway	3/257	119/4859	0.955911215	102095980/102094757/102088123	3
clv03018	clv03018	RNA degradation	1/257	64/4859	0.969840229	102090145	1
clv04260	clv04260	Cardiac muscle contraction	1/257	68/4859	0.975806385	102097223	1
clv04620	clv04620	Toll-like receptor signaling pathway	1/257	75/4859	0.983557033	102085143	1
clv04270	clv04270	Vascular smooth muscle contraction	2/257	112/4859	0.984331776	102096780/102097143	2
clv05164	clv05164	Influenza A	2/257	114/4859	0.985760532	102089427/102084229	2
clv04217	clv04217	Necroptosis	2/257	119/4859	0.988801562	102095946/102094758	2
clv04060	clv04060	Cytokine-cytokine receptor interaction	4/257	195/4859	0.993710518	102090039/102095465/102097142/102087897	4
clv04080	clv04080	Neuroactive ligand-receptor interaction	5/257	323/4859	0.999910301	102084800/102087287/102083766/102096780/102084579	5
