# Supplementary material for: Integrated Analysis Reveals a lncRNA–miRNA–mRNA Network Associated with Pigeon Skeletal Muscle Development
Source: Genes (Basel). 2021 Nov 11;12(11):1787. doi: 10.3390/genes12111787 (PMC8625974; doi:10.3390/genes12111787)
Supplement: Supplementary file 1 [file genes-12-01787-s001.zip › genes-1442823-supplementary material/Table S12.xls]

Gene	SPOT	Profile	E8	E13	D1	D10
CLUH	ID_0	19	0.00	0.96	1.56	2.92
EFCAB14	ID_1	10	0.00	0.20	0.14	1.23
USP25	ID_2	10	0.00	0.38	0.34	1.98
DCUN1D2	ID_3	10	0.00	0.38	0.01	1.05
PPAPDC3	ID_4	19	0.00	1.57	1.71	3.79
JPH1	ID_5	10	0.00	1.02	0.81	2.50
ABCB6	ID_6	10	0.00	0.26	0.50	1.97
MPP1	ID_7	10	0.00	0.27	0.52	2.36
PLEKHM2	ID_8	10	0.00	0.11	-0.23	1.17
MGLL	ID_9	10	0.00	0.89	1.21	4.08
DUSP15	ID_10	19	0.00	0.25	1.80	3.43
PODN	ID_11	12	0.00	0.47	2.77	3.56
MCF2L	ID_12	17	0.00	9.68	11.19	13.42
ARFGAP1	ID_13	17	0.00	10.03	12.33	14.44
UBXN2A	ID_14	19	0.00	1.03	1.18	2.59
RRAGD	ID_15	10	0.00	0.68	0.48	1.69
BCAR3	ID_16	19	0.00	0.59	2.07	4.70
ATG16L1	ID_17	0	0.00	-0.74	-1.43	-2.44
AKAP1	ID_18	19	0.00	0.41	0.70	1.58
CD36	ID_19	19	0.00	1.31	2.70	3.30
FLT1	ID_20	19	0.00	1.16	1.12	2.05
AGL	ID_21	19	0.00	0.83	1.81	4.20
KAT2B	ID_22	19	0.00	1.17	1.42	3.21
DLD	ID_23	10	0.00	0.03	-0.03	1.49
ACYP2	ID_24	19	0.00	0.80	2.47	3.15
A306_00005318	ID_25	19	0.00	0.36	1.97	2.87
CAV2	ID_26	19	0.00	1.40	2.22	3.41
FYN	ID_27	17	0.00	10.98	12.65	13.67
JADE2	ID_28	19	0.00	0.15	0.78	1.52
WBP1L	ID_29	10	0.00	0.46	0.35	1.36
RAB12	ID_30	10	0.00	0.54	0.31	1.15
CPEB3	ID_31	19	0.00	0.58	0.92	1.93
COBLL1	ID_32	19	0.00	0.71	0.86	2.09
NAMPT	ID_33	12	0.00	0.22	1.48	1.89
PLP1	ID_34	19	0.00	2.81	5.47	5.71
CAV1	ID_35	19	0.00	1.54	2.64	3.17
A306_00007635	ID_36	10	0.00	0.75	1.50	4.25
LPAR4	ID_37	19	0.00	0.50	0.95	1.54
PARVG	ID_38	19	0.00	1.10	1.59	3.77
A306_00007853	ID_39	10	0.00	0.79	1.02	4.95
MTUS1	ID_40	12	0.00	0.25	2.54	1.82
A306_00007604	ID_41	19	0.00	0.76	1.34	2.15
FILIP1	ID_42	19	0.00	0.05	0.78	1.72
SERINC3	ID_43	10	0.00	0.32	0.55	1.60
OARD1	ID_44	19	0.00	0.43	0.87	1.37
CLOCK	ID_45	19	0.00	0.25	0.71	1.81
FXR1	ID_46	19	0.00	0.79	0.58	1.44
CPT2	ID_47	10	0.00	0.34	0.18	1.30
TMEM184B	ID_48	19	0.00	1.28	1.28	3.48
CPEB4	ID_49	19	0.00	0.52	1.44	1.93
MIEF2	ID_50	10	0.00	0.36	0.26	2.20
GRTP1	ID_51	19	0.00	0.63	0.89	1.92
OBSCN	ID_52	19	0.00	1.27	2.45	3.73
PRKAA2	ID_53	19	0.00	0.62	1.57	3.42
HHLA2	ID_54	19	0.00	1.34	2.06	4.17
KLF10	ID_55	19	0.00	0.51	1.05	1.56
PDK3	ID_56	19	0.00	0.67	0.74	1.17
A306_00013041	ID_57	10	0.00	0.23	0.26	2.32
PCGF5	ID_58	19	0.00	0.58	1.03	2.80
MFF	ID_59	10	0.00	0.85	0.78	4.25
ALG12	ID_60	0	0.00	-0.45	-1.58	-1.87
KIF2A	ID_61	7	0.00	-0.46	-1.84	-1.82
SNX4	ID_62	7	0.00	-0.19	-1.18	-1.55
ATP2B1	ID_63	7	0.00	-0.61	-1.65	-1.60
GIT2	ID_64	7	0.00	-0.31	-1.32	-1.20
CDH11	ID_65	0	0.00	-1.32	-3.23	-3.24
CCNT2	ID_66	7	0.00	-0.41	-1.55	-1.23
NEBL	ID_67	0	0.00	-1.40	-2.64	-5.69
PEMT	ID_68	0	0.00	-0.56	-1.46	-1.50
CRCP	ID_69	0	0.00	-0.48	-1.08	-1.13
HECW2	ID_70	7	0.00	-0.41	-1.44	-1.25
RSL1D1	ID_71	7	0.00	-0.42	-1.13	-1.13
CTNNB1	ID_72	7	0.00	-0.82	-2.32	-2.11
ZFHX4	ID_73	0	0.00	-1.64	-2.69	-2.85
ADGRB3	ID_74	7	0.00	-0.26	-1.74	-2.39
GMFB	ID_75	0	0.00	-0.46	-1.49	-1.88
NUP205	ID_76	7	0.00	-0.29	-1.47	-1.61
SEC63	ID_77	0	0.00	-0.56	-1.20	-1.11
RBL1	ID_78	7	0.00	-0.31	-1.16	-1.31
TMBIM4	ID_79	0	0.00	-0.83	-1.59	-1.58
MPDZ	ID_80	0	0.00	-0.68	-2.36	-3.60
A306_00004188	ID_81	0	0.00	-1.90	-3.68	-4.41
SRSF3	ID_82	7	0.00	-0.51	-1.86	-1.71
ST7L	ID_83	7	0.00	-0.50	-1.37	-1.32
A306_00012118	ID_84	0	0.00	-0.37	-1.17	-1.99
ACTG1	ID_85	7	0.00	-0.21	-1.35	-1.23
CRYL1	ID_86	7	0.00	-0.66	-1.70	-1.62
A306_00002474	ID_87	0	0.00	-0.14	-0.54	-1.11
IGFBP2	ID_88	2	0.00	-1.08	-1.22	-1.52
GNPDA2	ID_89	0	0.00	-0.64	-1.30	-1.29
GNB1	ID_90	0	0.00	-0.85	-2.11	-2.12
YES1	ID_91	7	0.00	-0.20	-1.39	-1.22
FYTTD1	ID_92	7	0.00	-0.32	-1.51	-1.61
USP3	ID_93	7	0.00	-0.34	-1.55	-1.29
RANBP1	ID_94	7	0.00	-0.49	-1.90	-1.81
MGEA5	ID_95	7	0.00	-0.01	-0.89	-1.16
EPPK1	ID_96	0	0.00	-2.72	-3.91	-6.34
ORC5	ID_97	7	0.00	-0.70	-2.53	-2.28
RBM12	ID_98	0	0.00	-0.36	-1.04	-1.09
SF3B3	ID_99	7	0.00	-0.38	-1.65	-1.37
TMEM63B	ID_100	7	0.00	-0.39	-1.73	-1.71
ETV5	ID_101	0	0.00	-0.94	-1.95	-2.48
MTMR1	ID_102	0	0.00	-0.43	-1.32	-1.70
NCMAP	ID_103	0	0.00	-1.55	-2.85	-5.02
OSBPL11	ID_104	0	0.00	-0.51	-1.13	-1.17
FRG1	ID_105	7	0.00	-0.27	-1.62	-1.87
TYRO3	ID_106	7	0.00	-0.04	-1.33	-1.46
GLT1D1	ID_107	7	0.00	-1.64	-4.46	-4.37
TBC1D14	ID_108	7	0.00	-0.23	-1.19	-1.04
ACTL6A	ID_109	7	0.00	-0.53	-1.90	-1.55
BDNF	ID_110	9	0.00	-0.67	-1.73	-9.94
FSTL1	ID_111	7	0.00	-0.52	-1.72	-1.71
PDE6D	ID_112	7	0.00	-0.27	-1.19	-1.14
DSE	ID_113	0	0.00	-0.62	-1.20	-1.44
MATR3	ID_114	7	0.00	-0.52	-1.59	-1.40
GFRA1	ID_115	0	0.00	-0.36	-3.14	-5.41
CPSF2	ID_116	7	0.00	-0.35	-1.36	-1.19
MYEF2	ID_117	0	0.00	-0.60	-1.66	-1.82
NUTF2	ID_118	7	0.00	-0.51	-1.80	-1.46
YWHAB	ID_119	1	0.00	-0.69	-1.52	-1.30
MTMR2	ID_120	1	0.00	-0.66	-1.69	-1.26
SEC13	ID_121	7	0.00	-0.21	-1.13	-1.01
HNRNPA3	ID_122	1	0.00	-0.69	-1.83	-1.43
DIMT1	ID_123	7	0.00	-0.42	-1.10	-1.07
MIPOL1	ID_124	1	0.00	-1.41	-2.67	-2.27
PHAX	ID_125	7	0.00	-0.35	-1.80	-1.51
CASK	ID_126	0	0.00	-0.86	-2.37	-2.68
RAD21	ID_127	7	0.00	-0.38	-1.50	-1.14
KDELR3	ID_128	7	0.00	-0.28	-1.51	-1.79
WDR33	ID_129	7	0.00	-0.25	-1.16	-1.08
YWHAQ	ID_130	7	0.00	-0.31	-1.52	-1.47
EIF5A2	ID_131	7	0.00	-0.16	-1.50	-1.47
FAM188B	ID_132	2	0.00	-1.10	-1.67	-1.60
CLSTN3	ID_133	0	0.00	-2.08	-3.72	-4.34
KCTD5	ID_134	7	0.00	-0.08	-0.97	-1.11
RRBP1	ID_135	7	0.00	0.06	-1.20	-1.29
RARB	ID_136	7	0.00	-0.37	-1.52	-1.41
A306_00010304	ID_137	7	0.00	-0.92	-2.67	-2.55
ABHD12	ID_138	7	0.00	-0.27	-1.07	-1.07
ARHGAP40	ID_139	0	0.00	-0.19	-1.26	-2.42
VGLL4	ID_140	7	0.00	-0.38	-1.64	-1.44
DUSP3	ID_141	19	0.00	0.47	0.94	1.76
SLC25A30	ID_142	10	0.00	0.46	0.56	2.17
RYR3	ID_143	19	0.00	3.60	4.44	7.17
MGP	ID_144	19	0.00	5.34	7.45	8.43
LDB3	ID_145	19	0.00	1.03	4.74	8.33
CSF1R	ID_146	10	0.00	0.41	0.03	1.28
CCNC	ID_147	7	0.00	-0.34	-1.40	-1.37
CCDC6	ID_148	7	0.00	-0.53	-1.35	-1.17
HNRNPU	ID_149	0	0.00	-0.30	-1.01	-1.18
CBX3	ID_150	7	0.00	-0.42	-1.40	-1.46
DAP	ID_151	0	0.00	-0.54	-1.09	-1.14
ZNF521	ID_152	0	0.00	-0.78	-1.99	-2.17
TMEM230	ID_153	7	0.00	-0.35	-1.27	-1.01
TGFBR1	ID_154	0	0.00	-0.29	-0.95	-1.52
EIF4H	ID_155	7	0.00	-0.28	-1.34	-1.36
NDFIP2	ID_156	0	0.00	-0.35	-1.01	-1.23
KDM2B	ID_157	0	0.00	-0.37	-1.38	-1.89
STRN3	ID_158	7	0.00	-0.35	-1.24	-1.29
WDR5	ID_159	7	0.00	-0.28	-1.43	-1.74
A306_00005199	ID_160	7	0.00	-0.06	-0.94	-1.10
GORAB	ID_161	0	0.00	-0.21	-1.78	-4.10
GAS2	ID_162	0	0.00	-1.87	-4.91	-5.14
CYFIP1	ID_163	0	0.00	-0.42	-1.81	-2.27
PERM1	ID_164	19	0.00	2.56	3.05	5.18
A306_00011628	ID_165	19	0.00	2.70	4.25	5.97
HECTD1	ID_166	19	0.00	1.30	3.90	6.00
LY75	ID_167	19	0.00	0.96	2.25	3.25
TMEM38A	ID_168	10	0.00	1.01	0.78	2.78
ACSBG1	ID_169	10	0.00	0.18	1.22	3.72
CELF2	ID_170	0	0.00	-1.35	-2.42	-3.95
EFNA5	ID_171	0	0.00	-2.01	-3.28	-4.54
GPM6B	ID_172	7	0.00	-0.44	-1.69	-1.63
NFYC	ID_173	7	0.00	-0.28	-1.27	-1.42
TRIP13	ID_174	7	0.00	-0.57	-2.52	-2.60
A306_00011528	ID_175	7	0.00	-0.44	-1.36	-1.33
SLITRK4	ID_176	0	0.00	-0.42	-2.79	-4.67
MPZL3	ID_177	0	0.00	-3.91	-5.92	-6.91
PHIP	ID_178	7	0.00	-0.43	-1.49	-1.51
ANP32E	ID_179	7	0.00	-0.38	-1.42	-1.16
TROVE2	ID_180	7	0.00	-0.40	-2.15	-1.88
PPP3CA	ID_181	7	0.00	-0.36	-1.67	-1.08
CLSTN1	ID_182	1	0.00	-0.87	-1.63	-1.31
ATP11C	ID_183	7	0.00	-0.61	-2.25	-2.00
YEATS2	ID_184	0	0.00	-0.38	-1.13	-1.62
AIDA	ID_185	7	0.00	-0.55	-1.79	-1.82
A306_00011824	ID_186	7	0.00	-1.53	-5.86	-5.76
DOLPP1	ID_187	7	0.00	-0.57	-1.91	-1.50
RERGL	ID_188	7	0.00	-0.22	-1.15	-1.41
EPB41L3	ID_189	7	0.00	-0.02	-1.62	-1.93
PKP2	ID_190	0	0.00	-3.08	-5.60	-6.96
TRRAP	ID_191	7	0.00	-0.41	-1.54	-1.15
POGLUT1	ID_192	0	0.00	-0.73	-1.92	-2.22
RNF219	ID_193	7	0.00	-0.48	-1.82	-1.49
ADGRA3	ID_194	0	0.00	-0.75	-1.97	-2.08
RFT1	ID_195	0	0.00	-0.61	-1.50	-1.69
YTHDF2	ID_196	7	0.00	-0.36	-1.55	-1.18
FZR1	ID_197	7	0.00	-0.36	-2.03	-1.30
B4GALT6	ID_198	0	0.00	-0.84	-3.31	-4.23
LRRC17	ID_199	7	0.00	-0.75	-3.39	-2.50
LSM14B	ID_200	7	0.00	0.01	-1.41	-1.83
CHD4	ID_201	1	0.00	-0.77	-2.06	-1.40
A306_00011388	ID_202	7	0.00	-0.73	-2.47	-2.55
A306_00002652	ID_203	0	0.00	-0.56	-1.36	-1.44
MPZL1	ID_204	0	0.00	-0.65	-1.22	-1.23
HP1BP3	ID_205	7	0.00	-0.08	-1.15	-1.54
HN1L	ID_206	7	0.00	-0.88	-2.58	-1.98
A306_00006456	ID_207	1	0.00	-0.53	-1.83	-1.20
PLAG1	ID_208	0	0.00	-0.10	-1.00	-2.27
A306_00001520	ID_209	0	0.00	-1.47	-2.99	-3.81
TRPC1	ID_210	0	0.00	-0.26	-0.79	-1.03
SART3	ID_211	7	0.00	-0.44	-1.36	-1.34
WHSC1	ID_212	7	0.00	-0.38	-1.94	-1.67
EML4	ID_213	0	0.00	-0.93	-2.69	-3.91
ALDH18A1	ID_214	7	0.00	-0.58	-1.85	-1.69
INTS4	ID_215	7	0.00	-0.23	-1.02	-1.13
ERGIC1	ID_216	7	0.00	-0.40	-1.57	-1.38
A306_00002941	ID_217	0	0.00	-0.52	-1.34	-1.53
DDX31	ID_218	7	0.00	-0.35	-1.15	-1.12
MGST1	ID_219	7	0.00	-0.32	-1.47	-1.57
DNAJC9	ID_220	7	0.00	-0.53	-1.83	-1.53
ROGDI	ID_221	0	0.00	-0.37	-2.20	-3.04
RPA2	ID_222	7	0.00	-0.67	-1.74	-1.50
SH3GL1	ID_223	7	0.00	-0.39	-2.14	-2.24
SLC25A16	ID_224	0	0.00	-0.42	-0.95	-1.22
SLC41A2	ID_225	1	0.00	-1.22	-2.46	-1.83
ADAT1	ID_226	7	0.00	-0.29	-1.35	-1.44
PRKAR1B	ID_227	7	0.00	-0.28	-1.59	-1.68
KLF12	ID_228	7	0.00	-0.07	-0.84	-1.04
SUCO	ID_229	7	0.00	-0.21	-1.27	-1.14
H3F3B	ID_230	0	0.00	-0.14	-1.03	-1.73
NOTCH2	ID_231	7	0.00	-0.31	-1.39	-1.37
RICTOR	ID_232	7	0.00	-0.53	-1.23	-1.11
COPB1	ID_233	7	0.00	-0.35	-1.29	-1.09
HMGN3	ID_234	0	0.00	0.02	-1.08	-2.56
A306_00011694	ID_235	0	0.00	-1.18	-2.89	-4.51
BICC1	ID_236	1	0.00	-0.80	-1.47	-1.24
PCMT1	ID_237	7	0.00	-0.19	-1.48	-1.62
GNE	ID_238	1	0.00	-0.81	-1.67	-1.40
GOLPH3	ID_239	7	0.00	-0.51	-1.77	-1.38
GNAI3	ID_240	7	0.00	-0.15	-1.25	-1.29
SPPL3	ID_241	7	0.00	-0.18	-1.26	-1.38
LRR1	ID_242	7	0.00	-0.43	-1.85	-1.34
FBN3	ID_243	0	0.00	-1.25	-2.58	-4.69
SLC25A13	ID_244	1	0.00	-0.93	-1.92	-1.56
CAND1	ID_245	7	0.00	-0.47	-1.67	-1.58
RGMA	ID_246	0	0.00	-0.51	-2.10	-2.64
ZRANB2	ID_247	7	0.00	-0.19	-1.15	-1.09
PAPSS1	ID_248	7	0.00	-0.84	-1.99	-1.85
A306_00006075	ID_249	0	0.00	-0.67	-1.66	-2.12
IFT22	ID_250	1	0.00	-0.94	-2.05	-1.55
SYT16	ID_251	0	0.00	-0.60	-3.36	-4.86
ERCC8	ID_252	7	0.00	-0.57	-2.07	-1.50
TMEM180	ID_253	7	0.00	-0.19	-2.05	-1.63
ABAT	ID_254	0	0.00	-1.00	-2.44	-2.58
PRTFDC1	ID_255	7	0.00	-0.65	-2.66	-2.91
EPCAM	ID_256	9	0.00	-4.02	-2.51	-8.00
SPRED1	ID_257	1	0.00	-0.60	-1.73	-1.09
FGFR2	ID_258	0	0.00	-3.23	-5.74	-6.35
HECW1	ID_259	0	0.00	-0.41	-1.90	-2.84
DYNC1I1	ID_260	7	0.00	-0.09	-2.96	-3.01
STRADB	ID_261	7	0.00	-0.50	-2.20	-2.03
KLHL31	ID_262	19	0.00	1.24	1.46	2.25
FGD5	ID_263	10	0.00	0.11	0.15	1.31
FYCO1	ID_264	10	0.00	0.51	0.88	2.65
ZHX3	ID_265	10	0.00	-0.02	0.39	1.42
NDUFB5	ID_266	10	0.00	-0.03	0.57	2.50
ADGRL4	ID_267	19	0.00	0.82	1.27	2.52
DUSP10	ID_268	19	0.00	0.49	0.84	1.80
CDH13	ID_269	19	0.00	1.17	1.53	2.27
RHOT1	ID_270	19	0.00	0.92	1.39	2.43
WSCD1	ID_271	10	0.00	0.54	0.72	3.04
TKT	ID_272	0	0.00	-1.08	-1.94	-2.06
GPT2	ID_273	0	0.00	-0.72	-1.97	-3.30
SRC	ID_274	0	0.00	-0.98	-2.39	-2.70
RBBP6	ID_275	7	0.00	-0.38	-1.40	-1.06
CDK14	ID_276	0	0.00	-1.05	-1.82	-1.96
NOLC1	ID_277	1	0.00	-0.64	-1.38	-1.06
DHX29	ID_278	7	0.00	-0.47	-1.33	-1.34
A306_00012569	ID_279	0	0.00	-0.58	-2.74	-5.52
ARF4	ID_280	7	0.00	-0.29	-1.43	-1.39
CAPN10	ID_281	7	0.00	-0.32	-1.85	-2.14
MCM3AP	ID_282	7	0.00	-0.35	-1.49	-0.99
GNG12	ID_283	7	0.00	-0.41	-1.28	-1.09
A306_00000569	ID_284	1	0.00	-0.53	-1.35	-1.00
A306_00000424	ID_285	0	0.00	-1.49	-3.32	-3.22
PYCR1	ID_286	7	0.00	-0.42	-2.04	-1.53
RAVER2	ID_287	0	0.00	-1.30	-1.76	-2.15
SLC38A6	ID_288	7	0.00	-0.40	-2.10	-2.60
SMAP1	ID_289	7	0.00	-0.29	-1.24	-1.34
CHD1	ID_290	7	0.00	-0.50	-1.88	-1.71
CDC40	ID_291	7	0.00	-0.37	-1.43	-1.02
CDC27	ID_292	7	0.00	-0.20	-1.03	-1.00
HDAC9	ID_293	0	0.00	-2.95	-2.95	-4.48
CLEC3A	ID_294	7	0.00	-3.66	-10.31	-10.31
PELI2	ID_295	0	0.00	-0.39	-1.11	-1.54
MEIS2	ID_296	2	0.00	-2.10	-3.41	-3.35
RBMX	ID_297	7	0.00	-0.49	-2.02	-2.00
CETN3	ID_298	7	0.00	-0.85	-2.67	-2.54
NRP2	ID_299	7	0.00	-0.12	-1.32	-1.49
A306_00011586	ID_300	1	0.00	-0.54	-1.16	-1.02
KDM1A	ID_301	7	0.00	-0.39	-1.80	-1.63
EVC	ID_302	0	0.00	-0.47	-1.25	-1.44
SEC61B	ID_303	7	0.00	-0.44	-1.55	-1.68
A306_00007959	ID_304	0	0.00	-0.90	-2.58	-2.85
PPP2CA	ID_305	7	0.00	-0.50	-1.50	-1.24
A306_00006825	ID_306	0	0.00	-0.34	-1.44	-1.89
CLTA	ID_307	7	0.00	-0.86	-2.49	-2.22
MLLT4	ID_308	0	0.00	-0.65	-1.76	-1.81
PDGFRA	ID_309	1	0.00	-0.90	-1.45	-1.16
FAM172A	ID_310	7	0.00	-0.44	-1.49	-1.18
SFRP2	ID_311	0	0.00	-2.37	-5.39	-7.59
FUBP3	ID_312	7	0.00	-0.31	-1.74	-2.05
ORC2	ID_313	7	0.00	-0.52	-1.92	-1.59
RNF145	ID_314	7	0.00	-0.70	-1.67	-1.46
TSKU	ID_315	7	0.00	-0.65	-3.00	-2.89
CREB3L1	ID_316	7	0.00	0.89	-1.22	-1.15
TM6SF1	ID_317	19	0.00	1.16	2.74	3.83
DHRS7C	ID_318	19	0.00	1.81	2.89	4.58
PTPRN2	ID_319	10	0.00	0.10	0.79	3.02
TMEM263	ID_320	7	0.00	-0.15	-1.71	-1.52
COL23A1	ID_321	0	0.00	-1.05	-2.77	-5.83
TP53INP1	ID_322	7	0.00	-0.19	-2.37	-2.53
HNRNPH3	ID_323	7	0.00	-0.66	-2.23	-1.94
DCBLD2	ID_324	7	0.00	-0.55	-2.05	-1.91
SVIL	ID_325	0	0.00	-1.14	-2.78	-3.51
IER3IP1	ID_326	7	0.00	-0.46	-1.52	-1.45
FARP1	ID_327	0	0.00	-1.19	-2.52	-2.25
SRPK2	ID_328	1	0.00	-0.57	-1.35	-1.11
A306_00013140	ID_329	7	0.00	-0.59	-2.36	-2.09
EZH2	ID_330	7	0.00	-0.60	-2.40	-2.19
GRIA2	ID_331	0	0.00	-1.01	-2.08	-2.98
POLE2	ID_332	0	0.00	-0.67	-2.11	-2.43
BAZ1A	ID_333	1	0.00	-0.64	-2.21	-1.54
PRPF38A	ID_334	7	0.00	-0.29	-1.50	-1.37
TARBP1	ID_335	7	0.00	-0.27	-1.23	-1.18
ADNP	ID_336	7	0.00	-0.46	-1.63	-1.22
LUC7L	ID_337	7	0.00	-0.45	-2.17	-1.48
B3GNT7	ID_338	0	0.00	-1.20	-2.97	-4.89
CREB3L2	ID_339	0	0.00	-0.70	-1.50	-1.50
DHRS3	ID_340	0	0.00	-0.02	-1.73	-3.29
PGD	ID_341	7	0.00	-0.48	-1.92	-1.30
TXLNG	ID_342	7	0.00	-0.40	-1.26	-1.23
RNMT	ID_343	0	0.00	-0.56	-1.40	-1.47
PATZ1	ID_344	7	0.00	-0.77	-2.64	-2.73
BLMH	ID_345	7	0.00	-0.31	-1.25	-1.06
ROBO1	ID_346	0	0.00	-1.98	-2.33	-5.01
SHROOM2	ID_347	1	0.00	-0.97	-1.94	-1.64
A306_00014458	ID_348	0	0.00	-0.53	-1.06	-1.88
HEYL	ID_349	0	0.00	-0.47	-1.11	-1.62
AADAT	ID_350	0	0.00	-1.19	-2.53	-2.74
SLC20A1	ID_351	0	0.00	-0.72	-1.69	-2.04
ERLIN1	ID_352	7	0.00	-0.27	-1.08	-1.03
A306_00002708	ID_353	0	0.00	-0.35	-1.05	-1.25
ARSB	ID_354	7	0.00	-0.64	-2.56	-2.51
VRK3	ID_355	7	0.00	-0.32	-1.10	-1.22
CDK5RAP2	ID_356	0	0.00	-0.50	-1.23	-1.33
GPR89B	ID_357	7	0.00	-0.09	-1.33	-1.27
CASP3	ID_358	7	0.00	-0.24	-2.23	-1.93
HMGB2	ID_359	7	0.00	-0.23	-2.98	-2.87
ATN1	ID_360	0	0.00	-0.91	-2.09	-1.92
TBC1D9	ID_361	0	0.00	-0.73	-1.61	-1.89
A306_00005232	ID_362	0	0.00	-0.79	-2.60	-3.56
MCTS1	ID_363	7	0.00	-0.38	-1.20	-1.11
IDUA	ID_364	7	0.00	-0.30	-1.58	-1.35
ERCC6L2	ID_365	0	0.00	-0.49	-1.33	-1.55
TET2	ID_366	7	0.00	0.36	-1.01	-0.98
PLD1	ID_367	13	0.00	1.20	-0.97	-1.26
GPR37	ID_368	0	0.00	0.31	-2.10	-5.05
MTSS1	ID_369	7	0.00	0.36	-2.89	-4.06
SLC25A48	ID_370	7	0.00	0.50	-2.20	-2.64
DAPK2	ID_371	13	0.00	1.11	-0.57	-1.70
NUP88	ID_372	7	0.00	-0.48	-1.47	-1.39
CALU	ID_373	0	0.00	-0.49	-1.03	-1.39
B9D1	ID_374	0	0.00	-0.77	-1.86	-1.81
PDDC1	ID_375	7	0.00	-0.46	-1.41	-1.40
RRM1	ID_376	7	0.00	-0.80	-2.42	-2.19
FAM118A	ID_377	1	0.00	-0.70	-1.46	-1.21
ANKRD9	ID_378	12	0.00	0.23	3.93	5.34
F5	ID_379	10	0.00	0.60	0.72	2.15
PCMTD1	ID_380	19	0.00	0.39	0.85	2.14
CMYA5	ID_381	17	0.00	3.11	4.45	4.50
EMC3	ID_382	19	0.00	0.20	0.46	1.25
ANP32A	ID_383	7	0.00	-0.41	-1.63	-1.46
EIF6	ID_384	7	0.00	-0.22	-1.31	-1.23
A306_00000897	ID_385	0	0.00	-1.18	-2.45	-2.72
LYPD6	ID_386	0	0.00	-2.08	-3.20	-3.78
COLEC12	ID_387	7	0.00	-0.58	-1.69	-1.76
PDE7B	ID_388	19	0.00	1.59	2.93	3.05
ATXN7L1	ID_389	12	0.00	0.00	7.28	10.22
DTX2	ID_390	19	0.00	1.50	1.61	3.35
GAMT	ID_391	18	0.00	1.47	1.74	0.86
PIK3IP1	ID_392	19	0.00	0.20	1.13	1.56
A306_00002661	ID_393	10	0.00	-0.10	0.15	2.31
ZMYND8	ID_395	1	0.00	-0.40	-1.53	-1.00
44261	ID_396	10	0.00	-0.03	-0.02	1.31
A306_00002783	ID_397	19	0.00	6.82	7.08	13.84
A306_00014967	ID_398	10	0.00	1.29	0.78	2.54
G3BP1	ID_399	1	0.00	-0.53	-1.56	-0.86
DSTN	ID_400	7	0.00	-0.54	-1.76	-1.28
SPC25	ID_401	7	0.00	-0.51	-3.20	-2.78
A306_00010995	ID_402	19	0.00	0.40	0.72	1.62
PHKA1	ID_403	19	0.00	0.36	1.66	4.32
FSCN1	ID_404	1	0.00	-0.81	-3.23	-1.93
TRABD2B	ID_405	0	0.00	-0.89	-2.09	-2.34
GEMIN8	ID_406	7	0.00	-0.46	-1.49	-1.09
LIMK2	ID_407	1	0.00	-0.48	-1.64	-0.96
PNN	ID_408	7	0.00	-0.44	-1.26	-1.08
KLF11	ID_409	19	0.00	0.13	1.10	2.13
ETFDH	ID_410	10	0.00	0.06	0.47	1.80
NTN4	ID_411	12	0.00	0.33	1.48	1.15
