# Supplementary material for: Integrated Analysis Reveals a lncRNA–miRNA–mRNA Network Associated with Pigeon Skeletal Muscle Development
Source: Genes (Basel). 2021 Nov 11;12(11):1787. doi: 10.3390/genes12111787 (PMC8625974; doi:10.3390/genes12111787)
Supplement: Supplementary file 1 [file genes-12-01787-s001.zip › genes-1442823-supplementary material/Table S13.csv]

ncRNA_ID	mRNA_ID	corr	hyper.test.p	Symbol	miRNA_ID(both)
TCONS_00001553	rna16572	0.953006709	0.03196347	44441	cli-miR-133a-5p
TCONS_00026594	rna16572	0.964815213	0.02511416	44441	cli-miR-133a-5p
TCONS_00003307	rna7948	0.943222319	0.02283105	A306_00000162	miR-27-y
TCONS_00026594	rna18781	0.904514279	0.02511416	A306_00000424	cli-miR-133a-5p
TCONS_00001553	rna946	0.945336316	0.03196347	A306_00000569	cli-miR-133a-5p
TCONS_00026594	rna946	0.918115529	0.02511416	A306_00000569	cli-miR-133a-5p
TCONS_00001553	rna1368	0.92509565	0.03196347	A306_00000897	miR-26-x
TCONS_00003307	rna1368	0.939682987	0.02283105	A306_00000897	miR-26-x
TCONS_00001557	rna1368	0.948540675	0.02054795	A306_00000897	miR-26-x
TCONS_00001553	rna1608	0.951927876	0.000950858	A306_00001080	cli-miR-30c-5p
TCONS_00001553	rna1608	0.951927876	0.000950858	A306_00001080	miR-30-x
TCONS_00003307	rna1608	0.952027373	0.0451919	A306_00001080	cli-miR-30c-5p
TCONS_00001557	rna1608	0.97313114	0.04071973	A306_00001080	miR-30-x
TCONS_00001553	rna2419	0.970869524	0.03196347	A306_00002431	miR-26-x
TCONS_00003307	rna2419	0.95575026	0.02283105	A306_00002431	miR-26-x
TCONS_00001557	rna2419	0.957549445	0.02054795	A306_00002431	miR-26-x
TCONS_00001553	rna2676	0.940522754	0.03196347	A306_00002613	miR-126-x
TCONS_00003307	rna2676	0.906156626	0.02283105	A306_00002613	miR-126-x
TCONS_00001557	rna2676	0.929813787	0.02054795	A306_00002613	miR-126-x
TCONS_00066712	rna2676	0.934628797	0.02968037	A306_00002613	miR-126-x
TCONS_00003307	rna2723	0.975753512	0.02283105	A306_00002652	cli-miR-30d-5p
TCONS_00066712	rna2723	0.964986004	0.02968037	A306_00002652	cli-miR-30d-5p
TCONS_00001553	rna2792	0.926645171	0.03196347	A306_00002707	miR-26-x
TCONS_00003307	rna2792	0.940903945	0.02283105	A306_00002707	miR-26-x
TCONS_00066712	rna2793	0.96145543	0.02968037	A306_00002708	miR-143-y
TCONS_00001553	rna2874	0.984667161	0.000251869	A306_00002768	cli-miR-30c-5p
TCONS_00001553	rna2874	0.984667161	0.000251869	A306_00002768	miR-101-y
TCONS_00001553	rna2874	0.984667161	0.000251869	A306_00002768	miR-30-y
TCONS_00026594	rna2874	0.983708876	0.00000108	A306_00002768	cli-miR-145-3p
TCONS_00026594	rna2874	0.983708876	0.00000108	A306_00002768	miR-101-y
TCONS_00026594	rna2874	0.983708876	0.00000108	A306_00002768	miR-23-y
TCONS_00026594	rna2874	0.983708876	0.00000108	A306_00002768	miR-30-y
TCONS_00003307	rna2874	0.979666781	0.0000842	A306_00002768	cli-miR-30c-5p
TCONS_00003307	rna2874	0.979666781	0.0000842	A306_00002768	miR-101-y
TCONS_00003307	rna2874	0.979666781	0.0000842	A306_00002768	miR-23-y
TCONS_00001557	rna1907	0.956504593	0.001116413	A306_00002941	miR-1-y
TCONS_00001557	rna1907	0.956504593	0.001116413	A306_00002941	miR-1-z
TCONS_00066712	rna1907	0.936143781	0.002403939	A306_00002941	miR-1-y
TCONS_00066712	rna1907	0.936143781	0.002403939	A306_00002941	miR-1-z
TCONS_00001553	rna3554	0.96361616	0.03196347	A306_00003294	miR-30-x
TCONS_00001557	rna3554	0.985267093	0.02054795	A306_00003294	miR-30-x
TCONS_00066712	rna3554	0.973674101	0.02968037	A306_00003294	miR-30-x
TCONS_00001553	rna7543	0.918454581	0.000102696	A306_00004188	miR-126-x
TCONS_00001553	rna7543	0.918454581	0.000102696	A306_00004188	miR-26-x
TCONS_00001553	rna7543	0.918454581	0.000102696	A306_00004188	miR-30-x
TCONS_00003307	rna7543	0.908202721	0.002752624	A306_00004188	miR-126-x
TCONS_00003307	rna7543	0.908202721	0.002752624	A306_00004188	miR-26-x
TCONS_00001557	rna7543	0.939422677	0.0000239	A306_00004188	miR-126-x
TCONS_00001557	rna7543	0.939422677	0.0000239	A306_00004188	miR-26-x
TCONS_00001557	rna7543	0.939422677	0.0000239	A306_00004188	miR-30-x
TCONS_00026594	rna4622	0.948880017	0.04965362	A306_00004506	miR-30-y
TCONS_00001557	rna4622	0.950029505	0.04071973	A306_00004506	miR-30-y
TCONS_00003307	rna4909	0.980985653	0.00000863	A306_00004974	cli-miR-338b-3p
TCONS_00003307	rna4909	0.980985653	0.00000863	A306_00004974	miR-126-x
TCONS_00003307	rna4909	0.980985653	0.00000863	A306_00004974	miR-23-y
TCONS_00001557	rna4909	0.994259124	0.001116413	A306_00004974	cli-miR-338b-3p
TCONS_00001557	rna4909	0.994259124	0.001116413	A306_00004974	miR-126-x
TCONS_00026594	rna6508	0.939524837	0.02511416	A306_00005232	miR-23-y
TCONS_00003307	rna6508	0.931733938	0.02283105	A306_00005232	miR-23-y
TCONS_00026594	rna10793	0.955065845	0.0000468	A306_00006075	miR-133-y
TCONS_00026594	rna10793	0.955065845	0.0000468	A306_00006075	cli-miR-133a-3p
TCONS_00026594	rna10793	0.955065845	0.0000468	A306_00006075	miR-133-z
TCONS_00003307	rna6536	0.955612401	0.001393359	A306_00006456	cli-miR-30d-5p
TCONS_00003307	rna6536	0.955612401	0.001393359	A306_00006456	cli-miR-190-3p
TCONS_00026594	rna9549	0.957152471	0.04965362	A306_00006825	cli-miR-133a-3p
TCONS_00001553	rna12118	0.924973976	0.03196347	A306_00007467	miR-26-x
TCONS_00003307	rna12118	0.941775316	0.02283105	A306_00007467	miR-26-x
TCONS_00001557	rna12118	0.921037661	0.02054795	A306_00007467	miR-26-x
TCONS_00001553	rna6174	0.962689314	0.03196347	A306_00007928	miR-30-x
TCONS_00001557	rna6174	0.961456409	0.02054795	A306_00007928	miR-30-x
TCONS_00066712	rna6174	0.959597004	0.02968037	A306_00007928	miR-30-x
TCONS_00026594	rna6216	0.964958186	0.02511416	A306_00007959	cli-miR-133a-3p
TCONS_00001553	rna11129	0.924085775	0.03196347	A306_00010137	miR-26-x
TCONS_00003307	rna11129	0.910521217	0.02283105	A306_00010137	miR-26-x
TCONS_00001557	rna11129	0.936473048	0.02054795	A306_00010137	miR-26-x
TCONS_00026594	rna11154	0.910023145	0.0000119	A306_00010159	miR-133-y
TCONS_00026594	rna11154	0.910023145	0.0000119	A306_00010159	cli-miR-133a-3p
TCONS_00026594	rna11154	0.910023145	0.0000119	A306_00010159	miR-133-z
TCONS_00003307	rna12401	0.970368567	0.000470205	A306_00010304	cli-miR-30d-5p
TCONS_00003307	rna12401	0.970368567	0.000470205	A306_00010304	cli-miR-338b-3p
TCONS_00001557	rna12402	0.97464918	0.04071973	A306_00010304	cli-miR-1a-3p
TCONS_00001557	rna12401	0.984824845	0.04071973	A306_00010304	cli-miR-338b-3p
TCONS_00026594	rna12850	0.972907009	0.02511416	A306_00011064	miR-23-y
TCONS_00003307	rna12850	0.981740287	0.02283105	A306_00011064	miR-23-y
TCONS_00003307	rna12948	0.955541877	0.02283105	A306_00011388	cli-miR-30d-5p
TCONS_00066712	rna12948	0.931791663	0.02968037	A306_00011388	cli-miR-30d-5p
TCONS_00001553	rna15705	0.939424882	0.008995041	A306_00011528	miR-30-x
TCONS_00001553	rna15705	0.939424882	0.008995041	A306_00011528	miR-30-y
TCONS_00026594	rna15705	0.962343715	0.005512945	A306_00011528	miR-23-y
TCONS_00026594	rna15705	0.962343715	0.005512945	A306_00011528	miR-30-y
TCONS_00001557	rna15705	0.96704087	0.003642097	A306_00011528	miR-30-x
TCONS_00001557	rna15705	0.96704087	0.003642097	A306_00011528	miR-30-y
TCONS_00066712	rna15705	0.961250271	0.007746017	A306_00011528	cli-miR-30a-3p
TCONS_00066712	rna15705	0.961250271	0.007746017	A306_00011528	miR-30-x
TCONS_00001553	rna14497	0.955338397	0.03196347	A306_00011566	miR-30-x
TCONS_00001557	rna14497	0.948906869	0.02054795	A306_00011566	miR-30-x
TCONS_00066712	rna14497	0.944357481	0.02968037	A306_00011566	miR-30-x
TCONS_00026594	rna14525	0.921515444	0.02511416	A306_00011586	cli-miR-133a-3p
TCONS_00003307	rna11648	0.929683661	0.02283105	A306_00011694	cli-miR-146b-3p
TCONS_00001553	rna13520	0.946506036	0.002800234	A306_00011824	miR-101-y
TCONS_00001553	rna13520	0.946506036	0.002800234	A306_00011824	miR-30-x
TCONS_00003307	rna13520	0.920152391	0.001393359	A306_00011824	cli-miR-30d-5p
TCONS_00003307	rna13520	0.920152391	0.001393359	A306_00011824	miR-101-y
TCONS_00066712	rna13520	0.907775548	0.0000206	A306_00011824	cli-miR-30d-5p
TCONS_00066712	rna13520	0.907775548	0.0000206	A306_00011824	miR-101-y
TCONS_00066712	rna13520	0.907775548	0.0000206	A306_00011824	miR-30-x
TCONS_00001553	rna16280	0.926500099	0.03196347	A306_00011900	miR-30-y
TCONS_00026594	rna16280	0.914885754	0.02511416	A306_00011900	miR-30-y
TCONS_00001557	rna16280	0.954516267	0.02054795	A306_00011900	miR-30-y
TCONS_00026594	rna15098	0.932457377	0.02511416	A306_00012118	cli-miR-145-5p
TCONS_00001553	rna13458	0.929993162	0.03196347	A306_00012569	cli-miR-133a-5p
TCONS_00026594	rna15905	0.960743958	0.04965362	A306_00013140	miR-101-y
TCONS_00003307	rna15905	0.979221905	0.0451919	A306_00013140	miR-101-y
TCONS_00066712	rna15416	0.912226496	0.02968037	AADAT	miR-143-y
TCONS_00026594	rna7223	0.982416491	0.04965362	AAGAB	miR-1-y
TCONS_00001557	rna7223	0.949341424	0.000376164	AAGAB	miR-1-y
TCONS_00001557	rna7223	0.949341424	0.000376164	AAGAB	miR-1-z
TCONS_00066712	rna7223	0.979809843	0.000815022	AAGAB	miR-1-y
TCONS_00066712	rna7223	0.979809843	0.000815022	AAGAB	miR-1-z
TCONS_00026594	rna10437	0.917509345	0.000574695	ABAT	miR-133-y
TCONS_00026594	rna10437	0.917509345	0.000574695	ABAT	cli-miR-133a-3p
TCONS_00001557	rna13720	0.928320364	0.04071973	ABHD12	cli-miR-1a-3p
TCONS_00026594	rna12892	0.91824943	0.001700358	ABI2	cli-miR-145-3p
TCONS_00026594	rna12892	0.91824943	0.001700358	ABI2	miR-101-y
TCONS_00003307	rna12892	0.902708442	0.001393359	ABI2	miR-101-y
TCONS_00003307	rna12892	0.902708442	0.001393359	ABI2	miR-27-y
TCONS_00066712	rna10679	0.904604756	0.02968037	ABL1	miR-143-y
TCONS_00026594	rna17161	0.930976624	0.001700358	ACLY	miR-133-y
TCONS_00026594	rna17161	0.930976624	0.001700358	ACLY	miR-133-z
TCONS_00026594	rna17869	0.954869347	0.02511416	ACTG1	cli-miR-145-5p
TCONS_00001553	rna7863	0.972223862	0.005497772	ACTL6A	cli-miR-1a-3p
TCONS_00001553	rna7863	0.972223862	0.005497772	ACTL6A	cli-miR-30c-5p
TCONS_00003307	rna7863	0.983043397	0.002752624	ACTL6A	cli-miR-30d-5p
TCONS_00003307	rna7863	0.983043397	0.002752624	ACTL6A	cli-miR-30c-5p
TCONS_00001557	rna7863	0.984647083	0.002208918	ACTL6A	cli-miR-1a-3p
TCONS_00001557	rna7863	0.984647083	0.002208918	ACTL6A	miR-1-z
TCONS_00066712	rna7863	0.974928526	0.0000808	ACTL6A	cli-miR-1a-3p
TCONS_00066712	rna7863	0.974928526	0.0000808	ACTL6A	cli-miR-30d-5p
TCONS_00066712	rna7863	0.974928526	0.0000808	ACTL6A	miR-1-z
TCONS_00001557	rna7179	0.937617852	0.02054795	ADAMTS17	miR-26-x
TCONS_00026594	rna11132	0.925209104	0.04965362	ADAT1	miR-1-y
TCONS_00001557	rna11132	0.94193738	0.000376164	ADAT1	miR-1-y
TCONS_00001557	rna11132	0.94193738	0.000376164	ADAT1	miR-1-z
TCONS_00066712	rna11132	0.969457336	0.000815022	ADAT1	miR-1-y
TCONS_00066712	rna11132	0.969457336	0.000815022	ADAT1	miR-1-z
TCONS_00003307	rna3754	0.976751162	0.0451919	ADGRA3	cli-miR-30d-5p
TCONS_00001557	rna3754	0.995212405	0.04071973	ADGRA3	miR-30-x
TCONS_00066712	rna3754	0.974693657	0.000815022	ADGRA3	cli-miR-30d-5p
TCONS_00066712	rna3754	0.974693657	0.000815022	ADGRA3	miR-30-x
TCONS_00001557	rna1465	0.900552984	0.02054795	ADGRB3	cli-miR-126-5p
TCONS_00066712	rna1465	0.918600938	0.02968037	ADGRB3	cli-miR-126-5p
TCONS_00026594	rna9066	0.951522926	0.04965362	ADGRD1	miR-1-y
TCONS_00001557	rna9066	0.962628506	0.000376164	ADGRD1	miR-1-y
TCONS_00001557	rna9066	0.962628506	0.000376164	ADGRD1	miR-1-z
TCONS_00066712	rna9066	0.983475568	0.000815022	ADGRD1	miR-1-y
TCONS_00066712	rna9066	0.983475568	0.000815022	ADGRD1	miR-1-z
TCONS_00001557	rna6951	0.918633265	0.02054795	ADGRL2	miR-30-y
TCONS_00001553	rna9905	0.948599083	0.03196347	ADNP	miR-101-y
TCONS_00026594	rna9905	0.960007703	0.02511416	ADNP	miR-101-y
TCONS_00003307	rna9905	0.96702315	0.02283105	ADNP	miR-101-y
TCONS_00066712	rna9905	0.961988944	0.02968037	ADNP	miR-101-y
TCONS_00003307	rna10166	0.980937336	0.001393359	AIDA	cli-miR-30d-5p
TCONS_00003307	rna10166	0.980937336	0.001393359	AIDA	cli-miR-338b-3p
TCONS_00001557	rna10166	0.978711455	0.001116413	AIDA	cli-miR-338b-3p
TCONS_00001557	rna10166	0.978711455	0.001116413	AIDA	miR-30-x
TCONS_00066712	rna10166	0.979537616	0.002403939	AIDA	cli-miR-30d-5p
TCONS_00066712	rna10166	0.979537616	0.002403939	AIDA	miR-30-x
TCONS_00026594	rna6745	0.960297838	0.0000468	ALDH18A1	miR-1-y
TCONS_00026594	rna6745	0.960297838	0.0000468	ALDH18A1	miR-133-y
TCONS_00026594	rna6745	0.960297838	0.0000468	ALDH18A1	miR-133-z
TCONS_00001557	rna6745	0.980667205	0.002208918	ALDH18A1	miR-1-y
TCONS_00001557	rna6745	0.980667205	0.002208918	ALDH18A1	miR-1-z
TCONS_00066712	rna6745	0.971067367	0.004727047	ALDH18A1	miR-1-y
TCONS_00066712	rna6745	0.971067367	0.004727047	ALDH18A1	miR-1-z
TCONS_00001553	rna5738	0.97915285	0.01820431	ALG12	cli-miR-126-5p
TCONS_00001553	rna5738	0.97915285	0.01820431	ALG12	miR-126-x
TCONS_00026594	rna5738	0.957547565	0.01126079	ALG12	cli-miR-145-5p
TCONS_00026594	rna5738	0.957547565	0.01126079	ALG12	miR-1-y
TCONS_00001557	rna5738	0.964941628	0.00000284	ALG12	cli-miR-126-5p
TCONS_00001557	rna5738	0.964941628	0.00000284	ALG12	miR-1-y
TCONS_00001557	rna5738	0.964941628	0.00000284	ALG12	miR-1-z
TCONS_00001557	rna5738	0.964941628	0.00000284	ALG12	miR-126-x
TCONS_00066712	rna5738	0.98730184	1.25E-09	ALG12	cli-miR-126-5p
TCONS_00066712	rna5738	0.98730184	1.25E-09	ALG12	cli-miR-30a-3p
TCONS_00066712	rna5738	0.98730184	1.25E-09	ALG12	miR-1-y
TCONS_00066712	rna5738	0.98730184	1.25E-09	ALG12	miR-1-z
TCONS_00066712	rna5738	0.98730184	1.25E-09	ALG12	miR-126-x
TCONS_00066712	rna5738	0.98730184	1.25E-09	ALG12	cli-miR-30e-3p
TCONS_00066712	rna6452	0.968161782	0.02968037	ANK3	miR-143-y
TCONS_00001553	rna8798	0.942693438	0.002800234	AP3S1	cli-miR-1a-3p
TCONS_00001553	rna8798	0.942693438	0.002800234	AP3S1	miR-101-y
TCONS_00066712	rna8798	0.930432954	0.0000206	AP3S1	cli-miR-1a-3p
TCONS_00066712	rna8798	0.930432954	0.0000206	AP3S1	cli-let-7a-4-3p
TCONS_00066712	rna8798	0.930432954	0.0000206	AP3S1	miR-101-y
TCONS_00026594	rna10867	0.957042294	0.04965362	APITD1	miR-23-y
TCONS_00003307	rna10867	0.967957065	0.0451919	APITD1	miR-23-y
TCONS_00001557	rna10867	0.974215624	0.04071973	APITD1	miR-30-x
TCONS_00001553	rna14487	0.950599182	0.03196347	APMAP	miR-30-y
TCONS_00026594	rna14487	0.949860566	0.02511416	APMAP	miR-30-y
TCONS_00001557	rna14487	0.964045716	0.02054795	APMAP	miR-30-y
TCONS_00001553	rna17784	0.90949347	0.03196347	APRT	miR-126-x
TCONS_00066712	rna17784	0.903401472	0.02968037	APRT	miR-126-x
TCONS_00001553	rna14085	0.980815696	0.03196347	ARF4	cli-miR-133a-5p
TCONS_00026594	rna14085	0.980378882	0.02511416	ARF4	cli-miR-133a-5p
TCONS_00001553	rna536	0.952814018	0.03196347	ARHGAP28	miR-101-y
TCONS_00026594	rna536	0.969339616	0.02511416	ARHGAP28	miR-101-y
TCONS_00003307	rna536	0.968257437	0.02283105	ARHGAP28	miR-101-y
TCONS_00066712	rna536	0.969923539	0.02968037	ARHGAP28	miR-101-y
TCONS_00026594	rna11592	0.913044602	0.02511416	ARSB	miR-23-y
TCONS_00003307	rna11592	0.905434897	0.02283105	ARSB	miR-23-y
TCONS_00026594	rna4062	0.949049613	0.04965362	ATN1	miR-23-y
TCONS_00003307	rna4062	0.946918939	0.0451919	ATN1	miR-23-y
TCONS_00001553	rna10302	0.976782933	0.01324547	ATP11C	miR-30-x
TCONS_00001553	rna10302	0.976782933	0.01324547	ATP11C	miR-30-y
TCONS_00026594	rna10302	0.966111598	0.008155634	ATP11C	miR-1-y
TCONS_00026594	rna10302	0.966111598	0.008155634	ATP11C	miR-30-y
TCONS_00003307	rna10302	0.969319629	0.006714168	ATP11C	cli-miR-30d-5p
TCONS_00003307	rna10302	0.969319629	0.006714168	ATP11C	miR-27-y
TCONS_00001557	rna10302	0.962803403	0.00000123	ATP11C	miR-1-y
TCONS_00001557	rna10302	0.962803403	0.00000123	ATP11C	miR-1-z
TCONS_00001557	rna10302	0.962803403	0.00000123	ATP11C	miR-30-x
TCONS_00001557	rna10302	0.962803403	0.00000123	ATP11C	miR-30-y
TCONS_00066712	rna10302	0.969752313	0.00000686	ATP11C	cli-miR-30d-5p
TCONS_00066712	rna10302	0.969752313	0.00000686	ATP11C	miR-1-y
TCONS_00066712	rna10302	0.969752313	0.00000686	ATP11C	miR-1-z
TCONS_00066712	rna10302	0.969752313	0.00000686	ATP11C	miR-30-x
TCONS_00001553	rna13294	0.949154035	0.000251869	ATP2B1	cli-miR-126-5p
TCONS_00001553	rna13294	0.949154035	0.000251869	ATP2B1	miR-126-x
TCONS_00001553	rna13294	0.949154035	0.000251869	ATP2B1	miR-30-x
TCONS_00003307	rna13294	0.966821604	0.0000842	ATP2B1	cli-miR-30d-5p
TCONS_00003307	rna13294	0.966821604	0.0000842	ATP2B1	miR-126-x
TCONS_00003307	rna13294	0.966821604	0.0000842	ATP2B1	miR-27-y
TCONS_00001557	rna13294	0.985663041	0.0000591	ATP2B1	cli-miR-126-5p
TCONS_00001557	rna13294	0.985663041	0.0000591	ATP2B1	miR-126-x
TCONS_00001557	rna13294	0.985663041	0.0000591	ATP2B1	miR-30-x
TCONS_00066712	rna13294	0.968287244	0.00000232	ATP2B1	cli-miR-126-5p
TCONS_00066712	rna13294	0.968287244	0.00000232	ATP2B1	cli-miR-30d-5p
TCONS_00066712	rna13294	0.968287244	0.00000232	ATP2B1	miR-126-x
TCONS_00066712	rna13294	0.968287244	0.00000232	ATP2B1	miR-30-x
TCONS_00001553	rna4123	0.929028934	0.03196347	ATP6V1A	miR-101-y
TCONS_00026594	rna4123	0.907291656	0.02511416	ATP6V1A	miR-101-y
TCONS_00003307	rna4123	0.91248929	0.02283105	ATP6V1A	miR-101-y
TCONS_00001553	rna10467	0.945725425	0.002800234	AXIN1	cli-miR-30c-5p
TCONS_00001553	rna10467	0.945725425	0.002800234	AXIN1	novel-m0251-5p
TCONS_00003307	rna10467	0.956047216	0.001393359	AXIN1	cli-miR-30c-5p
TCONS_00003307	rna10467	0.956047216	0.001393359	AXIN1	cli-miR-338b-3p
TCONS_00026594	rna16462	0.924636493	0.02511416	B3GNT7	miR-101-y
TCONS_00026594	rna1880	0.96369418	0.04965362	B4GALT4	miR-23-y
TCONS_00003307	rna1880	0.944165582	0.000470205	B4GALT4	miR-126-x
TCONS_00003307	rna1880	0.944165582	0.000470205	B4GALT4	miR-23-y
TCONS_00001557	rna1880	0.967481961	0.04071973	B4GALT4	miR-126-x
TCONS_00001553	rna465	0.985208382	0.002800234	B4GALT6	cli-miR-30c-5p
TCONS_00001553	rna465	0.985208382	0.002800234	B4GALT6	miR-30-x
TCONS_00003307	rna465	0.983231711	0.001393359	B4GALT6	cli-miR-30d-5p
TCONS_00003307	rna465	0.983231711	0.001393359	B4GALT6	cli-miR-30c-5p
TCONS_00066712	rna465	0.981379078	0.002403939	B4GALT6	cli-miR-30d-5p
TCONS_00066712	rna465	0.981379078	0.002403939	B4GALT6	miR-30-x
TCONS_00003307	rna14360	0.950838712	0.02283105	B9D1	miR-27-y
TCONS_00001553	rna3172	0.958225368	0.03196347	BAZ1A	miR-101-y
TCONS_00026594	rna3172	0.94358348	0.02511416	BAZ1A	miR-101-y
TCONS_00003307	rna3172	0.961438553	0.02283105	BAZ1A	miR-101-y
TCONS_00066712	rna3172	0.951405018	0.02968037	BAZ1A	miR-101-y
TCONS_00001553	rna8986	0.921429894	0.03196347	BCL7A	miR-30-y
TCONS_00026594	rna8986	0.926621688	0.02511416	BCL7A	miR-30-y
TCONS_00001557	rna8986	0.942710976	0.02054795	BCL7A	miR-30-y
TCONS_00003307	rna5517	0.901638423	0.002752624	BDNF	cli-miR-30d-5p
TCONS_00003307	rna5517	0.901638423	0.002752624	BDNF	cli-miR-30c-5p
TCONS_00066712	rna5517	0.93150296	0.004727047	BDNF	cli-miR-1a-3p
TCONS_00066712	rna5517	0.93150296	0.004727047	BDNF	cli-miR-30d-5p
TCONS_00003307	rna9999	0.915000214	0.02283105	BDP1	miR-27-y
TCONS_00001553	rna16244	0.979753188	0.03196347	BLMH	miR-126-x
TCONS_00003307	rna16244	0.979659461	0.02283105	BLMH	miR-126-x
TCONS_00001557	rna16244	0.97205714	0.02054795	BLMH	miR-126-x
TCONS_00066712	rna16244	0.987191906	0.02968037	BLMH	miR-126-x
TCONS_00026594	rna4922	0.980739642	0.000574695	CAND1	miR-133-y
TCONS_00026594	rna4922	0.980739642	0.000574695	CAND1	miR-133-z
TCONS_00001553	rna15830	0.921816617	0.03196347	CAPN10	cli-miR-133a-5p
TCONS_00026594	rna15830	0.934998175	0.02511416	CAPN10	cli-miR-133a-5p
TCONS_00026594	rna9958	0.92352446	0.04965362	CASK	miR-23-y
TCONS_00003307	rna9958	0.935823082	0.0451919	CASK	miR-23-y
TCONS_00001557	rna9958	0.962555014	0.04071973	CASK	cli-miR-1a-3p
TCONS_00026594	rna3989	0.949555433	0.02511416	CASP3	miR-23-y
TCONS_00003307	rna3989	0.920742466	0.02283105	CASP3	miR-23-y
TCONS_00001557	rna8686	0.934659296	0.02054795	CASP6	miR-30-x
TCONS_00003307	rna2745	0.988280554	0.0000341	CBX3	cli-miR-30d-5p
TCONS_00003307	rna2745	0.988280554	0.0000341	CBX3	cli-miR-30c-5p
TCONS_00003307	rna2745	0.988280554	0.0000341	CBX3	miR-23-y
TCONS_00066712	rna2745	0.980364417	0.004727047	CBX3	cli-let-7a-4-3p
TCONS_00066712	rna2745	0.980364417	0.004727047	CBX3	cli-miR-30d-5p
TCONS_00001553	rna6446	0.972049597	0.03007687	CCDC6	cli-miR-30c-5p
TCONS_00001553	rna6446	0.972049597	0.03007687	CCDC6	novel-m0251-5p
TCONS_00003307	rna6446	0.955479654	0.000673672	CCDC6	cli-miR-30c-5p
TCONS_00003307	rna6446	0.955479654	0.000673672	CCDC6	cli-miR-190-3p
TCONS_00003307	rna6446	0.955479654	0.000673672	CCDC6	miR-23-y
TCONS_00066712	rna6446	0.958221663	0.02606009	CCDC6	cli-let-7a-4-3p
TCONS_00066712	rna6446	0.958221663	0.02606009	CCDC6	miR-143-y
TCONS_00001553	rna1912	0.927774109	0.03196347	CCDC80	miR-30-y
TCONS_00026594	rna1912	0.94016406	0.02511416	CCDC80	miR-30-y
TCONS_00001557	rna1912	0.945354941	0.02054795	CCDC80	miR-30-y
TCONS_00026594	rna9625	0.960085168	0.04965362	CCNB2	miR-1-y
TCONS_00001557	rna9625	0.941579166	0.000376164	CCNB2	miR-1-y
TCONS_00001557	rna9625	0.941579166	0.000376164	CCNB2	miR-1-z
TCONS_00066712	rna9625	0.966356972	0.000815022	CCNB2	miR-1-y
TCONS_00066712	rna9625	0.966356972	0.000815022	CCNB2	miR-1-z
TCONS_00001553	rna1341	0.974415701	0.008995041	CCNC	miR-101-y
TCONS_00001553	rna1341	0.974415701	0.008995041	CCNC	miR-30-y
TCONS_00026594	rna1341	0.9840799	0.005512945	CCNC	miR-101-y
TCONS_00026594	rna1341	0.9840799	0.005512945	CCNC	miR-30-y
TCONS_00066712	rna1341	0.974242972	0.00000232	CCNC	cli-let-7a-4-3p
TCONS_00066712	rna1341	0.974242972	0.00000232	CCNC	cli-miR-30a-3p
TCONS_00066712	rna1341	0.974242972	0.00000232	CCNC	miR-101-y
TCONS_00066712	rna1341	0.974242972	0.00000232	CCNC	cli-miR-30e-3p
TCONS_00001553	rna6050	0.948916474	0.000251869	CCNT2	cli-miR-126-5p
TCONS_00001553	rna6050	0.948916474	0.000251869	CCNT2	miR-101-y
TCONS_00001553	rna6050	0.948916474	0.000251869	CCNT2	miR-30-x
TCONS_00003307	rna6050	0.951971003	0.00453157	CCNT2	cli-miR-30d-5p
TCONS_00003307	rna6050	0.951971003	0.00453157	CCNT2	miR-101-y
TCONS_00001557	rna6050	0.971061168	0.003642097	CCNT2	cli-miR-126-5p
TCONS_00001557	rna6050	0.971061168	0.003642097	CCNT2	miR-30-x
TCONS_00066712	rna6050	0.96072199	9.80E-09	CCNT2	cli-miR-126-5p
TCONS_00066712	rna6050	0.96072199	9.80E-09	CCNT2	cli-let-7a-4-3p
TCONS_00066712	rna6050	0.96072199	9.80E-09	CCNT2	cli-miR-30d-5p
TCONS_00066712	rna6050	0.96072199	9.80E-09	CCNT2	miR-101-y
TCONS_00066712	rna6050	0.96072199	9.80E-09	CCNT2	miR-30-x
TCONS_00001553	rna2060	0.959523244	0.03196347	CDC16	miR-126-x
TCONS_00003307	rna2060	0.960567525	0.02283105	CDC16	miR-126-x
TCONS_00001557	rna2060	0.964657872	0.02054795	CDC16	miR-126-x
TCONS_00066712	rna2060	0.961345798	0.02968037	CDC16	miR-126-x
TCONS_00001553	rna17399	0.922453388	0.03196347	CDC27	cli-miR-30c-5p
TCONS_00003307	rna17399	0.956658572	0.02283105	CDC27	cli-miR-30c-5p
TCONS_00001553	rna1297	0.970356168	0.03196347	CDC40	cli-miR-30c-5p
TCONS_00003307	rna1297	0.981260952	0.02283105	CDC40	cli-miR-30c-5p
TCONS_00001553	rna9169	0.92899102	0.002800234	CDH11	cli-miR-126-5p
TCONS_00001553	rna9169	0.92899102	0.002800234	CDH11	miR-101-y
TCONS_00003307	rna9169	0.936935816	0.001393359	CDH11	miR-101-y
TCONS_00003307	rna9169	0.936935816	0.001393359	CDH11	miR-27-y
TCONS_00066712	rna9169	0.92438509	0.002403939	CDH11	cli-miR-126-5p
TCONS_00066712	rna9169	0.92438509	0.002403939	CDH11	miR-101-y
TCONS_00001553	rna472	0.900279972	0.03196347	CDH2	miR-26-x
TCONS_00003307	rna472	0.90079287	0.02283105	CDH2	miR-26-x
TCONS_00001557	rna576	0.901103986	0.02054795	CDH7	miR-30-y
TCONS_00026594	rna13343	0.905676132	0.02511416	CDK5RAP2	miR-23-y
TCONS_00003307	rna13343	0.923005476	0.02283105	CDK5RAP2	miR-23-y
TCONS_00001553	rna7323	0.940080432	0.03196347	CDK8	miR-26-x
TCONS_00003307	rna7323	0.931860119	0.02283105	CDK8	miR-26-x
TCONS_00001557	rna7323	0.966375604	0.02054795	CDK8	miR-26-x
TCONS_00026594	rna13166	0.914457938	0.001700358	CDR2	cli-miR-145-3p
TCONS_00026594	rna13166	0.914457938	0.001700358	CDR2	miR-30-y
TCONS_00026594	rna5618	0.92593016	0.003353919	CELF2	miR-23-y
TCONS_00026594	rna5618	0.92593016	0.003353919	CELF2	miR-30-y
TCONS_00001553	rna13559	0.951663244	0.03196347	CEP295	miR-30-y
TCONS_00026594	rna13559	0.959039048	0.02511416	CEP295	miR-30-y
TCONS_00001557	rna13559	0.966633592	0.02054795	CEP295	miR-30-y
TCONS_00026594	rna15906	0.956347775	0.02511416	CERS5	miR-133-z
TCONS_00026594	rna12240	0.902841023	0.02511416	CETN3	cli-miR-133a-3p
TCONS_00001553	rna9689	0.903607739	0.000950858	CHD1	cli-miR-30c-5p
TCONS_00001553	rna9689	0.903607739	0.000950858	CHD1	miR-30-x
TCONS_00003307	rna9689	0.925271533	0.0451919	CHD1	cli-miR-30c-5p
TCONS_00003307	rna4089	0.917600121	0.02283105	CHD4	cli-miR-30d-5p
TCONS_00066712	rna4089	0.902356895	0.02968037	CHD4	cli-miR-30d-5p
TCONS_00001557	rna6701	0.925526137	0.000376164	CHST15	miR-1-y
TCONS_00001557	rna6701	0.925526137	0.000376164	CHST15	miR-1-z
TCONS_00066712	rna6701	0.913590523	0.000815022	CHST15	miR-1-y
TCONS_00066712	rna6701	0.913590523	0.000815022	CHST15	miR-1-z
TCONS_00026594	rna10853	0.906014834	0.003353919	CLSTN1	miR-133-y
TCONS_00026594	rna10853	0.906014834	0.003353919	CLSTN1	miR-133-z
TCONS_00001557	rna4049	0.942815951	0.02054795	CLSTN3	cli-miR-1a-3p
TCONS_00026594	rna9673	0.940777227	0.02511416	CLTA	cli-miR-133a-3p
TCONS_00001557	rna6835	0.920255039	0.04071973	COL11A1	cli-miR-1a-3p
TCONS_00001553	rna8344	0.931097471	0.008995041	COL23A1	miR-101-y
TCONS_00001553	rna8344	0.931097471	0.008995041	COL23A1	miR-126-x
TCONS_00026594	rna8344	0.951678733	0.005512945	COL23A1	miR-101-y
TCONS_00026594	rna8344	0.951678733	0.005512945	COL23A1	miR-23-y
TCONS_00003307	rna8344	0.950596129	0.0000842	COL23A1	miR-101-y
TCONS_00003307	rna8344	0.950596129	0.0000842	COL23A1	miR-126-x
TCONS_00003307	rna8344	0.950596129	0.0000842	COL23A1	miR-23-y
TCONS_00066712	rna8344	0.952012742	0.007746017	COL23A1	miR-101-y
TCONS_00066712	rna8344	0.952012742	0.007746017	COL23A1	miR-126-x
TCONS_00001557	rna511	0.923098896	0.02054795	COLEC12	miR-30-x
TCONS_00066712	rna511	0.917352915	0.02968037	COLEC12	miR-30-x
TCONS_00026594	rna5437	0.970660464	0.02511416	COPB1	miR-1-y
TCONS_00001557	rna5437	0.977368597	0.02054795	COPB1	miR-1-y
TCONS_00066712	rna5437	0.98869588	0.02968037	COPB1	miR-1-y
TCONS_00001557	rna3325	0.975413433	0.0000239	CPSF2	cli-miR-1a-3p
TCONS_00001557	rna3325	0.975413433	0.0000239	CPSF2	miR-1-y
TCONS_00001557	rna3325	0.975413433	0.0000239	CPSF2	miR-1-z
TCONS_00066712	rna3325	0.973756739	0.0000808	CPSF2	cli-miR-1a-3p
TCONS_00066712	rna3325	0.973756739	0.0000808	CPSF2	miR-1-y
TCONS_00066712	rna3325	0.973756739	0.0000808	CPSF2	miR-1-z
TCONS_00026594	rna10553	0.903833475	0.001700358	CRB2	miR-1-y
TCONS_00026594	rna10553	0.903833475	0.001700358	CRB2	miR-23-y
TCONS_00001557	rna11320	0.929733588	0.02054795	CRCP	cli-miR-126-5p
TCONS_00066712	rna11320	0.912187231	0.02968037	CRCP	cli-miR-126-5p
TCONS_00026594	rna4649	0.915497106	0.04965362	CREB3L2	miR-101-y
TCONS_00003307	rna4649	0.93422406	0.0451919	CREB3L2	miR-101-y
TCONS_00001553	rna9275	0.903683775	0.03196347	CRLF3	miR-26-x
TCONS_00003307	rna9275	0.921307705	0.02283105	CRLF3	miR-26-x
TCONS_00001557	rna9275	0.948914076	0.02054795	CRLF3	miR-26-x
TCONS_00026594	rna7355	0.949794685	0.02511416	CRYL1	cli-miR-145-5p
TCONS_00001553	rna5497	0.960457538	0.03196347	CSTF3	miR-26-x
TCONS_00003307	rna5497	0.956960044	0.02283105	CSTF3	miR-26-x
TCONS_00001557	rna5497	0.966706497	0.02054795	CSTF3	miR-26-x
TCONS_00001553	rna159	0.931845059	0.03196347	CTHRC1	miR-30-y
TCONS_00026594	rna159	0.963159788	0.02511416	CTHRC1	miR-30-y
TCONS_00001553	rna15134	0.953106003	0.03196347	CTNNB1	cli-miR-126-5p
TCONS_00001557	rna15134	0.982522593	0.02054795	CTNNB1	cli-miR-126-5p
TCONS_00066712	rna15134	0.954206698	0.02968037	CTNNB1	cli-miR-126-5p
TCONS_00066712	rna4229	0.9117052	0.02968037	CYFIP1	cli-let-7a-4-3p
TCONS_00026594	rna15714	0.950664532	0.000574695	DAPK3	miR-133-y
TCONS_00026594	rna15714	0.950664532	0.000574695	DAPK3	miR-133-z
TCONS_00026594	rna1941	0.980621576	0.04965362	DCBLD2	miR-101-y
TCONS_00003307	rna1941	0.984306244	0.0451919	DCBLD2	miR-101-y
TCONS_00026594	rna10656	0.954733442	0.04965362	DDX31	miR-1-y
TCONS_00001557	rna10656	0.965008687	0.000376164	DDX31	miR-1-y
TCONS_00001557	rna10656	0.965008687	0.000376164	DDX31	miR-1-z
TCONS_00066712	rna10656	0.977279933	0.000815022	DDX31	miR-1-y
TCONS_00066712	rna10656	0.977279933	0.000815022	DDX31	miR-1-z
TCONS_00001553	rna10108	0.904685759	0.000950858	DHX29	cli-miR-133a-5p
TCONS_00001553	rna10108	0.904685759	0.000950858	DHX29	miR-30-x
TCONS_00026594	rna10108	0.940866538	0.04965362	DHX29	cli-miR-133a-5p
TCONS_00001557	rna10108	0.911822932	0.04071973	DHX29	miR-30-x
TCONS_00026594	rna10079	0.903344128	0.04965362	DIMT1	miR-1-y
TCONS_00026594	rna7030	0.936822257	0.04965362	DMXL2	miR-101-y
TCONS_00003307	rna7030	0.940122958	0.0451919	DMXL2	miR-101-y
TCONS_00026594	rna13020	0.957611867	0.04965362	DNAJC9	miR-1-y
TCONS_00001557	rna13020	0.976574372	0.000376164	DNAJC9	miR-1-y
TCONS_00001557	rna13020	0.976574372	0.000376164	DNAJC9	miR-1-z
TCONS_00066712	rna13020	0.956000784	0.000815022	DNAJC9	miR-1-y
TCONS_00066712	rna13020	0.956000784	0.000815022	DNAJC9	miR-1-z
TCONS_00003307	rna10701	0.958527828	0.001393359	DOLPP1	cli-miR-30d-5p
TCONS_00003307	rna10701	0.958527828	0.001393359	DOLPP1	miR-23-y
TCONS_00066712	rna10701	0.95947679	0.002403939	DOLPP1	cli-miR-30d-5p
TCONS_00066712	rna10701	0.95947679	0.002403939	DOLPP1	miR-30-x
TCONS_00001557	rna1272	0.921597809	0.0000239	DSE	cli-miR-1a-3p
TCONS_00001557	rna1272	0.921597809	0.0000239	DSE	miR-1-y
TCONS_00001557	rna1272	0.921597809	0.0000239	DSE	miR-1-z
TCONS_00066712	rna1272	0.919061449	0.0000808	DSE	cli-miR-1a-3p
TCONS_00066712	rna1272	0.919061449	0.0000808	DSE	miR-1-y
TCONS_00066712	rna1272	0.919061449	0.0000808	DSE	miR-1-z
TCONS_00001553	rna13883	0.9618348	0.03196347	DTYMK	novel-m0251-5p
TCONS_00066712	rna2652	0.938949051	0.02968037	DYNC1I1	miR-1-z
TCONS_00003307	rna3118	0.974799033	0.02283105	EIF2AK4	miR-27-y
TCONS_00066712	rna11407	0.994143524	0.002403939	EIF4H	cli-let-7a-4-3p
TCONS_00066712	rna11407	0.994143524	0.002403939	EIF4H	miR-143-y
TCONS_00001553	rna7839	0.931144863	0.03196347	EIF5A2	cli-miR-1a-3p
TCONS_00001557	rna7839	0.903054359	0.02054795	EIF5A2	cli-miR-1a-3p
TCONS_00066712	rna7839	0.950921222	0.02968037	EIF5A2	cli-miR-1a-3p
TCONS_00026594	rna4880	0.957107617	0.001700358	ELFN2	miR-133-y
TCONS_00026594	rna4880	0.957107617	0.001700358	ELFN2	miR-133-z
TCONS_00001553	rna8125	0.978767479	0.005497772	EML4	miR-101-y
TCONS_00001553	rna8125	0.978767479	0.005497772	EML4	novel-m0251-5p
TCONS_00026594	rna8125	0.972744178	0.003353919	EML4	miR-1-y
TCONS_00026594	rna8125	0.972744178	0.003353919	EML4	miR-101-y
TCONS_00001557	rna8125	0.986114523	0.002208918	EML4	miR-1-y
TCONS_00001557	rna8125	0.986114523	0.002208918	EML4	miR-1-z
TCONS_00066712	rna8125	0.976119732	0.0000808	EML4	miR-1-y
TCONS_00066712	rna8125	0.976119732	0.0000808	EML4	miR-1-z
TCONS_00066712	rna8125	0.976119732	0.0000808	EML4	miR-101-y
TCONS_00066712	rna9073	0.91732343	0.02968037	EP400	miR-1-z
TCONS_00026594	rna533	0.908188473	0.04965362	EPB41L3	miR-30-y
TCONS_00003307	rna533	0.907321123	0.0451919	EPB41L3	miR-26-x
TCONS_00066712	rna532	0.906434011	0.007746017	EPB41L3	cli-miR-30d-5p
TCONS_00066712	rna532	0.906434011	0.007746017	EPB41L3	miR-101-y
TCONS_00026594	rna10085	0.923852958	0.02511416	ERCC8	miR-133-y
TCONS_00026594	rna14600	0.974875563	0.001700358	ERGIC1	miR-1-y
TCONS_00026594	rna14600	0.974875563	0.001700358	ERGIC1	miR-30-y
TCONS_00001557	rna14600	0.977553571	0.00000604	ERGIC1	miR-1-y
TCONS_00001557	rna14600	0.977553571	0.00000604	ERGIC1	miR-1-z
TCONS_00001557	rna14600	0.977553571	0.00000604	ERGIC1	miR-30-y
TCONS_00066712	rna14600	0.983396885	0.002403939	ERGIC1	miR-1-y
TCONS_00066712	rna14600	0.983396885	0.002403939	ERGIC1	miR-1-z
TCONS_00003307	rna8529	0.969965758	0.001393359	ETAA1	cli-miR-338b-3p
TCONS_00003307	rna8529	0.969965758	0.001393359	ETAA1	miR-101-y
TCONS_00026594	rna16566	0.938371889	0.02511416	ETNK1	miR-23-y
TCONS_00003307	rna16566	0.949988674	0.02283105	ETNK1	miR-23-y
TCONS_00026594	rna16567	0.962095758	0.02511416	ETV5	cli-miR-145-3p
TCONS_00026594	rna3688	0.963215283	0.02511416	EVC	cli-miR-133a-3p
TCONS_00001553	rna10234	0.958804321	0.03196347	EZH2	miR-101-y
TCONS_00026594	rna10234	0.963204148	0.02511416	EZH2	miR-101-y
TCONS_00003307	rna10234	0.973165867	0.02283105	EZH2	miR-101-y
TCONS_00066712	rna10234	0.976517113	0.02968037	EZH2	miR-101-y
TCONS_00001553	rna399	0.900318215	0.03196347	FAM110B	miR-26-x
TCONS_00003307	rna399	0.907976557	0.02283105	FAM110B	miR-26-x
TCONS_00003307	rna4458	0.933226726	0.02283105	FAM118A	miR-27-y
TCONS_00001553	rna14254	0.967685597	0.000950858	FAM168B	miR-30-x
TCONS_00001553	rna14254	0.967685597	0.000950858	FAM168B	novel-m0251-5p
TCONS_00001557	rna14254	0.955776894	0.04071973	FAM168B	miR-30-x
TCONS_00026594	rna11763	0.901660493	0.02511416	FAM20C	cli-miR-133a-5p
TCONS_00001553	rna92	0.955815114	0.000102696	FAM91A1	cli-miR-1a-3p
TCONS_00001553	rna92	0.955815114	0.000102696	FAM91A1	cli-miR-133a-5p
TCONS_00001553	rna92	0.955815114	0.000102696	FAM91A1	miR-101-y
TCONS_00026594	rna92	0.956255583	0.003353919	FAM91A1	cli-miR-133a-5p
TCONS_00026594	rna92	0.956255583	0.003353919	FAM91A1	miR-101-y
TCONS_00066712	rna92	0.964737933	0.004727047	FAM91A1	cli-miR-1a-3p
TCONS_00066712	rna92	0.964737933	0.004727047	FAM91A1	miR-101-y
TCONS_00001553	rna2139	0.933039834	0.000950858	FARP1	miR-101-y
TCONS_00001553	rna2139	0.933039834	0.000950858	FARP1	miR-30-x
TCONS_00026594	rna2139	0.918049396	0.04965362	FARP1	miR-101-y
TCONS_00003307	rna2139	0.934141481	0.0451919	FARP1	miR-101-y
TCONS_00001557	rna2139	0.970214202	0.04071973	FARP1	miR-30-x
TCONS_00066712	rna2139	0.917996274	0.000815022	FARP1	miR-101-y
TCONS_00066712	rna2139	0.917996274	0.000815022	FARP1	miR-30-x
TCONS_00026594	rna16646	0.93222763	0.000574695	FBN3	miR-133-y
TCONS_00026594	rna16646	0.93222763	0.000574695	FBN3	miR-133-z
TCONS_00066712	rna17002	0.964690857	0.02968037	FEN1	miR-126-y
TCONS_00001557	rna6667	0.904868162	0.02054795	FGFR2	miR-1-z
TCONS_00026594	rna6099	0.910046016	0.02511416	FMNL2	cli-miR-1a-3p
TCONS_00026594	rna3928	0.938877296	0.005512945	FRG1	cli-miR-145-3p
TCONS_00026594	rna3928	0.938877296	0.005512945	FRG1	cli-miR-1a-3p
TCONS_00001553	rna11697	0.935728717	0.03196347	FSCN1	miR-30-y
TCONS_00026594	rna11697	0.923865203	0.02511416	FSCN1	miR-30-y
TCONS_00001557	rna11697	0.948635702	0.02054795	FSCN1	miR-30-y
TCONS_00001553	rna4140	0.934671465	0.005497772	FSTL1	cli-miR-1a-3p
TCONS_00001553	rna4140	0.934671465	0.005497772	FSTL1	miR-30-y
TCONS_00001557	rna4140	0.979052629	0.002208918	FSTL1	cli-miR-1a-3p
TCONS_00001557	rna4140	0.979052629	0.002208918	FSTL1	miR-30-y
TCONS_00066712	rna4140	0.967467582	0.0000808	FSTL1	cli-miR-1a-3p
TCONS_00066712	rna4140	0.967467582	0.0000808	FSTL1	cli-miR-30a-3p
TCONS_00066712	rna4140	0.967467582	0.0000808	FSTL1	cli-miR-30e-3p
TCONS_00003307	rna10683	0.959916959	0.02283105	FUBP3	cli-miR-338b-3p
TCONS_00001557	rna10683	0.928548876	0.02054795	FUBP3	cli-miR-338b-3p
TCONS_00026594	rna16469	0.971939765	0.0000468	FYTTD1	cli-miR-145-3p
TCONS_00026594	rna16469	0.971939765	0.0000468	FYTTD1	miR-1-y
TCONS_00026594	rna16469	0.971939765	0.0000468	FYTTD1	miR-30-y
TCONS_00001557	rna16469	0.945457366	0.0000239	FYTTD1	miR-1-y
TCONS_00001557	rna16469	0.945457366	0.0000239	FYTTD1	miR-1-z
TCONS_00001557	rna16469	0.945457366	0.0000239	FYTTD1	miR-30-y
TCONS_00066712	rna16469	0.986550919	0.004727047	FYTTD1	miR-1-y
TCONS_00066712	rna16469	0.986550919	0.004727047	FYTTD1	miR-1-z
TCONS_00001553	rna5771	0.928744005	0.03196347	G3BP2	miR-26-x
TCONS_00003307	rna5771	0.935595404	0.02283105	G3BP2	miR-26-x
TCONS_00001557	rna5771	0.932596491	0.02054795	G3BP2	miR-26-x
TCONS_00026594	rna4024	0.965620956	0.04965362	GALNT7	miR-30-y
TCONS_00001557	rna4024	0.942397262	0.04071973	GALNT7	miR-30-y
TCONS_00026594	rna4308	0.950694672	0.04965362	GEMIN8	miR-30-y
TCONS_00001557	rna4308	0.979375129	0.04071973	GEMIN8	miR-30-y
TCONS_00066712	rna6632	0.91212962	0.000198593	GFRA1	cli-miR-1a-3p
TCONS_00066712	rna6632	0.91212962	0.000198593	GFRA1	miR-1-y
TCONS_00066712	rna6632	0.91212962	0.000198593	GFRA1	miR-1-z
TCONS_00001553	rna8916	0.92553074	0.0000262	GIT2	cli-miR-126-5p
TCONS_00001553	rna8916	0.92553074	0.0000262	GIT2	cli-miR-133a-5p
TCONS_00001553	rna8916	0.92553074	0.0000262	GIT2	miR-126-x
TCONS_00001557	rna8916	0.963552164	0.001116413	GIT2	cli-miR-126-5p
TCONS_00001557	rna8916	0.963552164	0.001116413	GIT2	miR-126-x
TCONS_00066712	rna8916	0.962726288	0.002403939	GIT2	cli-miR-126-5p
TCONS_00066712	rna8916	0.962726288	0.002403939	GIT2	miR-126-x
TCONS_00026594	rna6154	0.932503172	0.02511416	GLDC	miR-23-y
TCONS_00003307	rna6154	0.915039031	0.02283105	GLDC	miR-23-y
TCONS_00001553	rna9057	0.922956141	0.000102696	GLT1D1	cli-miR-1a-3p
TCONS_00001553	rna9057	0.922956141	0.000102696	GLT1D1	miR-101-y
TCONS_00001553	rna9057	0.922956141	0.000102696	GLT1D1	miR-30-x
TCONS_00026594	rna14029	0.957758418	0.003353919	GMFB	cli-miR-145-5p
TCONS_00026594	rna14029	0.957758418	0.003353919	GMFB	miR-1-y
TCONS_00001557	rna14029	0.96202327	0.0000239	GMFB	cli-miR-1a-3p
TCONS_00001557	rna14029	0.96202327	0.0000239	GMFB	miR-1-y
TCONS_00001557	rna14029	0.96202327	0.0000239	GMFB	miR-1-z
TCONS_00066712	rna14029	0.984006133	0.0000808	GMFB	cli-miR-1a-3p
TCONS_00066712	rna14029	0.984006133	0.0000808	GMFB	miR-1-y
TCONS_00066712	rna14029	0.984006133	0.0000808	GMFB	miR-1-z
TCONS_00026594	rna11960	0.92806414	0.000574695	GNAI3	miR-133-y
TCONS_00026594	rna11960	0.92806414	0.000574695	GNAI3	miR-133-z
TCONS_00026594	rna10790	0.961405826	0.0000468	GNB1	cli-miR-145-3p
TCONS_00026594	rna10790	0.961405826	0.0000468	GNB1	miR-133-y
TCONS_00026594	rna10790	0.961405826	0.0000468	GNB1	miR-133-z
TCONS_00026594	rna9671	0.911074647	0.000115378	GNE	miR-133-y
TCONS_00026594	rna9671	0.911074647	0.000115378	GNE	miR-133-z
TCONS_00026594	rna9671	0.911074647	0.000115378	GNE	miR-30-y
TCONS_00003307	rna9671	0.910428266	0.00453157	GNE	cli-miR-190-3p
TCONS_00003307	rna9671	0.910428266	0.00453157	GNE	miR-26-x
TCONS_00001557	rna9671	0.933852256	0.003642097	GNE	miR-26-x
TCONS_00001557	rna9671	0.933852256	0.003642097	GNE	miR-30-y
TCONS_00001553	rna7557	0.918353946	0.03196347	GNG12	cli-miR-133a-5p
TCONS_00026594	rna7557	0.916487852	0.02511416	GNG12	cli-miR-133a-5p
TCONS_00001553	rna3833	0.945552654	0.0000219	GNPDA2	cli-miR-1a-3p
TCONS_00001553	rna3833	0.945552654	0.0000219	GNPDA2	cli-miR-30c-5p
TCONS_00001553	rna3833	0.945552654	0.0000219	GNPDA2	miR-101-y
TCONS_00001553	rna3833	0.945552654	0.0000219	GNPDA2	miR-30-x
TCONS_00026594	rna3833	0.927940866	0.000392736	GNPDA2	cli-miR-145-3p
TCONS_00026594	rna3833	0.927940866	0.000392736	GNPDA2	miR-1-y
TCONS_00026594	rna3833	0.927940866	0.000392736	GNPDA2	miR-101-y
TCONS_00003307	rna3833	0.938497657	0.009284783	GNPDA2	cli-miR-30c-5p
TCONS_00003307	rna3833	0.938497657	0.009284783	GNPDA2	miR-101-y
TCONS_00001557	rna3833	0.969108214	0.00000284	GNPDA2	cli-miR-1a-3p
TCONS_00001557	rna3833	0.969108214	0.00000284	GNPDA2	miR-1-y
TCONS_00001557	rna3833	0.969108214	0.00000284	GNPDA2	miR-1-z
TCONS_00001557	rna3833	0.969108214	0.00000284	GNPDA2	miR-30-x
TCONS_00066712	rna3833	0.938555623	0.0000002	GNPDA2	cli-miR-1a-3p
TCONS_00066712	rna3833	0.938555623	0.0000002	GNPDA2	miR-1-y
TCONS_00066712	rna3833	0.938555623	0.0000002	GNPDA2	miR-1-z
TCONS_00066712	rna3833	0.938555623	0.0000002	GNPDA2	miR-101-y
TCONS_00066712	rna3833	0.938555623	0.0000002	GNPDA2	miR-30-x
TCONS_00026594	rna11551	0.927089365	0.000574695	GOLPH3	miR-133-y
TCONS_00026594	rna11551	0.927089365	0.000574695	GOLPH3	miR-133-z
TCONS_00066712	rna7702	0.950289965	0.02968037	GORAB	cli-let-7a-4-3p
TCONS_00001553	rna16049	0.948938674	0.03196347	GOSR2	miR-30-x
TCONS_00001557	rna16049	0.927068121	0.02054795	GOSR2	miR-30-x
TCONS_00066712	rna16049	0.919684929	0.02968037	GOSR2	miR-30-x
TCONS_00001553	rna12616	0.900467066	0.03196347	GPATCH11	miR-30-y
TCONS_00001557	rna12616	0.935971423	0.02054795	GPATCH11	miR-30-y
TCONS_00001553	rna4306	0.95326156	0.005497772	GPM6B	cli-miR-30c-5p
TCONS_00001553	rna4306	0.95326156	0.005497772	GPM6B	miR-30-y
TCONS_00066712	rna4306	0.970305065	0.004727047	GPM6B	cli-miR-30a-3p
TCONS_00066712	rna4306	0.970305065	0.004727047	GPM6B	cli-miR-30e-3p
TCONS_00001557	rna3524	0.953268982	0.00000604	GPR137C	cli-miR-1a-3p
TCONS_00001557	rna3524	0.953268982	0.00000604	GPR137C	miR-1-y
TCONS_00001557	rna3524	0.953268982	0.00000604	GPR137C	miR-1-z
TCONS_00066712	rna3524	0.949256306	0.0000206	GPR137C	cli-miR-1a-3p
TCONS_00066712	rna3524	0.949256306	0.0000206	GPR137C	miR-1-y
TCONS_00066712	rna3524	0.949256306	0.0000206	GPR137C	miR-1-z
TCONS_00001553	rna8484	0.938822175	0.03196347	GPR27	cli-miR-1a-3p
TCONS_00001557	rna8484	0.958340941	0.02054795	GPR27	cli-miR-1a-3p
TCONS_00066712	rna8484	0.913029935	0.02968037	GPR27	cli-miR-1a-3p
TCONS_00026594	rna1839	0.923274456	0.02511416	GPR89B	miR-23-y
TCONS_00003307	rna1839	0.939894986	0.02283105	GPR89B	miR-23-y
TCONS_00001553	rna11090	0.956862637	0.002800234	GPT2	cli-miR-133a-5p
TCONS_00001553	rna11090	0.956862637	0.002800234	GPT2	miR-101-y
TCONS_00026594	rna11090	0.970529361	0.0000119	GPT2	cli-miR-133a-5p
TCONS_00026594	rna11090	0.970529361	0.0000119	GPT2	miR-101-y
TCONS_00026594	rna11090	0.970529361	0.0000119	GPT2	miR-23-y
TCONS_00003307	rna11090	0.965513634	0.001393359	GPT2	miR-101-y
TCONS_00003307	rna11090	0.965513634	0.001393359	GPT2	miR-23-y
TCONS_00066712	rna7683	0.931309644	0.0000206	GPX7	cli-miR-1a-3p
TCONS_00066712	rna7683	0.931309644	0.0000206	GPX7	miR-1-y
TCONS_00066712	rna7683	0.931309644	0.0000206	GPX7	miR-1-z
TCONS_00001553	rna14174	0.910783139	0.03196347	GRIA2	miR-101-y
TCONS_00026594	rna14174	0.907447335	0.02511416	GRIA2	miR-101-y
TCONS_00003307	rna14174	0.914589148	0.02283105	GRIA2	miR-101-y
TCONS_00066712	rna14174	0.904584585	0.02968037	GRIA2	miR-101-y
TCONS_00026594	rna16595	0.950876334	0.02511416	GTF2E2	miR-23-y
TCONS_00003307	rna16595	0.941658888	0.02283105	GTF2E2	miR-23-y
TCONS_00001553	rna4839	0.938307463	0.000102696	GTPBP1	cli-miR-133a-5p
TCONS_00001553	rna4839	0.938307463	0.000102696	GTPBP1	miR-26-x
TCONS_00001553	rna4839	0.938307463	0.000102696	GTPBP1	miR-30-y
TCONS_00026594	rna4839	0.958271674	0.003353919	GTPBP1	cli-miR-133a-5p
TCONS_00026594	rna4839	0.958271674	0.003353919	GTPBP1	miR-30-y
TCONS_00003307	rna4839	0.953256085	0.002752624	GTPBP1	cli-miR-30d-5p
TCONS_00003307	rna4839	0.953256085	0.002752624	GTPBP1	miR-26-x
TCONS_00001557	rna4839	0.947835856	0.002208918	GTPBP1	miR-26-x
TCONS_00001557	rna4839	0.947835856	0.002208918	GTPBP1	miR-30-y
TCONS_00066712	rna9292	0.941864892	0.002403939	H3F3B	miR-1-y
TCONS_00066712	rna9292	0.941864892	0.002403939	H3F3B	miR-1-z
TCONS_00026594	rna16202	0.959155412	0.02511416	HDAC1	miR-1-y
TCONS_00001557	rna16202	0.966819013	0.02054795	HDAC1	miR-1-y
TCONS_00066712	rna16202	0.960261606	0.02968037	HDAC1	miR-1-y
TCONS_00001553	rna12883	0.95838621	0.03196347	HECW2	cli-miR-126-5p
TCONS_00001557	rna12883	0.978337324	0.02054795	HECW2	cli-miR-126-5p
TCONS_00066712	rna12883	0.968558604	0.02968037	HECW2	cli-miR-126-5p
TCONS_00026594	rna4023	0.943112869	0.02511416	HMGB2	miR-23-y
TCONS_00003307	rna4023	0.938896418	0.02283105	HMGB2	miR-23-y
TCONS_00003307	rna7950	0.928400019	0.0451919	HMGB3	cli-miR-190-3p
TCONS_00001553	rna5161	0.933209268	0.002800234	HNRNPA3	cli-miR-1a-3p
TCONS_00001553	rna5161	0.933209268	0.002800234	HNRNPA3	miR-101-y
TCONS_00066712	rna5161	0.932763196	0.002403939	HNRNPA3	cli-miR-1a-3p
TCONS_00066712	rna5161	0.932763196	0.002403939	HNRNPA3	miR-101-y
TCONS_00026594	rna6486	0.93115082	0.04965362	HNRNPH3	miR-101-y
TCONS_00003307	rna6486	0.926935377	0.0451919	HNRNPH3	miR-101-y
TCONS_00001553	rna6226	0.924152311	0.03196347	HNRNPK	miR-101-y
TCONS_00026594	rna6226	0.957494033	0.02511416	HNRNPK	miR-101-y
TCONS_00003307	rna6226	0.933505755	0.02283105	HNRNPK	miR-101-y
TCONS_00066712	rna6226	0.919956024	0.02968037	HNRNPK	miR-101-y
TCONS_00026594	rna874	0.940541179	0.005512945	HNRNPU	miR-1-y
TCONS_00026594	rna874	0.940541179	0.005512945	HNRNPU	miR-23-y
TCONS_00003307	rna874	0.935623128	0.00453157	HNRNPU	miR-23-y
TCONS_00003307	rna874	0.935623128	0.00453157	HNRNPU	miR-27-y
TCONS_00001557	rna874	0.95251564	0.003642097	HNRNPU	miR-1-y
TCONS_00001557	rna874	0.95251564	0.003642097	HNRNPU	miR-1-z
TCONS_00066712	rna874	0.968967285	0.000198593	HNRNPU	cli-let-7a-4-3p
TCONS_00066712	rna874	0.968967285	0.000198593	HNRNPU	miR-1-y
TCONS_00066712	rna874	0.968967285	0.000198593	HNRNPU	miR-1-z
TCONS_00026594	rna2750	0.966083695	0.04965362	HOXA3	miR-23-y
TCONS_00003307	rna2750	0.950571138	0.0451919	HOXA3	miR-23-y
TCONS_00001553	rna2753	0.906223601	0.03196347	HOXA5	miR-26-x
TCONS_00003307	rna2753	0.926275836	0.02283105	HOXA5	miR-26-x
TCONS_00001557	rna2753	0.945185927	0.02054795	HOXA5	miR-26-x
TCONS_00066712	rna10998	0.94125694	0.02968037	HP1BP3	cli-miR-30d-5p
TCONS_00026594	rna12887	0.904259544	0.02511416	IDH1	miR-30-y
TCONS_00026594	rna11818	0.973849475	0.04965362	IER3IP1	miR-101-y
TCONS_00003307	rna11818	0.950502204	0.000470205	IER3IP1	miR-101-y
TCONS_00003307	rna11818	0.950502204	0.000470205	IER3IP1	miR-27-y
TCONS_00026594	rna2720	0.934509286	0.04965362	IGF2BP3	miR-365-y
TCONS_00001557	rna2720	0.930414812	0.04071973	IGF2BP3	miR-30-x
TCONS_00026594	rna4084	0.912733087	0.02511416	ING4	miR-30-y
TCONS_00026594	rna10603	0.933937886	0.000574695	INPP5E	miR-133-y
TCONS_00026594	rna10603	0.933937886	0.000574695	INPP5E	miR-133-z
TCONS_00001557	rna11017	0.940465197	0.001116413	INTS4	miR-1-y
TCONS_00001557	rna11017	0.940465197	0.001116413	INTS4	miR-1-z
TCONS_00066712	rna11017	0.974178546	0.002403939	INTS4	miR-1-y
TCONS_00066712	rna11017	0.974178546	0.002403939	INTS4	miR-1-z
TCONS_00026594	rna15843	0.934251126	0.04965362	ITGA9	cli-miR-145-3p
TCONS_00003307	rna4840	0.971181232	0.02283105	JOSD1	cli-miR-146b-3p
TCONS_00001553	rna4844	0.911111017	0.005497772	KDELR3	cli-miR-1a-3p
TCONS_00001553	rna4844	0.911111017	0.005497772	KDELR3	miR-26-x
TCONS_00003307	rna4844	0.928805434	0.002752624	KDELR3	miR-27-y
TCONS_00003307	rna4844	0.928805434	0.002752624	KDELR3	miR-26-x
TCONS_00001557	rna4844	0.922298834	0.002208918	KDELR3	cli-miR-1a-3p
TCONS_00001557	rna4844	0.922298834	0.002208918	KDELR3	miR-26-x
TCONS_00026594	rna16085	0.970531522	0.02511416	KDM1A	cli-miR-133a-3p
TCONS_00066712	rna8997	0.974715731	0.02968037	KDM2B	cli-let-7a-4-3p
TCONS_00066712	rna14430	0.975471135	0.02968037	KDM3B	miR-143-y
TCONS_00001553	rna10080	0.971076411	0.00000956	KIF2A	cli-miR-126-5p
TCONS_00001553	rna10081	0.973492657	0.00000956	KIF2A	cli-miR-126-5p
TCONS_00001553	rna10080	0.971076411	0.00000956	KIF2A	cli-miR-1a-3p
TCONS_00001553	rna10081	0.973492657	0.00000956	KIF2A	cli-miR-1a-3p
TCONS_00001553	rna10080	0.971076411	0.00000956	KIF2A	miR-126-x
TCONS_00001553	rna10081	0.973492657	0.00000956	KIF2A	miR-126-x
TCONS_00001553	rna10080	0.971076411	0.00000956	KIF2A	miR-26-x
TCONS_00001553	rna10081	0.973492657	0.00000956	KIF2A	miR-26-x
TCONS_00003307	rna10080	0.979033568	0.006714168	KIF2A	miR-126-x
TCONS_00003307	rna10081	0.980203698	0.006714168	KIF2A	miR-126-x
TCONS_00003307	rna10080	0.979033568	0.006714168	KIF2A	miR-26-x
TCONS_00003307	rna10081	0.980203698	0.006714168	KIF2A	miR-26-x
TCONS_00001557	rna10080	0.964253669	8.87E-12	KIF2A	cli-miR-126-5p
TCONS_00001557	rna10081	0.939931238	8.87E-12	KIF2A	cli-miR-126-5p
TCONS_00001557	rna10080	0.964253669	8.87E-12	KIF2A	cli-miR-1a-3p
TCONS_00001557	rna10081	0.939931238	8.87E-12	KIF2A	cli-miR-1a-3p
TCONS_00001557	rna10080	0.964253669	8.87E-12	KIF2A	miR-1-y
TCONS_00001557	rna10081	0.939931238	8.87E-12	KIF2A	miR-1-y
TCONS_00001557	rna10080	0.964253669	8.87E-12	KIF2A	miR-1-z
TCONS_00001557	rna10081	0.939931238	8.87E-12	KIF2A	miR-1-z
TCONS_00001557	rna10080	0.964253669	8.87E-12	KIF2A	miR-126-x
TCONS_00001557	rna10081	0.939931238	8.87E-12	KIF2A	miR-126-x
TCONS_00001557	rna10080	0.964253669	8.87E-12	KIF2A	miR-26-x
TCONS_00001557	rna10081	0.939931238	8.87E-12	KIF2A	miR-26-x
TCONS_00066712	rna10080	0.978335374	5.79E-08	KIF2A	cli-miR-126-5p
TCONS_00066712	rna10081	0.970030366	5.79E-08	KIF2A	cli-miR-126-5p
TCONS_00066712	rna10080	0.978335374	5.79E-08	KIF2A	cli-miR-1a-3p
TCONS_00066712	rna10081	0.970030366	5.79E-08	KIF2A	cli-miR-1a-3p
TCONS_00066712	rna10080	0.978335374	5.79E-08	KIF2A	miR-1-y
TCONS_00066712	rna10081	0.970030366	5.79E-08	KIF2A	miR-1-y
TCONS_00066712	rna10080	0.978335374	5.79E-08	KIF2A	miR-1-z
TCONS_00066712	rna10081	0.970030366	5.79E-08	KIF2A	miR-1-z
TCONS_00066712	rna10080	0.978335374	5.79E-08	KIF2A	miR-126-x
TCONS_00066712	rna10081	0.970030366	5.79E-08	KIF2A	miR-126-x
TCONS_00066712	rna2187	0.9243389	0.002403939	KLF12	miR-1-y
TCONS_00066712	rna2187	0.9243389	0.002403939	KLF12	miR-1-z
TCONS_00001553	rna6057	0.93275459	0.03196347	LCT	miR-26-x
TCONS_00003307	rna6057	0.90398222	0.02283105	LCT	miR-26-x
TCONS_00003307	rna18321	0.973853771	0.02283105	LDB1	cli-miR-190-3p
TCONS_00001557	rna12337	0.935932525	0.04071973	LIMK2	miR-30-y
TCONS_00001553	rna4952	0.917333621	0.03196347	LRIG3	cli-miR-1a-3p
TCONS_00001557	rna4952	0.978702404	0.02054795	LRIG3	cli-miR-1a-3p
TCONS_00066712	rna4952	0.935800159	0.02968037	LRIG3	cli-miR-1a-3p
TCONS_00026594	rna14707	0.947337707	0.000574695	LRR1	miR-133-y
TCONS_00026594	rna14707	0.947337707	0.000574695	LRR1	miR-133-z
TCONS_00003307	rna5675	0.961319358	0.0451919	LRRC17	cli-miR-30d-5p
TCONS_00001557	rna5675	0.961070375	0.04071973	LRRC17	miR-30-x
TCONS_00066712	rna5675	0.944166051	0.000815022	LRRC17	cli-miR-30d-5p
TCONS_00066712	rna5675	0.944166051	0.000815022	LRRC17	miR-30-x
TCONS_00026594	rna7551	0.920364659	0.04965362	LRRC40	miR-23-y
TCONS_00003307	rna7551	0.924201876	0.000470205	LRRC40	cli-miR-30d-5p
TCONS_00003307	rna7551	0.924201876	0.000470205	LRRC40	miR-23-y
TCONS_00001553	rna7825	0.965262604	0.03196347	LSG1	miR-30-y
TCONS_00026594	rna7825	0.950893158	0.02511416	LSG1	miR-30-y
TCONS_00001557	rna7825	0.953515848	0.02054795	LSG1	miR-30-y
TCONS_00066712	rna9845	0.927912816	0.002403939	LSM14B	cli-miR-30d-5p
TCONS_00066712	rna9845	0.927912816	0.002403939	LSM14B	miR-30-x
TCONS_00026594	rna10426	0.92659021	0.04965362	LUC7L	miR-101-y
TCONS_00003307	rna10426	0.919965125	0.0451919	LUC7L	miR-101-y
TCONS_00026594	rna14869	0.944785133	0.04965362	MAGT1	miR-30-y
TCONS_00001557	rna14869	0.963879426	0.04071973	MAGT1	miR-30-y
TCONS_00066712	rna1244	0.932793397	0.02968037	MAN1A1	miR-143-y
TCONS_00026594	rna14641	0.97253871	0.003353919	MATR3	miR-1-y
TCONS_00026594	rna14641	0.97253871	0.003353919	MATR3	miR-23-y
TCONS_00001557	rna14641	0.986274598	0.0000239	MATR3	cli-miR-1a-3p
TCONS_00001557	rna14641	0.986274598	0.0000239	MATR3	miR-1-y
TCONS_00001557	rna14641	0.986274598	0.0000239	MATR3	miR-1-z
TCONS_00066712	rna14641	0.977816394	0.0000808	MATR3	cli-miR-1a-3p
TCONS_00066712	rna14641	0.977816394	0.0000808	MATR3	miR-1-y
TCONS_00066712	rna14641	0.977816394	0.0000808	MATR3	miR-1-z
TCONS_00001553	rna17076	0.942614787	0.03196347	MCM3AP	cli-miR-133a-5p
TCONS_00026594	rna17076	0.940516227	0.02511416	MCM3AP	cli-miR-133a-5p
TCONS_00001553	rna6058	0.968391575	0.03196347	MCM6	miR-30-x
TCONS_00001557	rna6058	0.975221672	0.02054795	MCM6	miR-30-x
TCONS_00066712	rna6058	0.969502762	0.02968037	MCM6	miR-30-x
TCONS_00026594	rna8004	0.931788078	0.02511416	MCTS1	miR-23-y
TCONS_00003307	rna8004	0.930728272	0.02283105	MCTS1	miR-23-y
TCONS_00066712	rna13342	0.942265419	0.02968037	MEGF9	miR-126-y
TCONS_00001557	rna3137	0.925562436	0.04071973	MEIS2	miR-30-y
TCONS_00026594	rna12796	0.970243056	0.04965362	MGST1	miR-1-y
TCONS_00001557	rna12796	0.950676156	0.000376164	MGST1	miR-1-y
TCONS_00001557	rna12796	0.950676156	0.000376164	MGST1	miR-1-z
TCONS_00066712	rna12796	0.979041407	0.000815022	MGST1	miR-1-y
TCONS_00066712	rna12796	0.979041407	0.000815022	MGST1	miR-1-z
TCONS_00003307	rna501	0.927889074	0.02283105	MIB1	miR-27-y
TCONS_00001557	rna3188	0.92814042	0.000376164	MIPOL1	cli-miR-1a-3p
TCONS_00001557	rna3188	0.92814042	0.000376164	MIPOL1	miR-1-z
TCONS_00001553	rna11487	0.904818336	0.03196347	MLF1	miR-26-x
TCONS_00001557	rna11487	0.933604347	0.02054795	MLF1	miR-26-x
TCONS_00026594	rna985	0.93915103	0.02511416	MLLT4	cli-miR-133a-3p
TCONS_00001553	rna17267	0.924124276	0.03196347	MMP24	miR-30-y
TCONS_00026594	rna17267	0.953129379	0.02511416	MMP24	miR-30-y
TCONS_00001557	rna17267	0.9009219	0.02054795	MMP24	miR-30-y
TCONS_00026594	rna6148	0.972223056	0.04965362	MPDZ	cli-miR-145-5p
TCONS_00003307	rna6148	0.97179341	0.0451919	MPDZ	cli-miR-338b-3p
TCONS_00001557	rna6148	0.939729492	0.04071973	MPDZ	cli-miR-338b-3p
TCONS_00003307	rna4158	0.909484558	0.02283105	MPZL1	cli-miR-30d-5p
TCONS_00066712	rna4158	0.911546141	0.02968037	MPZL1	cli-miR-30d-5p
TCONS_00003307	rna13548	0.972108918	0.001393359	MRE11A	miR-23-y
TCONS_00003307	rna13548	0.972108918	0.001393359	MRE11A	miR-26-x
TCONS_00026594	rna7952	0.916345046	0.02511416	MTMR1	cli-miR-145-3p
TCONS_00001553	rna13535	0.916884408	0.005497772	MTMR2	cli-miR-1a-3p
TCONS_00001553	rna13535	0.916884408	0.005497772	MTMR2	miR-101-y
TCONS_00066712	rna13535	0.923429513	0.004727047	MTMR2	cli-miR-1a-3p
TCONS_00066712	rna13535	0.923429513	0.004727047	MTMR2	miR-101-y
TCONS_00003307	rna7034	0.967889688	0.001393359	MYEF2	miR-23-y
TCONS_00003307	rna7034	0.967889688	0.001393359	MYEF2	miR-27-y
TCONS_00003307	rna15205	0.98070262	0.0451919	NADK2	miR-26-x
TCONS_00001557	rna15205	0.953305396	0.04071973	NADK2	miR-26-x
TCONS_00026594	rna16461	0.958067978	0.04965362	NCL	miR-1-y
TCONS_00001557	rna16461	0.968993534	0.000376164	NCL	miR-1-y
TCONS_00001557	rna16461	0.968993534	0.000376164	NCL	miR-1-z
TCONS_00066712	rna16461	0.967818366	0.000815022	NCL	miR-1-y
TCONS_00066712	rna16461	0.967818366	0.000815022	NCL	miR-1-z
TCONS_00066712	rna2167	0.955768089	0.002403939	NDFIP2	cli-let-7a-4-3p
TCONS_00066712	rna2167	0.955768089	0.002403939	NDFIP2	miR-143-y
TCONS_00003307	rna4660	0.966261376	0.02283105	NFYB	cli-miR-30d-5p
TCONS_00066712	rna4660	0.955274284	0.02968037	NFYB	cli-miR-30d-5p
TCONS_00066712	rna15883	0.972333244	0.002403939	NFYC	cli-miR-30a-3p
TCONS_00066712	rna15883	0.972333244	0.002403939	NFYC	cli-miR-30e-3p
TCONS_00026594	rna6273	0.908492418	0.04965362	NOLC1	cli-miR-133a-5p
TCONS_00003307	rna6273	0.925861534	0.0451919	NOLC1	miR-27-y
TCONS_00001557	rna6749	0.959580125	0.002208918	NOTCH2	miR-1-y
TCONS_00001557	rna6749	0.959580125	0.002208918	NOTCH2	miR-1-z
TCONS_00066712	rna6749	0.972574648	0.004727047	NOTCH2	miR-1-y
TCONS_00066712	rna6749	0.972574648	0.004727047	NOTCH2	miR-1-z
TCONS_00001553	rna3167	0.905358003	0.03196347	NPAS3	novel-m0251-5p
TCONS_00001553	rna10459	0.942427084	0.03196347	NPRL3	miR-30-y
TCONS_00026594	rna10459	0.948389923	0.02511416	NPRL3	miR-30-y
TCONS_00001557	rna10459	0.928801727	0.02054795	NPRL3	miR-30-y
TCONS_00026594	rna12899	0.917721735	0.04965362	NRP2	cli-miR-133a-3p
TCONS_00003307	rna12899	0.914596681	0.0451919	NRP2	cli-miR-338b-3p
TCONS_00001557	rna12899	0.921565973	0.04071973	NRP2	cli-miR-338b-3p
TCONS_00001557	rna16046	0.903565206	0.02054795	NSF	cli-miR-338b-3p
TCONS_00026594	rna15464	0.968252307	0.000227568	NUP205	cli-miR-145-5p
TCONS_00026594	rna15464	0.968252307	0.000227568	NUP205	miR-1-y
TCONS_00026594	rna15464	0.968252307	0.000227568	NUP205	miR-23-y
TCONS_00003307	rna15464	0.969746595	0.006714168	NUP205	cli-miR-338b-3p
TCONS_00003307	rna15464	0.969746595	0.006714168	NUP205	miR-23-y
TCONS_00001557	rna15464	0.957154596	0.00000123	NUP205	cli-miR-1a-3p
TCONS_00001557	rna15464	0.957154596	0.00000123	NUP205	miR-1-y
TCONS_00001557	rna15464	0.957154596	0.00000123	NUP205	miR-1-z
TCONS_00001557	rna15464	0.957154596	0.00000123	NUP205	cli-miR-338b-3p
TCONS_00066712	rna15464	0.992087646	0.000390329	NUP205	cli-miR-1a-3p
TCONS_00066712	rna15464	0.992087646	0.000390329	NUP205	miR-1-y
TCONS_00066712	rna15464	0.992087646	0.000390329	NUP205	miR-1-z
TCONS_00026594	rna7329	0.970644248	0.04965362	NUP58	miR-23-y
TCONS_00003307	rna7329	0.97824165	0.0451919	NUP58	miR-23-y
TCONS_00003307	rna11389	0.984266195	0.02283105	NUP88	miR-27-y
TCONS_00001553	rna15772	0.939626605	0.002800234	NUTF2	cli-miR-1a-3p
TCONS_00001553	rna15772	0.939626605	0.002800234	NUTF2	miR-30-x
TCONS_00066712	rna15772	0.910517305	0.0000206	NUTF2	cli-miR-1a-3p
TCONS_00066712	rna15772	0.910517305	0.0000206	NUTF2	miR-1-y
TCONS_00066712	rna15772	0.910517305	0.0000206	NUTF2	miR-30-x
TCONS_00003307	rna15536	0.971858877	0.02283105	ORC2	cli-miR-338b-3p
TCONS_00001557	rna15536	0.963625168	0.02054795	ORC2	cli-miR-338b-3p
TCONS_00026594	rna6175	0.922338569	0.04965362	OSTF1	miR-30-y
TCONS_00001557	rna6175	0.941161616	0.04071973	OSTF1	miR-30-y
TCONS_00001553	rna3902	0.934101722	0.03196347	PAICS	novel-m0251-5p
TCONS_00026594	rna8696	0.947461202	0.000574695	PAPSS1	miR-133-y
TCONS_00026594	rna8696	0.947461202	0.000574695	PAPSS1	miR-133-z
TCONS_00001553	rna12339	0.934955624	0.03196347	PATZ1	miR-126-x
TCONS_00003307	rna12339	0.95231824	0.02283105	PATZ1	miR-126-x
TCONS_00001557	rna12339	0.985150288	0.02054795	PATZ1	miR-126-x
TCONS_00066712	rna12339	0.954523225	0.02968037	PATZ1	miR-126-x
TCONS_00026594	rna1061	0.959865092	0.000392736	PCMT1	miR-133-y
TCONS_00026594	rna1061	0.959865092	0.000392736	PCMT1	miR-23-y
TCONS_00026594	rna1061	0.959865092	0.000392736	PCMT1	miR-133-z
TCONS_00003307	rna1061	0.963561217	0.000287629	PCMT1	miR-23-y
TCONS_00003307	rna1061	0.963561217	0.000287629	PCMT1	miR-27-y
TCONS_00003307	rna1061	0.963561217	0.000287629	PCMT1	miR-26-x
TCONS_00026594	rna11691	0.96905927	0.02511416	PDAP1	cli-miR-145-3p
TCONS_00003307	rna15587	0.973972679	0.02283105	PDDC1	miR-27-y
TCONS_00026594	rna16627	0.971511572	0.003353919	PDE6D	miR-133-y
TCONS_00026594	rna16627	0.971511572	0.003353919	PDE6D	miR-133-z
TCONS_00001553	rna11670	0.961786771	0.000950858	PEMT	cli-miR-126-5p
TCONS_00001553	rna11670	0.961786771	0.000950858	PEMT	miR-126-x
TCONS_00003307	rna11670	0.974370567	0.0451919	PEMT	miR-126-x
TCONS_00001557	rna11670	0.96413627	0.000376164	PEMT	cli-miR-126-5p
TCONS_00001557	rna11670	0.96413627	0.000376164	PEMT	miR-126-x
TCONS_00066712	rna11670	0.961369175	0.000815022	PEMT	cli-miR-126-5p
TCONS_00066712	rna11670	0.961369175	0.000815022	PEMT	miR-126-x
TCONS_00001557	rna9729	0.904724319	0.000376164	PHAX	cli-miR-1a-3p
TCONS_00001557	rna9729	0.904724319	0.000376164	PHAX	miR-1-z
TCONS_00066712	rna9729	0.90975027	0.000815022	PHAX	cli-miR-1a-3p
TCONS_00066712	rna9729	0.90975027	0.000815022	PHAX	miR-1-z
TCONS_00026594	rna1432	0.977692714	0.04965362	PHIP	miR-30-y
TCONS_00001557	rna1432	0.983807052	0.04071973	PHIP	miR-30-y
TCONS_00001557	rna4527	0.920229333	0.002208918	PKP2	miR-1-y
TCONS_00001557	rna4527	0.920229333	0.002208918	PKP2	miR-1-z
TCONS_00066712	rna407	0.901040775	0.02968037	PLAG1	cli-miR-30d-5p
TCONS_00001553	rna16381	0.975205869	0.000950858	PLAGL2	cli-miR-30c-5p
TCONS_00001553	rna16381	0.975205869	0.000950858	PLAGL2	miR-101-y
TCONS_00026594	rna16381	0.961467069	0.04965362	PLAGL2	miR-101-y
TCONS_00003307	rna16381	0.965957874	0.000470205	PLAGL2	cli-miR-30c-5p
TCONS_00003307	rna16381	0.965957874	0.000470205	PLAGL2	miR-101-y
TCONS_00026594	rna3195	0.950118008	0.02511416	PNN	miR-365-y
TCONS_00003307	rna1830	0.973939194	0.0451919	POGLUT1	cli-miR-30d-5p
TCONS_00001557	rna1830	0.984565752	0.04071973	POGLUT1	miR-30-x
TCONS_00066712	rna1830	0.970309419	0.000815022	POGLUT1	cli-miR-30d-5p
TCONS_00066712	rna1830	0.970309419	0.000815022	POGLUT1	miR-30-x
TCONS_00001553	rna14709	0.963846846	0.03196347	POLE2	miR-101-y
TCONS_00026594	rna14709	0.97490648	0.02511416	POLE2	miR-101-y
TCONS_00003307	rna14709	0.968590813	0.02283105	POLE2	miR-101-y
TCONS_00066712	rna14709	0.976055503	0.02968037	POLE2	miR-101-y
TCONS_00001553	rna14560	0.940209782	0.000950858	POLE3	miR-26-x
TCONS_00001553	rna14560	0.940209782	0.000950858	POLE3	miR-30-y
TCONS_00026594	rna14560	0.969052208	0.04965362	POLE3	miR-30-y
TCONS_00003307	rna14560	0.941157238	0.0451919	POLE3	miR-26-x
TCONS_00001557	rna14560	0.933074721	0.000376164	POLE3	miR-26-x
TCONS_00001557	rna14560	0.933074721	0.000376164	POLE3	miR-30-y
TCONS_00026594	rna8295	0.936604748	0.02511416	PPP2CA	cli-miR-133a-3p
TCONS_00026594	rna8720	0.908225038	0.04965362	PPP3CA	miR-30-y
TCONS_00001557	rna4971	0.944694454	0.02054795	PRICKLE1	miR-30-y
TCONS_00026594	rna11760	0.955729044	0.04965362	PRKAR1B	miR-1-y
TCONS_00001557	rna11760	0.925805074	0.000376164	PRKAR1B	miR-1-y
TCONS_00001557	rna11760	0.925805074	0.000376164	PRKAR1B	miR-1-z
TCONS_00066712	rna11760	0.963019153	0.000815022	PRKAR1B	miR-1-y
TCONS_00066712	rna11760	0.963019153	0.000815022	PRKAR1B	miR-1-z
TCONS_00003307	rna8080	0.902807957	0.02283105	PROX1	miR-27-y
TCONS_00001553	rna7685	0.935139634	0.03196347	PRPF38A	miR-101-y
TCONS_00026594	rna7685	0.94807752	0.02511416	PRPF38A	miR-101-y
TCONS_00003307	rna7685	0.921246977	0.02283105	PRPF38A	miR-101-y
TCONS_00066712	rna7685	0.93398101	0.02968037	PRPF38A	miR-101-y
TCONS_00026594	rna2543	0.98145672	0.04965362	PRTFDC1	miR-23-y
TCONS_00003307	rna2543	0.98422585	0.0451919	PRTFDC1	miR-23-y
TCONS_00001553	rna6214	0.924368049	0.03196347	PSAT1	miR-101-y
TCONS_00026594	rna6214	0.934264794	0.02511416	PSAT1	miR-101-y
TCONS_00003307	rna6214	0.931938946	0.02283105	PSAT1	miR-101-y
TCONS_00066712	rna6214	0.914686782	0.02968037	PSAT1	miR-101-y
TCONS_00001553	rna9715	0.911603085	0.03196347	PSD3	miR-30-x
TCONS_00001557	rna9715	0.94276232	0.02054795	PSD3	miR-30-x
TCONS_00066712	rna9715	0.909880852	0.02968037	PSD3	miR-30-x
TCONS_00001553	rna3046	0.919090524	0.01324547	PSEN1	miR-26-x
TCONS_00001553	rna3046	0.919090524	0.01324547	PSEN1	miR-30-x
TCONS_00001557	rna3046	0.902204405	0.000117072	PSEN1	miR-1-z
TCONS_00001557	rna3046	0.902204405	0.000117072	PSEN1	miR-26-x
TCONS_00001557	rna3046	0.902204405	0.000117072	PSEN1	miR-30-x
TCONS_00066712	rna3046	0.951158278	0.01142386	PSEN1	miR-1-z
TCONS_00066712	rna3046	0.951158278	0.01142386	PSEN1	miR-30-x
TCONS_00003307	rna8945	0.947544883	0.02283105	PTPN11	miR-27-y
TCONS_00001557	rna9280	0.932757196	0.00000123	RAB11FIP4	cli-miR-1a-3p
TCONS_00001557	rna9280	0.932757196	0.00000123	RAB11FIP4	miR-1-y
TCONS_00001557	rna9280	0.932757196	0.00000123	RAB11FIP4	miR-1-z
TCONS_00001557	rna9280	0.932757196	0.00000123	RAB11FIP4	miR-30-y
TCONS_00001553	rna126	0.959681584	0.000950858	RAD21	cli-miR-1a-3p
TCONS_00001553	rna126	0.959681584	0.000950858	RAD21	miR-26-x
TCONS_00003307	rna126	0.977672048	0.0451919	RAD21	miR-26-x
TCONS_00001557	rna126	0.969168346	0.000376164	RAD21	cli-miR-1a-3p
TCONS_00001557	rna126	0.969168346	0.000376164	RAD21	miR-26-x
TCONS_00026594	rna8879	0.969757912	0.000574695	RANBP1	cli-miR-145-3p
TCONS_00026594	rna8879	0.969757912	0.000574695	RANBP1	miR-101-y
TCONS_00003307	rna8879	0.946539862	0.0451919	RANBP1	miR-101-y
TCONS_00001553	rna13201	0.952938785	0.000950858	RBBP6	cli-miR-133a-5p
TCONS_00001553	rna13201	0.952938785	0.000950858	RBBP6	miR-126-x
TCONS_00026594	rna13201	0.968143496	0.04965362	RBBP6	cli-miR-133a-5p
TCONS_00003307	rna13201	0.959228463	0.0451919	RBBP6	miR-126-x
TCONS_00001557	rna13201	0.976443984	0.04071973	RBBP6	miR-126-x
TCONS_00026594	rna16476	0.970517931	0.005512945	RBL1	cli-miR-145-5p
TCONS_00026594	rna16476	0.970517931	0.005512945	RBL1	miR-1-y
TCONS_00001557	rna16476	0.9619541	0.0000591	RBL1	cli-miR-1a-3p
TCONS_00001557	rna16476	0.9619541	0.0000591	RBL1	miR-1-y
TCONS_00001557	rna16476	0.9619541	0.0000591	RBL1	miR-1-z
TCONS_00066712	rna16476	0.987448842	0.000198593	RBL1	cli-miR-1a-3p
TCONS_00066712	rna16476	0.987448842	0.000198593	RBL1	miR-1-y
TCONS_00066712	rna16476	0.987448842	0.000198593	RBL1	miR-1-z
TCONS_00026594	rna10311	0.975510009	0.02511416	RBMX	cli-miR-133a-3p
TCONS_00026594	rna12801	0.908511589	0.003353919	RERGL	miR-101-y
TCONS_00026594	rna12801	0.908511589	0.003353919	RERGL	miR-30-y
TCONS_00066712	rna12801	0.911972005	0.004727047	RERGL	cli-miR-30d-5p
TCONS_00066712	rna12801	0.911972005	0.004727047	RERGL	miR-101-y
TCONS_00001553	rna14665	0.94858497	0.005497772	RFT1	cli-miR-30c-5p
TCONS_00001553	rna14665	0.94858497	0.005497772	RFT1	miR-30-x
TCONS_00003307	rna14665	0.905053242	0.002752624	RFT1	cli-miR-30d-5p
TCONS_00003307	rna14665	0.905053242	0.002752624	RFT1	cli-miR-30c-5p
TCONS_00066712	rna14665	0.92240317	0.004727047	RFT1	cli-miR-30d-5p
TCONS_00066712	rna14665	0.92240317	0.004727047	RFT1	miR-30-x
TCONS_00001553	rna11845	0.932743151	0.03196347	RFWD3	miR-26-x
TCONS_00003307	rna11845	0.94993219	0.02283105	RFWD3	miR-26-x
TCONS_00001557	rna11845	0.931299662	0.02054795	RFWD3	miR-26-x
TCONS_00026594	rna7156	0.975091642	0.001700358	RGMA	miR-133-y
TCONS_00026594	rna7156	0.975091642	0.001700358	RGMA	miR-133-z
TCONS_00026594	rna14232	0.937808744	0.04965362	RICTOR	miR-1-y
TCONS_00001557	rna14232	0.914734896	0.000376164	RICTOR	miR-1-y
TCONS_00001557	rna14232	0.914734896	0.000376164	RICTOR	miR-1-z
TCONS_00066712	rna14232	0.902147517	0.000815022	RICTOR	miR-1-y
TCONS_00066712	rna14232	0.902147517	0.000815022	RICTOR	miR-1-z
TCONS_00001553	rna6093	0.960038564	0.03196347	RIF1	miR-101-y
TCONS_00026594	rna6093	0.977394144	0.02511416	RIF1	miR-101-y
TCONS_00003307	rna6093	0.938858492	0.02283105	RIF1	miR-101-y
TCONS_00066712	rna6093	0.955483904	0.02968037	RIF1	miR-101-y
TCONS_00003307	rna2169	0.975855219	0.0451919	RNF219	cli-miR-30d-5p
TCONS_00001557	rna2169	0.971618335	0.04071973	RNF219	miR-30-x
TCONS_00066712	rna2169	0.977478163	0.000815022	RNF219	cli-miR-30d-5p
TCONS_00066712	rna2169	0.977478163	0.000815022	RNF219	miR-30-x
TCONS_00001553	rna572	0.974932619	0.000950858	RNMT	miR-126-x
TCONS_00001553	rna572	0.974932619	0.000950858	RNMT	miR-30-y
TCONS_00026594	rna572	0.967297516	0.04965362	RNMT	miR-30-y
TCONS_00003307	rna572	0.972515324	0.0451919	RNMT	miR-126-x
TCONS_00001557	rna572	0.983368778	0.000376164	RNMT	miR-126-x
TCONS_00001557	rna572	0.983368778	0.000376164	RNMT	miR-30-y
TCONS_00003307	rna13123	0.939107332	0.02283105	RNPS1	cli-miR-338b-3p
TCONS_00001557	rna13123	0.918381402	0.02054795	RNPS1	cli-miR-338b-3p
TCONS_00001557	rna1853	0.927727962	0.02054795	ROBO1	miR-126-x
TCONS_00026594	rna13136	0.968890217	0.04965362	ROGDI	miR-1-y
TCONS_00001557	rna13136	0.940802311	0.000376164	ROGDI	miR-1-y
TCONS_00001557	rna13136	0.940802311	0.000376164	ROGDI	miR-1-z
TCONS_00066712	rna13136	0.981987765	0.000815022	ROGDI	miR-1-y
TCONS_00066712	rna13136	0.981987765	0.000815022	ROGDI	miR-1-z
TCONS_00026594	rna14919	0.946967556	0.04965362	RPA2	miR-1-y
TCONS_00001557	rna14919	0.971387269	0.000376164	RPA2	miR-1-y
TCONS_00001557	rna14919	0.971387269	0.000376164	RPA2	miR-1-z
TCONS_00066712	rna14919	0.953713459	0.000815022	RPA2	miR-1-y
TCONS_00066712	rna14919	0.953713459	0.000815022	RPA2	miR-1-z
TCONS_00003307	rna15796	0.971393023	0.02283105	RRM1	miR-27-y
TCONS_00001553	rna15124	0.961627794	0.03196347	RSL1D1	cli-miR-126-5p
TCONS_00001557	rna15124	0.967253788	0.02054795	RSL1D1	cli-miR-126-5p
TCONS_00066712	rna15124	0.97299626	0.02968037	RSL1D1	cli-miR-126-5p
TCONS_00026594	rna8940	0.969418955	0.00000734	SART3	miR-1-y
TCONS_00026594	rna8940	0.969418955	0.00000734	SART3	miR-133-y
TCONS_00026594	rna8940	0.969418955	0.00000734	SART3	miR-23-y
TCONS_00026594	rna8940	0.969418955	0.00000734	SART3	miR-133-z
TCONS_00001557	rna8940	0.989125031	0.007485352	SART3	miR-1-y
TCONS_00001557	rna8940	0.989125031	0.007485352	SART3	miR-1-z
TCONS_00066712	rna8940	0.982895111	0.000671275	SART3	miR-1-y
TCONS_00066712	rna8940	0.982895111	0.000671275	SART3	miR-1-z
TCONS_00066712	rna8940	0.982895111	0.000671275	SART3	miR-143-y
TCONS_00066712	rna1044	0.912323186	0.02968037	SASH1	cli-let-7a-4-3p
TCONS_00003307	rna5460	0.933530304	0.02283105	SBF2	miR-23-y
TCONS_00001553	rna10543	0.946363855	0.03196347	SCAI	novel-m0251-5p
TCONS_00066712	rna16006	0.980131595	0.02968037	SEC11A	miR-143-y
TCONS_00001553	rna14061	0.9623292	0.000950858	SEC13	cli-miR-1a-3p
TCONS_00001553	rna14061	0.9623292	0.000950858	SEC13	miR-101-y
TCONS_00026594	rna14061	0.973033012	0.04965362	SEC13	miR-101-y
TCONS_00003307	rna14061	0.963929809	0.0451919	SEC13	miR-101-y
TCONS_00001557	rna14061	0.94831592	0.04071973	SEC13	cli-miR-1a-3p
TCONS_00066712	rna14061	0.980136376	0.000815022	SEC13	cli-miR-1a-3p
TCONS_00066712	rna14061	0.980136376	0.000815022	SEC13	miR-101-y
TCONS_00026594	rna619	0.969948105	0.04965362	SEC61B	cli-miR-133a-3p
TCONS_00026594	rna1319	0.945405713	0.0000119	SEC63	cli-miR-145-5p
TCONS_00026594	rna1319	0.945405713	0.0000119	SEC63	miR-133-y
TCONS_00026594	rna1319	0.945405713	0.0000119	SEC63	miR-133-z
TCONS_00003307	rna8802	0.942328005	0.02283105	SEMA6A	miR-27-y
TCONS_00026594	rna11835	0.954425615	0.02511416	SF3B3	cli-miR-145-3p
TCONS_00001557	rna12854	0.941854886	0.04071973	SFRP2	cli-miR-338b-3p
TCONS_00003307	rna3541	0.916426842	0.0451919	SFXN5	cli-miR-30d-5p
TCONS_00001557	rna3541	0.946222817	0.04071973	SFXN5	miR-30-x
TCONS_00066712	rna3541	0.915003882	0.000815022	SFXN5	cli-miR-30d-5p
TCONS_00066712	rna3541	0.915003882	0.000815022	SFXN5	miR-30-x
TCONS_00026594	rna16637	0.963730812	0.04965362	SH3GL1	miR-1-y
TCONS_00001557	rna16637	0.950390141	0.000376164	SH3GL1	miR-1-y
TCONS_00001557	rna16637	0.950390141	0.000376164	SH3GL1	miR-1-z
TCONS_00066712	rna16637	0.968005719	0.000815022	SH3GL1	miR-1-y
TCONS_00066712	rna16637	0.968005719	0.000815022	SH3GL1	miR-1-z
TCONS_00066712	rna7091	0.930966971	0.02968037	SH3GL3	cli-miR-30d-5p
TCONS_00001557	rna4281	0.946066478	0.02054795	SHROOM2	miR-126-x
TCONS_00066712	rna17590	0.948876559	0.02968037	SLC20A1	miR-143-y
TCONS_00026594	rna2653	0.929013573	0.001700358	SLC25A13	miR-133-y
TCONS_00026594	rna2653	0.929013573	0.001700358	SLC25A13	miR-133-z
TCONS_00026594	rna6491	0.908573663	0.04965362	SLC25A16	miR-1-y
TCONS_00001557	rna6491	0.906839397	0.000376164	SLC25A16	miR-1-y
TCONS_00001557	rna6491	0.906839397	0.000376164	SLC25A16	miR-1-z
TCONS_00003307	rna6840	0.976989985	0.02283105	SLC30A7	cli-miR-338b-3p
TCONS_00001557	rna6840	0.981772505	0.02054795	SLC30A7	cli-miR-338b-3p
TCONS_00001553	rna3488	0.957685015	0.000950858	SLC38A6	cli-miR-30c-5p
TCONS_00001553	rna3488	0.957685015	0.000950858	SLC38A6	miR-26-x
TCONS_00003307	rna3488	0.949625956	0.000470205	SLC38A6	cli-miR-30c-5p
TCONS_00003307	rna3488	0.949625956	0.000470205	SLC38A6	miR-26-x
TCONS_00001557	rna3488	0.932124119	0.04071973	SLC38A6	miR-26-x
TCONS_00001557	rna4664	0.917993254	0.000376164	SLC41A2	miR-1-y
TCONS_00001557	rna4664	0.917993254	0.000376164	SLC41A2	miR-1-z
TCONS_00026594	rna13597	0.969883924	0.04965362	SLC41A3	cli-miR-145-3p
TCONS_00066712	rna10285	0.979475109	0.000815022	SLITRK4	cli-miR-30a-3p
TCONS_00066712	rna10285	0.979475109	0.000815022	SLITRK4	cli-miR-30e-3p
TCONS_00001553	rna1459	0.960591266	0.002800234	SMAP1	cli-miR-30c-5p
TCONS_00001553	rna1459	0.960591266	0.002800234	SMAP1	miR-30-x
TCONS_00003307	rna1459	0.973465924	0.001393359	SMAP1	cli-miR-30c-5p
TCONS_00003307	rna1459	0.973465924	0.001393359	SMAP1	miR-27-y
TCONS_00066712	rna6574	0.91846649	0.02968037	SMNDC1	cli-let-7a-4-3p
TCONS_00001553	rna14900	0.955084088	0.03196347	SNRNP40	miR-26-x
TCONS_00003307	rna14900	0.957385146	0.02283105	SNRNP40	miR-26-x
TCONS_00001557	rna14900	0.967249813	0.02054795	SNRNP40	miR-26-x
TCONS_00003307	rna10119	0.922996502	0.02283105	SNX18	cli-miR-146b-3p
TCONS_00026594	rna6003	0.916918535	0.01480783	SNX4	miR-1-y
TCONS_00026594	rna6003	0.916918535	0.01480783	SNX4	miR-30-y
TCONS_00003307	rna6003	0.902742179	0.01222817	SNX4	cli-miR-30d-5p
TCONS_00003307	rna6003	0.902742179	0.01222817	SNX4	cli-miR-338b-3p
TCONS_00001557	rna6003	0.901631323	2.45E-10	SNX4	cli-miR-126-5p
TCONS_00001557	rna6003	0.901631323	2.45E-10	SNX4	cli-miR-1a-3p
TCONS_00001557	rna6003	0.901631323	2.45E-10	SNX4	miR-1-y
TCONS_00001557	rna6003	0.901631323	2.45E-10	SNX4	miR-1-z
TCONS_00001557	rna6003	0.901631323	2.45E-10	SNX4	cli-miR-338b-3p
TCONS_00001557	rna6003	0.901631323	2.45E-10	SNX4	miR-30-y
TCONS_00066712	rna6003	0.945064795	0.000000524	SNX4	cli-miR-126-5p
TCONS_00066712	rna6003	0.945064795	0.000000524	SNX4	cli-miR-1a-3p
TCONS_00066712	rna6003	0.945064795	0.000000524	SNX4	cli-miR-30d-5p
TCONS_00066712	rna6003	0.945064795	0.000000524	SNX4	miR-1-y
TCONS_00066712	rna6003	0.945064795	0.000000524	SNX4	miR-1-z
TCONS_00001553	rna12362	0.911602273	0.03196347	SPECC1L	miR-30-y
TCONS_00026594	rna12362	0.915357654	0.02511416	SPECC1L	miR-30-y
TCONS_00001557	rna12362	0.964108192	0.02054795	SPECC1L	miR-30-y
TCONS_00026594	rna12326	0.945991701	0.001700358	SPPL3	miR-133-y
TCONS_00026594	rna12326	0.945991701	0.001700358	SPPL3	miR-133-z
TCONS_00001557	rna3136	0.952974327	0.02054795	SPRED1	miR-1-z
TCONS_00066712	rna3136	0.903798265	0.02968037	SPRED1	miR-1-z
TCONS_00026594	rna2166	0.95672167	0.04965362	SPRY2	miR-23-y
TCONS_00003307	rna2166	0.952369646	0.000470205	SPRY2	miR-23-y
TCONS_00003307	rna2166	0.952369646	0.000470205	SPRY2	miR-27-y
TCONS_00026594	rna11229	0.947556621	0.04965362	SRC	cli-miR-1a-3p
TCONS_00003307	rna11229	0.963549418	0.0451919	SRC	cli-miR-338b-3p
TCONS_00001557	rna11229	0.977255388	0.04071973	SRC	cli-miR-338b-3p
TCONS_00003307	rna5686	0.933065234	0.0451919	SRPK2	miR-101-y
TCONS_00001557	rna5686	0.946277565	0.04071973	SRPK2	miR-30-x
TCONS_00066712	rna5686	0.915163546	0.000815022	SRPK2	miR-101-y
TCONS_00066712	rna5686	0.915163546	0.000815022	SRPK2	miR-30-x
TCONS_00026594	rna11985	0.971266668	0.02511416	SRSF3	cli-miR-145-5p
TCONS_00026594	rna12029	0.971074942	0.02511416	ST7L	cli-miR-145-5p
TCONS_00001553	rna4382	0.961431127	0.03196347	ST8SIA1	miR-26-x
TCONS_00003307	rna4382	0.96432181	0.02283105	ST8SIA1	miR-26-x
TCONS_00001557	rna4382	0.971895685	0.02054795	ST8SIA1	miR-26-x
TCONS_00003307	rna11177	0.971201846	0.02283105	STAU1	cli-miR-30d-5p
TCONS_00066712	rna11177	0.967962527	0.02968037	STAU1	cli-miR-30d-5p
TCONS_00001553	rna11984	0.914555404	0.03196347	STK38	miR-26-x
TCONS_00003307	rna11984	0.904969322	0.02283105	STK38	miR-26-x
TCONS_00001557	rna11984	0.93890244	0.02054795	STK38	miR-26-x
TCONS_00001553	rna10558	0.93246904	0.03196347	STRBP	cli-miR-133a-5p
TCONS_00026594	rna10558	0.926093336	0.02511416	STRBP	cli-miR-133a-5p
TCONS_00066712	rna3153	0.909442421	0.02968037	STRN3	cli-let-7a-4-3p
TCONS_00001553	rna2823	0.970270951	0.005497772	STT3B	cli-miR-30c-5p
TCONS_00001553	rna2823	0.970270951	0.005497772	STT3B	miR-30-x
TCONS_00003307	rna2823	0.976878091	0.0000341	STT3B	cli-miR-30d-5p
TCONS_00003307	rna2823	0.976878091	0.0000341	STT3B	cli-miR-30c-5p
TCONS_00003307	rna2823	0.976878091	0.0000341	STT3B	miR-23-y
TCONS_00066712	rna2823	0.989337353	0.004727047	STT3B	cli-miR-30d-5p
TCONS_00066712	rna2823	0.989337353	0.004727047	STT3B	miR-30-x
TCONS_00001557	rna7715	0.939825227	0.002208918	SUCO	miR-1-y
TCONS_00001557	rna7715	0.939825227	0.002208918	SUCO	miR-1-z
TCONS_00066712	rna7715	0.973053917	0.004727047	SUCO	miR-1-y
TCONS_00066712	rna7715	0.973053917	0.004727047	SUCO	miR-1-z
TCONS_00001553	rna2492	0.965453532	0.000950858	SVIL	miR-101-y
TCONS_00001553	rna2492	0.965453532	0.000950858	SVIL	miR-26-x
TCONS_00026594	rna2492	0.959209964	0.04965362	SVIL	miR-101-y
TCONS_00003307	rna2492	0.955637481	0.000470205	SVIL	miR-101-y
TCONS_00003307	rna2492	0.955637481	0.000470205	SVIL	miR-26-x
TCONS_00001557	rna2492	0.984185958	0.04071973	SVIL	miR-26-x
TCONS_00001557	rna1401	0.979610423	0.002208918	SYNCRIP	miR-1-y
TCONS_00001557	rna1401	0.979610423	0.002208918	SYNCRIP	miR-1-z
TCONS_00066712	rna1401	0.956107106	0.0000808	SYNCRIP	cli-let-7a-4-3p
TCONS_00066712	rna1401	0.956107106	0.0000808	SYNCRIP	miR-1-y
TCONS_00066712	rna1401	0.956107106	0.0000808	SYNCRIP	miR-1-z
TCONS_00001553	rna922	0.971280094	0.03196347	TARBP1	miR-101-y
TCONS_00026594	rna922	0.981039939	0.02511416	TARBP1	miR-101-y
TCONS_00003307	rna922	0.977623886	0.02283105	TARBP1	miR-101-y
TCONS_00066712	rna922	0.990257644	0.02968037	TARBP1	miR-101-y
TCONS_00001553	rna3677	0.94927821	0.01324547	TBC1D14	cli-miR-1a-3p
TCONS_00001553	rna3677	0.94927821	0.01324547	TBC1D14	miR-30-y
TCONS_00026594	rna3677	0.95198853	0.008155634	TBC1D14	miR-1-y
TCONS_00026594	rna3677	0.95198853	0.008155634	TBC1D14	miR-30-y
TCONS_00001557	rna3677	0.94490524	0.00000123	TBC1D14	cli-miR-1a-3p
TCONS_00001557	rna3677	0.94490524	0.00000123	TBC1D14	miR-1-y
TCONS_00001557	rna3677	0.94490524	0.00000123	TBC1D14	miR-1-z
TCONS_00001557	rna3677	0.94490524	0.00000123	TBC1D14	miR-30-y
TCONS_00066712	rna3677	0.966242503	0.000390329	TBC1D14	cli-miR-1a-3p
TCONS_00066712	rna3677	0.966242503	0.000390329	TBC1D14	miR-1-y
TCONS_00066712	rna3677	0.966242503	0.000390329	TBC1D14	miR-1-z
TCONS_00003307	rna1945	0.941323994	0.02283105	TBC1D23	miR-27-y
TCONS_00026594	rna5873	0.955983347	0.02511416	TBC1D9	miR-23-y
TCONS_00003307	rna5873	0.954387259	0.02283105	TBC1D9	miR-23-y
TCONS_00003307	rna11156	0.929693495	0.02283105	TERF2	miR-27-y
TCONS_00066712	rna6492	0.963889267	0.02968037	TET1	miR-143-y
TCONS_00003307	rna10246	0.907927127	0.001393359	TGFBR1	miR-101-y
TCONS_00003307	rna10246	0.907927127	0.001393359	TGFBR1	miR-27-y
TCONS_00066712	rna10246	0.937714895	0.002403939	TGFBR1	cli-let-7a-4-3p
TCONS_00066712	rna10246	0.937714895	0.002403939	TGFBR1	miR-101-y
TCONS_00001553	rna8514	0.935479907	0.002800234	TKT	cli-miR-133a-5p
TCONS_00001553	rna8514	0.935479907	0.002800234	TKT	miR-101-y
TCONS_00026594	rna8514	0.910224146	0.001700358	TKT	cli-miR-133a-5p
TCONS_00026594	rna8514	0.910224146	0.001700358	TKT	miR-101-y
TCONS_00026594	rna4925	0.938987468	0.001700358	TMBIM4	cli-miR-145-5p
TCONS_00026594	rna4925	0.938987468	0.001700358	TMBIM4	miR-1-y
TCONS_00001557	rna4925	0.969458516	0.001116413	TMBIM4	miR-1-y
TCONS_00001557	rna4925	0.969458516	0.001116413	TMBIM4	miR-1-z
TCONS_00066712	rna4925	0.932037647	0.002403939	TMBIM4	miR-1-y
TCONS_00066712	rna4925	0.932037647	0.002403939	TMBIM4	miR-1-z
TCONS_00026594	rna6532	0.930204514	0.04965362	TMEM180	miR-133-y
TCONS_00003307	rna6532	0.942048308	0.0451919	TMEM180	miR-27-y
TCONS_00001553	rna5849	0.937681925	0.03196347	TMEM184C	miR-30-y
TCONS_00026594	rna5849	0.936830312	0.02511416	TMEM184C	miR-30-y
TCONS_00001557	rna5849	0.946243022	0.02054795	TMEM184C	miR-30-y
TCONS_00001553	rna13003	0.910937328	0.005497772	TMEM209	cli-miR-133a-5p
TCONS_00001553	rna13003	0.910937328	0.005497772	TMEM209	novel-m0251-5p
TCONS_00026594	rna13003	0.958121385	0.003353919	TMEM209	miR-1-y
TCONS_00026594	rna13003	0.958121385	0.003353919	TMEM209	cli-miR-133a-5p
TCONS_00066712	rna13003	0.900879614	0.004727047	TMEM209	miR-1-y
TCONS_00066712	rna13003	0.900879614	0.004727047	TMEM209	miR-1-z
TCONS_00001557	rna16933	0.95680705	0.001116413	TMEM230	cli-miR-338b-3p
TCONS_00001557	rna16933	0.95680705	0.001116413	TMEM230	miR-30-x
TCONS_00066712	rna16933	0.968125359	0.002403939	TMEM230	cli-let-7a-4-3p
TCONS_00066712	rna16933	0.968125359	0.002403939	TMEM230	miR-30-x
TCONS_00001553	rna4678	0.931818763	0.002800234	TMEM263	miR-101-y
TCONS_00001553	rna4678	0.931818763	0.002800234	TMEM263	miR-26-x
TCONS_00003307	rna4678	0.925708094	0.00000863	TMEM263	cli-miR-190-3p
TCONS_00003307	rna4678	0.925708094	0.00000863	TMEM263	miR-101-y
TCONS_00003307	rna4678	0.925708094	0.00000863	TMEM263	miR-26-x
TCONS_00026594	rna12654	0.929884756	0.02511416	TMEM63B	cli-miR-145-3p
TCONS_00001557	rna2119	0.942119276	0.02054795	TMTC4	miR-26-x
TCONS_00003307	rna7336	0.939090752	0.02283105	TNFRSF19	miR-26-x
TCONS_00001557	rna7336	0.929646171	0.02054795	TNFRSF19	miR-26-x
TCONS_00001553	rna213	0.914384061	0.002800234	TP53INP1	miR-101-y
TCONS_00001553	rna213	0.914384061	0.002800234	TP53INP1	miR-126-x
TCONS_00003307	rna213	0.908611835	0.001393359	TP53INP1	miR-101-y
TCONS_00003307	rna213	0.908611835	0.001393359	TP53INP1	miR-126-x
TCONS_00066712	rna213	0.936327781	0.002403939	TP53INP1	miR-101-y
TCONS_00066712	rna213	0.936327781	0.002403939	TP53INP1	miR-126-x
TCONS_00026594	rna12448	0.935611566	0.02511416	TRABD2B	miR-30-y
TCONS_00001557	rna12448	0.952609439	0.02054795	TRABD2B	miR-30-y
TCONS_00001553	rna1592	0.948737362	0.03196347	TRIB2	novel-m0251-5p
TCONS_00066712	rna10252	0.976981107	0.002403939	TRIP13	cli-miR-30a-3p
TCONS_00066712	rna10252	0.976981107	0.002403939	TRIP13	cli-miR-30e-3p
TCONS_00026594	rna6779	0.926333781	0.04965362	TROVE2	miR-30-y
TCONS_00001557	rna6779	0.912607786	0.04071973	TROVE2	miR-30-y
TCONS_00003307	rna11769	0.965256745	0.0451919	TRRAP	cli-miR-30d-5p
TCONS_00001557	rna11769	0.977752589	0.04071973	TRRAP	miR-30-x
TCONS_00066712	rna11769	0.96873146	0.000815022	TRRAP	cli-miR-30d-5p
TCONS_00066712	rna11769	0.96873146	0.000815022	TRRAP	miR-30-x
TCONS_00026594	rna11030	0.938511314	0.02511416	TSKU	miR-23-y
TCONS_00003307	rna11030	0.943577742	0.02283105	TSKU	miR-23-y
TCONS_00001553	rna4327	0.97483278	0.000950858	TXLNG	miR-126-x
TCONS_00001553	rna4327	0.97483278	0.000950858	TXLNG	miR-26-x
TCONS_00003307	rna4327	0.971929592	0.000470205	TXLNG	miR-126-x
TCONS_00003307	rna4327	0.971929592	0.000470205	TXLNG	miR-26-x
TCONS_00001557	rna4327	0.971969598	0.000376164	TXLNG	miR-126-x
TCONS_00001557	rna4327	0.971969598	0.000376164	TXLNG	miR-26-x
TCONS_00001553	rna7691	0.939352471	0.03196347	TXNDC12	miR-101-y
TCONS_00026594	rna7691	0.935604274	0.02511416	TXNDC12	miR-101-y
TCONS_00003307	rna7691	0.936747192	0.02283105	TXNDC12	miR-101-y
TCONS_00066712	rna7691	0.966183458	0.02968037	TXNDC12	miR-101-y
TCONS_00001553	rna2999	0.915016469	0.01820431	TYRO3	cli-miR-1a-3p
TCONS_00001553	rna2999	0.915016469	0.01820431	TYRO3	miR-101-y
TCONS_00026594	rna2999	0.939942657	0.01126079	TYRO3	miR-1-y
TCONS_00026594	rna2999	0.939942657	0.01126079	TYRO3	miR-101-y
TCONS_00003307	rna2999	0.925101238	0.009284783	TYRO3	miR-101-y
TCONS_00003307	rna2999	0.925101238	0.009284783	TYRO3	miR-27-y
TCONS_00066712	rna2999	0.951263571	0.0000157	TYRO3	cli-miR-1a-3p
TCONS_00066712	rna2999	0.951263571	0.0000157	TYRO3	miR-1-y
TCONS_00066712	rna2999	0.951263571	0.0000157	TYRO3	miR-1-z
TCONS_00066712	rna2999	0.951263571	0.0000157	TYRO3	miR-101-y
TCONS_00026594	rna9147	0.9606949	0.000574695	UBA2	cli-miR-133a-3p
TCONS_00026594	rna9147	0.9606949	0.000574695	UBA2	miR-23-y
TCONS_00003307	rna9147	0.972890992	0.0451919	UBA2	miR-23-y
TCONS_00003307	rna12324	0.967038301	0.001393359	UNC119B	miR-27-y
TCONS_00003307	rna12324	0.967038301	0.001393359	UNC119B	miR-26-x
TCONS_00001553	rna7590	0.958000873	0.03196347	USP1	miR-26-x
TCONS_00003307	rna7590	0.976915013	0.02283105	USP1	miR-26-x
TCONS_00001557	rna7590	0.96275322	0.02054795	USP1	miR-26-x
TCONS_00026594	rna9570	0.977550355	0.001700358	USP3	cli-miR-145-3p
TCONS_00026594	rna9570	0.977550355	0.001700358	USP3	miR-23-y
TCONS_00001553	rna5289	0.933792974	0.03196347	USP40	miR-26-x
TCONS_00003307	rna5289	0.959700567	0.02283105	USP40	miR-26-x
TCONS_00001557	rna5289	0.946069307	0.02054795	USP40	miR-26-x
TCONS_00026594	rna13107	0.961751225	0.02511416	VRK3	miR-23-y
TCONS_00003307	rna13107	0.958438906	0.02283105	VRK3	miR-23-y
TCONS_00026594	rna12920	0.957859931	0.04965362	WDR12	miR-23-y
TCONS_00003307	rna12920	0.969894027	0.0451919	WDR12	miR-23-y
TCONS_00001553	rna14265	0.940286319	0.03196347	WDR33	cli-miR-1a-3p
TCONS_00001557	rna14265	0.955775373	0.02054795	WDR33	cli-miR-1a-3p
TCONS_00066712	rna14265	0.970760372	0.02968037	WDR33	cli-miR-1a-3p
TCONS_00026594	rna1612	0.907847612	0.02511416	WDR35	miR-101-y
TCONS_00066712	rna1612	0.900300282	0.02968037	WDR35	miR-101-y
TCONS_00066712	rna10617	0.983946895	0.02968037	WDR5	cli-let-7a-4-3p
TCONS_00026594	rna3626	0.961265936	0.001700358	WHSC1	miR-1-y
TCONS_00026594	rna3626	0.961265936	0.001700358	WHSC1	miR-101-y
TCONS_00001557	rna3626	0.961467214	0.001116413	WHSC1	miR-1-y
TCONS_00001557	rna3626	0.961467214	0.001116413	WHSC1	miR-1-z
TCONS_00066712	rna3626	0.977560234	0.0000206	WHSC1	miR-1-y
TCONS_00066712	rna3626	0.977560234	0.0000206	WHSC1	miR-1-z
TCONS_00066712	rna3626	0.977560234	0.0000206	WHSC1	miR-101-y
TCONS_00026594	rna7555	0.941432096	0.000227568	WLS	cli-miR-145-5p
TCONS_00026594	rna7555	0.941432096	0.000227568	WLS	miR-133-y
TCONS_00026594	rna7555	0.941432096	0.000227568	WLS	miR-133-z
TCONS_00003307	rna7555	0.950404183	0.000166374	WLS	cli-miR-338b-3p
TCONS_00003307	rna7555	0.950404183	0.000166374	WLS	miR-27-y
TCONS_00003307	rna7555	0.950404183	0.000166374	WLS	miR-26-x
TCONS_00001557	rna7555	0.980705895	0.005404609	WLS	cli-miR-338b-3p
TCONS_00001557	rna7555	0.980705895	0.005404609	WLS	miR-26-x
TCONS_00026594	rna15971	0.913440888	0.04965362	XPO6	miR-1-y
TCONS_00001557	rna15971	0.965476072	0.000376164	XPO6	miR-1-y
TCONS_00001557	rna15971	0.965476072	0.000376164	XPO6	miR-1-z
TCONS_00066712	rna15971	0.916623884	0.000815022	XPO6	miR-1-y
TCONS_00066712	rna15971	0.916623884	0.000815022	XPO6	miR-1-z
TCONS_00003307	rna14246	0.948123076	0.00000863	YEATS2	cli-miR-30d-5p
TCONS_00003307	rna14246	0.948123076	0.00000863	YEATS2	miR-126-x
TCONS_00003307	rna14246	0.948123076	0.00000863	YEATS2	miR-23-y
TCONS_00066712	rna14246	0.964163824	0.002403939	YEATS2	cli-miR-30d-5p
TCONS_00066712	rna14246	0.964163824	0.002403939	YEATS2	miR-126-x
TCONS_00001553	rna514	0.952076287	0.008995041	YES1	miR-126-x
TCONS_00001553	rna514	0.952076287	0.008995041	YES1	miR-30-x
TCONS_00026594	rna514	0.95219076	0.000115378	YES1	cli-miR-145-3p
TCONS_00026594	rna514	0.95219076	0.000115378	YES1	miR-133-y
TCONS_00026594	rna514	0.95219076	0.000115378	YES1	miR-133-z
TCONS_00001557	rna514	0.9400076	0.003642097	YES1	miR-126-x
TCONS_00001557	rna514	0.9400076	0.003642097	YES1	miR-30-x
TCONS_00066712	rna514	0.971456545	0.007746017	YES1	miR-126-x
TCONS_00066712	rna514	0.971456545	0.007746017	YES1	miR-30-x
TCONS_00003307	rna16097	0.95620397	0.0451919	YTHDF2	cli-miR-30d-5p
TCONS_00001557	rna16097	0.960392802	0.04071973	YTHDF2	miR-30-x
TCONS_00066712	rna16097	0.952482507	0.000815022	YTHDF2	cli-miR-30d-5p
TCONS_00066712	rna16097	0.952482507	0.000815022	YTHDF2	miR-30-x
TCONS_00001553	rna11244	0.955914969	0.000251869	YWHAB	cli-miR-1a-3p
TCONS_00001553	rna11244	0.955914969	0.000251869	YWHAB	miR-126-x
TCONS_00001553	rna11244	0.955914969	0.000251869	YWHAB	novel-m0251-5p
TCONS_00003307	rna11244	0.954918281	0.00453157	YWHAB	miR-126-x
TCONS_00003307	rna11244	0.954918281	0.00453157	YWHAB	miR-27-y
TCONS_00001557	rna11244	0.976528014	0.003642097	YWHAB	cli-miR-1a-3p
TCONS_00001557	rna11244	0.976528014	0.003642097	YWHAB	miR-126-x
TCONS_00066712	rna11244	0.939720478	0.000198593	YWHAB	cli-miR-1a-3p
TCONS_00066712	rna11244	0.939720478	0.000198593	YWHAB	cli-let-7a-4-3p
TCONS_00066712	rna11244	0.939720478	0.000198593	YWHAB	miR-126-x
TCONS_00001553	rna11305	0.971130414	0.03196347	YWHAE	miR-30-y
TCONS_00026594	rna11305	0.972657306	0.02511416	YWHAE	miR-30-y
TCONS_00001557	rna11305	0.96731724	0.02054795	YWHAE	miR-30-y
TCONS_00001553	rna1567	0.971972123	0.03196347	YWHAQ	cli-miR-1a-3p
TCONS_00001557	rna1567	0.954880632	0.02054795	YWHAQ	cli-miR-1a-3p
TCONS_00066712	rna1567	0.983864461	0.02968037	YWHAQ	cli-miR-1a-3p
TCONS_00001553	rna12662	0.935826696	0.03196347	ZFAND4	miR-126-x
TCONS_00003307	rna12662	0.922857387	0.02283105	ZFAND4	miR-126-x
TCONS_00001557	rna12662	0.952030879	0.02054795	ZFAND4	miR-126-x
TCONS_00066712	rna12662	0.957480462	0.02968037	ZFAND4	miR-126-x
TCONS_00003307	rna480	0.96234992	0.0451919	ZNF521	cli-miR-30d-5p
TCONS_00066712	rna480	0.962266626	0.000815022	ZNF521	cli-let-7a-4-3p
TCONS_00066712	rna480	0.962266626	0.000815022	ZNF521	cli-miR-30d-5p
TCONS_00026594	rna7546	0.953064396	0.000574695	ZRANB2	miR-133-y
TCONS_00026594	rna7546	0.953064396	0.000574695	ZRANB2	miR-133-z
