# Supplementary material for: Integrated Analysis Reveals a lncRNA–miRNA–mRNA Network Associated with Pigeon Skeletal Muscle Development
Source: Genes (Basel). 2021 Nov 11;12(11):1787. doi: 10.3390/genes12111787 (PMC8625974; doi:10.3390/genes12111787)
Supplement: Supplementary file 1 [file genes-12-01787-s001.zip › genes-1442823-supplementary material/Table S14.csv]

	ID	Description	GeneRatio	BgRatio	pvalue	geneID	Count
clv04110	clv04110	Cell cycle	12/141	113/4860	8.91E-05	102097780/102095987/102085398/102098352/102095608/102092950/102089573/102088123/102084928/102085406/102083445/102086741	12
clv03040	clv03040	Spliceosome	10/141	105/4860	0.000841329	102087257/102097252/102096996/102084182/102085191/102090736/102092302/102096638/102092354/102092601	10
clv03013	clv03013	Nucleocytoplasmic transport	8/141	94/4860	0.005590976	102092629/102086861/102094585/102097523/102086782/102096669/102094161/102095503	8
clv03015	clv03015	mRNA surveillance pathway	7/141	75/4860	0.005702178	102093920/102094727/102095970/102087781/102085844/102086782/102095503	7
clv01210	clv01210	2-Oxocarboxylic acid metabolism	3/141	14/4860	0.006880254	102089178/102088917/102087961	3
clv03030	clv03030	DNA replication	4/141	27/4860	0.007089036	102086528/102089573/102091451/102092982	4
clv04114	clv04114	Oocyte meiosis	8/141	101/4860	0.008567967	102093920/102095987/102098352/102095608/102092950/102088123/102084928/102086447	8
clv00480	clv00480	Glutathione metabolism	5/141	47/4860	0.011031788	102086760/102085011/102086243/102092480/102088917	5
clv03060	clv03060	Protein export	3/141	22/4860	0.024584492	102094492/102094976/102096019	3
clv01230	clv01230	Biosynthesis of amino acids	5/141	60/4860	0.029154571	102089178/102090087/102085805/102091714/102088917	5
clv00510	clv00510	N-Glycan biosynthesis	4/141	47/4860	0.046248534	102086330/102088224/102088470/102093752	4
clv04144	clv04144	Endocytosis	11/141	221/4860	0.054904632	102088191/102090308/102097559/102091546/102096243/102091805/102091564/102096718/102095510/102091137/102095465	11
clv00533	clv00533	Glycosaminoglycan biosynthesis - keratan sulfate	2/141	16/4860	0.076918264	102093764/102086185	2
clv03420	clv03420	Nucleotide excision repair	3/141	36/4860	0.085224837	102086528/102091451/102098641	3
clv00532	clv00532	Glycosaminoglycan biosynthesis - chondroitin sulfate / dermatan sulfate	2/141	18/4860	0.094490162	102091033/102094121	2
clv00513	clv00513	Various types of N-glycan biosynthesis	3/141	42/4860	0.121215663	102086330/102088224/102093752	3
clv04520	clv04520	Adherens junction	4/141	67/4860	0.128805466	102091546/102088707/102096643/102095465	4
clv03410	clv03410	Base excision repair	2/141	25/4860	0.162904188	102086528/102092982	2
clv01200	clv01200	Carbon metabolism	5/141	101/4860	0.168630018	102089178/102090087/102085805/102093548/102088917	5
clv00020	clv00020	Citrate cycle (TCA cycle)	2/141	26/4860	0.173298459	102097494/102088917	2
clv04914	clv04914	Progesterone-mediated oocyte maturation	4/141	77/4860	0.183806493	102095608/102092950/102084928/102096204	4
clv04330	clv04330	Notch signaling pathway	3/141	53/4860	0.198202832	102098339/102095491/102085406	3
clv04141	clv04141	Protein processing in endoplasmic reticulum	6/141	136/4860	0.201607848	102094492/102086861/102088224/102089107/102094976/102093752	6
clv00601	clv00601	Glycosphingolipid biosynthesis - lacto and neolacto series	2/141	29/4860	0.20505284	102093502/102093764	2
clv04350	clv04350	TGF-beta signaling pathway	4/141	85/4860	0.232417676	102093920/102097780/102095465/102092281	4
clv04310	clv04310	Wnt signaling pathway	6/141	144/4860	0.239111105	102088707/102091034/102098339/102084953/102089539/102086447	6
clv00920	clv00920	Sulfur metabolism	1/141	11/4860	0.276891075	102093717	1
clv00250	clv00250	Alanine, aspartate and glutamate metabolism	2/141	36/4860	0.280822753	102086859/102089178	2
clv04115	clv04115	p53 signaling pathway	3/141	65/4860	0.291701995	102084928/102089427/102083894	3
clv00230	clv00230	Purine metabolism	5/141	125/4860	0.296531011	102090841/102094220/102092480/102086877/102093717	5
clv03450	clv03450	Non-homologous end-joining	1/141	12/4860	0.297917752	102092982	1
clv04810	clv04810	Regulation of actin cytoskeleton	7/141	190/4860	0.313076181	102084634/102091546/102091137/102088187/102088188/102091471/102096482	7
clv00260	clv00260	Glycine, serine and threonine metabolism	2/141	39/4860	0.313319704	102085805/102093548	2
clv05168	clv05168	Herpes simplex virus 1 infection	5/141	131/4860	0.331055613	102091546/102089427/102089107/102084071/102096638	5
clv00604	clv00604	Glycosphingolipid biosynthesis - ganglio series	1/141	14/4860	0.338166902	102093502	1
clv00562	clv00562	Inositol phosphate metabolism	3/141	71/4860	0.339804829	102096489/102086136/102084313	3
clv00450	clv00450	Selenocompound metabolism	1/141	15/4860	0.357423705	102093717	1
clv00514	clv00514	Other types of O-glycan biosynthesis	2/141	44/4860	0.366690078	102092788/102089133	2
clv00520	clv00520	Amino sugar and nucleotide sugar metabolism	2/141	45/4860	0.377187938	102091671/102088553	2
clv03460	clv03460	Fanconi anemia pathway	2/141	45/4860	0.377187938	102096717/102091451	2
clv00600	clv00600	Sphingolipid metabolism	2/141	48/4860	0.408234952	102095761/102090443	2
clv00220	clv00220	Arginine biosynthesis	1/141	18/4860	0.411918887	102089178	1
clv00603	clv00603	Glycosphingolipid biosynthesis - globo and isoglobo series	1/141	19/4860	0.429043925	102093502	1
clv03430	clv03430	Mismatch repair	1/141	19/4860	0.429043925	102091451	1
clv04625	clv04625	C-type lectin receptor signaling pathway	3/141	83/4860	0.434811871	102091546/102084071/102086447	3
clv04371	clv04371	Apelin signaling pathway	4/141	116/4860	0.436147359	102084634/102095465/102087608/102096204	4
clv04145	clv04145	Phagosome	4/141	118/4860	0.449188414	102094492/102086044/102097005/102097092	4
clv00310	clv00310	Lysine degradation	2/141	53/4860	0.45824742	102093761/102087961	2
clv00040	clv00040	Pentose and glucuronate interconversions	1/141	21/4860	0.461822476	102083838	1
clv00531	clv00531	Glycosaminoglycan degradation	1/141	21/4860	0.461822476	102091560	1
clv04370	clv04370	VEGF signaling pathway	2/141	54/4860	0.467959924	102091546/102086447	2
clv04070	clv04070	Phosphatidylinositol signaling system	3/141	88/4860	0.473027644	102096489/102086136/102084313	3
clv00650	clv00650	Butanoate metabolism	1/141	23/4860	0.492731794	102086859	1
clv04916	clv04916	Melanogenesis	3/141	91/4860	0.495398128	102088707/102083943/102096204	3
clv04261	clv04261	Adrenergic signaling in cardiomyocytes	4/141	126/4860	0.500321522	102093920/102094917/102083943/102096204	4
clv03020	clv03020	RNA polymerase	1/141	24/4860	0.507518814	102086211	1
clv04744	clv04744	Phototransduction	1/141	24/4860	0.507518814	102087608	1
clv04120	clv04120	Ubiquitin mediated proteolysis	4/141	128/4860	0.512797585	102085125/102095608/102092950/102098641	4
clv00240	clv00240	Pyrimidine metabolism	2/141	59/4860	0.514936739	102096355/102092480	2
clv00983	clv00983	Drug metabolism - other enzymes	2/141	59/4860	0.514936739	102086243/102092480	2
clv00030	clv00030	Pentose phosphate pathway	1/141	25/4860	0.521877757	102090087	1
clv04218	clv04218	Cellular senescence	4/141	131/4860	0.531245854	102097780/102084928/102095465/102086447	4
clv00410	clv00410	beta-Alanine metabolism	1/141	28/4860	0.56250744	102086859	1
clv04136	clv04136	Autophagy - other	1/141	28/4860	0.56250744	102093920	1
clv00640	clv00640	Propanoate metabolism	1/141	29/4860	0.575273676	102086859	1
clv00052	clv00052	Galactose metabolism	1/141	30/4860	0.587669952	102086420	1
clv00760	clv00760	Nicotinate and nicotinamide metabolism	1/141	30/4860	0.587669952	102085148	1
clv00630	clv00630	Glyoxylate and dicarboxylate metabolism	1/141	31/4860	0.599706916	102093548	1
clv04130	clv04130	SNARE interactions in vesicular transport	1/141	31/4860	0.599706916	102086606	1
clv04150	clv04150	mTOR signaling pathway	4/141	145/4860	0.612486562	102086861/102086044/102090057/102086858	4
clv00512	clv00512	Mucin type O-glycan biosynthesis	1/141	33/4860	0.622743982	102089133	1
clv00982	clv00982	Drug metabolism - cytochrome P450	1/141	33/4860	0.622743982	102086243	1
clv04514	clv04514	Cell adhesion molecules	3/141	110/4860	0.62478949	102092861/102089051/102091471	3
clv04012	clv04012	ErbB signaling pathway	2/141	73/4860	0.631285583	102091546/102086741	2
clv00980	clv00980	Metabolism of xenobiotics by cytochrome P450	1/141	34/4860	0.633763891	102086243	1
clv03440	clv03440	Homologous recombination	1/141	36/4860	0.65485387	102091451	1
clv01250	clv01250	Biosynthesis of nucleotide sugars	1/141	37/4860	0.664942097	102088553	1
clv00380	clv00380	Tryptophan metabolism	1/141	38/4860	0.674737486	102087961	1
clv03022	clv03022	Basal transcription factors	1/141	38/4860	0.674737486	102087396	1
clv04540	clv04540	Gap junction	2/141	83/4860	0.700386855	102091546/102096204	2
clv04142	clv04142	Lysosome	3/141	125/4860	0.709789142	102088191/102084033/102091560	3
clv00330	clv00330	Arginine and proline metabolism	1/141	42/4860	0.711155922	102091714	1
clv04010	clv04010	MAPK signaling pathway	6/141	242/4860	0.712276089	102084634/102092034/102091137/102095465/102089427/102086447	6
clv00270	clv00270	Cysteine and methionine metabolism	1/141	43/4860	0.719609017	102085805	1
clv00280	clv00280	Valine, leucine and isoleucine degradation	1/141	43/4860	0.719609017	102086859	1
clv04140	clv04140	Autophagy - animal	3/141	130/4860	0.734647466	102093920/102089107/102094499	3
clv00590	clv00590	Arachidonic acid metabolism	1/141	46/4860	0.743522393	102086760	1
clv04340	clv04340	Hedgehog signaling pathway	1/141	48/4860	0.75832812	102089984	1
clv00564	clv00564	Glycerophospholipid metabolism	2/141	93/4860	0.758477671	102098836/102087967	2
clv05132	clv05132	Salmonella infection	5/141	221/4860	0.776827945	102088707/102095130/102089427/102096482/102097092	5
clv04920	clv04920	Adipocytokine signaling pathway	1/141	57/4860	0.815121605	102084071	1
clv04137	clv04137	Mitophagy - animal	1/141	59/4860	0.825818193	102091546	1
clv04530	clv04530	Tight junction	3/141	154/4860	0.831401213	102093920/102091546/102096779	3
clv04210	clv04210	Apoptosis	2/141	113/4860	0.846125781	102092805/102089427	2
clv04068	clv04068	FoxO signaling pathway	2/141	115/4860	0.853093393	102084928/102095465	2
clv03008	clv03008	Ribosome biogenesis in eukaryotes	1/141	66/4860	0.858640586	102093520	1
clv04146	clv04146	Peroxisome	1/141	77/4860	0.898244293	102088917	1
clv04510	clv04510	Focal adhesion	3/141	180/4860	0.90067034	102091546/102088707/102091471	3
clv01240	clv01240	Biosynthesis of cofactors	2/141	132/4860	0.901699129	102085805/102085148	2
clv04512	clv04512	ECM-receptor interaction	1/141	81/4860	0.9097263	102091471	1
clv04912	clv04912	GnRH signaling pathway	1/141	82/4860	0.912389743	102091546	1
clv04020	clv04020	Calcium signaling pathway	3/141	221/4860	0.959510228	102094917/102091137/102086447	3
clv00190	clv00190	Oxidative phosphorylation	1/141	111/4860	0.963342248	102086044	1
clv05164	clv05164	Influenza A	1/141	114/4860	0.966512067	102089427	1
clv04910	clv04910	Insulin signaling pathway	1/141	116/4860	0.968472514	102092723	1
clv04621	clv04621	NOD-like receptor signaling pathway	1/141	119/4860	0.971201504	102088123	1
clv04060	clv04060	Cytokine-cytokine receptor interaction	2/141	195/4860	0.979836709	102097142/102095465	2
clv04080	clv04080	Neuroactive ligand-receptor interaction	1/141	323/4860	0.999946959	102087287	1
