# Supplementary material for: Integrated Analysis Reveals a lncRNA–miRNA–mRNA Network Associated with Pigeon Skeletal Muscle Development
Source: Genes (Basel). 2021 Nov 11;12(11):1787. doi: 10.3390/genes12111787 (PMC8625974; doi:10.3390/genes12111787)
Supplement: Supplementary file 1 [file genes-12-01787-s001.zip › genes-1442823-supplementary material/Table S4.xlsx]

## Sheet: lncRNA
id	E8-1_fpkm	E8-2_fpkm	E8-3_fpkm	E13-1_fpkm	E13-2_fpkm	E13-3_fpkm	D1-1_fpkm	D1-2_fpkm	D1-3_fpkm	D10-1_fpkm	D10-2_fpkm	D10-3_fpkm	E8-1_count	E8-2_count	E8-3_count	E13-1_count	E13-2_count	E13-3_count	D1-1_count	D1-2_count	D1-3_count	D10-1_count	D10-2_count	D10-3_count	Symbol	Description	KEGG_A_class	KEGG_B_class	Pathway	K_ID	GO Component	GO Function	GO Process
TCONS_00000016	0.24	0.27	0.12	0.55	0.37	0.32	0.24	1.01	0.29	0.82	0.57	0.87	23.97	34.44	13.71	61.77	48.06	34.35	30.9	99.35	30.95	120.43	75.74	119.45	-	KFW71742.1 hypothetical protein AS28_06626, partial [Pygoscelis adeliae]	Human Diseases;Organismal Systems	Endocrine system;Endocrine and metabolic diseases	ko04934//Cushing syndrome;ko04916//Melanogenesis;ko04925//Aldosterone synthesis and secretion;ko04920//Adipocytokine signaling pathway;ko04927//Cortisol synthesis and secretion	K05228	-	-	-
TCONS_00000017	0.37	0.29	0.4	0.04	0.38	0.46	0.28	0.3	0.17	0.15	0.07	0.08	26.03	26.56	32.29	3.23	35.94	35.65	26.1	21.65	13.05	15.57	6.26	7.55	-	KFW71742.1 hypothetical protein AS28_06626, partial [Pygoscelis adeliae]	Organismal Systems;Human Diseases	Endocrine and metabolic diseases;Endocrine system	ko04934//Cushing syndrome;ko04916//Melanogenesis;ko04925//Aldosterone synthesis and secretion;ko04920//Adipocytokine signaling pathway;ko04927//Cortisol synthesis and secretion	K05228	-	-	-
TCONS_00000035	0.31	0.66	0.49	0.39	0.49	0.59	0.46	0.64	0.37	0.09	0.09	0.2	34	92	60	48	70	70	65	70	44	15	13	31	-	EMC78120.1 hypothetical protein A306_14541 [Columba livia]	-	-	-	-	-	-	-
TCONS_00000075	0	0.1	0	0	0	0	0.97	0.5	0.41	0.04	0.16	0.61	0	7.65	0	0	0	0	77.3	30.48	27.55	3.45	13.14	52.29	-	-	-	-	-	-	-	-	-
TCONS_00000077	1.52	1.66	1.69	1.55	1.56	1.79	2.77	2.93	2.74	0.75	0.91	1.6	340	476.01	425	391	459	434	802	652	666	252.24	275	495	-	KGL78538.1 hypothetical protein N309_15578, partial [Tinamus guttatus]	Human Diseases;Organismal Systems	Endocrine system;Endocrine and metabolic diseases	ko04934//Cushing syndrome;ko04916//Melanogenesis;ko04925//Aldosterone synthesis and secretion;ko04920//Adipocytokine signaling pathway;ko04927//Cortisol synthesis and secretion	K05228	-	-	-
TCONS_00000087	1.32	1.36	1.61	1.25	1.15	1.29	1.38	1.16	1.28	0.75	0.62	0.96	451.58	598.1	619.78	482.21	518.37	480.88	610.87	396.54	475.56	384.21	287.56	456.92	-	EMC84794.1 Putative uncharacterized transposon-derived protein ZK1236.4, partial [Columba livia]	-	-	-	-	-	-	-
TCONS_00000092	2.75	2.47	3.28	1.94	1.6	2.34	1.67	1.63	2.1	1.53	1.34	1.84	308	354	413	245	236.61	285.03	242	182	255	257.01	202	286	-	EMC76880.1 Putative uncharacterized transposon-derived protein ZK1236.4, partial [Columba livia]	-	-	-	-	-	-	-
TCONS_00000099	4.05	4.88	4.13	3.85	4.11	5.35	4.79	4.59	4.66	2.06	3.06	3.69	215.53	333.15	247.24	231.32	288.09	309.03	329.58	242.93	269.27	164.18	218.63	272.2	-	EMC86496.1 hypothetical protein A306_04974 [Columba livia]	Metabolism	Global and overview maps;Amino acid metabolism;Carbohydrate metabolism	ko01100//Metabolic pathways;ko01200//Carbon metabolism;ko00280//Valine, leucine and isoleucine degradation;ko00640//Propanoate metabolism;ko00630//Glyoxylate and dicarboxylate metabolism	K05606	-	-	-
TCONS_00000104	1.27	1.16	1.03	1.19	1.23	1.2	1.12	1.02	1.1	0.51	0.62	0.73	35	41	32	37	45	36	40	28	33	21	23	28	-	-	-	-	-	-	-	-	-
TCONS_00000110	1.58	2.85	2.35	2.12	1.93	1.42	1.61	1.76	1.79	1.17	1.08	1.17	42.65	98.85	71.24	64.62	68.74	41.59	56.35	47.29	52.44	47.39	39.18	43.79	-	-	-	-	-	-	-	-	-
TCONS_00000114	1.73	1.46	1.63	1.41	1.16	1.56	0.8	1.32	1.44	1.06	0.57	0.97	50	54	53	46	44	49	30	38	45	46	22	39	-	-	-	-	-	-	-	-	-
TCONS_00000121	1.69	1.83	1.41	0.85	0.82	0.87	1.56	1.06	1.11	0.88	0.47	0.82	112	156	105	64	72	63	134	70	80	88	42	76	-	-	-	-	-	-	-	-	-
TCONS_00000136	0.69	1.25	0.81	0.41	0.17	1.05	0.35	1.15	0.32	0.69	0	0.66	6	14	8	4	2	10	4	10	3	9	0	8	-	-	-	-	-	-	-	-	-
TCONS_00000137	1.15	0.56	0.77	0.13	0.33	0.53	0	0.72	0.53	0	0.53	0.52	8	5	6	1	3	4	0	5	4	0	5	5	-	-	-	-	-	-	-	-	-
TCONS_00000138	0.83	0.54	1.11	0.49	1.37	0.51	1.29	0.14	0.13	0.19	0.1	0.6	6	5	9	4	13	4	12	1	1	2	1	6	-	-	-	-	-	-	-	-	-
TCONS_00000140	0.93	0.97	0.28	0.41	0.23	0.29	0.84	0	0	0.41	0.12	0.34	6	8	2	3	2	2	7	0	0	4	1	3	-	-	-	-	-	-	-	-	-
TCONS_00000161	2.76	2.34	3.63	3.04	2.16	2.99	2.22	2.95	1.85	1.57	0.87	1.72	89	97	132	111	92	105	93	95	65	76	38	77	-	-	-	-	-	-	-	-	-
TCONS_00000164	2.22	2.32	2.24	2.78	2.32	1.97	1.06	1.69	1.62	2.09	0.17	2.04	29	39	33	41	40	28	18	22	23	41	3	37	-	-	-	-	-	-	-	-	-
TCONS_00000175	2.2	2.02	1.54	1.67	1.19	0.65	2	2.21	2.31	1.15	0.35	2.09	28	33	22	24	20	9	33	28	32	22	6	37	-	-	-	-	-	-	-	-	-
TCONS_00000178	2.49	1.63	1.34	1.57	1.94	1.99	1.06	1.12	1.15	1.22	0.88	0.76	38	32	23	27	39	33	21	17	19	28	18	16	-	-	-	-	-	-	-	-	-
TCONS_00000179	0.54	0.84	0.64	1.12	0.68	1.66	0.42	0.72	0.17	0	0.4	0	3	6	4	7	5	10	3	4	1	0	3	0	-	-	-	-	-	-	-	-	-
TCONS_00000184	2.39	2.55	3.21	2.29	2.17	2.88	1.94	2.35	1.37	1.03	0.87	1.44	98	134	148	106	117	128	103	96	61	63	48	82	-	-	-	-	-	-	-	-	-
TCONS_00000228	0.79	0.93	1.06	0.94	0.5	0.49	0.51	1.2	0.73	0.62	0.49	0.48	6	9	9	8	5	4	5	9	6	7	5	5	-	-	-	-	-	-	-	-	-
TCONS_00000229	1.96	0.84	0.96	2.17	1.26	0.81	1.81	0.98	1.98	0.78	0.73	0.56	20	11	11	25	17	9	24	10	22	12	10	8	-	-	-	-	-	-	-	-	-
TCONS_00000367	0.64	0.08	0	0	0	0	0	0	0	0	0	0	6	1	0	0	0	0	0	0	0	0	0	0	-	-	-	-	-	-	-	-	-
TCONS_00000439	0.08	0.06	0.75	0.75	0	0.28	0.12	0	0	0	0.29	0	1	1	11	11	0	4	2	0	0	0	5	0	-	-	-	-	-	-	-	-	-
TCONS_00000471	0.16	0	0.03	0.12	0.03	0.03	0.37	0.42	0.25	0	0	0	4.74	0	1	4	1	1	14.03	12.32	7.94	0	0	0	-	-	-	-	-	-	-	-	-
TCONS_00000473	0.06	0.18	0.23	0	0.04	0	0.38	0.49	0.41	0	0	0	2.26	9	10	0	2	0	18.97	18.68	17.06	0	0	0	-	-	-	-	-	-	-	-	-
TCONS_00000481	0.29	0.18	0.3	0.47	0.35	0.37	0	0	0.01	0.02	0.02	0	24	19	28	44	38	33	0	0	1	2	2	0	-	KFV07140.1 hypothetical protein N340_05519, partial [Tauraco erythrolophus]	-	-	-	-	-	-	-
TCONS_00000492	1.12	1.12	1.08	2.46	4.42	4.17	3.33	2.79	2.77	1.74	2.5	3.07	25	32	27	62	130	101	96	62	67	58	75	95	-	-	-	-	-	-	-	-	-
TCONS_00000495	0.1	0.26	0.17	0.37	0.53	0.54	0.55	0.36	0.5	0.11	0.08	0.35	14	47	26	58	97	81	99	49	75	23	15	68	-	-	-	-	-	-	-	-	-
TCONS_00000532	7.34	7.48	8.87	7.42	5.73	6.57	6.41	4.76	4.82	3.38	3.72	3.75	660	863	897	753	680	642	746	426	471	456	450	468	-	-	-	-	-	-	-	-	-
TCONS_00000536	1.37	1.36	1.62	1.24	1	1.28	1.01	1.22	1.14	0.68	0.7	1.1	243	309	322	249	235	247	231	216	219	180	168	270	-	KFM09011.1 hypothetical protein AS27_14818, partial [Aptenodytes forsteri]	Environmental Information Processing	Signal transduction	ko04630//Jak-STAT signaling pathway	K18026	-	-	-
TCONS_00000539	0	0.16	1.06	0	0	0	0	0	0	0	0	0	0	1	6	0	0	0	0	0	0	0	0	0	-	-	-	-	-	-	-	-	-
TCONS_00000564	0.41	0.2	0.4	0.35	0.55	0.79	0.1	0	0.11	0.01	0.15	0.05	33	21	36	32	59	69	10	0	10	1	16	6	-	-	-	-	-	-	-	-	-
TCONS_00000581	0	0.14	0.1	0.05	0.04	0.05	0.09	0.47	0.11	0.12	0.22	0.17	0	3	2	1	1	1	2	8	2	3	5	4	-	-	-	-	-	-	-	-	-
TCONS_00000594	24.69	22.73	28.31	28.7	23.52	26.84	31.26	15.87	15.39	14.54	20.91	16.46	214	253	276	281	269	253	351	137	145	189	244	198	-	-	-	-	-	-	-	-	-
TCONS_00000595	0.75	0.44	0.72	0.68	0.54	0.77	0.31	0.5	0.56	0.29	0.33	0.36	71	53	77	73	67	79	38	47	58	41	42	47	-	-	-	-	-	-	-	-	-
TCONS_00000611	0.41	0.82	0.55	0.21	0.21	0.09	0.39	0.48	0.44	0.09	0.03	0.07	12	31	18	7	8	3	15	14	14	4	1	3	-	-	-	-	-	-	-	-	-
TCONS_00000646	20.47	28.26	29.79	31.07	29.26	24.86	23.89	26.61	21.33	7.79	8.81	7.6	2546	4513	4168	4365	4802	3363	3849	3297	2884	1453	1475	1313	-	-	-	-	-	-	-	-	-
TCONS_00000658	0	0	0	2.14	0	0	0	0	1.7	0	0.55	0	0	0	0	179.7	0	0	0	0	137.84	0	54.76	0	-	-	-	-	-	-	-	-	-
TCONS_00000660	0	0	0	0	0	0	0	0	0	0.4	0.32	0.16	0	0	0	0	0	0	0	0	0	95.24	69.11	35.15	-	KFR14664.1 Sterol regulatory element-binding protein cleavage-activating protein, partial [Opisthocomus hoazin]	Metabolism;Organismal Systems	Endocrine system;Lipid metabolism;Global and overview maps	ko01100//Metabolic pathways;ko03320//PPAR signaling pathway;ko00561//Glycerolipid metabolism	K00864	-	-	-
TCONS_00000661	0	0	0	0	0.16	0	0.07	0	0	0.58	0.12	0	0	0	0	0	34	0	14.77	0	0	137.6	26.49	0	-	KFR14664.1 Sterol regulatory element-binding protein cleavage-activating protein, partial [Opisthocomus hoazin]	Metabolism;Organismal Systems	Lipid metabolism;Endocrine system;Global and overview maps	ko01100//Metabolic pathways;ko03320//PPAR signaling pathway;ko00561//Glycerolipid metabolism	K00864	-	-	-
TCONS_00000663	0.23	0.18	0.17	0.45	0	0.23	0.08	0.14	0.16	0.09	0.05	0.18	39	38	32	85	0	42	17.23	23	29	23.16	11.4	40.85	-	KFR14664.1 Sterol regulatory element-binding protein cleavage-activating protein, partial [Opisthocomus hoazin]	Metabolism;Organismal Systems	Global and overview maps;Lipid metabolism;Endocrine system	ko01100//Metabolic pathways;ko03320//PPAR signaling pathway;ko00561//Glycerolipid metabolism	K00864	-	-	-
TCONS_00000673	1.25	1.08	1.36	0.87	0.79	0.7	0.48	0.65	0.95	0.46	0.45	0.67	177	197	218	140	148	108	88	92	147	97	86	132	-	-	-	-	-	-	-	-	-
TCONS_00000689	0.84	0	0	1.31	0	0.43	0	0	0	0	0	0	47	0	0	83	0	26.5	0	0	0	0	0	0	-	-	-	-	-	-	-	-	-
TCONS_00000690	0.84	1.3	1.44	0	1.32	1.3	0.99	1.11	1.36	0.52	0.73	0.63	47	94	91	0	98	79.5	72	62	83	44	55	49	-	-	-	-	-	-	-	-	-
TCONS_00000695	0.88	0.99	1.09	0.65	0.43	0.52	0.33	0.85	0.97	0.38	0.63	0.99	25	36	35	21	16	16	12	24	30	16	24	39	-	-	-	-	-	-	-	-	-
TCONS_00000710	0.4	0.38	0.14	0.14	0.24	0.52	0.37	0.32	0.07	0.11	0.3	0.23	5	6	2	2	4	7	6	4	1	2	5	4	-	-	-	-	-	-	-	-	-
TCONS_00000750	0	0.04	0	0.67	0.04	0.05	0.12	0.22	0.05	0.11	0	0	0	1	0	14	1	1	3	4	1	3	0	0	-	-	-	-	-	-	-	-	-
TCONS_00000754	0.34	0.4	0.23	0.69	0.33	0.32	0	0.35	0	0	0.58	0.19	4	6	3	9	5	4	0	4	0	0	9	3	-	-	-	-	-	-	-	-	-
TCONS_00000761	0	0.07	0.11	0.72	0.21	0.26	0.07	0.44	0.12	0	0.07	0	0	3	4	26	9	9	3	14	4	0	3	0	-	-	-	-	-	-	-	-	-
TCONS_00000773	0	0	0.47	0	1.91	0	0	0.53	0.59	0	0.74	0	0	0	50.18	0	240.01	0	0	50.33	60.84	0	94.49	0	-	KFP96607.1 Triple QxxK/R motif-containing protein, partial [Leptosomus discolor]	-	-	-	-	-	-	-
TCONS_00000842	2.98	3.16	3.13	5.57	3.49	5	3.73	3.25	3.41	0.98	0.8	0.76	1222	1663	1445	2577	1886	2230	1980	1325	1517	605	439	431	-	XP_009479083.1 PREDICTED: transmembrane protein C5orf28 homolog [Pelecanus crispus]	-	-	-	-	-	-	-
TCONS_00000844	1.35	1.75	1.61	3.26	1.63	2.48	1.67	1.61	1.73	0.55	0.39	0.36	152	254	204	416	243	305	244	181	212	93	59	56	-	KFR09957.1 Protein diaphanous 3, partial [Opisthocomus hoazin]	-	-	-	-	-	-	-
TCONS_00000856	1.45	1.26	1.69	1.65	1.45	1.75	1.37	1.31	1.52	0.86	0.99	1.04	329	366	432	422	434	431	401	295	375	294	301	327	-	XP_012962826.1 PREDICTED: gamma-aminobutyric acid receptor subunit alpha-4 isoform X1 [Anas platyrhynchos]	-	-	-	-	-	-	-
TCONS_00000857	0.74	0.74	0.82	1	0.71	1.07	0.57	0.7	0.69	0.35	0.43	0.6	75	96	94	114	95	118	75	71	76	53	58	84	-	KFQ75554.1 hypothetical protein N335_14313, partial [Phaethon lepturus]	-	-	-	-	-	-	-
TCONS_00000863	0.14	0.05	0.06	0	0.05	0	0.43	0.21	0.19	0	0	0	2	1	1	0	1	0	8	3	3	0	0	0	-	-	-	-	-	-	-	-	-
TCONS_00000870	0.93	1.14	1.23	2.14	1.2	1.31	0.39	0.27	0.53	0.1	0.46	0.25	85.34	134.91	127.36	221.81	145.15	131.14	45.85	25	52.9	14	57	32	-	-	-	-	-	-	-	-	-
TCONS_00000897	0.67	0.38	0.52	0.63	0.37	0.62	0.14	0.22	0.25	0.03	0.17	0.06	15	11	13	16	11	15	4	5	6	1	5	2	-	-	-	-	-	-	-	-	-
TCONS_00000905	0.1	0.2	0.42	0	0	0	0	0	0	0	0	0	2	5	9	0	0	0	0	0	0	0	0	0	-	-	-	-	-	-	-	-	-
TCONS_00000918	0.05	0	0	0	0.04	0	0	0.05	0.04	0.32	0.21	0.03	1	0	0	0	1	0	0	1	1	10	6	1	-	-	-	-	-	-	-	-	-
TCONS_00000922	0.22	0.57	0.78	0.53	0.27	0.54	0.25	0.4	0.36	0.27	0.2	0.22	13	43	51	35	21	34	19	23	23	24	16	18	-	-	-	-	-	-	-	-	-
TCONS_00000927	0.95	0	0.97	0	0.97	1.02	0.55	0.82	0	0.54	0.39	0	193.35	0	220.5	0	260	225	143.31	166	0	164	107	0	-	-	-	-	-	-	-	-	-
TCONS_00000928	0.25	0.98	0.32	1	0	0	0.24	0	0.97	0	0.39	0.81	51.65	256	73.5	229	0	0	63.69	0	214	0	107	228	-	-	-	-	-	-	-	-	-
TCONS_00000932	3.56	3.89	3.96	3.91	3.28	4.03	3.65	3.38	4.24	1.66	1.64	2.06	603	847	754	749	734	743	802	571	781	422	375	484	-	-	-	-	-	-	-	-	-
TCONS_00000946	0.33	0.76	0.48	0.03	0.01	0	0	0	0	0.01	0	0	43.65	128.07	71.18	5	1	0	0	0	0	1	0	0	-	-	-	-	-	-	-	-	-
TCONS_00000947	0.71	1.08	0.67	0	0	0.02	0.01	0.02	0.1	0	0	0	119.35	231.93	126.82	0	0	4	3	3	19	0	1	0	-	-	-	-	-	-	-	-	-
TCONS_00000970	0.11	0.02	0	0.01	0.03	0.18	0.9	0	0.73	0.15	0	0.01	12	3	0	1	5	21	127	0	86	24	0	2	-	-	-	-	-	-	-	-	-
TCONS_00000975	0.1	0.02	0.01	0.01	0.07	0.47	0.51	0.04	0.64	0.13	0	0	28	7	2	4	25	138	177	11	188	51	0	0	-	-	-	-	-	-	-	-	-
TCONS_00001040	1.24	0.88	1.17	0.68	0.87	1.49	0.74	0.85	0.96	1.39	1.57	1.21	45	41	48	28	42	59	35	31	38	76	77	61	-	-	-	-	-	-	-	-	-
TCONS_00001085	0.8	0.73	0.72	0.77	0.47	0.52	0.37	0.49	0.97	0.23	0.33	0.4	69	81	70	75	54	49	41	42	91	30	38	48	-	-	-	-	-	-	-	-	-
TCONS_00001131	0.07	0.07	0.21	0.25	0	0	0	0	0.03	0	0.24	0.04	3	4.18	10.11	12.45	0	0	0	0	1.46	0	14	2.34	-	-	-	-	-	-	-	-	-
TCONS_00001132	0	0.11	0.17	0.25	0.15	0.54	0.13	0.07	0.1	0.1	0	0.05	0	5.82	7.89	11.55	8	24	7	3	4.54	6	0	2.66	-	-	-	-	-	-	-	-	-
TCONS_00001143	0.12	0.23	0.21	0.5	0	1.09	0.14	0.07	0.31	0	0	0	2.72	6.49	5.31	12.7	0	26.46	4.03	1.62	7.55	0	0	0	-	EMC90436.1 Putative uncharacterized transposon-derived protein ZK1236.4 [Columba livia]	Human Diseases;Metabolism;Organismal Systems	Carbohydrate metabolism;Endocrine and metabolic diseases;Energy metabolism;Global and overview maps;Environmental adaptation;Neurodegenerative diseases	ko01100//Metabolic pathways;ko04714//Thermogenesis;ko05016//Huntington disease;ko05010//Alzheimer disease;ko01200//Carbon metabolism;ko04932//Non-alcoholic fatty liver disease (NAFLD);ko05012//Parkinson disease;ko00190//Oxidative phosphorylation;ko00020//Citrate cycle (TCA cycle)	K00234	-	-	-
TCONS_00001144	0.17	0.32	0.16	0.61	0.44	0.38	0.67	0.17	0.85	0	0	0	5.28	12.51	5.69	21.33	18	12.67	26.97	5.38	28.45	0	0	0	-	-	-	-	-	-	-	-	-
TCONS_00001187	0.86	0.65	0.69	0.79	0.81	0.91	2.01	1.97	1.59	0.5	0.46	0.9	63	61	57	65	78	72	190	143	126	55	45	91	-	KFV57499.1 hypothetical protein N328_08315, partial [Gavia stellata]	-	-	-	-	-	-	-
TCONS_00001192	0.04	0.03	0.02	0.22	0.22	0.46	0.15	0.08	0.31	0	0	0.04	3	3	2	19	22	38	15	6	26	0	0	4	-	-	-	-	-	-	-	-	-
TCONS_00001269	0.1	0.03	0.06	0.43	0.07	0.36	0	0	0	0	0	0	3	1	2	14.25	2.85	11.44	0	0	0	0	0	0	-	-	-	-	-	-	-	-	-
TCONS_00001284	0	0	0.03	0.05	0.29	0.23	0.05	0	0	0	0	0	0	0	1	1.75	13.15	8.56	2	0	0	0	0	0	-	-	-	-	-	-	-	-	-
TCONS_00001316	0.94	0.77	0.85	0.73	0.45	0.5	0.77	0.96	0.57	0.43	0.48	0.5	142	149	144	124	90	83	151	145	94	98	97	106	-	-	-	-	-	-	-	-	-
TCONS_00001331	0.49	1.04	1.45	1.32	0.79	1.02	1.06	1.58	1.52	0.28	0.43	0.79	67.15	182.73	222.83	202.85	141.8	151.37	187.92	214.15	224.87	57.02	78.58	150.28	-	-	-	-	-	-	-	-	-
TCONS_00001332	0.69	0.21	0.11	0.17	0.35	0.08	0.13	0.29	0.43	0.09	0.12	0.06	93.85	36.27	16.17	26.15	63.2	11.63	22.08	38.85	64.13	18.98	22.42	10.72	-	-	-	-	-	-	-	-	-
TCONS_00001338	6.87	7.66	7.35	4.05	3.4	2.61	3.05	2.49	2.7	1.1	0.66	1.12	1410	2017	1695	938	921	582.24	810	509.39	601.43	337	181.9	320	-	XP_009816896.1 PREDICTED: uncharacterized protein LOC104253073, partial [Gavia stellata]	-	-	-	-	-	-	-
TCONS_00001339	0	0	0	0	0	1.37	0	0.34	0.16	0	0.07	0	0	0	0	0	0	288.76	0	65.61	33.57	0	17.1	0	-	XP_009816896.1 PREDICTED: uncharacterized protein LOC104253073, partial [Gavia stellata]	-	-	-	-	-	-	-
TCONS_00001353	0.51	0.7	0.9	0.32	0.43	0.39	0.35	0.39	0.25	0.1	0.18	0.06	17	30	34	12	19	14	15	13	9	5	8	3	-	-	-	-	-	-	-	-	-
TCONS_00001386	0	0	0	0	0.74	0	1.38	1.21	0.55	1.49	0.46	0.47	0	0	0	0	193.93	0	353.68	237.82	118.4	441.19	121.7	129.84	-	-	-	-	-	-	-	-	-
TCONS_00001387	1.94	2.45	2.36	10.26	11.21	11.66	28.09	30.99	33.11	5.98	9.2	16.56	343.28	554.45	469.34	2047.37	2611.54	2238.71	6425.36	5451.24	6355.54	1582.54	2186.96	4060.01	-	-	-	-	-	-	-	-	-
TCONS_00001388	2.67	3.16	3.22	7.29	7.36	8.32	18.3	18.82	31.14	14.69	16.74	20.12	522.72	792.55	707.66	1610.63	1900.53	1770.29	4637.96	3666.94	6621.06	4310.27	4408.34	5462.15	-	-	-	-	-	-	-	-	-
TCONS_00001394	1.24	0.68	0.86	0.9	1	0.95	1.47	1.4	1.14	0.11	0.21	0.24	92	65	72	76	98	77	142	104	92	12	21	25	-	KFW10561.1 hypothetical protein N327_12162, partial [Fulmarus glacialis]	Organismal Systems;Human Diseases	Endocrine system;Endocrine and metabolic diseases	ko04934//Cushing syndrome;ko04916//Melanogenesis;ko04925//Aldosterone synthesis and secretion;ko04920//Adipocytokine signaling pathway;ko04927//Cortisol synthesis and secretion	K05228	-	-	-
TCONS_00001395	0.45	0.54	0.52	1.51	1.43	1.45	3.27	3.45	3.07	2.76	6.12	3.94	71	110	92	269	297	249	668	541	526	653	1297	862	-	-	-	-	-	-	-	-	-
TCONS_00001424	1.76	0.78	0.58	1	0.48	1.03	0	1.21	1.33	1.11	0.61	2.22	48	27.31	17.83	30.87	17.39	30.65	0	33	39.32	45.26	22.33	84	-	-	-	-	-	-	-	-	-
TCONS_00001425	0	0.31	0.93	0.1	0.07	0.42	1.21	0	0.61	1.28	0.9	0	0	10.69	28.17	3.13	2.61	12.35	42	0	17.68	51.74	32.67	0	-	-	-	-	-	-	-	-	-
TCONS_00001438	0.26	0.36	0.07	0.16	0.08	0.05	0.36	0.47	0.1	0	0	0	10	18	3	7	4	2	18	18	4	0	0	0	-	KFR09957.1 Protein diaphanous 3, partial [Opisthocomus hoazin]	-	-	-	-	-	-	-
TCONS_00001506	1.27	1.12	1.06	0.68	1.48	1.01	3.6	1.45	3.04	0.9	1.39	2.5	15	17	14	9	23	13	55	17	39	16	22	41	-	-	-	-	-	-	-	-	-
TCONS_00001516	0.44	0.69	0.32	0.63	0.81	1.47	1.03	0.71	0.82	0.65	0.26	0.77	5	10	4	8	12	18	15	8	10	11	4	12	-	-	-	-	-	-	-	-	-
TCONS_00001528	2.59	2.39	2.52	2.12	1.92	2.16	1.4	1.27	1.6	0.89	0.87	1.03	176	209	193	163	172	160	123	86	118	91	80	97	-	-	-	-	-	-	-	-	-
TCONS_00001547	0.03	0.08	0.03	0	0.37	0.1	0.08	0.49	0.93	0	0	0.05	1	3	1	0	14	3	3	14	29	0	0	2	-	-	-	-	-	-	-	-	-
TCONS_00001553	1.42	1.55	1.67	0.99	0.8	1.19	0.39	0.43	0.58	0.29	0.15	0.3	757.99	1063.32	1001.42	594.7	565.41	690.05	269.29	229.37	334.95	230.78	106.11	226.08	-	KFZ60256.1 Amyloid-like 2, partial [Antrostomus carolinensis]	-	-	-	-	-	-	-
TCONS_00001557	1.02	1.16	0.98	0.69	0.61	0.8	0.31	0.27	0.41	0.17	0.11	0.17	340	496	368	260	267	289	134.5	89	148	83	47	79	-	EMC86496.1 hypothetical protein A306_04974 [Columba livia]	Environmental Information Processing	Signal transduction	ko04630//Jak-STAT signaling pathway	K18026	-	-	-
TCONS_00001580	0.22	0	0.07	0.22	0.05	0.26	0	0.31	0	0.08	0.07	0	5.5	0	1.86	6.25	1.68	6.91	0	7.58	0	3	2.34	0	-	-	-	-	-	-	-	-	-
TCONS_00001586	0.19	0	0.66	0.16	0	0.17	0	0	0	0	0	0	1	0	4	1	0	1	0	0	0	0	0	0	-	-	-	-	-	-	-	-	-
TCONS_00001592	1.57	1.22	1.29	0.93	1.22	1.66	1.09	1.09	0.85	0.64	0.69	0.52	39	39	36	26	40	45	35	27	23	24	23	18	-	-	-	-	-	-	-	-	-
TCONS_00001593	0.58	0.58	0.53	0.54	0.49	0.63	0.35	0.59	0.6	0.37	0.33	0.38	48	61	49	50	53	56	37	48	54	45	36	43	-	-	-	-	-	-	-	-	-
TCONS_00001594	0	0.19	0.17	0	0	0.26	0	0.11	0	0.03	0.15	0	0	10.8	8.33	0	0	12.67	0	5	0	2	9	0	-	XP_017930345.1 PREDICTED: uncharacterized protein LOC108640096 [Manacus vitellinus]	-	-	-	-	-	-	-
TCONS_00001595	0.4	0.13	0.33	0.51	0.46	0.13	0.26	0	0.35	0.03	0	0.16	18	7.2	16.67	26	27	6.33	15	0	17	2	0	10	-	XP_017930345.1 PREDICTED: uncharacterized protein LOC108640096 [Manacus vitellinus]	-	-	-	-	-	-	-
TCONS_00001651	0.14	0.28	0.32	0	0	0	0.04	0.14	0	0	0.27	0.72	3	8	8	0	0	0	1	3	0	0	8	22	-	-	-	-	-	-	-	-	-
TCONS_00001657	0.32	0.21	0.25	0.45	0.2	0.57	0.21	0.41	0.27	0	0.03	0.02	24.46	21.08	21.92	38.64	19.83	47.69	21.08	31.54	22.73	0	3.52	2	-	-	-	-	-	-	-	-	-
TCONS_00001658	0.14	0.22	0.12	0.25	0.33	0.39	0.29	0.45	0.3	0.05	0.01	0	14.54	27.92	13.08	28.36	43.17	42.31	37.92	45.46	33.27	7	1.48	0	-	-	-	-	-	-	-	-	-
TCONS_00001662	0.95	1.07	0.94	0.42	0.28	0.34	0.49	0.69	0.44	0.56	0.43	0.3	18	26	20	9	7	7	12	13	9	16	11	8	-	-	-	-	-	-	-	-	-
TCONS_00001682	0.5	0.54	0.53	0.55	0.69	0.53	0.39	0.07	0.22	0.1	0.12	0.03	21	29	25	26	38	24	21	3	10	6	7	2	-	-	-	-	-	-	-	-	-
TCONS_00001703	0.03	0	0.03	0	0.1	0.06	1.33	1.21	1.82	0	0	0.09	1	0	1	0	4	2	53	37	61	0	0	4	-	-	-	-	-	-	-	-	-
TCONS_00001719	0.79	0.42	0.41	0.27	0.33	0.14	0.02	0.02	0.02	0	0	0	36	25	21	14	20	7	1	1	1	0	0	0	-	-	-	-	-	-	-	-	-
TCONS_00001726	1.29	1.66	0.97	0.97	1.44	1.76	1.18	0.89	0.93	0.8	0.63	0.7	36.56	60.57	30.87	31.26	53.91	54.47	43.31	25.29	28.6	33.92	24.19	27.43	-	-	-	-	-	-	-	-	-
TCONS_00001738	0.43	0.14	0.28	0.38	0.14	0.28	0.14	0.34	0.23	0.02	0.32	0.25	14	6	10	14	6	10	6	11	8	1	14	11	-	-	-	-	-	-	-	-	-
TCONS_00001740	0.47	0.5	0.79	0.42	0.71	0.87	1.23	1	0.87	0.59	0.31	0.38	8	11	15	8	16	16	27	17	16	15	7	9	-	-	-	-	-	-	-	-	-
TCONS_00001747	0.83	0.69	0.79	0	0.02	0	0	0	0.03	0.04	0	0	30	32	32	0	1	0	0	0	1	2	0	0	-	-	-	-	-	-	-	-	-
TCONS_00001768	0.37	0.79	0.85	0.69	0.63	0.88	0.61	0.48	0.98	0.65	0.42	0.68	21	57	54	44	47	54	45	27	60	55	32	53	-	-	-	-	-	-	-	-	-
TCONS_00001823	1.65	1.36	1.12	1.68	1.22	1.83	2.1	1.76	1.21	0.65	0.94	0.84	34	36	26	39	33	41	56	36	27	20	26	24	-	-	-	-	-	-	-	-	-
TCONS_00001825	0.26	0	0	0	0	0	0	0	0	0	0.06	1.3	3	0	0	0	0	0	0	0	0	0	1	21	-	-	-	-	-	-	-	-	-
TCONS_00001837	3.04	1.86	2.15	1.62	2.37	3.03	1.82	1.77	2.23	0.83	1.4	1.83	731.95	575.46	581.78	439.54	752.04	793.86	567.24	425.22	584.71	299.17	453.83	610.46	-	KFV81554.1 Y-box-binding protein 3, partial [Struthio camelus australis]	-	-	-	-	-	-	-
TCONS_00001838	0.57	0.98	0.61	1.62	0.26	0.54	0.57	0.3	0	0.54	0.31	0.32	119.05	260.54	143.22	380.46	70.96	121.14	152.77	62.78	0	166.99	87.17	92.54	-	-	-	-	-	-	-	-	-
TCONS_00001841	1.38	0.87	0.98	1.31	0.83	1.23	0.35	0.36	0.71	0.13	0.27	0.5	153	124	122	164	121	148	50	40	86	22	41	77	-	-	-	-	-	-	-	-	-
TCONS_00001852	0.15	0.51	0.13	0	0.06	0	0	0	0	0	0.11	0.21	2	9	2	0	1	0	0	0	0	0	2	4	-	-	-	-	-	-	-	-	-
TCONS_00001854	0.13	0.1	0.39	0	0	0	0	0	0	0	0	0	3	3	10	0	0	0	0	0	0	0	0	0	-	-	-	-	-	-	-	-	-
TCONS_00001864	1.5	1.12	1.44	2.23	1.97	2.11	1.53	1.79	1.4	1.13	0.63	1.39	196	188	212	328	339	300	258	233	198	222	111	251	-	-	-	-	-	-	-	-	-
TCONS_00001867	0.96	0.71	1.11	1.43	1.17	1.17	1.01	0.97	1.3	0.85	0.46	0.78	94	89	122	158	152	125	128	95	139	125	61	106	-	KFP94179.1 hypothetical protein N329_06312, partial [Haliaeetus albicilla]	-	-	-	-	-	-	-
TCONS_00001878	1.67	1.91	1.56	1.23	1.02	0.97	2.56	3.83	3.08	5.16	4.47	3.47	396	583	417	330	319	252	789	908	795	1839	1429	1144	-	-	-	-	-	-	-	-	-
TCONS_00001917	0.3	0	0	1.07	0.69	0.28	0.12	0	0	0	0	0.11	2	0	0	8	6	2	1	0	0	0	0	1	-	-	-	-	-	-	-	-	-
TCONS_00001929	1.6	1.56	1.46	1.29	0.48	1.07	0.41	0.4	1.38	0.39	0.6	0.46	188.1	234.08	192.89	170.6	74.16	136.66	62.54	46.79	175.9	68.68	95.3	74.97	-	-	-	-	-	-	-	-	-
TCONS_00001930	2.41	1.6	1.77	1.24	1.37	1.3	1.62	1.29	0.86	0.24	0.23	0.6	287.34	244.34	236.93	166.83	214.7	168.17	250.17	153.71	111.54	42.66	36.51	99.57	-	-	-	-	-	-	-	-	-
TCONS_00001931	1.31	0.23	0.64	0.46	0.34	0.44	0.05	0.44	0.2	0.61	0.62	0.4	69.56	15.58	38.18	27.57	24.15	25.17	3.29	23.5	11.56	48.66	44.2	29.46	-	-	-	-	-	-	-	-	-
TCONS_00001948	5.75	5.63	5.34	6.36	5.56	6.04	5.19	3.82	5.03	4.24	3.15	3.26	507	637	529	633	646	579	592	335	482	560	374	399	-	-	-	-	-	-	-	-	-
TCONS_00001949	6.03	5.09	6.1	4.16	5.31	5.37	5.99	5.09	5.3	4.38	3.3	3.93	2160	2339	2458	1682.94	2510.06	2089.53	2780	1816	2061	2353	1592	1954	-	XP_019469423.1 PREDICTED: uncharacterized protein LOC104910185 [Meleagris gallopavo]	-	-	-	-	-	-	-
TCONS_00001950	0	0	0	2.9	0.49	1.14	0	0	0	0	0	0	0	0	0	1174.06	230.94	443.47	0	0	0	0	0	0	-	XP_019469423.1 PREDICTED: uncharacterized protein LOC104910185 [Meleagris gallopavo]	-	-	-	-	-	-	-
TCONS_00001954	2.1	1.98	2.18	2.65	2.12	2.14	2.29	1.81	1.95	1.47	1.04	1.12	326	394	380	463	434	361	460	279	329	342	217	240	-	-	-	-	-	-	-	-	-
TCONS_00001961	3.33	2.93	3.74	1.67	2.33	3.12	1.84	1.58	2.02	2.09	0.89	2.44	53	60	67	30	49	54	38	25	35	50	19	54	-	-	-	-	-	-	-	-	-
TCONS_00002001	0.08	0.23	0.24	0.03	0.03	0.06	0.08	0.03	0.68	0.07	0.27	0.4	6	23	21	3	3	5	8	2	58	8	28	44	-	-	-	-	-	-	-	-	-
TCONS_00002021	0	0.03	0	0	0.03	0	0	0	0	0	0.33	0	0	1	0	0	1	0	0	0	0	0	11	0	-	-	-	-	-	-	-	-	-
TCONS_00002082	1.39	1.36	0.27	0.64	1.4	0.84	0.05	0.25	0.11	1.97	3	0.8	247	311	54.8	127.6	328.8	162.6	10.67	44	22	525.71	717	197.79	-	-	-	-	-	-	-	-	-
TCONS_00002083	0	0	0.55	0.48	0.18	0.28	0.05	0	0.11	0.88	0	1.47	0	0	109.6	95.7	41.1	54.2	10.67	0	22	233.65	0	362.61	-	-	-	-	-	-	-	-	-
TCONS_00002084	0	0	0.55	0.48	0.18	0.28	0.05	0	0.11	0.88	0	1.47	0	0	109.6	95.7	41.1	54.2	10.67	0	22	233.65	0	362.61	-	-	-	-	-	-	-	-	-
TCONS_00002100	1.1	1.08	1.17	1.1	0.67	1.55	0.28	0.22	0.34	0.05	0.33	0.32	15	19	18	17	12	23	5	3	5	1	6	6	-	-	-	-	-	-	-	-	-
TCONS_00002118	0.23	0.07	0.21	0.02	0.01	0.04	0.66	0.75	0.62	0.07	0	0.02	18	7	18	2	1	3	66	58	52	8	0	2	-	-	-	-	-	-	-	-	-
TCONS_00002136	0	0.02	0.05	0	0	0	0.26	0.64	0.56	0	0	0.02	0	2	4	0	0	0	25	47	45	0	0	2	-	-	-	-	-	-	-	-	-
TCONS_00002149	0	0.03	0.03	0	0	0	0	0	0.03	0.42	0.03	0.29	0	1	1	0	0	0	0	0	1	17	1	11	-	-	-	-	-	-	-	-	-
TCONS_00002173	0.09	0.09	0.13	0.05	0.11	0.11	0.12	0.12	0.03	0.18	0.18	0.15	3	4	5	2	5	4	5	4	1	9	8	7	-	-	-	-	-	-	-	-	-
TCONS_00002215	0.66	0.36	0.18	0.05	0.08	0	0	0	0.09	0	0	0	13	9	4	1	2	0	0	0	2	0	0	0	-	-	-	-	-	-	-	-	-
TCONS_00002225	0.76	0.67	0.96	0.03	0.01	0.02	0	0	0.03	0	0	0	217	248	308	9	2	6	1	1	8	1	0	0	-	KFQ66370.1 hypothetical protein N335_05181, partial [Phaethon lepturus]	Metabolism	Carbohydrate metabolism;Amino acid metabolism;Global and overview maps	ko01100//Metabolic pathways;ko01200//Carbon metabolism;ko00280//Valine, leucine and isoleucine degradation;ko00640//Propanoate metabolism;ko00630//Glyoxylate and dicarboxylate metabolism	K05606	-	-	-
TCONS_00002236	0.22	0.27	0.34	0	0	0	0	0	0	0.01	0	0	12	19	21	0	0	0	0	0	0	1	0	0	-	-	-	-	-	-	-	-	-
TCONS_00002283	0	0.08	0.06	0.09	0	0.09	0.15	0.59	0.27	0.3	0.1	0.21	0	3	2	3	0	3	6	18	9	14	4	9	-	-	-	-	-	-	-	-	-
TCONS_00002296	0.51	0.62	0.47	0.3	0.33	0.41	0.07	0.3	0.14	0.08	0.02	0.02	48	74	49	32	41	42	9	28	14	11	3	2	-	KFQ13298.1 Sodium channel protein type 5 subunit alpha, partial [Leptosomus discolor]	-	-	-	-	-	-	-
TCONS_00002312	0.14	0.33	0	0	0	1.16	0	0	0	0	0	0	1	3	0	0	0	9	0	0	0	0	0	0	-	-	-	-	-	-	-	-	-
TCONS_00002346	0.28	0.3	0.34	0.46	0.5	0.5	0.58	0.72	1.11	0.45	1.02	1.06	44	60	60	81	103	85	116	112	188	105	214	229	-	-	-	-	-	-	-	-	-
TCONS_00002347	2.14	1.64	2.16	1.89	1.69	2.06	1.66	2.07	1.86	1.16	1.17	1.54	453	446	515	453	471	474	456	436	429	367	332	452	-	EOA98739.1 hypothetical protein Anapl_13267 [Anas platyrhynchos]	-	-	-	-	-	-	-
TCONS_00002366	0.12	0.19	0.05	0	0	0	0.14	0.06	0	0.4	0	0	2	4	1	0	0	0	3	1	0	10	0	0	-	-	-	-	-	-	-	-	-
TCONS_00002399	0	0	0.05	0.21	0.05	0.06	0.42	0	0.17	0	0	0	0	0	1	4	1	1	9	0	3	0	0	0	-	-	-	-	-	-	-	-	-
TCONS_00002439	1.98	1.64	1.97	5.25	9.84	6.44	4.67	0.53	2.82	0.25	0.02	0	210	224	235	630	1379.49	744	643	56	326	40	3	0	-	-	-	-	-	-	-	-	-
TCONS_00002443	2.49	1.86	1.73	5.23	10.1	9.63	6.23	0.73	3.12	0.13	0.02	0	391	375	307	930	2096.51	1648	1270	115	534	30	4	1	-	KFM09011.1 hypothetical protein AS27_14818, partial [Aptenodytes forsteri]	-	-	-	-	-	-	-
TCONS_00002445	0.96	0.92	1.56	2.45	2.86	9.04	2.49	0.11	1.4	0.06	0.01	0.01	77	95	141	223	304	792	260	9	123	7	1	1	-	KFV95979.1 hypothetical protein N327_12984, partial [Fulmarus glacialis]	-	-	-	-	-	-	-
TCONS_00002450	0	0.09	0.05	0	0	0	1.07	13.37	2.1	2.72	0.04	0	0	2	1	0	0	0	25.1	242.35	41.54	74.25	1	0	-	EMC84794.1 Putative uncharacterized transposon-derived protein ZK1236.4, partial [Columba livia]	-	-	-	-	-	-	-
TCONS_00002455	0	0	0	0	0	0	0	3.13	0.32	0.12	0	0	0	0	0	0	0	0	0	53	6	3	0	0	-	-	-	-	-	-	-	-	-
TCONS_00002459	0	0	0	0	0.06	0	0.76	15.77	6.55	1.49	0	0	0	0	0	0	1	0	11.9	188.65	85.46	26.75	0	0	-	-	-	-	-	-	-	-	-
TCONS_00002462	0.04	0.01	0.05	0.03	0.15	0.05	1.65	3.89	2.59	0.01	0.14	0.16	5	1	7	5	28	7	294	532	386	2	25	31	-	KFM02097.1 hypothetical protein AS27_14344, partial [Aptenodytes forsteri]	Environmental Information Processing	Signal transduction	ko04630//Jak-STAT signaling pathway	K18026	-	-	-
TCONS_00002503	0.11	0.79	0.4	1.1	0	0.83	0.18	0.11	0.1	0.23	0	0	1	9	4	11	0	8	2	1	1	3	0	0	-	-	-	-	-	-	-	-	-
TCONS_00002532	1.91	2.11	2.12	1.41	1.18	1.27	1.05	1.03	0.89	0.96	0.68	1.39	252.28	358.11	315.07	211.33	205.25	182	179.94	135.45	127.35	190.51	120.89	254.98	-	XP_019329351.1 PREDICTED: LOW QUALITY PROTEIN: uncharacterized protein LOC109279673 [Aptenodytes forsteri]	-	-	-	-	-	-	-
TCONS_00002564	0	0.53	0	0	0	0	0	0.1	0	0	0	0	0	7	0	0	0	0	0	1	0	0	0	0	-	-	-	-	-	-	-	-	-
TCONS_00002589	0.41	0.19	0.31	0.3	0.21	0.09	0.42	0.28	0.13	0	0	0.07	12	7	10	10	8	3	16	8	4	0	0	3	-	-	-	-	-	-	-	-	-
TCONS_00002593	0.11	0.16	0.18	0.31	0.31	0.54	0.05	0.35	0.41	0.11	0.07	0.04	7	13	13	23	27	38	4	23	29	11	6	4	-	-	-	-	-	-	-	-	-
TCONS_00002597	2.68	2.89	3.2	2.1	1.95	2.44	1.93	2.21	2.2	0.76	1.38	1.53	201	278	270	178	193	199	188	165	179	86	139	159	-	-	-	-	-	-	-	-	-
TCONS_00002598	0.88	1.35	1.23	0.94	0.89	1.18	1.1	1.07	0.66	0.53	0.65	0.47	53	104	83	64	71	77	86	64	43	48	53	39	-	-	-	-	-	-	-	-	-
TCONS_00002628	1.35	1.29	1.37	0.98	0.88	0.63	0.37	0.65	0.6	0.34	0.52	0.36	187	229	214	153	161	95	67	90	91	70	96	70	-	-	-	-	-	-	-	-	-
TCONS_00002693	0.45	0.53	0.32	0.01	0	0.06	0.01	0	0.08	0.01	0	0	58.86	88.17	46.6	2	0	8	1	0	12	2	0	0	-	-	-	-	-	-	-	-	-
TCONS_00002694	1.18	0.62	1.28	0	0.01	0	0	0.04	0	0	0.03	0	155.14	104.83	189.4	0	1	0	0	5	0	0	6	0	-	-	-	-	-	-	-	-	-
TCONS_00002707	0.46	0.3	0.35	0.03	0.13	0.32	0	0	0	0	0.03	0	13	11	11	1	5	10	0	0	0	0	1	0	-	-	-	-	-	-	-	-	-
TCONS_00002741	0	0	0.07	0	0	0	0	0.16	0	0.08	0.09	0.51	0	0	2.91	0	0	0	0	5.86	0	4.47	4.52	25.81	-	-	-	-	-	-	-	-	-
TCONS_00002742	0.37	0.39	0.39	0.23	0.4	0.48	0.57	0.44	0.34	0.36	0.28	0.07	17	23	20.09	12	24	24	34	20.14	17	24.53	17.48	4.19	-	XP_012962826.1 PREDICTED: gamma-aminobutyric acid receptor subunit alpha-4 isoform X1 [Anas platyrhynchos]	-	-	-	-	-	-	-
TCONS_00002780	0.08	0.33	0.18	0.16	0.18	0.2	0.24	0.08	0.57	0.15	0.1	0.11	6	30.9	15	13.22	17.2	16	23	6	46	16.42	10	11	-	-	-	-	-	-	-	-	-
TCONS_00002784	0.31	0.32	0.64	0.33	0.24	0.32	0.17	0.09	0.2	0	0.14	0.09	10	13	23	12	10	11	7	3	7	0	6	4	-	EMC90436.1 Putative uncharacterized transposon-derived protein ZK1236.4 [Columba livia]	Metabolism	Global and overview maps;Amino acid metabolism	ko01100//Metabolic pathways;ko00280//Valine, leucine and isoleucine degradation	K01969	-	-	-
TCONS_00002808	0	0	0	0	0	0	0	0.06	0	0	0.18	0.13	0	0	0	0	0	0	0	1	0	0	4	3	-	-	-	-	-	-	-	-	-
TCONS_00002888	2.02	2.33	2.19	4.14	2.55	4.52	0.43	0.84	0.89	0.18	0.23	0.08	77	114	94	178	128	187	21	32	37	10	12	4	-	EMC86496.1 hypothetical protein A306_04974 [Columba livia]	Environmental Information Processing;Human Diseases;Metabolism	Cancers;Global and overview maps;Signal transduction;Lipid metabolism	ko01100//Metabolic pathways;ko04072//Phospholipase D signaling pathway;ko05231//Choline metabolism in cancer;ko04070//Phosphatidylinositol signaling system;ko00564//Glycerophospholipid metabolism;ko00561//Glycerolipid metabolism	K00901	-	-	-
TCONS_00002922	0.64	0.71	0.86	1.55	1.67	1.67	2.09	2.96	2.35	0.34	0.52	0.58	31	44	47	85	107	88	131	143	124	25	34	39	-	-	-	-	-	-	-	-	-
TCONS_00002933	1.68	2.16	2.36	5.43	5.14	5.05	15.79	11.03	12.12	1.57	2.22	3.07	176	290	278	643	711	576	2143	1152	1381	246	313	446	-	-	-	-	-	-	-	-	-
TCONS_00002975	0.35	0.31	0.37	0.1	0.17	0.22	0.02	0.04	0.24	0	0	0	16	18	19	5	10	11	1	2	12	0	0	0	-	BAA88337.1 ORF2 [Acanthochelys spixii]	Environmental Information Processing;Human Diseases;Organismal Systems	Substance dependence;Nervous system;Signaling molecules and interaction;Sensory system	ko04080//Neuroactive ligand-receptor interaction;ko04723//Retrograde endocannabinoid signaling;ko04727//GABAergic synapse;ko05032//Morphine addiction;ko04742//Taste transduction;ko05033//Nicotine addiction	K05175	-	-	-
TCONS_00002976	0.3	0.08	0.49	0.18	0.42	0.19	0	0.1	0.05	0	0	0.04	6	2	11	4	11	4	0	2	1	0	0	1	-	-	-	-	-	-	-	-	-
TCONS_00002985	0.7	0.45	0.45	0.24	0.35	0.28	0.17	0.05	0.06	0.03	0.02	0.02	57	47	41	22	38	25	18	4	5	4	2	2	-	-	-	-	-	-	-	-	-
TCONS_00003005	0.04	0.14	0.02	0	0	0	0	0.01	0.02	0	0	0	7.58	31.63	4.05	0	0	0	0	2.52	3.95	0	0	0	-	-	-	-	-	-	-	-	-
TCONS_00003006	0.92	0.79	1.04	0.46	0.49	0.63	0.37	0.37	0.25	0.21	0.24	0.33	221.42	242.37	280.95	124	154	164	115	89.48	64.05	77	76	111	-	-	-	-	-	-	-	-	-
TCONS_00003036	0.17	0.12	0.25	0.46	0.38	0.23	0.41	0.62	0.49	0.25	0.18	0.84	11	10	18	33	32	16	34	39	34	24	15	74	-	-	-	-	-	-	-	-	-
TCONS_00003037	0	0	0	0	0.07	0	0.02	0	0	0.31	0.49	0.73	0	0	0	0	3	0	1	0	0	16	23	35	-	-	-	-	-	-	-	-	-
TCONS_00003069	0	0	0	0.25	0.57	0.84	0.1	0.14	0.95	0.1	0	0.16	0	0	0	3.83	10.26	12.45	1.79	1.87	14.1	2	0	3	-	-	-	-	-	-	-	-	-
TCONS_00003076	0.39	0.12	0.25	0.37	0.24	1.58	0.38	0.29	0.38	0.03	0.04	0	15	6	11	16	12	66	19	11	16	2	2	0	-	-	-	-	-	-	-	-	-
TCONS_00003078	0.04	0.27	0.1	0.11	0.15	0.32	0.15	0.74	0.49	0	0	0	1	9	3	3.31	5.09	9.14	4.92	19.36	13.9	0	0	0	-	-	-	-	-	-	-	-	-
TCONS_00003079	0.26	0	0.04	0.3	0.09	0.97	0.51	0.29	0	0	0	0	6	0	1	7.85	2.66	24.42	15.29	6.77	0	0	0	0	-	-	-	-	-	-	-	-	-
TCONS_00003081	0	0.24	0.14	0.27	0	0.98	0	0	0	0	0	0	0	2	1	2	0	7	0	0	0	0	0	0	-	-	-	-	-	-	-	-	-
TCONS_00003091	0	0	0.26	0	0	0	0	0	0.02	0	0.01	0	0	0	8.03	0	0	0	0	0	0.72	0	0.55	0	-	EMC78120.1 hypothetical protein A306_14541 [Columba livia]	-	-	-	-	-	-	-
TCONS_00003092	0.02	0	0	0	0	0	0	0.1	0	0	0	0	1	0	0	0	0	0	0	4.28	0	0	0	0	-	EMC78120.1 hypothetical protein A306_14541 [Columba livia]	-	-	-	-	-	-	-
TCONS_00003093	0	0.12	0.24	0.32	0.34	0.5	0.42	0.18	0.15	0.03	0.04	0	0	7	11.97	16	20	24	24	7.72	7.28	2	2.45	0	-	EMC78120.1 hypothetical protein A306_14541 [Columba livia]	-	-	-	-	-	-	-
TCONS_00003095	0.03	0	0.29	0.11	0	0	0.19	0.37	0.14	0	0	0.06	1	0	10.87	4.35	0	0	8.42	12.32	5.01	0	0	3	-	-	-	-	-	-	-	-	-
TCONS_00003096	0	0.06	0.23	0.05	0.25	0.42	0.41	0.05	0.33	0.01	0	0	0	4	13.13	2.65	17	23	26.58	2.68	17.99	1	0	0	-	-	-	-	-	-	-	-	-
TCONS_00003098	0.18	0.18	0.3	0.01	0.05	0.1	0.01	0.03	0.01	0.08	0.03	0	24.76	31.25	44.91	1.86	8.24	15.14	1.46	4.64	1.31	15.46	5.51	0	-	-	-	-	-	-	-	-	-
TCONS_00003104	0.76	0.92	1.17	1.29	0.63	1.28	0.43	0.35	0.13	0	0.05	0	11	17	19	21	12	20	8	5	2	0	1	0	-	-	-	-	-	-	-	-	-
TCONS_00003109	0	0	0	0	0	0	0.16	0.53	0.27	0	0	0	0	0	0	0	0	0	7	17.74	10	0	0	0	-	-	-	-	-	-	-	-	-
TCONS_00003110	0.06	0.02	0	0.06	0.05	0.06	0	1.05	0	0	0	0	2	1	0	2	2	2	0	33.26	0	0	0	0	-	-	-	-	-	-	-	-	-
TCONS_00003114	0.48	0.48	0.63	0.13	0.47	0.17	0	0.57	0.09	0.03	0.14	0.1	10	13	15	3	13	4	0	12	2	1	4	3	-	-	-	-	-	-	-	-	-
TCONS_00003147	6.06	3.99	3.96	4.2	3.49	4.06	3.52	2.1	2.17	1.27	0.47	1.75	162	137	119	127	123	118	122	56	63	51	17	65	-	-	-	-	-	-	-	-	-
TCONS_00003170	0.85	0.66	0.49	0.59	0.64	0.11	0.8	0.61	0.89	0.65	1.17	1.92	14	14	9	11	14	2	17	10	16	16	26	44	-	-	-	-	-	-	-	-	-
TCONS_00003183	0.59	1.15	1.44	0.65	1.57	1.49	3.19	1.48	1.22	1.77	3.07	3.51	4	10	11	5	14	11	28	10	9	18	28	33	-	-	-	-	-	-	-	-	-
TCONS_00003184	0	0	0	0	0	0	0	0	0.14	0	0	0	0	0	0	0	0	0	0	0	1	0	0	0	-	-	-	-	-	-	-	-	-
TCONS_00003192	0.88	1.27	0.5	0.5	0.52	0.58	1.07	0.76	0.58	2.34	2.24	1.49	14	26	9	9	11	10	22	12	10	56	48	33	-	-	-	-	-	-	-	-	-
TCONS_00003206	1.47	1.29	1.79	1.28	1.36	0.99	2.46	3.23	2.29	2.66	3.88	3.59	55	62	75	54	67	40	119	120	93	149	195	186	-	XP_013227254.1 PREDICTED: phosphatidylinositol 3,4,5-trisphosphate-dependent Rac exchanger 2 protein [Columba livia]	-	-	-	-	-	-	-
TCONS_00003214	2.01	1.74	2.55	0.91	1.04	1.33	1.34	1.26	1.2	1.42	1.06	1.7	82	91	117	42	56	59	71	51	53	87	58	96	-	-	-	-	-	-	-	-	-
TCONS_00003267	0.38	0.27	0.49	1.43	3.42	2.9	6.38	7.18	4.51	0	0	0	9	8	13	38	106	74	194	168	115	0	0	0	-	-	-	-	-	-	-	-	-
TCONS_00003307	0.66	0.62	0.69	0.37	0.36	0.51	0.18	0.14	0.1	0.04	0.04	0.07	124	149	145	78	90	105	44	27	21	10	10	17	-	XP_012951617.1 PREDICTED: neurotrypsin [Anas platyrhynchos]	-	-	-	-	-	-	-
TCONS_00003315	0.29	0	0.39	0	0	0	0	0	0	0	0.55	0	4	0	6	0	0	0	0	0	0	0	10	0	-	-	-	-	-	-	-	-	-
TCONS_00003329	0.14	0	0.19	0.18	0.09	0	0.15	0.07	0.08	0	0.12	0.14	8.92	0	13.74	13.2	8.05	0	12.35	4.63	5.59	0	10.57	12.68	-	-	-	-	-	-	-	-	-
TCONS_00003331	0.68	0.72	0.55	0.8	0.62	0.72	0.62	0.61	1.2	0.22	0.6	0.48	29.02	38.92	26.04	38.24	34.48	33.27	34.08	25.58	55.12	14.11	33.95	28	-	-	-	-	-	-	-	-	-
TCONS_00003349	0.46	0.44	0.48	0.02	0.45	0.14	0.02	0	0	0.07	0	0.09	22	27	26	1	28	7	1	0	0	5	0	6	-	-	-	-	-	-	-	-	-
TCONS_00003372	0.15	0	0.18	0.03	0.02	0	0.03	0.04	0.05	0.04	0.04	0.07	7.82	0	10.54	2	1.22	0	2	2	3	3.13	3	5	-	-	-	-	-	-	-	-	-
TCONS_00003373	0.23	0.59	0.23	0	0.06	0.05	0	0	0	0.03	0	0	17.18	57	19.46	0	5.78	4	0	0	0	2.87	0	0	-	-	-	-	-	-	-	-	-
TCONS_00003428	3.06	2.94	2.77	3.47	2.17	2.96	0.84	0.92	0.54	0.32	0.37	0.48	110	136	112	141	103	116	39	33	21	17	18	24	-	-	-	-	-	-	-	-	-
TCONS_00003453	0.25	0.63	0.4	0.25	0.42	0.31	0.28	0.2	0.38	0.2	0.21	0.3	9	29	16	10	20	12	13	7	15	11	10	15	-	-	-	-	-	-	-	-	-
TCONS_00003501	3.97	2.02	6.5	4	5.31	2.46	4.56	5.88	7.23	2.95	2.85	4.53	83.68	54.64	154.21	95.26	147.78	56.45	124.43	123.43	165.57	93.12	80.73	132.57	-	XP_010302153.1 PREDICTED: uncharacterized protein LOC104631619 [Balearica regulorum gibbericeps]	-	-	-	-	-	-	-
TCONS_00003502	2.35	2.21	1.18	2.96	1.68	1.86	0.69	0.75	0.62	1.4	0	0.56	49.07	59.36	27.79	69.74	46.22	42.15	18.57	15.57	14.14	43.77	0	16.28	-	XP_010302153.1 PREDICTED: uncharacterized protein LOC104631619 [Balearica regulorum gibbericeps]	-	-	-	-	-	-	-
TCONS_00003504	1.35	1.51	2.46	1.98	1.05	1.66	1.1	1.31	1.25	0.35	0.45	0.86	36.24	52	74	60	37	48.4	38	35	36.28	14.1	16.27	32.15	-	-	-	-	-	-	-	-	-
TCONS_00003506	0	0.43	0.1	0.2	0	0.15	0.13	0	0	0	0	0	0	9.82	2	4	0	3	3	0	0	0	0	0	-	-	-	-	-	-	-	-	-
TCONS_00003507	0.14	0.33	0	0	0.05	0	0	0.14	0	0.05	0	0.05	2	6.18	0	0	1	0	0	2	0	1	0	1	-	-	-	-	-	-	-	-	-
TCONS_00003543	1.54	1.17	1.38	0.34	0.17	0.28	0.14	0.22	0.21	0.06	0.02	0.01	572	558	574	142	82	113	69	81	86	31	10	7	-	KFP11024.1 hypothetical protein Z169_15568, partial [Egretta garzetta]	Environmental Information Processing;Human Diseases;Organismal Systems	Endocrine system;Immune system;Signal transduction;Cancers	ko05200//Pathways in cancer;ko04151//PI3K-Akt signaling pathway;ko04010//MAPK signaling pathway;ko04015//Rap1 signaling pathway;ko04014//Ras signaling pathway;ko04072//Phospholipase D signaling pathway;ko05224//Breast cancer;ko04916//Melanogenesis;ko05230//Central carbon metabolism in cancer;ko04640//Hematopoietic cell lineage;ko05221//Acute myeloid leukemia	K05091	-	-	-
TCONS_00003560	0.25	0.38	0.36	0.22	0.28	0.18	0.55	0.55	0.37	0.2	0.14	0.21	11.99	23.15	19.42	12.07	17.6	9.16	34.08	26.09	19.29	14.38	9	14	-	-	-	-	-	-	-	-	-
TCONS_00003561	0.41	0.28	0.38	0.19	0.04	0.44	0.31	0.22	0.43	0.34	0.08	0	11.01	9.85	11.58	5.93	1.4	12.84	10.92	5.91	12.71	13.62	3	0	-	EMP36696.1 hypothetical protein UY3_06091 [Chelonia mydas]	-	-	-	-	-	-	-
TCONS_00003566	0.1	0.08	0.27	0.09	0.16	0.28	0.2	0.15	0.52	0	0.19	0.11	2	2	6	2	4	6	5	3	11	0	5	3	-	-	-	-	-	-	-	-	-
TCONS_00003569	0.09	0.27	0.23	0.11	0.12	0.18	0.49	0.13	0.06	0	0.3	0.16	2.89	10.9	8	4	5	5.94	19.59	4	2	0	12.45	6.94	-	-	-	-	-	-	-	-	-
TCONS_00003570	0.3	0.36	0.19	0.07	0.15	0.13	0.3	0.3	0.24	0.25	0.27	0.3	15.11	23.1	11	4	10	7.06	19.41	15	13	19	18.55	21.06	-	-	-	-	-	-	-	-	-
TCONS_00003573	0.33	0.09	0	0	0	0.1	0.08	0.11	0	0.44	0	0	3	1	0	0	0	1	1	1	0	6	0	0	-	-	-	-	-	-	-	-	-
TCONS_00003633	0.15	0.2	0	0.27	0.08	0.38	0	0.05	0.23	0.58	1.52	2.94	3	5	0	6	2	8	0	1	5	17	40	80	-	-	-	-	-	-	-	-	-
TCONS_00003639	0.26	0.38	0.09	0.59	0.11	0.55	0.37	0.11	0.26	0.67	1.62	2.76	5.85	11.2	2.35	15.23	3.31	13.78	10.89	2.61	6.41	22.84	49.8	87.59	-	-	-	-	-	-	-	-	-
TCONS_00003643	0.08	0.15	0.06	0.2	0.1	0.06	0.14	0.31	0.03	0.04	0.13	0.26	13.66	34.29	11.22	40.31	24.53	11.98	32.52	55.54	6.38	10.41	31.9	65.94	-	-	-	-	-	-	-	-	-
TCONS_00003645	0.38	0	0	0.95	0	0.75	0.17	0	0	0	1.11	1.66	72.5	0	0	201.46	0	154.24	40.91	0	0	0	281.71	433.77	-	KFQ13298.1 Sodium channel protein type 5 subunit alpha, partial [Leptosomus discolor]	-	-	-	-	-	-	-
TCONS_00003646	0	0	0.27	0	0	0	0.13	0	0	0	0.66	0.59	0	0	63.14	0	0	0	33.68	0	0	0	184.58	168.7	-	KFQ13298.1 Sodium channel protein type 5 subunit alpha, partial [Leptosomus discolor]	-	-	-	-	-	-	-
TCONS_00003647	0	0.29	0	0	0.38	0	0	0.24	0.18	0.82	0	0	0	70.5	0.28	0	94.16	0	0	44.85	36.21	231.75	0	0	-	KFQ13298.1 Sodium channel protein type 5 subunit alpha, partial [Leptosomus discolor]	-	-	-	-	-	-	-
TCONS_00003657	0.19	0.15	0.48	0.39	0.17	0.12	0.15	0.13	0.26	0	0	0	6	6	17	14	7	4	6	4	9	0	0	0	-	-	-	-	-	-	-	-	-
TCONS_00003667	0.46	0.29	0.44	0.23	0	0.31	0.06	0.2	0.45	0	0.27	0.1	16.3	13.12	17.27	9.23	0	12	2.83	7.13	17.27	0	13	4.91	-	-	-	-	-	-	-	-	-
TCONS_00003670	0.2	0.23	0.25	0	0.08	0	0	0	0.13	0	0	0.07	7.38	10.9	10.38	0	3.92	0	0	0	5.38	0	0	3.55	-	-	-	-	-	-	-	-	-
TCONS_00003709	0.55	0.39	0.53	0.33	0.59	0.55	0.48	0.53	0.37	0.12	0.32	0.45	22	20	24	15	31	24	25	21	16	7	17	25	-	-	-	-	-	-	-	-	-
TCONS_00003714	0.53	0.13	0.32	0.32	0.21	0.52	0.15	0.17	0.23	0.22	0.1	0.16	19	6	13	13	10	20	7	6	9	12	5	8	-	-	-	-	-	-	-	-	-
TCONS_00003754	0.9	1.19	1.13	1.97	1.08	1.42	0.78	0.49	0.85	0.29	0.28	0.2	52.01	88	73	128	82	89	58	28	53	25	22	16	-	-	-	-	-	-	-	-	-
TCONS_00003870	0.98	0.49	0.99	0.59	0.51	0.45	0.55	0.4	0.25	0.21	0.33	0.42	22	14	25	15	15	11	16	9	6	7	10	13	-	-	-	-	-	-	-	-	-
TCONS_00003875	0	0	0	0	0	0	0	0	0.05	0	0	0	0	0	0	0	0	0	0	0	2.2	0	0	0	-	-	-	-	-	-	-	-	-
TCONS_00003877	0	0.06	0.15	0	0	0.23	0.06	0	0.3	0	0.12	0	0	1	2	0	0	3	1	0	4	0	2	0	-	-	-	-	-	-	-	-	-
TCONS_00003878	0	0	0	0.04	0	0	0.13	0.13	0	0.4	0.41	0.03	0	0	0	1	0	0	4	3	0	14	13	1	-	-	-	-	-	-	-	-	-
TCONS_00003887	3.45	2.86	3.68	3.59	3.64	3.95	4.99	6.24	5.18	3.45	2.71	4.53	247	263	296	290	344	307	463	445	403	370	261	450	-	-	-	-	-	-	-	-	-
TCONS_00003890	1.03	1.33	1.56	1.11	1.12	0.98	0.85	0.53	1.36	0.91	1.07	1.4	27	45	46	33	39	28	29	14	39	36	38	51	-	-	-	-	-	-	-	-	-
TCONS_00003899	0.87	0.43	0.42	0.1	0.03	0.22	0	0.32	0.25	0.03	0.03	0.09	22	14	12	3	1	6	0	8	7	1	1	3	-	-	-	-	-	-	-	-	-
TCONS_00003920	0.21	0.36	0	0	0	0.05	0	0	0.1	0.03	0	0	4	9	0	0	0	1	0	0	2	1	0	0	-	-	-	-	-	-	-	-	-
TCONS_00003971	0.08	0.16	0.11	0.37	0.84	0.29	1.91	3.81	1.49	0.06	0.13	0.06	2	5	3	10	26.3	7.45	58.45	89.75	38.33	2	4	2	-	-	-	-	-	-	-	-	-
TCONS_00003981	0	0	0	0	0.21	0.32	0.27	0.4	0.61	0	0	0	0	0	0	0	3.7	4.55	4.55	5.25	8.67	0	0	0	-	-	-	-	-	-	-	-	-
TCONS_00004012	2.8	3.45	3.62	3.33	2.98	3.41	1.75	1.29	1.97	0.48	0.71	1.01	490	775	712	658	688	647	395	224	375	125	168	245	-	-	-	-	-	-	-	-	-
TCONS_00004015	0.22	0.62	0	0	0.05	0.14	0	0	0	0	0	0	10	35.89	0	0	2.78	7	0	0	0	0	0	0	-	-	-	-	-	-	-	-	-
TCONS_00004016	0	0.14	0.11	0.3	0.12	0	0	0	0	0.05	0.21	0.09	0	9.11	6	17	8.22	0	0	0	0	4	14	6	-	-	-	-	-	-	-	-	-
TCONS_00004063	0	0	0	0	0	0	0.13	0.06	0.1	0.4	0.22	0	0	0	0	0	0	0	3	1	2	10.55	5.28	0	-	-	-	-	-	-	-	-	-
TCONS_00004064	0	0	0	0	0	0	0	0	0	0.04	0.12	0.45	0	0	0	0	0	0	0	0	0	1.45	3.72	14	-	-	-	-	-	-	-	-	-
TCONS_00004065	0	0	0	0	0	0	1.54	0	0.12	0.18	0	0.19	0	0	0	0	0	0	15	0	1	2	0	2	-	-	-	-	-	-	-	-	-
TCONS_00004079	0.29	0.08	0	0	0	0	0	0	0	0	0	0	3	1	0	0	0	0	0	0	0	0	0	0	-	KFQ37343.1 hypothetical protein N332_09220, partial [Mesitornis unicolor]	-	-	-	-	-	-	-
TCONS_00004083	0.46	0.34	0.27	0.18	0.12	0.24	0.12	0.05	0.07	0	0	0.07	18	17	12	8	6	10	6	2	3	0	0	4	-	XP_429803.3 PREDICTED: uncharacterized protein LOC420992 isoform X1 [Gallus gallus]	-	-	-	-	-	-	-
TCONS_00004087	0.16	0.14	0.1	0.35	0.21	0.46	0.62	0.71	1.08	0.13	0.26	0.33	16	18	11	39	27	50	79	70	116	20	35	45	-	XP_010159427.1 PREDICTED: tensin-3-like, partial [Eurypyga helias]	-	-	-	-	-	-	-
TCONS_00004102	1.27	1.09	1.45	0.32	0.25	0.43	0.02	0.04	0.07	0	0	0	106	117	136	30	28	39	2	3	6	0	0	0	-	-	-	-	-	-	-	-	-
TCONS_00004131	1.12	0.26	0.46	0	0	0	0.11	0.03	0.05	0	0	0.02	41	12	19	0	0	0	5	1	2	0	0	1	-	-	-	-	-	-	-	-	-
TCONS_00004137	0.17	0	0.53	0	0	0	0	0	0	0	0	0	4	0	14	0	0	0	0	0	0	0	0	0	-	-	-	-	-	-	-	-	-
TCONS_00004139	0.17	0.09	0.39	0	0	0	0	0	0	0	0	0	3	2	8	0	0	0	0	0	0	0	0	0	-	-	-	-	-	-	-	-	-
TCONS_00004144	0.57	0.19	0.21	0	0	0	0	0	0	0	0	0	12	5	5	0	0	0	0	0	0	0	0	0	-	-	-	-	-	-	-	-	-
TCONS_00004150	0.57	0.27	0.72	0.28	0.87	0	0.56	0.69	0.51	0.09	0.05	0.17	30.95	18.75	44	17	62	0	39	37	30	7	4	13	-	-	-	-	-	-	-	-	-
TCONS_00004151	0.28	0.69	0	0	0	0.52	0	0	0	0	0	0	15.05	48.25	0	0	0	31	0	0	0	0	0	0	-	-	-	-	-	-	-	-	-
TCONS_00004170	1.95	0.56	0.27	2.63	2.1	1.6	0.32	0.31	1.13	0.14	0.31	0.22	19	7	3	29	27	17	4	3	12	2	4	3	-	-	-	-	-	-	-	-	-
TCONS_00004178	0	0	0	0	0.41	0	0.1	0	0	0	0	0	0	0	0	0	4	0	1	0	0	0	0	0	-	-	-	-	-	-	-	-	-
TCONS_00004232	0.86	0.87	1.51	1.33	2.15	1.31	0.46	0.62	0.5	0.61	0.24	0.3	85	111	169	149	282	141	59	61	54	91	32	41	-	-	-	-	-	-	-	-	-
TCONS_00004252	0.57	0.24	0.37	0.18	0.08	0.05	0.16	0.1	0.02	0.03	0.19	0.07	22	12	16	8	4	2	8	4	1	2	10	4	-	-	-	-	-	-	-	-	-
TCONS_00004262	1.07	0.88	1.51	1.22	1.14	1.15	1.55	1.07	2.31	0.29	0.19	0.36	17	18	27	22	24	20	32	17	40	7	4	8	-	-	-	-	-	-	-	-	-
TCONS_00004270	6.81	4.57	7.4	5.57	4.33	4.2	5.26	5.5	4.32	1.41	1.93	2.42	225	194	275	208	189	151	225	181	155	70	86	111	-	-	-	-	-	-	-	-	-
TCONS_00004326	0.24	0.51	0.28	0	0.18	0.29	0.18	0.13	0.27	0.16	0.14	0.04	9	25	12	0	9	12	9	5	11	9	7	2	-	-	-	-	-	-	-	-	-
TCONS_00004329	1.1	0.66	0.73	0.71	0.75	0.69	0.92	1	0.77	0.37	0.38	0.78	51	39	38	37	46	35	55	46	39	26	24	50	-	-	-	-	-	-	-	-	-
TCONS_00004355	2.24	2.41	1.82	2.51	1.65	1.76	2.6	0.86	1.46	1.01	0.29	0.24	34	47	31	43	33	29	51	13	24	23	6	5	-	-	-	-	-	-	-	-	-
TCONS_00004379	0.58	0.58	0.77	0.51	0.3	0.18	0.55	0.44	0.24	0.31	0.28	0.48	57.46	73.9	85.29	57	39.69	19.11	69.74	42.97	26.15	46.18	36.77	66	-	EMC76880.1 Putative uncharacterized transposon-derived protein ZK1236.4, partial [Columba livia]	Environmental Information Processing	Signal transduction	ko04630//Jak-STAT signaling pathway	K18026	-	-	-
TCONS_00004439	0.3	0.24	0.26	0.57	1.26	0.78	0.67	0.61	0.6	0.24	0.19	0.69	16.17	16.11	15.33	34.41	88.43	45.41	46.5	32.26	34.83	18.83	13.26	51.06	-	-	-	-	-	-	-	-	-
TCONS_00004440	0	0.52	0.43	0.42	0.37	0.28	0.05	0.09	0.45	0.14	0.09	0	0	111.36	81.04	78.99	81.53	50.3	10.19	15.07	81.13	35.68	19.3	0	-	XP_019329351.1 PREDICTED: LOW QUALITY PROTEIN: uncharacterized protein LOC109279673 [Aptenodytes forsteri]	-	-	-	-	-	-	-
TCONS_00004441	0.85	0.31	0.35	0.93	1.13	0.93	0.71	0.36	0.47	0.28	0.32	0.5	132.83	62.53	61.63	164.6	234.04	157.29	143.3	56.67	79.04	66.49	66.44	108.94	-	XP_019329351.1 PREDICTED: LOW QUALITY PROTEIN: uncharacterized protein LOC109279673 [Aptenodytes forsteri]	-	-	-	-	-	-	-
TCONS_00004443	0.61	0.62	0.41	0.27	0.18	0.34	0.35	0.31	0.14	0	0.25	0.04	20	26	15	10	8	12	15	10	5	0	11	2	-	-	-	-	-	-	-	-	-
TCONS_00004448	0.13	0.09	0.1	0.1	0.15	0.06	0.14	0.37	0.3	0.24	0.18	0.27	9	8	8	8	14	5	13	26	23	25	17	27	-	-	-	-	-	-	-	-	-
TCONS_00004494	0.81	1.89	1.58	0.93	3.61	1.86	3.49	2.51	2.53	0.65	0.54	1.05	10	30	22	13	59	25	56	31	34	12	9	18	-	-	-	-	-	-	-	-	-
TCONS_00004498	2.69	2.09	2.04	3.8	3.6	2.62	3.82	3.25	4.52	1.12	0.61	0.93	69	69	59	110	122	73	127	83	126	43	21	33	-	-	-	-	-	-	-	-	-
TCONS_00004510	1.69	1.78	2.14	2.74	3.29	3.13	3.29	3.05	3.63	0.49	0.48	0.59	303	410	433	556	781	612	766	546	710	133	117	146	-	KFP26580.1 hypothetical protein N325_05138, partial [Colius striatus]	Metabolism	Amino acid metabolism;Carbohydrate metabolism;Global and overview maps	ko01100//Metabolic pathways;ko01200//Carbon metabolism;ko00280//Valine, leucine and isoleucine degradation;ko00640//Propanoate metabolism;ko00630//Glyoxylate and dicarboxylate metabolism	K05606	-	-	-
TCONS_00004511	2.36	2.75	2.76	4.15	4.15	4.09	5.54	4.69	5.63	0.79	0.76	1.33	293	438	386	583	681	552	892	581	760	148	127	229	-	-	-	-	-	-	-	-	-
TCONS_00004513	1.24	1.35	0.54	0	0	2.87	0	0	0	0	0	0.53	161.09	224.82	79.25	0	0	406.29	0	0	0	0	0	95.72	-	-	-	-	-	-	-	-	-
TCONS_00004514	1.24	0.45	1.36	3.34	3.63	0.48	3.34	2.93	3.93	0.77	0.9	0.53	161.09	74.94	198.13	489.7	622.32	67.72	562.85	379.71	554.91	149.52	157.28	95.72	-	-	-	-	-	-	-	-	-
TCONS_00004515	0.83	1.65	1.7	1.91	2.35	2.68	2.55	3.29	2.49	0.44	0.24	0.68	79.83	203.24	183.62	207.3	296.68	278.99	316.15	314.29	259.09	63.48	30.72	90.56	-	-	-	-	-	-	-	-	-
TCONS_00004607	0.23	0.07	0.05	0.05	0.09	0	0.16	0.43	0.27	0.02	0	0.04	8	3	2	2	4	0	7	15	10	1	0	2	-	-	-	-	-	-	-	-	-
TCONS_00004624	1.25	1.51	0.61	0.63	0.36	0.39	0.39	0.51	0.54	0.23	0.43	0.4	47	73	26	27	18	16	19	19	22	13	22	21	-	-	-	-	-	-	-	-	-
TCONS_00004638	3.37	2.9	3.19	2.75	1.8	2.53	1.07	1.23	0.93	1.16	1.04	1.33	485	537	517	447	342	397	200	177	145	250	202	266	-	-	-	-	-	-	-	-	-
TCONS_00004658	0.6	0.58	0.78	0.39	0.7	0.46	0.18	0.2	0.61	0.17	0.15	0.1	94	118	138	69	146	78	36	31	105	40	31	22	-	-	-	-	-	-	-	-	-
TCONS_00004662	0	0	0	0	0.36	0	0	0	0	0	0	0	0	0	0	0	95.25	0	0	0	0	0	0	0	-	XP_017684203.1 PREDICTED: LOW QUALITY PROTEIN: zinc finger protein 808-like [Lepidothrix coronata]	-	-	-	-	-	-	-
TCONS_00004664	16.55	14.83	15.73	15.15	11.9	15.54	13.23	13.62	11.51	8.77	9.28	10.63	1141.98	1314.14	1221	1180.99	1083.62	1166.22	1182.5	936.41	863.71	908.1	862.25	1018.61	-	XP_005306043.1 PREDICTED: oocyte zinc finger protein XlCOF6-like isoform X1 [Chrysemys picta bellii]	-	-	-	-	-	-	-
TCONS_00004715	0.28	0.18	0.1	0.39	0.31	0.28	0.91	4.37	0.52	0.75	0.4	0.49	23.36	19.45	9.58	35.84	34.24	25.2	96.93	358.3	46.27	92.54	44.62	55.98	-	-	-	-	-	-	-	-	-
TCONS_00004720	0	0	0	0	0	0.22	0.36	1.52	0	0	0.06	0	0	0	0	0	0	35.8	68.07	222.7	0	0	11.38	0	-	-	-	-	-	-	-	-	-
TCONS_00004721	0.05	0.08	0.16	0.12	0.17	0	0.05	0	0.77	0.08	0	0.06	6.64	14.55	26.42	20.16	32.76	0	8.99	0	122.73	17.46	0	13.02	-	-	-	-	-	-	-	-	-
TCONS_00004752	0.42	0.58	0.47	0.23	0.11	0.47	0.2	0.12	0.11	0.08	0.09	0.05	18	32	23	11	6	22	11	5	5	5	5	3	-	-	-	-	-	-	-	-	-
TCONS_00004763	0.8	1.33	1.29	1.25	1.12	1.16	0.57	0.89	0.98	0.5	0.47	0.41	160	342	289	283	295	252	148	178	212	149	127	113	-	-	-	-	-	-	-	-	-
TCONS_00004786	0.57	0.61	0.04	0.38	0.43	0.32	0.07	0.04	0.04	0.09	0.16	0	13	18	1	10	13	8	2	1	1	3	5	0	-	-	-	-	-	-	-	-	-
TCONS_00004789	0.8	0.28	0	0.65	0.44	0.2	0.06	0.07	0	0.15	0.27	0	11	5	0	10	8	3	1	1	0	3	5	0	-	-	-	-	-	-	-	-	-
TCONS_00004824	0.21	0.3	0.16	0.23	0.13	0.27	0.2	0.18	0.19	0.08	0.17	0.28	7	13	6	9	6	10	9	6	7	4	8	13	-	-	-	-	-	-	-	-	-
TCONS_00004833	0.38	0.46	0.39	0.29	0.32	0.22	0.54	0.57	0.41	0.15	0.13	0.24	63.02	97	73.09	54.05	70.27	39.18	115.08	93	73	36	28	56.06	-	KFV82762.1 hypothetical protein N308_00333, partial [Struthio camelus australis]	Environmental Information Processing	Signaling molecules and interaction	ko04512//ECM-receptor interaction	K06824	-	-	-
TCONS_00004952	0.19	0.62	1.58	0.91	1.78	1.77	1.34	1.32	1.38	0.09	0.56	0.81	4	17	38	22	50	41	37	28	32	3	16	24	-	-	-	-	-	-	-	-	-
TCONS_00004984	0.62	0.22	0.34	0.32	0.29	0.45	0.08	0.26	0.04	0.64	0.22	0.34	29	13	18	17	18	23	5	12	2	45	14	22	-	-	-	-	-	-	-	-	-
TCONS_00005041	0.26	0.56	0.46	0.23	0.31	0.33	0.99	0.57	0.52	0.34	0.11	0.22	5	14	10	5	8	7	25	11	11	10	3	6	-	-	-	-	-	-	-	-	-
TCONS_00005079	0	0	0	0.02	0.09	0.05	0.41	0.87	0.18	0	0	0	0	0	0	1	4	2	19	31	7	0	0	0	-	-	-	-	-	-	-	-	-
TCONS_00005080	0.01	0	0	0.04	0.12	0.13	0.49	1.38	0.56	0	0	0.04	1	0	0	3	11	10	45	97	43	0	0	4	-	-	-	-	-	-	-	-	-
TCONS_00005097	0.92	0.64	0.95	0.65	0.68	1.05	0.16	0.66	0.7	0.55	1.23	0.72	45	40	52	36	44	56	10	32	37	40	81	49	-	-	-	-	-	-	-	-	-
TCONS_00005114	0.06	0.1	0.06	0.34	0	0.82	0	0	0	0.04	0	0.05	1	2	1	6	0	14	0	0	0	1	0	1	-	-	-	-	-	-	-	-	-
TCONS_00005129	0.55	0.19	0.36	0.1	0.21	0.19	0.5	2.74	0.13	0.01	0	0	38	17	28	8	19	14	45	188	10	1	0	0	-	-	-	-	-	-	-	-	-
TCONS_00005133	0.18	0.3	0.47	0.53	0.88	0.35	0.16	0.28	0.26	0	0	0	5	11	15	17	33	11	6	8	8	0	0	0	-	XP_009280091.1 PREDICTED: conserved oligomeric Golgi complex subunit 2 [Aptenodytes forsteri]	-	-	-	-	-	-	-
TCONS_00005195	0	0	0	0	0	0	0	0	0.26	0.1	0	0	0	0	0	0	0	0	0	0	4.63	2.49	0	0	-	-	-	-	-	-	-	-	-
TCONS_00005237	0.38	0.39	0.41	0.21	0.16	0.31	0.16	0.21	0.48	1.21	0.44	0.62	114	153	141	71	65	102	61	63	159	551	178	260	-	XP_009889750.1 PREDICTED: cAMP and cAMP-inhibited cGMP 3',5'-cyclic phosphodiesterase 10A isoform X2 [Charadrius vociferus]	-	-	-	-	-	-	-
TCONS_00005242	0.21	0.46	0.36	0.15	0.15	0.11	0.23	0.23	0.26	0.4	0.19	0.4	12	34	23	10	11	7	17	13	16	34	15	32	-	KFW06454.1 hypothetical protein N327_01390, partial [Fulmarus glacialis]	Environmental Information Processing	Signal transduction	ko04630//Jak-STAT signaling pathway	K18026	-	-	-
TCONS_00005251	0.19	0.52	0.59	0.06	0.23	0.48	0.44	0.24	0.72	0.48	0.32	0.32	10.38	36.03	36.23	3.41	16.52	28.44	31.37	12.84	42.62	38.96	23.75	24.44	-	-	-	-	-	-	-	-	-
TCONS_00005252	0.22	0.12	0.36	0.21	0.07	0.19	0.12	0.02	0.38	0.08	0.11	0.34	12.62	8.97	22.77	13.59	5.48	11.56	8.63	1.16	23.38	7.04	8.25	26.56	-	-	-	-	-	-	-	-	-
TCONS_00005257	0.31	0.44	0.29	0.55	0.23	0.46	0.17	0.14	0.53	0.27	0.18	0.53	24	44	25	48	24	39	17	11	45	31	19	57	-	-	-	-	-	-	-	-	-
TCONS_00005299	0	0	0	0	0	0	0.22	0	0	0	0	0	0	0	0	0	0	0	2	0	0	0	0	0	-	-	-	-	-	-	-	-	-
TCONS_00005303	0.14	0.17	0.17	0.31	0.27	0.3	0.4	0.14	0.2	0.15	0.1	0.02	5	8	7	13	13	12	19	5	8	8	5	1	-	-	-	-	-	-	-	-	-
TCONS_00005349	0.43	0.23	0.52	0.43	0.3	0.33	0.14	0.19	0.66	0.28	0.16	0.13	38	26	52	43	35	32	16	17	63	37	19	16	-	-	-	-	-	-	-	-	-
TCONS_00005394	0	0	0	0	0.1	0	0.16	0.81	0.43	0	0.05	0.05	0	0	0	0	2	0	3	12	7	0	1	1	-	-	-	-	-	-	-	-	-
TCONS_00005422	2.92	2.56	2.98	2.25	2.4	2.68	0.67	0.75	0.34	0.37	0.42	0.49	47	53	54	41	51	47	14	12	6	9	9	11	-	-	-	-	-	-	-	-	-
TCONS_00005444	1.37	0.94	0.69	0.32	0.21	0.17	0.46	0.39	0.34	0.22	0.22	0.27	88	77	50	23	18	12	38	25	24	21	19	24	-	-	-	-	-	-	-	-	-
TCONS_00005445	1.27	1	1.12	0.28	0.29	0.35	0.42	0.5	0.35	0.13	0.36	0.22	84	85	83	21	25	25	36	33	25	13	32	20	-	-	-	-	-	-	-	-	-
TCONS_00005550	5.21	4.19	4.78	3.91	4.64	3.93	7.41	6.21	5.1	2.14	2.28	3.56	156	161	161	132	183	128	287	185	166	96	92	148	-	-	-	-	-	-	-	-	-
TCONS_00005603	4.83	4.07	4.32	3.29	2.55	3.57	3.59	3.05	2.89	1.7	1.44	2.07	1135.99	1230	1143	873	793	913	1093	714	740	598	455	675	-	EMC87574.1 Serine/threonine-protein phosphatase 2A catalytic subunit alpha isoform [Columba livia]	-	-	-	-	-	-	-
TCONS_00005636	0	0	0	0	0	0	0.06	0.23	0.14	0.3	0.61	0.82	0	0	0	0	0	0	4.34	13.2	8.68	25.99	48.36	66.58	-	-	-	-	-	-	-	-	-
TCONS_00005637	0	0.03	0	0	0	0	0.16	0.1	0.05	0.27	0.12	0.16	0	2	0	0	0	0	9.66	4.8	2.32	19.01	7.64	10.42	-	-	-	-	-	-	-	-	-
TCONS_00005639	0	0	0	0.02	0.2	0.02	0.22	0.87	0.17	0.18	0.2	0.15	0	0	0	1	13	1	14	42	9	13	13	10	-	-	-	-	-	-	-	-	-
TCONS_00005658	0.41	0.21	0.66	0.06	0.12	0.23	0.14	0	0.16	0.05	0.18	0.18	23	15	42	4	9	14	10	0	10	4	14	14	-	-	-	-	-	-	-	-	-
TCONS_00005672	0.18	0.68	0.42	0.26	0.36	0.71	0.17	0.1	0.04	0.2	0.12	0.23	9	44	24	15	24	39	11	5	2	15	8	16	-	XP_019329956.1 PREDICTED: G/T mismatch-specific thymine DNA glycosylase isoform X2 [Aptenodytes forsteri]	Genetic Information Processing	Replication and repair	ko03410//Base excision repair	K03649	-	-	-
TCONS_00005803	0.2	0.63	0.04	0.06	0.12	0	0.24	2.4	0.63	0.13	0	0.24	9.41	38.65	2.03	3.06	7.69	0	14.71	114.18	32.49	9	0	15.68	-	-	-	-	-	-	-	-	-
TCONS_00005805	0.59	0.46	0.9	0.19	0.37	0.41	0.29	1.5	0.5	0	0.39	0.29	38.59	38.35	65.97	13.94	31.31	29	24.29	96.82	35.51	0	34	26.32	-	-	-	-	-	-	-	-	-
TCONS_00005869	0.2	0.08	0.23	0.27	0.19	0.37	0.12	0	0.28	0.03	0.19	0.04	4	2	5	6	5	8	3	0	6	1	5	1	-	-	-	-	-	-	-	-	-
TCONS_00005931	1.21	1.26	1.53	0.76	0.93	1.43	0.36	0.91	0.72	0.08	0.35	0.56	59	79	84	42	60	76	23	44	38	6	23	38	-	-	-	-	-	-	-	-	-
TCONS_00005934	0.49	0.18	0.08	0.23	0.1	0	0	0	0	0.06	0	0	29.81	13.96	5.69	15.58	8.06	0	0	0	0	5.61	0	0	-	EMC78120.1 hypothetical protein A306_14541 [Columba livia]	-	-	-	-	-	-	-
TCONS_00005935	0	0.71	0.84	0	0	0.21	0	0	0	0	0.32	0.24	0	51.5	53.56	0	0	12.65	0	0	0	0	24.38	19.12	-	EMC78120.1 hypothetical protein A306_14541 [Columba livia]	-	-	-	-	-	-	-
TCONS_00005962	1.04	1.95	1.8	3.63	5.23	4.07	18.15	30.47	20.59	49.52	56.45	52.04	53.99	130.35	104.88	212.93	358.55	230.01	1221.29	1576.34	1162.4	3857.5	3946.74	3752.36	-	XP_009287452.1 PREDICTED: triadin-like [Aptenodytes forsteri]	-	-	-	-	-	-	-
TCONS_00005964	0.98	0.94	0.97	3.18	4.81	3.95	13.5	14.25	15.98	10.43	10.19	14.57	245.01	302.65	272.12	898.07	1585.45	1072.99	4371.71	3549.66	4341.6	3909.5	3427.26	5056.64	-	XP_011592697.1 PREDICTED: triadin-like [Aquila chrysaetos canadensis]	-	-	-	-	-	-	-
TCONS_00005975	0.09	0.18	0.15	0.55	0.41	0.1	0.72	0.74	1.02	0.47	0.15	1.04	3	8	6	22	19	4	33	26	39	25	7	51	-	-	-	-	-	-	-	-	-
TCONS_00005976	0.53	0.26	0.36	0.03	0.01	0.05	0.01	0.02	0	0	0	0.01	30	19	23	2	1	3	1	1	0	0	0	1	-	-	-	-	-	-	-	-	-
TCONS_00006026	0	0.17	0.17	0.01	0.16	0.26	0.16	0.3	0.57	0.1	0	0.09	0	53.49	46.19	3.16	51.07	69.89	49.78	73.34	151.41	37.01	0	31.62	-	XP_009479083.1 PREDICTED: transmembrane protein C5orf28 homolog [Pelecanus crispus]	Metabolism	Amino acid metabolism;Global and overview maps	ko01100//Metabolic pathways;ko00280//Valine, leucine and isoleucine degradation	K01969	-	-	-
TCONS_00006027	0	0	0	0	0.07	0.06	0.02	0	0	0	0	0	0	0	0	0	21.35	15.56	7.4	0	0	0	0	0	-	XP_009479083.1 PREDICTED: transmembrane protein C5orf28 homolog [Pelecanus crispus]	Metabolism	Global and overview maps;Amino acid metabolism	ko01100//Metabolic pathways;ko00280//Valine, leucine and isoleucine degradation	K01969	-	-	-
TCONS_00006028	0.24	0.1	0.06	0.68	0.34	0.5	0.23	0.69	0.18	0.05	0.18	0	62.39	31.85	18.19	200.23	117.41	141.57	76.72	178.35	50.69	18.85	61.31	0	-	XP_009479083.1 PREDICTED: transmembrane protein C5orf28 homolog [Pelecanus crispus]	Metabolism	Global and overview maps;Amino acid metabolism	ko01100//Metabolic pathways;ko00280//Valine, leucine and isoleucine degradation	K01969	-	-	-
TCONS_00006029	0.07	0.12	0.08	0.33	0.21	0.34	0.12	0.38	0.4	0.01	0.02	0.11	14.61	32.66	19.86	82.61	61.17	81.98	34.1	82.31	95.9	4.14	5.69	34.38	-	XP_009479083.1 PREDICTED: transmembrane protein C5orf28 homolog [Pelecanus crispus]	Metabolism	Global and overview maps;Amino acid metabolism	ko01100//Metabolic pathways;ko00280//Valine, leucine and isoleucine degradation	K01969	-	-	-
TCONS_00006075	0.01	0	0.04	0	0.11	0.09	0.7	0.45	0.16	0.07	0.16	0.67	1.04	0	4.28	0.29	12.68	8.66	82	40.09	15.72	9.25	18.98	83.84	-	-	-	-	-	-	-	-	-
TCONS_00006090	6.03	4.81	6.27	1.9	1.68	2.55	0.68	1.44	1.3	1.15	0.99	1.57	370	379	433	132	136	170	54	88	87	106	82	134	-	-	-	-	-	-	-	-	-
TCONS_00006096	0.24	0.39	0.29	0.21	0.11	0.35	0.24	0.19	0.22	0	0	0	10	21	14	10	6	16	13	8	10	0	0	0	-	-	-	-	-	-	-	-	-
TCONS_00006108	1.07	1.13	0.58	1.52	1.03	0.83	0.49	0.57	0.46	0.17	0.25	0.17	51	69	31	82	65	43	30	27	24	12	16	11	-	-	-	-	-	-	-	-	-
TCONS_00006114	0.12	0.19	0.65	0.22	0.05	0.11	0	0	0	0.04	0.05	0	2	4	12	4	1	2	0	0	0	1	1	0	-	-	-	-	-	-	-	-	-
TCONS_00006119	0.75	0.41	1.19	0.34	0.06	0.02	0	0.08	0	0.01	0	0	62	44	111	32	7	2	0	7	0	1	0	0	-	EMC84794.1 Putative uncharacterized transposon-derived protein ZK1236.4, partial [Columba livia]	-	-	-	-	-	-	-
TCONS_00006144	0	0.12	0.04	0	0.08	0	0.08	0.57	0.2	0.02	0	0.09	0	5.54	1.5	0	3.8	0	3.62	20.99	7.93	1.25	0	4.43	-	-	-	-	-	-	-	-	-
TCONS_00006145	0.51	0.33	0.66	0.78	0.85	0.39	1.09	4	2.29	0.33	0.72	0.66	5.94	4.96	8.56	10.15	13.02	4.87	16.33	46.21	28.8	5.75	11.23	10.67	-	-	-	-	-	-	-	-	-
TCONS_00006151	0.48	0.62	0.72	0.44	0.47	0.63	0.46	0.51	0.54	0.3	0.26	0.51	73	121	123	75	94	105	90	78	89	69	54	108	-	-	-	-	-	-	-	-	-
TCONS_00006156	0.64	0.63	0.65	1.07	0.84	0.82	1.3	0.71	1.24	0.34	0.58	0.42	126.03	158.84	144.48	239.2	219.05	176.1	333.22	140.09	265.27	100.48	155.09	116.28	-	-	-	-	-	-	-	-	-
TCONS_00006160	1.03	1.01	2.3	1.14	1.37	1.9	2	1.82	1.98	0.69	0.32	1.49	12	15	30	15	21	24	30	21	25	12	5	24	-	-	-	-	-	-	-	-	-
TCONS_00006172	0.14	0.15	0.29	0.17	0.14	0.09	0.18	0.33	0.34	0.31	1.18	0.91	3	4	7	4	4	2	5	7	8	10	34	27	-	-	-	-	-	-	-	-	-
TCONS_00006212	0.19	0.18	0.31	0.34	0.3	0.49	0.24	0.58	0.22	0.1	0.18	0.43	12	14	22	24	25	33	19	36	15	9	15	37	-	EMC86496.1 hypothetical protein A306_04974 [Columba livia]	Metabolism;Organismal Systems	Global and overview maps;Lipid metabolism;Endocrine system	ko01100//Metabolic pathways;ko03320//PPAR signaling pathway;ko00561//Glycerolipid metabolism	K00864	-	-	-
TCONS_00006231	1.6	0.88	1.03	0.44	0.48	0.28	0.15	0.19	0.18	0	0.08	0.02	58	41	42	18	23	11	7	7	7	0	4	1	-	KFP44114.1 hypothetical protein N324_01452, partial [Chlamydotis macqueenii]	Environmental Information Processing;Human Diseases;Cellular Processes	Signal transduction;Cell motility;Cancers	ko05200//Pathways in cancer;ko04151//PI3K-Akt signaling pathway;ko04010//MAPK signaling pathway;ko04810//Regulation of actin cytoskeleton;ko04015//Rap1 signaling pathway;ko04014//Ras signaling pathway;ko05224//Breast cancer;ko05226//Gastric cancer;ko05218//Melanoma	K04358	-	-	-
TCONS_00006249	0.53	0.47	0.45	0.05	0.11	0.13	0.02	0.04	0.02	0.18	0.11	0.2	26	30	25	3	7	7	1	2	1	13	7	14	-	-	-	-	-	-	-	-	-
TCONS_00006253	0.03	0	0	0.03	0.03	0.03	2.39	0.1	0	0.02	0.6	0.03	1	0	0	1	1	1	89	3	0	1	23	1	-	-	-	-	-	-	-	-	-
TCONS_00006269	0.2	0.37	0.22	0.36	0.56	0.89	0.18	0.46	0.44	0	0.56	0.37	27.21	65.18	33.6	55.46	100.95	131.17	32.09	62	65.65	0	103.15	69.57	-	-	-	-	-	-	-	-	-
TCONS_00006270	0.13	0.26	0.3	0.72	0.82	1.23	0.44	0.29	0.75	0.35	0.62	0.57	15.79	39.82	40.58	98	130.34	161.66	69	35	97.63	63	99.79	96	-	-	-	-	-	-	-	-	-
TCONS_00006273	0	0	0.05	0.28	0.13	0.17	0.14	0	0.24	0.4	0.24	0.2	0	0	8.82	46.54	25.71	27.17	26.91	0	37.72	87	47.06	40.43	-	-	-	-	-	-	-	-	-
TCONS_00006278	0.18	0.23	0.17	1.01	0.74	0.78	0.37	0.28	0.96	0.38	0.69	0.54	20	33	22	129	110	96	54	31	117	65	105	84	-	-	-	-	-	-	-	-	-
TCONS_00006279	0.2	0.05	0.12	0.56	0.32	0.53	0.22	0.1	0.64	0.31	0.39	0.38	12	4	8	37	25	34	17	6	41	27	31	31	-	-	-	-	-	-	-	-	-
TCONS_00006302	0.74	0.51	0.7	0.45	0.45	0.51	0.46	0.45	0.36	0.41	0.31	0.46	81	72	86	56	65	61	65	49	43	68	46	70	-	KFQ98066.1 hypothetical protein Y956_10906, partial [Nipponia nippon]	-	-	-	-	-	-	-
TCONS_00006305	0	0.62	0	0	0	0	0	0	0	0	0	0	0	3	0	0	0	0	0	0	0	0	0	0	-	-	-	-	-	-	-	-	-
TCONS_00006317	0.49	0.6	0.97	0.61	0.43	0.41	0.64	0.43	0.52	1.16	0.59	1.01	24	38	54	34	28	22	41	21	28	86	39	69	-	EOA97032.1 hypothetical protein Anapl_17450, partial [Anas platyrhynchos]	-	-	-	-	-	-	-
TCONS_00006337	0.96	1.3	1.07	0.46	0.59	0.54	0.14	0.28	0.61	1.14	0.63	0.61	228	394	284	123	185	138	44	67	156	403	199	201	-	KFQ60555.1 hypothetical protein N334_10176, partial [Pelecanus crispus]	Organismal Systems;Metabolism	Lipid metabolism;Endocrine system;Global and overview maps	ko01100//Metabolic pathways;ko03320//PPAR signaling pathway;ko00561//Glycerolipid metabolism	K00864	-	-	-
TCONS_00006358	0	0.02	0.04	0	0	0	2.46	4.55	8.7	1.72	0.03	0.3	0	1	2	0	0	0	147	209	436	119	2	19	-	EMC82126.1 hypothetical protein A306_09944 [Columba livia]	-	-	-	-	-	-	-
TCONS_00006419	0	0	0	0.28	0	0	1.33	0	0	0	0	0	0	0	0	2	0	0	11	0	0	0	0	0	-	-	-	-	-	-	-	-	-
TCONS_00006438	3.65	3.06	4.46	3.3	3.65	3.84	7.98	6.21	6.58	2.48	3.62	4.15	147	158	202	150	194	168	416	249	288	150	196	232	-	EOB06606.1 hypothetical protein Anapl_09383 [Anas platyrhynchos]	-	-	-	-	-	-	-
TCONS_00006446	4.03	3.69	3.42	2.9	3.96	4.03	9.09	6.18	6.19	2.72	3.65	4.24	91	107	87	74	118	99	266	139	152	92	111	133	-	EMC88256.1 hypothetical protein A306_02919 [Columba livia]	-	-	-	-	-	-	-
TCONS_00006452	1.64	1.8	1.19	1.4	1.61	1.56	3.75	2.44	3.57	1.13	1.49	1.75	27	38	22	26	35	28	80	40	64	28	33	40	-	-	-	-	-	-	-	-	-
TCONS_00006454	1.68	1.11	1.84	1.89	1.23	1.61	4.85	3.31	2.02	0.56	1.15	2.14	26	22	32	33	25	27	97	51	34	13	24	46	-	-	-	-	-	-	-	-	-
TCONS_00006470	0.37	0.45	0.62	0.55	0.58	0.74	0.48	0.55	0.54	0.44	0.27	0.5	10	16	19	17	21	22	17	15	16	18	9.95	19	-	-	-	-	-	-	-	-	-
TCONS_00006487	0.22	0.67	0.7	0.25	0.22	0.66	0.33	0.65	0.4	0.05	0.32	0.41	3	12	11	4	4	10	6	9	6	1	6	8	-	-	-	-	-	-	-	-	-
TCONS_00006489	0.33	0.85	0.83	5.46	3.75	1.03	0.18	0	0.09	0.27	0	0	12.44	41.09	34.91	232	185.98	41.93	8.8	0	3.5	15	0	0	-	XP_009280218.2 PREDICTED: LOW QUALITY PROTEIN: cannabinoid receptor 1 [Aptenodytes forsteri]	-	-	-	-	-	-	-
TCONS_00006490	1.16	0.64	0.69	0	0.58	3.99	0.27	0.24	0.09	0	0.28	0.23	43.56	30.91	29.09	0	29.02	163.07	13.2	9	3.5	0	14	12	-	XP_009280218.2 PREDICTED: LOW QUALITY PROTEIN: cannabinoid receptor 1 [Aptenodytes forsteri]	-	-	-	-	-	-	-
TCONS_00006503	13.73	23.03	23.78	8.19	20.55	9.39	7.03	66.06	24.79	4.34	3.2	5.4	485.36	1045.16	945.27	326.81	958.61	360.81	321.86	2325.81	952.41	230.13	152.42	264.9	-	-	-	-	-	-	-	-	-
TCONS_00006505	3.02	4.12	4.1	2.67	2.51	3.34	2.73	3.72	3.76	1.21	1.59	2.39	93	163	142	93	102	112	109	114	126	56	66	102	-	-	-	-	-	-	-	-	-
TCONS_00006513	7.05	7.49	9.44	6.24	4.41	5.11	3.76	5.2	3.71	1.92	2.6	2.83	294	401	443	294	243	232	203	216	168	120	146	164	-	-	-	-	-	-	-	-	-
TCONS_00006537	0	0	0.06	0.11	0.1	0.12	0.02	0.03	0	0.25	1.37	0.11	0	0	2	4	4	4	1	1	0	12	58	5	-	-	-	-	-	-	-	-	-
TCONS_00006554	0	0.1	0.11	0	0	0.06	0.45	1.1	0.83	0.09	0	0.84	0	2	2	0	0	1	9	17	14	2	0	18	-	-	-	-	-	-	-	-	-
TCONS_00006584	0.8	0.6	0.84	0.42	0.38	0.64	0.1	0.19	0.07	0	0.01	0.02	52	50	61	31	32	45	8	12	5	0	1	2	-	XP_013035945.1 PREDICTED: LOW QUALITY PROTEIN: uncharacterized protein LOC106035585 [Anser cygnoides domesticus]	Environmental Information Processing	Signal transduction	ko04630//Jak-STAT signaling pathway	K18026	-	-	-
TCONS_00006641	0.29	0.28	0.42	0.35	0.11	0.5	0.11	0.04	0	0.17	0.16	0.03	8	10	13	11	4	15	4	1	0	7	6	1	-	KFW63297.1 hypothetical protein AS28_10268, partial [Pygoscelis adeliae]	-	-	-	-	-	-	-
TCONS_00006704	0	0	0	0	0	0	0.06	0.67	0.07	0	0	0	0	0	0	0	0	0	1	9	1	0	0	0	-	-	-	-	-	-	-	-	-
TCONS_00006725	0.59	0.9	0.87	0.66	0.41	0.26	0.05	0.06	0.12	0.01	0	0.01	168	325	278	212	154	81	17	17	37	4	0	4	-	KFQ03656.1 hypothetical protein N329_00793, partial [Haliaeetus albicilla]	Organismal Systems;Human Diseases	Cancers;Digestive system	ko05205//Proteoglycans in cancer;ko04974//Protein digestion and absorption	K16629	-	-	-
TCONS_00006754	5.9	4.86	5.83	4.26	4.03	5.82	2.98	3.93	4.23	2.3	2.45	2.21	199.68	211.14	222	162.81	180.16	214.24	130.76	132.36	155.78	116.57	111.75	103.79	-	KFP04029.1 Neuronal acetylcholine receptor subunit alpha-4 [Calypte anna]	Metabolism	Carbohydrate metabolism;Amino acid metabolism;Global and overview maps	ko01100//Metabolic pathways;ko01200//Carbon metabolism;ko00280//Valine, leucine and isoleucine degradation;ko00640//Propanoate metabolism;ko00630//Glyoxylate and dicarboxylate metabolism	K05606	-	-	-
TCONS_00006766	0.57	0.69	0.25	0.44	0.35	0.55	0.14	0	0.1	0.14	0	0	16	25	8	14	13	17	5	0	3	6	0	0	-	KGL93543.1 hypothetical protein N301_03814, partial [Charadrius vociferus]	-	-	-	-	-	-	-
TCONS_00006773	0	0	0.2	0.07	0	0.07	0.06	0	0.07	0.2	0	0.11	0	0	3	1	0	1	1	0	1	4	0	2	-	-	-	-	-	-	-	-	-
TCONS_00006780	0.26	0.16	0.06	0.28	0.22	0.48	0.32	0.1	0.13	0.06	0.09	0.07	28	22	7	34	31	57	45	11	15	10	13	11	-	XP_017931583.1 PREDICTED: suppression of tumorigenicity 5 protein isoform X4 [Manacus vitellinus]	-	-	-	-	-	-	-
TCONS_00006857	0	0	0	0.05	0.14	0.18	1.08	0.89	1.02	0.45	0	0.26	0	0	0	2.09	6.79	7.2	50.43	31.87	39.7	24.02	0	12.87	-	-	-	-	-	-	-	-	-
TCONS_00006858	0	0	0	0	0	0	0	0	0	0	0.11	0	0	0	0	0	0	0	0	0	0	0	5.33	0	-	-	-	-	-	-	-	-	-
TCONS_00006859	0.24	0.25	0	0.7	0.32	0.5	12.03	17.87	10.56	3.85	4.8	2.03	3	4	0	9.91	5.21	6.8	194.57	222.13	143.3	71.98	80.67	35.13	-	-	-	-	-	-	-	-	-
TCONS_00006860	0	0	0	0.19	0	0.1	0.42	0.33	0.3	0.87	0.4	0.08	0	0	0	2	0	1	5	3	3	12	5	1	-	-	-	-	-	-	-	-	-
TCONS_00006862	0	0	0	0.23	0	0.12	1.01	1.05	0.72	0	0.19	0.28	0	0	0	2	0	1	10	8	6	0	2	3	-	-	-	-	-	-	-	-	-
TCONS_00006982	0.03	0.01	0.01	0.03	0.06	0.06	0.55	1.24	0.02	0.04	0.07	0.04	6	2	3	8	16	15	157	270	4	12	22	11	-	-	-	-	-	-	-	-	-
TCONS_00007006	0.1	0	0	0	0	0	0	0	0	0	0.66	0	1	0	0	0	0	0	0	0	0	0	9	0	-	-	-	-	-	-	-	-	-
TCONS_00007011	1.77	1.41	3	0.54	1.21	1.27	0.47	0.78	0.76	0.12	0.51	1.24	41	42	78	14	37	32	14	18	19	4	16	40	-	-	-	-	-	-	-	-	-
TCONS_00007019	0.37	0.25	0.23	0.21	0.24	0.25	0.15	0.34	0.32	0.07	0.34	0.5	51	45	36	33	44	37	26.42	47	47.53	14	63.32	94.93	-	-	-	-	-	-	-	-	-
TCONS_00007020	0	0	0	0	0	0	0.11	0	0.02	0	0.18	0.3	0	0	0	0	0	0	18.58	0	2.47	0	31.68	53.07	-	-	-	-	-	-	-	-	-
TCONS_00007023	0.04	0.11	0.04	0.08	0.11	0.17	0.2	0.33	0.23	0.37	0.51	1.53	4	13	4	8	13	17	24	30	23	51	63	195	-	EMC82551.1 hypothetical protein A306_09444 [Columba livia]	-	-	-	-	-	-	-
TCONS_00007058	0	0.22	0	0	0.17	0	0.22	0.07	0.33	0	0	0	0	4	0	0	3.06	0	4	1	5.07	0	0	0	-	KFZ60256.1 Amyloid-like 2, partial [Antrostomus carolinensis]	Human Diseases;Cellular Processes	Infectious diseases;Cardiovascular diseases;Transport and catabolism;Cellular community - eukaryotes;Cancers	ko04510//Focal adhesion;ko04144//Endocytosis;ko05205//Proteoglycans in cancer;ko05418//Fluid shear stress and atherosclerosis;ko05100//Bacterial invasion of epithelial cells	K12958	-	-	-
TCONS_00007117	0.38	0.04	0.04	0.26	0.42	0.91	0	0	0.07	0	0.05	0	16	2	1.77	12.39	23	41.44	0	0	3	0	3	0	-	-	-	-	-	-	-	-	-
TCONS_00007127	0	0.04	0.27	0.15	0.07	1	0	0	0	0	0	0	0	1	6.23	3.61	2	22.56	0	0	0	0	0	0	-	-	-	-	-	-	-	-	-
TCONS_00007144	2.04	0.69	0.37	1.02	0.56	0.51	0.08	0.22	0.13	0.04	0.16	0.15	165	72	34	93	60	45	8	18	11	5	17	17	-	-	-	-	-	-	-	-	-
TCONS_00007198	1.45	2.11	2.16	1.75	1.63	1.55	0.92	0.98	0.95	0.92	0.81	1.33	133	248	223	181	197	155	109	90	95	127	100	170	-	KGL76473.1 hypothetical protein N309_09890, partial [Tinamus guttatus]	-	-	-	-	-	-	-
TCONS_00007199	1.34	1.36	1.43	1.6	1.1	1.39	0.89	0.77	0.87	0.83	0.37	1.22	93	121	112	126	101	105	80	53	66	87	35	118	-	EMC85111.1 hypothetical protein A306_06479 [Columba livia]	-	-	-	-	-	-	-
TCONS_00007206	0.64	0.72	0.46	0.33	0.37	0.34	0.28	0.31	0.45	0.33	0.11	0.24	21	30	17	12	16	12	12	10	16	16	5	11	-	-	-	-	-	-	-	-	-
TCONS_00007210	3.51	3.86	3.96	3.75	3.51	3.08	1.75	1.97	2.81	1.86	1.15	2.01	175	247	222	211	231	167	113	98	152	139	77	139	-	-	-	-	-	-	-	-	-
TCONS_00007237	0.28	0.09	0.66	0	0.56	0.22	0.09	0.63	1.21	0	0	0.09	17.33	7.56	46.72	0	46.81	15.18	7.12	39.52	82.61	0	0	7.93	-	KFR09957.1 Protein diaphanous 3, partial [Opisthocomus hoazin]	-	-	-	-	-	-	-
TCONS_00007238	1.13	1.06	1.04	0.96	0.74	0.69	1.73	0.22	0.72	0.45	0.4	0.92	70.67	85.44	73.28	68	61.19	46.82	140.88	13.48	49.39	42	34	80.07	-	KFR09957.1 Protein diaphanous 3, partial [Opisthocomus hoazin]	-	-	-	-	-	-	-
TCONS_00007240	0.8	0.62	1.05	0.42	0.68	0.38	0.79	0.52	1.22	0.4	0.14	0.34	76.39	76.12	112.31	45	85	39	97	49	126.54	57	18	45	-	XP_008940415.1 PREDICTED: brain-specific angiogenesis inhibitor 3-like, partial [Merops nubicus]	Genetic Information Processing	Translation	ko03010//Ribosome	K02996	GO:0043231//intracellular membrane-bounded organelle	GO:0003723//RNA binding;GO:0046914//transition metal ion binding	GO:0006952//defense response;GO:0040013//negative regulation of locomotion;GO:0043122//regulation of I-kappaB kinase/NF-kappaB signaling;GO:0051091//positive regulation of sequence-specific DNA binding transcription factor activity;GO:1902186//regulation of viral release from host cell
TCONS_00007365	0.27	0.32	0.61	0.17	0.23	0.1	0	0.05	0	0.13	0.04	0	10	15	25	7	11	4	0	2	0	7	2	0	-	-	-	-	-	-	-	-	-
TCONS_00007431	0	0	0	0	0.29	0	0	0.61	1.43	0	0	0	0	0	0	0	9	0	0	14	36	0	0	0	-	-	-	-	-	-	-	-	-
TCONS_00007476	0	0	0	0	0	0	0.04	0	0.55	0.1	0.15	0.14	0	0	0	0	0	0	1	0	12	3	4	4	-	-	-	-	-	-	-	-	-
TCONS_00007490	0.45	0.34	0.62	0.33	0.35	0.24	0.22	0.42	0.25	0.23	0.18	0.54	30	29	46	25	31	17	19	28	18	23	16	50	-	-	-	-	-	-	-	-	-
TCONS_00007525	1.03	1.37	1.3	1.21	1.11	1.61	1.51	1.21	1.64	0.87	1.01	1.16	149	254	212	198	213	253	284	175	258	190	197	233	-	-	-	-	-	-	-	-	-
TCONS_00007538	0.1	0.34	0.09	0.34	0.15	0.04	0	0.24	0.18	0.1	0	0	2	9	2	8	4	1	0	5	4	3	0	0	-	XP_009942068.1 PREDICTED: LOW QUALITY PROTEIN: RNA-directed DNA polymerase from mobile element jockey-like [Opisthocomus hoazin]	-	-	-	-	-	-	-
TCONS_00007588	0.04	0.14	0.03	0.03	0.05	0	0.11	0.36	0.1	0.07	0.11	0.05	1	5	1	1	2	0	4	10	3	3	4	2	-	KQK74463.1 constitutive coactivator of peroxisome proliferator-activated receptor gamma [Amazona aestiva]	-	-	-	-	-	-	-
TCONS_00007593	0.39	0.49	0.5	0.47	0.59	0.52	0.43	0.68	0.57	0.31	0.36	0.49	85	137	124	117	170	125	123	149	136	103	107	148	-	XP_009973106.1 PREDICTED: constitutive coactivator of peroxisome proliferator-activated receptor gamma [Tyto alba]	Organismal Systems;Metabolism	Lipid metabolism;Endocrine system;Global and overview maps	ko01100//Metabolic pathways;ko03320//PPAR signaling pathway;ko00561//Glycerolipid metabolism	K00864	-	-	-
TCONS_00007611	0.18	0.05	0	0.22	0.14	0.39	0.19	0.12	0.06	0	0	0	3	1	0	4	3	7	4	2	1	0	0	0	-	-	-	-	-	-	-	-	-
TCONS_00007617	0.44	0.33	0.23	0.68	0.3	0.7	0.59	0.39	0.25	0.06	0.1	0.06	78	76	46	137	70	135	135	70	49	17	23	14	-	KFU85683.1 Zinc finger CCCH domain-containing protein 11A [Chaetura pelagica]	Environmental Information Processing	Signal transduction	ko04630//Jak-STAT signaling pathway	K18026	-	-	-
TCONS_00007621	0.42	0.98	0.7	0.69	0.28	0.77	0.52	0.32	0.19	0.03	0.16	0.04	8	24	15	15	7	16	13	6	4	1	4	1	-	-	-	-	-	-	-	-	-
TCONS_00007667	0	0.55	0	0.29	0	0.21	0	0.1	0.77	0.1	0	0	0	28.8	0	13.19	0	9.15	0	4.18	33.98	6.38	0	0	-	-	-	-	-	-	-	-	-
TCONS_00007668	0	0.45	0.2	0.2	0.17	0.42	0.18	0	0.21	0	0	0	0	24.2	9.54	9.61	9.55	19.23	9.61	0	9.56	0	0	0	-	-	-	-	-	-	-	-	-
TCONS_00007669	0.74	0	0.15	1.14	0.33	1.59	0.27	0	0.11	0.4	0.12	0.11	28	0	6.53	49.03	16.45	65.62	13.39	0	4.46	22.62	6	6	-	-	-	-	-	-	-	-	-
TCONS_00007670	0	0	0.75	0.75	0	0	0	0.38	0	0	0	0	0	0	32.93	33.17	0	0	0	14.82	0	0	0	0	-	-	-	-	-	-	-	-	-
TCONS_00007685	0.08	0.25	0.08	0.36	0.11	0.31	0.09	0.08	0.09	0	0.02	0.08	13.41	51	14.97	63.97	22.74	52.89	19.53	12.45	14.86	0	3.82	18.64	-	-	-	-	-	-	-	-	-
TCONS_00007686	0.35	0.29	0.39	0.65	0.41	0.78	0.07	0.08	0.25	0.04	0.05	0.03	85.59	92	106.03	179.03	131.26	207.11	23.47	19.55	65.14	16	17.18	11.36	-	-	-	-	-	-	-	-	-
TCONS_00007695	0.73	0.68	0.72	1.63	0.64	1.57	0.27	0.24	0.36	0.13	0.16	0.1	45	54	50	114	52	106	22	15	24	12	13	9	-	-	-	-	-	-	-	-	-
TCONS_00007768	0.48	0.39	0.47	0.42	0.43	0.43	2.99	7.97	2.99	0.2	0.47	0.63	42	44	46	41	49	41	337	690	283	26	55	76	-	-	-	-	-	-	-	-	-
TCONS_00007893	0.27	0.27	0.35	0.37	0.39	0.38	1.55	3.1	1.79	0.63	0.51	0.9	28	36	41	44	54	43	211	325	204	99	72	132	-	-	-	-	-	-	-	-	-
TCONS_00007910	0.4	0.06	0.04	0.04	0	0.04	0	0.04	0.04	0	0	0	10	2	1	1	0	1	0	1	1	0	0	0	-	-	-	-	-	-	-	-	-
TCONS_00007913	0.12	0.15	0.55	0.17	0.06	0.14	0.12	0.16	0.11	0.13	0.09	0.28	3	5	16	5	2	4	4	4	3	5	3	10	-	-	-	-	-	-	-	-	-
TCONS_00007942	0.25	0.13	0.14	0.21	0.21	0.39	0.47	0.22	0.29	0.23	0.22	0.21	17	11	11	16	19	29	42	15	21.43	24	20	20	-	-	-	-	-	-	-	-	-
TCONS_00007944	0.17	0	0.3	0	0	0.31	0	0	0	0.32	0.75	0	10.58	0	21.1	0	0	21.14	0	0	0	29.95	63.56	0	-	-	-	-	-	-	-	-	-
TCONS_00007945	0.34	0.59	0.45	0.66	0.91	0.51	0.78	0.47	0.38	0.27	0.1	0.62	19.42	44	28.9	43	69	31.86	58	27	23.57	23.05	7.44	50	-	-	-	-	-	-	-	-	-
TCONS_00008050	0	0	0	0.06	0.41	0.06	0.16	0	0	0	0	0.05	0	0	0	1	8	1	3	0	0	0	0	1	-	-	-	-	-	-	-	-	-
TCONS_00008052	0.24	0.28	0.26	0.46	0.75	0.35	0.35	0.27	0.04	0.01	0	0	16	24	20	35	67	26	31	18	3	1	0	0	-	-	-	-	-	-	-	-	-
TCONS_00008069	0	0	0.01	0	0	0.02	0.03	0.05	0	0	0	0	0	0	2.41	0	0	3.98	5.31	8.17	0	0	0	0	-	XP_019469423.1 PREDICTED: uncharacterized protein LOC104910185 [Meleagris gallopavo]	Environmental Information Processing	Signal transduction	ko04630//Jak-STAT signaling pathway	K18026	-	-	-
TCONS_00008135	0.37	0.19	0.66	0.11	0.37	0	0	0	0	0	0	0	3	2	6	1	4	0	0	0	0	0	0	0	-	-	-	-	-	-	-	-	-
TCONS_00008181	0.18	0	0	0	0	0	0	0	0	0	0	0	28.03	0	0	0	0	0	0	0	0	0	0	0	-	KFV86238.1 hypothetical protein N308_16114, partial [Struthio camelus australis]	-	-	-	-	-	-	-
TCONS_00008226	0.21	0.12	0.18	0.53	0.29	0.52	0.17	0.21	0.39	0.32	0.17	0.15	14	10	13	39	25	37	14	14	28	31	15	14	-	-	-	-	-	-	-	-	-
TCONS_00008265	0	0.05	0.17	0.06	0.35	0.18	0.46	0.59	0.9	0.17	0.05	0.09	0	1	3	1	7	3	9	9	15	4	1	2	-	-	-	-	-	-	-	-	-
TCONS_00008297	0	0.02	0.07	0.11	0	0	0	0.03	0.09	0.67	0.19	0.22	0	1	3	5	0	0	0	1	4	40	10	12	-	KFV80033.1 hypothetical protein N308_02135, partial [Struthio camelus australis]	-	-	-	-	-	-	-
TCONS_00008321	0	0.05	0	0.03	0.03	0	0.63	0.38	0.59	0.23	0.05	0.02	0	2	0	1	1	0	24	11	19	10	2	1	-	-	-	-	-	-	-	-	-
TCONS_00008338	0.05	0.3	0.1	0.24	0.17	0.4	0.04	0	0.05	0.07	0	0.04	1	7	2	5	4	8	1	0	1	2	0	1	-	-	-	-	-	-	-	-	-
TCONS_00008339	0	0	0	0.21	0	0	0	0	0	0	0	0	0	0	0	2	0	0	0	0	0	0	0	0	-	-	-	-	-	-	-	-	-
TCONS_00008354	0.11	0.18	0.1	0.23	0.14	0.28	0.06	0.08	0	0.13	0.08	0.03	3	6	3	7	5	8	2	2	0	5	3	1	-	-	-	-	-	-	-	-	-
TCONS_00008371	0	0.07	0	0	0.04	0	0	0	0	0	0	0	0	5.02	0	0	3.35	0	0	0	0	0	0	0	-	-	-	-	-	-	-	-	-
TCONS_00008373	0.17	0.06	0.04	0.54	0.3	0.27	0.09	0.07	0	0	0.09	0.07	7	3	2	25	16	12	5	3	0	0	5	4	-	-	-	-	-	-	-	-	-
TCONS_00008378	0	0.1	0.1	0.29	0.23	0.06	0.04	0	0.15	0	0	0.04	0.04	3.95	3.4	10.19	9.36	1.88	1.41	0	5	0	0	1.71	-	XP_010290693.1 PREDICTED: LOW QUALITY PROTEIN: uncharacterized protein LOC104624907, partial [Phaethon lepturus]	-	-	-	-	-	-	-
TCONS_00008379	0.31	0.03	0.61	0.19	0	0.11	0.24	0.22	0	0.06	0.24	0.03	15.85	2.28	35.04	11.11	0	6	15.54	11	0	4.4	16.66	2.29	-	XP_010290693.1 PREDICTED: LOW QUALITY PROTEIN: uncharacterized protein LOC104624907, partial [Phaethon lepturus]	-	-	-	-	-	-	-
TCONS_00008380	0.25	0.39	0.17	0.38	0.1	0.44	0	0	0	0	0.12	0	5.23	10.28	3.96	8.94	2.64	9.93	0	0	0	0	3.29	0	-	XP_010290693.1 PREDICTED: LOW QUALITY PROTEIN: uncharacterized protein LOC104624907, partial [Phaethon lepturus]	Environmental Information Processing	Signal transduction	ko04151//PI3K-Akt signaling pathway	K16340	-	-	-
TCONS_00008381	0.65	0.18	0.26	0	0	0.07	0.12	0	0	0.55	0.77	0	13.52	4.8	6.14	0	0	1.61	3.35	0	0	17.22	21.41	0	-	XP_010290693.1 PREDICTED: LOW QUALITY PROTEIN: uncharacterized protein LOC104624907, partial [Phaethon lepturus]	Environmental Information Processing	Signal transduction	ko04151//PI3K-Akt signaling pathway	K16340	-	-	-
TCONS_00008391	0.74	0.71	0.96	0.92	0.81	0.91	0.61	0.78	0.68	0.02	0.13	0.21	48	59	70	67	69	64	51	50	48	2	11	19	-	-	-	-	-	-	-	-	-
TCONS_00008405	3	2.86	3.87	1.7	1.31	1.71	1.53	1.94	1.71	1.43	1.24	1.42	149	182	216	95	86	92	98	96	92	106	83	98	-	-	-	-	-	-	-	-	-
TCONS_00008441	0.11	0	0	0	0	0	0	0	0	0	0.43	0	1	0	0	0	0	0	0	0	0	0	5	0	-	-	-	-	-	-	-	-	-
TCONS_00008454	0	0	0	0	0.18	0.37	0.08	0	0	0.11	0	0.28	0	0	0	0	9.17	15.85	3.9	0	0	6.49	0	15.58	-	EMC82885.1 Putative uncharacterized transposon-derived protein ZK1236.4, partial [Columba livia]	-	-	-	-	-	-	-
TCONS_00008455	0	0	0	0	0	0.32	0	0	0	0	0	0	0	0	0	0	0	14.21	0	0	0	0	0	0	-	EMC82885.1 Putative uncharacterized transposon-derived protein ZK1236.4, partial [Columba livia]	-	-	-	-	-	-	-
TCONS_00008456	0.19	0.66	0.57	0.42	0.79	0.52	0.41	0.76	0.86	0.02	0.13	0.03	6.12	27.55	20.99	15.51	34.18	18.5	17.22	24.73	30.59	1.05	5.52	1.41	-	EMC82885.1 Putative uncharacterized transposon-derived protein ZK1236.4, partial [Columba livia]	-	-	-	-	-	-	-
TCONS_00008457	0.29	0.11	0.43	0.07	0	0	0	0	0	0	0.16	0	10.39	5.05	17.4	2.86	0	0	0	0	0	0	7.48	0	-	-	-	-	-	-	-	-	-
TCONS_00008458	0.19	0.84	0.87	1.06	1.04	0.41	0	0	0.96	0.44	0	0.56	5.49	30.4	27.61	33.62	38.65	12.44	0	0	29.41	18.46	0	22.02	-	-	-	-	-	-	-	-	-
TCONS_00008460	0	0	0	0	0	0	0.48	0.89	0	0	0	0	0	0	0	0	0	0	17.88	25.27	0	0	0	0	-	-	-	-	-	-	-	-	-
TCONS_00008494	0.2	0.17	0.11	0.36	0.17	0.86	0.02	0.03	0.01	0.03	0.33	0	21	23	13	42	23	97	3	3	1	5	46	0	-	EMC82551.1 hypothetical protein A306_09444 [Columba livia]	-	-	-	-	-	-	-
TCONS_00008579	0	0	0	0.07	0	0	0.83	0.67	0.54	0.12	0.03	0.03	0	0	0	2	0	0	29	18	16	5	1	1	-	-	-	-	-	-	-	-	-
TCONS_00008583	0	0	0	0	0	0	0.42	0	0	0	0	0	0	0	0	0	0	0	2	0	0	0	0	0	-	-	-	-	-	-	-	-	-
TCONS_00008617	0.12	0.02	0.05	0.11	0	0.08	0.09	0.57	0.39	0.04	0.07	0.06	4	1	2	4	0	3	4	19	14	2	3	3	-	-	-	-	-	-	-	-	-
TCONS_00008635	0.43	0.14	0.3	0	0.02	0.02	0	0	0.02	0	0	0.02	19	8	15	0	1	1	0	0	1	0	0	1	-	-	-	-	-	-	-	-	-
TCONS_00008637	0.03	0	0	0.03	0.02	0.06	1.43	1.58	0.56	0.22	0.27	0.74	1	0	0	1	1	2	61	52	20	11	12	34	-	-	-	-	-	-	-	-	-
TCONS_00008656	0.87	0.18	0.62	0.15	0.13	0.32	0.81	0.35	0.21	0.35	0	0.17	15	4	12	3	3	6	18	6	4	9	0	4	-	-	-	-	-	-	-	-	-
TCONS_00008658	0.21	0.21	0.16	0.16	0.04	0.08	0.44	0.61	0.43	0.24	0.72	0.72	12	15	10	10	3	5	32	34	26	20	54	56	-	-	-	-	-	-	-	-	-
TCONS_00008667	0	0	0.02	0	0	0	0	0	0	0.01	0	0	0	0	2.69	0	0	0	0	0	0	1.27	0	0	-	-	-	-	-	-	-	-	-
TCONS_00008672	1.12	1.28	1.17	1.16	1.25	1.55	1.16	0.45	0.41	0.7	0.39	0.59	30	44	35	35	44	45	40	12	12	28	14	22	-	EMC82885.1 Putative uncharacterized transposon-derived protein ZK1236.4, partial [Columba livia]	-	-	-	-	-	-	-
TCONS_00008695	3.48	3.19	3.58	2.91	2.83	3.23	2.45	2.46	2.28	0.77	1.04	1.46	924	1088	1067	871	989	933	841	649	657	307	373	539	-	-	-	-	-	-	-	-	-
TCONS_00008698	0.53	0.62	0.47	0.06	0	0.12	0.05	0	0.06	0	0	0	8	12	8	1	0	2	1	0	1	0	0	0	-	-	-	-	-	-	-	-	-
TCONS_00008709	0.16	0.08	0.03	0	0	0.03	0.23	0.43	0.3	0	0	0	5	3	1	0	0	1	9	13	10	0	0	0	-	-	-	-	-	-	-	-	-
TCONS_00008724	0.92	0.1	0.11	0	0	0	0	0	0	0.08	0.12	0.12	22	3	3	0	0	0	0	0	0	3	4	4	-	-	-	-	-	-	-	-	-
TCONS_00008730	0.95	1	1.3	0.66	0.77	0.47	0.73	0.31	0.87	0.72	0.13	0.37	28	38	43	22	30	15	28	9	28	32	5	15	-	-	-	-	-	-	-	-	-
TCONS_00008780	0.27	0.27	0.63	0.2	0.37	0.13	0.09	0.06	0.05	0	0	0	14.35	18.55	38.45	12	26	7.83	6.49	3	3	0	0	0	-	-	-	-	-	-	-	-	-
TCONS_00008781	0.88	0.52	0.48	0	0	0.16	0.08	0	0	0	0	0	20.88	15.68	12.66	0	0	4.17	2.51	0	0	0	0	0	-	-	-	-	-	-	-	-	-
TCONS_00008792	0.65	0.41	0.53	0.19	0.3	0.29	0.04	0.06	0.03	0	0	0	70.77	57.77	64.89	23	43	34	5.04	7	4	0	0	0	-	EMC86496.1 hypothetical protein A306_04974 [Columba livia]	Metabolism	Global and overview maps;Amino acid metabolism	ko01100//Metabolic pathways;ko00280//Valine, leucine and isoleucine degradation	K01969	-	-	-
TCONS_00008818	0.3	0.35	0.11	0.28	0.59	0.68	0.16	0.85	0.9	0.01	0.02	0.02	28	43	12	30	74	70	20	80	93	2	2	3	-	-	-	-	-	-	-	-	-
TCONS_00008843	0	0	0	0	0.17	0	0.43	0	0.1	0	0	0	0	0	0	0	2	0	5	0	1	0	0	0	-	-	-	-	-	-	-	-	-
TCONS_00008933	0	0	0	0	0	0.1	0	0	0.05	0.3	0	0.04	0	0	0	0	0	2	0	0	1	8	0	1	-	-	-	-	-	-	-	-	-
TCONS_00008934	0.1	0.08	0.27	0.22	0	0.09	0.04	0.4	0.14	0.3	0.11	0.07	2	2	6	5	0	2	1	8	3	9	3	2	-	-	-	-	-	-	-	-	-
TCONS_00009001	0.14	0.52	0.44	0.65	0.23	0.13	0.15	0.36	0.07	0.1	0.13	0.48	12	56	41	61.03	25	12	16	30	6	12	15	55	-	EMC85681.1 hypothetical protein A306_05878 [Columba livia]	-	-	-	-	-	-	-
TCONS_00009006	0.21	0.44	0.82	0	0	0	0	0.12	0	0.16	0.34	0	10.94	29.39	47.83	0	0	0	0	6.03	0	12.09	23.81	0	-	-	-	-	-	-	-	-	-
TCONS_00009007	0.32	0.82	0	0.72	0	0.76	0	0	0.4	0	0	0	17.06	55.57	0	43	0	44	0	0	23.04	0	0	0	-	-	-	-	-	-	-	-	-
TCONS_00009008	0	0	0.12	0	0.75	0	0.43	0.34	0.15	0	0	0.45	0	0	7.15	0	52.74	0	29.43	17.86	8.45	0	0	32.82	-	-	-	-	-	-	-	-	-
TCONS_00009009	0.06	0.44	0.39	0.14	0.26	0.23	0.16	0.29	0.22	0.12	0.07	0.03	2	18.04	14.02	5	11.03	8	6.57	9.11	7.52	5.68	3.19	1.18	-	-	-	-	-	-	-	-	-
TCONS_00009011	0.64	0.59	0.6	0.84	0.32	0.83	0.47	0.34	0.24	0.08	0.42	0.14	17	20	18	25	11.23	24	16	9	7	3.24	15	5	-	-	-	-	-	-	-	-	-
TCONS_00009039	1.04	0.83	1.15	0.49	0.52	0.6	0.67	0.42	0.33	0.66	0.76	0.55	121	123	150	64	79	75	101	49	42	115	119	89	-	XP_009464652.1 PREDICTED: LOW QUALITY PROTEIN: kelch repeat and BTB domain-containing protein 11 [Nipponia nippon]	-	-	-	-	-	-	-
TCONS_00009138	0	0	0	0	0	0	0	0	0	0.12	0	0.46	0	0	0	0	0	0	0	0	0	2	0	7	-	-	-	-	-	-	-	-	-
TCONS_00009186	1.21	0.97	1.67	1.42	1.7	1.34	0.43	0.47	0.48	0.19	0.24	0.21	67	69	104	89	124	81	31	26	29	16	18	16	-	XP_014812227.1 PREDICTED: formin-like protein 5 [Calidris pugnax]	-	-	-	-	-	-	-
TCONS_00009203	0	0	0	0.66	0.48	0	0	0	0	0	0	0	0	0	0	19	16	0	0	0	0	0	0	0	-	XP_018861634.1 PREDICTED: uncharacterized protein LOC109022564 [Parus major]	-	-	-	-	-	-	-
TCONS_00009204	0.46	0.33	0.49	0	0	0.19	0.36	0.17	0.04	0.08	0.06	0.06	11	10	13	0	0	5	11	4	1	3	2	2	-	-	-	-	-	-	-	-	-
TCONS_00009207	0.4	0.09	0.58	0.24	0	0.23	0	0.27	0.19	0.09	0	0	6	1.66	9.62	4	0	3.68	0	4	3	2	0	0	-	-	-	-	-	-	-	-	-
TCONS_00009208	0	0.05	0.06	0	0.29	0.37	0.07	0	0	0	0	0	0	1.34	1.38	0	8	8.32	2	0	0	0	0	0	-	-	-	-	-	-	-	-	-
TCONS_00009235	0.97	0.51	0.96	0.57	0.41	1.49	0.25	0.22	0.6	0.07	0.16	0.16	9	6	10	6	5	15	3	2	6	1	2	2	-	-	-	-	-	-	-	-	-
TCONS_00009241	0.45	0.37	0.26	0.42	0.26	0.95	0.6	0.89	0.41	0.3	0.19	0.63	22.43	23.78	14.51	23.48	16.76	51.36	38.69	43.72	22.16	22.12	12.97	43.56	-	-	-	-	-	-	-	-	-
TCONS_00009242	8.38	10.27	9.2	14.48	12.82	15.68	16.96	16.29	12.23	17.16	11.48	15.2	218.07	343.17	269.31	425.51	440.3	443.79	571.65	422.27	345.81	669.75	402.21	549.19	-	XP_019137723.1 PREDICTED: cystin-1 isoform X2 [Corvus cornix cornix]	-	-	-	-	-	-	-
TCONS_00009243	0.48	0.65	0.55	0.91	0.81	0.68	1.07	1.22	0.95	0.59	0.58	0.95	90.5	156.05	116.18	193.01	199.94	137.85	258.66	228.01	193.02	167.13	145.82	246.24	-	EMC82551.1 hypothetical protein A306_09444 [Columba livia]	-	-	-	-	-	-	-
TCONS_00009249	31.33	22.59	54.25	31.1	38.89	47.4	16.89	40.41	19.03	8.83	2.19	19.23	841.06	778.56	1637.89	942.99	1377.61	1383.71	587.16	1080.6	555.26	355.36	79.18	716.75	-	-	-	-	-	-	-	-	-
TCONS_00009254	0.05	0	0.04	0	0.04	0.17	2.02	0.89	1.2	0.12	0.24	0.24	1	0	1	0	1	4	56	19	28	4	7	7	-	-	-	-	-	-	-	-	-
TCONS_00009311	0	0.06	0	0.02	0.19	0.03	0.05	0.71	0.54	0.02	0	0	0	3	0	1	9.84	1.16	2.36	28.28	23.38	1	0	0	-	-	-	-	-	-	-	-	-
TCONS_00009326	0.04	0.13	0.23	0.07	0.04	0.15	0	0	0.02	0	0.01	0.01	3.44	13.57	20.62	6.54	4.69	13	0	0	2	0	1	1	-	KFZ51614.1 hypothetical protein N321_06142, partial [Antrostomus carolinensis]	-	-	-	-	-	-	-
TCONS_00009327	0.25	0.47	0.22	0.07	0.09	0	0.06	0.19	0	0.02	0	0	20.56	49.43	20.38	6.46	9.31	0	6	15	0	3	0	0	-	KFZ51614.1 hypothetical protein N321_06142, partial [Antrostomus carolinensis]	-	-	-	-	-	-	-
TCONS_00009339	0.37	0.62	1.81	2.64	1.81	2.34	0	0	0	0.13	0.25	0.04	53.69	114.63	292	428	342	365.04	0	0	0	28	49	7.21	-	-	-	-	-	-	-	-	-
TCONS_00009340	0.21	0.16	0	0	0	0.16	0.08	0.14	0.03	0	0	0.18	29.31	28.37	0	0	0	24.96	15	20	4	0	0	34.79	-	-	-	-	-	-	-	-	-
TCONS_00009367	0	0.3	0.91	0.23	0.19	0.23	0	0	0	0	0	0	0	3	8	2	2	2	0	0	0	0	0	0	-	-	-	-	-	-	-	-	-
TCONS_00009368	0	0.09	0	0	0.08	0	0.34	0.11	0.1	0	0	0	0	1	0	0	1	0	4	1	1	0	0	0	-	-	-	-	-	-	-	-	-
TCONS_00009376	0.38	0.23	0.31	0.28	0.26	0.37	0.36	0.35	0.21	0.08	0.02	0.13	13	10	12	11	12	14	16	12	8	4	1	6	-	XP_013054275.1 PREDICTED: uncharacterized protein LOC106047364, partial [Anser cygnoides domesticus]	-	-	-	-	-	-	-
TCONS_00009386	0.37	0.41	0.19	0.25	0.02	0.55	0.02	0.18	0.02	0.19	0.21	0.06	14	20	8	11	1	23	1	7	1	11	11	3	-	-	-	-	-	-	-	-	-
TCONS_00009394	0.28	0.32	0.29	0.29	0.57	0.28	0.02	0.06	0.02	0.07	0.02	0.12	13	19	15	15	35	14	1	3	1	5	1	8	-	-	-	-	-	-	-	-	-
TCONS_00009398	0	0	0	0.27	0.13	0.28	0.13	0.19	0.23	0.06	0	0.02	0	0	0	11	6	11	6	7	9	3	0	1	-	-	-	-	-	-	-	-	-
TCONS_00009399	0.49	0.21	0.32	0	0	0	0	0	0	0	0	0	18	10	13	0	0	0	0	0	0	0	0	0	-	-	-	-	-	-	-	-	-
TCONS_00009473	0.98	0.94	1.39	1.06	0.88	1.23	1.01	0.74	0.91	0.64	0.53	0.88	139	171	222	171	165	190	187	105	141	136	101	174	-	XP_009968473.1 PREDICTED: intersectin-2 [Tyto alba]	-	-	-	-	-	-	-
TCONS_00009517	1.38	1.46	1.15	0.07	0.03	0	0	0	0.05	0	0	0	120	163	112	7	3	0	0	0	5	0	0	0	-	KFM09011.1 hypothetical protein AS27_14818, partial [Aptenodytes forsteri]	Environmental Information Processing	Signal transduction	ko04630//Jak-STAT signaling pathway	K18026	-	-	-
TCONS_00009519	0.47	0	0.1	0	0	0.09	0.17	0.07	0.06	0.05	0	0.01	6.85	0	1.6	0	0	1.38	3.16	1	1	1	0	0.16	-	-	-	-	-	-	-	-	-
TCONS_00009541	0.05	0.5	0.31	0.52	0.04	0.5	0.08	0	0.09	0.13	0	0.21	1	13	7	12	1	11	2	0	2	4	0	6	-	-	-	-	-	-	-	-	-
TCONS_00009554	0.04	0.11	0.03	0.95	0.26	0.54	0.84	3.54	1.52	0	0	0	1	4	1	30	9.53	16.42	30.57	99	46.26	0	0	0	-	-	-	-	-	-	-	-	-
TCONS_00009555	0	0	0	0	0.56	0.3	0.36	0	1.56	0	0	0	0	0	0	0	19.47	8.58	12.43	0	44.74	0	0	0	-	-	-	-	-	-	-	-	-
TCONS_00009632	0.62	0.62	0.63	0.72	0.92	0.93	0.74	0.75	1.53	0.21	0.12	0	179	230	206	234	352	293	275	216	479	89.88	46.09	0.02	-	XP_009889665.1 PREDICTED: Down syndrome critical region protein 3 [Charadrius vociferus]	-	-	-	-	-	-	-
TCONS_00009633	0	0	0	0	0	0	0	0	0	0.25	0.52	0.42	0	0	0	0	0	0	0	0	0	106.12	199.91	168.98	-	XP_009889665.1 PREDICTED: Down syndrome critical region protein 3 [Charadrius vociferus]	-	-	-	-	-	-	-
TCONS_00009640	0.13	0.77	0.5	1.17	0.48	0.7	2.02	2.36	2.23	1.66	6.34	7.53	1.84	14.23	8.09	18.91	9.08	10.93	37.61	33.78	34.77	35.77	122.48	149.99	-	-	-	-	-	-	-	-	-
TCONS_00009641	0	0	0.43	0.37	0	0.37	0.27	1.56	0.47	0.31	1.49	2.16	0	0	61	52.51	0	50.92	45.11	197.11	65	59.54	255.12	380.2	-	-	-	-	-	-	-	-	-
TCONS_00009642	0.53	0.61	0	0.28	0.95	0.57	1	0.59	0.4	1.59	1.86	1.91	67.76	100.65	0	40.49	160.22	79.08	166.17	75.36	55	304.38	319.79	339.18	-	-	-	-	-	-	-	-	-
TCONS_00009648	0	0	0	0	0.88	0.31	4.34	0.61	8.83	0.11	0	0.01	0	0	0	0	111.75	32.38	541.38	58.6	925.15	15.56	0	0.68	-	-	-	-	-	-	-	-	-
TCONS_00009651	0.07	0.08	0.1	0.98	0.42	0.63	5.78	6.4	6.97	0.49	0.18	0.43	7	10	11	106	53.37	65.19	716.68	610.29	724.71	70.44	23	57.33	-	-	-	-	-	-	-	-	-
TCONS_00009667	0.3	0	0.11	0.05	0	0.5	0	0	0	0	0	0	5	0	2	1	0	9	0	0	0	0	0	0	-	-	-	-	-	-	-	-	-
TCONS_00009669	0.39	0.26	0.2	0.06	0.08	0.18	0.12	0.05	0.23	0.66	0.5	0.34	22	19	13	4	6	11	9	3	14	56	38	27	-	-	-	-	-	-	-	-	-
TCONS_00009743	0.12	0.18	0.4	0.04	0.1	0.17	0.14	0.17	0.18	0.06	0.13	0.13	7.7	14.35	28.78	2.84	8.15	11.49	11.48	10.68	12.14	5.69	11.47	11.42	-	-	Metabolism	Global and overview maps;Amino acid metabolism	ko01100//Metabolic pathways;ko00280//Valine, leucine and isoleucine degradation	K01969	-	-	-
TCONS_00009744	0.24	0.32	0.31	0.03	0.21	0.1	0.16	0.28	0.25	0.25	0.64	0.65	7	12	10	1	8	3	6	8	8	11	25	26	-	-	-	-	-	-	-	-	-
TCONS_00009746	0.1	0.44	0.21	0.23	0.66	0.41	0.38	0.29	0.46	0.27	0.32	0.34	4.3	24.65	10.22	11.16	37.85	19.51	21.52	12.32	21.86	17.31	18.53	20.58	-	-	Metabolism	Global and overview maps;Amino acid metabolism	ko01100//Metabolic pathways;ko00280//Valine, leucine and isoleucine degradation	K01969	-	-	-
TCONS_00009768	1.71	1.71	2.04	1.16	0.59	0.74	0.37	0.48	0.41	0.16	0.1	0.22	119	153	160	91	54	56	33	33	31	17	9	21	-	-	-	-	-	-	-	-	-
TCONS_00009821	0.09	0	0.15	0.19	0.1	0.08	0.13	0.26	0.88	0.09	0.1	0.12	2	0	4	5	3	2	4	6	22	3	3	4	-	-	-	-	-	-	-	-	-
TCONS_00009826	0	0	0	0	0.05	0	0.44	1.14	0.39	0.05	0.53	0	0	0	0	0	1	0	8	16	6	1	10	0	-	-	-	-	-	-	-	-	-
TCONS_00009838	0.11	0	0.02	0.06	0.02	0.02	0.79	2.01	1.49	0.15	0.4	0.11	5	0	1	3	1	1	46	90	73	10	24	7	-	KFQ75554.1 hypothetical protein N335_14313, partial [Phaethon lepturus]	-	-	-	-	-	-	-
TCONS_00009861	0.12	0.05	0.03	0.03	0.03	0.02	0.89	1.78	1.91	0.13	0.1	0.03	24	12	7	7	8	5	223	342	399	38	25	8	-	-	-	-	-	-	-	-	-
TCONS_00009873	0	0	0	0	0	0	0	0.17	0	0	0.49	0	0	0	0	0	0	0	0	1	0	0	4	0	-	-	-	-	-	-	-	-	-
TCONS_00009881	0.77	0.07	0	0	0.07	0	0	0	0	0	0	0	8	1	0	0	1	0	0	0	0	0	0	0	-	-	-	-	-	-	-	-	-
TCONS_00009958	0	0	0.04	0	0	0	0.16	0.09	0	0	0	0	0	0	2	0	0	0	9.61	4.03	0	0	0	0	-	-	-	-	-	-	-	-	-
TCONS_00009962	0	0	0	0	0.03	0.03	0.16	0.32	0.29	0	0	0	0	0	0	0	3	2	13.39	20.97	21	0	0	0	-	-	-	-	-	-	-	-	-
TCONS_00009966	0	0	0	0.24	0	0	0	0	0	0.35	0.73	0.33	0	0	0	11	0	0	0	0	0	21.62	40.39	18.56	-	-	-	-	-	-	-	-	-
TCONS_00009968	0.1	0.08	0.02	0	0.02	0.07	0	0	0.02	0.06	0.09	0.43	4	4	1	0	1	3	0	0	1	3.38	4.61	23.44	-	-	-	-	-	-	-	-	-
TCONS_00010058	0.74	1.25	0.88	0.95	0.9	1.14	0.5	0.64	0.84	0.45	0.42	0.5	55.95	120.81	74.61	80.37	89.67	93.33	48.53	47.91	68.61	51.04	42.85	51.85	-	KFZ60256.1 Amyloid-like 2, partial [Antrostomus carolinensis]	-	-	-	-	-	-	-
TCONS_00010071	2.15	4.37	5.48	3.91	5.99	1.98	0.08	0.19	0.1	0	0	0	79	206	226	162	290	79	4	7	4	0	0	0	-	-	-	-	-	-	-	-	-
TCONS_00010112	0	0	0	0	0	0.06	0	0	1.2	0.02	0.07	0	0	0	0	0	0	2	0	0	41	1	3	0	-	-	-	-	-	-	-	-	-
TCONS_00010139	0.33	0.71	0.3	0.22	0.32	0.31	1.35	0.5	0.54	0.22	1.48	2.34	4	11	4	3	5	4	21	6	7	4	24	39	-	-	-	-	-	-	-	-	-
TCONS_00010141	1.06	0.79	0.89	0.68	0.55	0.67	0.62	0.27	0.55	0.57	0.59	1.33	51	49	48	37	35	35	39	13	29	41	38	89	-	-	-	-	-	-	-	-	-
TCONS_00010146	0.26	0.26	0.23	0.23	0.2	0.11	0.15	0.14	0.18	0.11	0.27	0.1	11	14	11	11	11	5	8	6	8	7	15	6	-	-	-	-	-	-	-	-	-
TCONS_00010230	0.06	0.09	0	0	0.14	0	0.14	0.12	0	0.44	0.22	0.48	1	2	0	0	3	0	3	2	0	11	5	11	-	-	-	-	-	-	-	-	-
TCONS_00010262	0.36	0.6	0.52	0.3	0.3	0.46	0.22	0.24	0.47	0.01	0.01	0.02	78	167	128	74	86	108	62	51	111	4	4	7	-	-	-	-	-	-	-	-	-
TCONS_00010447	0.92	0.61	0.73	0.89	0.66	0.64	1.85	2.78	2.25	3.34	3.08	4.18	76	64	68	83	72	57	197	228	201	412	341	477	-	-	-	-	-	-	-	-	-
TCONS_00010532	0	0.45	0.07	0	0.24	0.44	0.25	0.24	0.37	0.22	0.3	0.09	0	7.19	1	0	4	5.92	4	3	5	4	5	1.6	-	-	-	-	-	-	-	-	-
TCONS_00010533	0.12	0.46	0	0	0	0.01	0	0	0	0	0	0.56	1	4.81	0	0	0	0.08	0	0	0	0	0	6.4	-	-	-	-	-	-	-	-	-
TCONS_00010568	0.06	0.39	0.9	0.06	0.14	0.12	0.15	0	0.06	0.04	0	0.36	1	8	16	1	3	2	3	0	1	1	0	8	-	-	-	-	-	-	-	-	-
TCONS_00010621	0.14	0.15	0.07	0.33	0.96	0.89	0.07	0.12	0.58	0.13	0.17	0.06	12	17	7	33	111.73	85.45	7.7	11	55.66	17	20	7	-	KFV81023.1 hypothetical protein N308_12011, partial [Struthio camelus australis]	-	-	-	-	-	-	-
TCONS_00010622	0.06	0.07	0.07	0.1	0.24	0.5	0.11	0.23	0.47	0.11	0.15	0.02	2	3	3	4	11.27	19.55	5.3	8	18.34	6	7	1	-	-	-	-	-	-	-	-	-
TCONS_00010637	0.33	0.05	0	0.49	0.28	0.74	0.29	0.15	0.42	3.82	0.63	0.46	30	5.35	0	49.17	32.69	72.43	33.45	13.55	41	514.61	76	56.96	-	-	-	-	-	-	-	-	-
TCONS_00010640	0	0.08	0	0.16	0.32	0.37	0.12	0.41	0	0	0	0.09	0	9.12	0	16.83	39.02	37.57	14.55	38.52	0	0	0	11.04	-	-	-	-	-	-	-	-	-
TCONS_00010652	0	0.1	0.45	0	0.11	0	0	0.05	0	0.07	0	0	0	12.53	48	0	13.29	0	0	4.93	0	9.39	0	0	-	-	-	-	-	-	-	-	-
TCONS_00010653	0	0	0	0	0	0	0	0.16	0	0	0	0	0	0	0	0	0	0	0	1	0	0	0	0	-	-	-	-	-	-	-	-	-
TCONS_00010662	0.09	0.03	0	0.06	0.3	0.04	0	0.04	0.04	0	0	0.07	2	1	0	1.47	8.88	1	0	1	1	0	0	2.24	-	-	-	-	-	-	-	-	-
TCONS_00010682	2.45	1.29	1.81	1.98	0.78	2.47	0.43	1.14	1.55	0.11	0.64	0.5	71	48	59	65	30	78	16	33	49	5	25	20	-	KFV50588.1 hypothetical protein N341_12438, partial [Tyto alba]	-	-	-	-	-	-	-
TCONS_00010689	1.6	1.3	1.98	1.68	0.73	0.55	0.89	0.9	0.86	0.35	0.69	0.67	43	45	60	51	26	16	31	24	25	14	25	25	-	-	-	-	-	-	-	-	-
TCONS_00010698	0.47	0.18	0.8	0.04	0	0.04	0	0.14	0	0	0	0	10	5	19	1	0	1	0	3	0	0	0	0	-	EMC88015.1 hypothetical protein A306_03215, partial [Columba livia]	-	-	-	-	-	-	-
TCONS_00010701	1.14	1.85	2.12	1.81	1.11	1.81	0.76	0.53	0.91	0.93	0.59	0.74	30	62.84	63	54	38.59	52	26	14	26	37	21	27	-	-	-	-	-	-	-	-	-
TCONS_00010702	0.18	0.17	0.66	0.33	0.34	0	0.43	0.56	0	0.37	0.41	0	1	1.16	4	2	2.41	0	3	3	0	3	3	0	-	-	-	-	-	-	-	-	-
TCONS_00010708	0.35	0.4	0.57	0.09	0.2	0.14	0.22	0.3	0.38	0.23	0.06	0.08	27	39	49	8	20	12	22	23	32	27	6	9	-	-	-	-	-	-	-	-	-
TCONS_00010756	0.15	0.25	0.26	0.78	0.61	0.34	0.48	0.25	0.35	0.01	0.07	0.17	11	23	21	63	57	26	44	18	27	1	7	17	-	XP_013044745.1 PREDICTED: uncharacterized protein LOC106041056 [Anser cygnoides domesticus]	-	-	-	-	-	-	-
TCONS_00010758	0.34	0	0	0.15	0.51	0	0	0	0	0	0	0	2	0	0	1	4	0	0	0	0	0	0	0	-	-	-	-	-	-	-	-	-
TCONS_00010765	0.38	0.07	0.04	0.08	0.11	0	0.22	0.14	0	0.29	0.57	0.38	8	2	1	2	3	0	6	3	0	9	16	11	-	-	-	-	-	-	-	-	-
TCONS_00010786	0.3	0.12	0.14	0	0.02	0.12	0	0	0	0.1	0.38	0.26	12	6	6	0	1	5	0	0	0	6	20	14	-	-	-	-	-	-	-	-	-
TCONS_00010790	0.51	0.15	0.18	0.15	0.06	0.05	0.07	0.08	0.07	0.08	0.51	0.57	43.78	17	17.45	14.56	6.61	5	8	6.76	7	10.05	59.78	68.47	-	-	-	-	-	-	-	-	-
TCONS_00010791	0.06	0.12	0.21	0.02	0.03	0.07	0	0.02	0.05	0.14	0.82	0.57	3.22	8	12.55	1.44	2.39	4	0	1.24	3	10.95	57.22	41.53	-	EOA94054.1 hypothetical protein Anapl_17836 [Anas platyrhynchos]	-	-	-	-	-	-	-
TCONS_00010848	1.27	1.15	1.3	0.97	0.71	1.06	0.73	0.46	0.76	0.37	0.4	0.59	184	214	211	159	136	167	137	66	120	81	77	118	-	EMC86496.1 hypothetical protein A306_04974 [Columba livia]	Human Diseases;Organismal Systems;Metabolism	Environmental adaptation;Neurodegenerative diseases;Global and overview maps;Energy metabolism;Carbohydrate metabolism;Endocrine and metabolic diseases	ko01100//Metabolic pathways;ko04714//Thermogenesis;ko05016//Huntington disease;ko05010//Alzheimer disease;ko01200//Carbon metabolism;ko04932//Non-alcoholic fatty liver disease (NAFLD);ko05012//Parkinson disease;ko00190//Oxidative phosphorylation;ko00020//Citrate cycle (TCA cycle)	K00234	-	-	-
TCONS_00010862	0.62	0.24	0	0.64	0.08	0.1	0	0	0	0	0.15	0	12	6	0	14	2	2	0	0	0	0	4	0	-	-	-	-	-	-	-	-	-
TCONS_00010883	0.95	2.28	2.67	1.68	1.8	2.26	1.28	0.32	0.66	0	0.18	0.4	12	37	38	24	30	31	21	4	9	0	3	7	-	-	-	-	-	-	-	-	-
TCONS_00010891	0.17	0.09	0.1	0.1	0.13	0.11	0.22	0.06	0.64	0.04	0	0.04	3	2	2	2	3	2	5	1	12	1	0	1	-	-	-	-	-	-	-	-	-
TCONS_00010895	1.92	1.86	2	1.62	1.88	1.97	1.78	1.47	1.94	1.36	2.43	2.95	153	190	179	146	198	171	184	117	168	163	261	326	-	-	-	-	-	-	-	-	-
TCONS_00010922	0	0	0	0.22	1.11	0.24	0	0.18	0.18	0	0	0	0	0	0	5.14	30.7	5.42	0	3.72	4.15	0	0	0	-	-	-	-	-	-	-	-	-
TCONS_00010923	0	0	0	0.09	0.47	0.39	0	0.03	0.2	0	0	0	0	0	0	0.86	5.3	3.58	0	0.28	1.85	0	0	0	-	-	-	-	-	-	-	-	-
TCONS_00010943	0.83	1.01	1.12	1.44	0.95	1.21	1.72	1.65	1.17	0.25	0.23	0.82	70	109	106	136	105	110.36	187	138	107	32	26	95	-	EMC89440.1 Putative uncharacterized transposon-derived protein ZK1236.4, partial [Columba livia]	-	-	-	-	-	-	-
TCONS_00010946	0	0	0.15	0	0	0	0.07	0.09	0.08	0	0	0.44	0	0	2	0	0	0	1	1	1	0	0	7	-	-	-	-	-	-	-	-	-
TCONS_00010959	1.7	1.01	1.52	0.44	0.74	0.69	4.03	4.03	4.35	2.21	0.94	1.52	93	71	93	27	53	41	285	219	258	181	69	115	-	-	-	-	-	-	-	-	-
TCONS_00010965	0.84	0.86	1.05	0.39	0.33	0.31	1.97	1.96	2.07	2.38	0.37	0.7	25	33	35	13	13	10	76	58	67	106	15	29	-	-	-	-	-	-	-	-	-
TCONS_00011010	0.13	0.36	0.63	0.25	0.34	0.64	0.38	0.27	0.2	0.08	0.46	0.42	1.85	6.5	10	4.02	6.28	9.87	6.96	3.74	3	1.62	8.65	8.18	-	-	-	-	-	-	-	-	-
TCONS_00011012	0	0	0	0	0	0	0.58	0	0	1.24	0	0	0	0	0	0	0	0	12.04	0	0	29.69	0	0	-	-	-	-	-	-	-	-	-
TCONS_00011026	0.38	0.12	0	0	0	0.11	0	0	0.11	0.06	0	0	17.85	7.11	0	0	0	5.78	0	0	5.71	4.15	0	0.13	-	-	Organismal Systems;Environmental Information Processing	Signal transduction;Nervous system	ko04068//FoxO signaling pathway;ko04724//Glutamatergic synapse	K15010	-	-	-
TCONS_00011027	0	0	0.17	0.14	0.1	0	0	0.05	0.39	0	0.05	0	0	0	10.68	8.83	7.49	0	0	2.46	22.74	0	3.58	0	-	-	Environmental Information Processing;Organismal Systems	Nervous system;Signal transduction	ko04068//FoxO signaling pathway;ko04724//Glutamatergic synapse	K15010	-	-	-
TCONS_00011028	0.34	0.72	0.65	0.76	0.74	0.65	0.39	0.64	0.6	0.23	0.27	0.69	39.15	105.89	83.32	98.17	111.51	81.22	58	73.54	74.55	38.85	41.42	109.87	-	EMC81060.1 Putative uncharacterized transposon-derived protein ZK1236.4 [Columba livia]	Organismal Systems;Environmental Information Processing	Nervous system;Signal transduction	ko04068//FoxO signaling pathway;ko04724//Glutamatergic synapse	K15010	-	-	-
TCONS_00011046	1.5	1.68	2.05	0.6	0.2	0.23	0.01	0.07	0.03	0.01	0.01	0	358	514	550	162	64	59	4	17	7	4	4	1	-	KFW06454.1 hypothetical protein N327_01390, partial [Fulmarus glacialis]	-	-	-	-	-	-	-
TCONS_00011105	0.35	0.39	0.93	0.13	0	0.05	0	0	0	0	0	0	7	10	21	3	0	1	0	0	0	0	0	0	-	-	-	-	-	-	-	-	-
TCONS_00011122	0.91	0.92	0.88	0.22	0.05	0.24	0.09	0.19	0.18	0.11	0.2	0.16	86	111	93	23	6	25	11	18	18	16	26	21	-	-	-	-	-	-	-	-	-
TCONS_00011143	1.12	0.61	0.76	0.66	0.53	0.57	0.55	0.7	0.59	0.33	0.26	0.36	116	81	89	77	73	64	74	72	66	52	36	52	-	-	-	-	-	-	-	-	-
TCONS_00011192	0	0	0	0	0.46	0.04	0.04	0	0	0	0	0	0	0	0	0	13	1	1	0	0	0	0	0	-	-	-	-	-	-	-	-	-
TCONS_00011228	1.44	1.35	1.53	1.09	0.92	1.3	1.76	1.4	1.61	0.77	0.58	0.87	192.8	232.08	230.9	165.62	163.46	189.87	306.29	186.73	234.66	154.61	104.62	162.07	-	EMC87682.1 PHD finger protein 11, partial [Columba livia]	-	-	-	-	-	-	-
TCONS_00011229	0.9	1.07	1.08	1.05	0.75	0.74	1.16	0.93	1.37	0.36	0.57	0.56	113.2	173.92	153.1	149.38	125.54	102.13	189.71	117.27	188.34	68.39	96.38	98.93	-	EMC87682.1 PHD finger protein 11, partial [Columba livia]	-	-	-	-	-	-	-
TCONS_00011238	3.13	2.32	3.13	2.37	1.47	2.97	2.34	1.4	2.19	1.13	0.74	1.29	63	60	71	54	39	65	61	28	48	34	20	36	-	-	-	-	-	-	-	-	-
TCONS_00011286	0	0	0	0	0.1	0.06	0.34	0.13	0.06	0	0	0	0	0	0	0	2	1	7	2	1	0	0	0	-	-	-	-	-	-	-	-	-
TCONS_00011438	0.22	0.31	0.12	0.08	0.08	0.12	0.31	0.04	0.06	0	0	0	10	18	6	4	5	6	18	2	3	0	0	0	-	-	-	-	-	-	-	-	-
TCONS_00011457	0.34	0.62	0.37	0.53	0.5	0.52	0.86	0.68	0.78	1.32	1.29	2.03	30	69	36	52	57	49	97	59	74	172	151	245	-	-	-	-	-	-	-	-	-
TCONS_00011483	0.59	0.57	0.53	1.58	0.73	1.06	0.17	0.25	0.03	0.01	0.01	0.09	60	75	61	183	98	118	22	25	3	2	2	13	-	KFW84305.1 Coatomer subunit gamma-2, partial [Manacus vitellinus]	-	-	-	-	-	-	-
TCONS_00011523	0.75	0.48	0.47	0.59	0.23	0.57	0.75	0.35	0.53	0.12	0.39	0.48	17	14	12	15	7	14	22	8	13	4	12	15	-	-	-	-	-	-	-	-	-
TCONS_00011577	1.19	1.13	0.96	1.28	1.02	1.08	0.69	0.48	0.85	0.54	0.47	0.44	383	465	345	463	430	376	285	154	297	260	202	196	-	KFV16785.1 hypothetical protein N340_12582, partial [Tauraco erythrolophus]	Environmental Information Processing	Signal transduction	ko04630//Jak-STAT signaling pathway	K18026	-	-	-
TCONS_00011584	0	0.09	0	0	0	0	0.37	0	0	0	0	0.09	0	1	0	0	0	0	4	0	0	0	0	1	-	-	-	-	-	-	-	-	-
TCONS_00011617	0	0.17	0.06	0.65	0.55	0.62	0.78	1.14	1.5	0	0	0.02	0	7	2	23.43	23.02	21.41	32.36	36	51.94	0	0	1	-	-	-	-	-	-	-	-	-
TCONS_00011618	0.03	0	0	0.14	0.08	0.05	0.04	0	0.22	0.02	0.05	0	1	0	0	4.57	2.98	1.59	1.64	0	7.06	1	2	0	-	-	-	-	-	-	-	-	-
TCONS_00011629	0.27	0.17	0.24	0.47	0.36	0.22	0.12	0.03	0.05	0.04	0.04	0.04	10	8	10	20	18	9	6	1	2	2	2	2	-	-	-	-	-	-	-	-	-
TCONS_00011659	0	0.19	0.11	0	0	1.14	0	0	0	0	0	0	0	2	1	0	0	10	0	0	0	0	0	0	-	-	-	-	-	-	-	-	-
TCONS_00011666	3.75	3.07	2.97	4.7	3.79	4.54	1.93	1.73	1.76	0.57	0.98	1.25	359	377	320	508	479	473	239	165	183	82	126	166	-	-	-	-	-	-	-	-	-
TCONS_00011725	1.24	0.99	1.73	0.84	0.76	1.47	1.94	2.71	1.07	0.63	1.36	0.7	46	47	72	35	37	59	93	100	43	35	68	36	-	-	-	-	-	-	-	-	-
TCONS_00011795	0.85	1.14	1.3	0.99	0.99	0.87	0.73	0.85	1.22	1.46	1.14	1.06	41	71	71	54	63	46	46	41	64	106	74	71	-	-	-	-	-	-	-	-	-
TCONS_00011810	2.28	1.6	1.76	1.27	1.23	1.31	1.3	1.98	2.11	0.79	0.93	1.62	235.27	211.55	204.57	148.63	168.26	146.69	173.57	204.11	237.22	122.89	128.79	231.68	-	-	-	-	-	-	-	-	-
TCONS_00011877	0.43	0	0	0.73	0.24	0	0.63	0	0	0.33	0.83	0	43	0	0	82	31.78	0	81.51	0	0	49.73	110.57	0	-	-	-	-	-	-	-	-	-
TCONS_00011878	0	0.69	0.43	0	0.48	0.78	0.88	1.34	1.13	0.83	1.74	1.45	0	88	48	0	63.22	84	113.49	133	122	123.27	233.43	200	-	-	-	-	-	-	-	-	-
TCONS_00011881	0.44	0.75	0.78	0.7	0	0.32	0.4	0.18	0.16	0.06	0	0.13	5	11	10	9	0	4	6	2	2	1	0	2	-	-	-	-	-	-	-	-	-
TCONS_00011989	0.43	0.28	0.06	0.06	0.3	0.23	0.03	0.79	0.26	0	0.13	0.1	12	10	2	2	11	7	1	22	8	0	5	4	-	EMC80248.1 Putative uncharacterized transposon-derived protein ZK1236.4, partial [Columba livia]	-	-	-	-	-	-	-
TCONS_00012232	0.11	0	0	0	0	0	0.43	0	0.08	0.02	0.66	0.29	2.77	0	0	0	0	0	14.11	0	2.11	0.85	22.58	10.41	-	-	-	-	-	-	-	-	-
TCONS_00012234	0.05	0.07	0.1	0.1	0.12	0.09	0.38	0.45	0.09	0.42	0.16	0.5	2.23	4	5	5	7	4	21.11	19	3.99	26.86	9.42	29.59	-	-	-	-	-	-	-	-	-
TCONS_00012235	0	0	0	0	0	0	0.25	0	0.55	0.09	0	0	0	0	0	0	0	0	14.78	0	26.91	6.29	0	0	-	-	-	-	-	-	-	-	-
TCONS_00012241	0.86	0.19	0.44	0.27	0.05	0	0	0	0.06	0	0.14	0	14	4	8	5	1	0	0	0	1	0	3	0	-	EMC90436.1 Putative uncharacterized transposon-derived protein ZK1236.4 [Columba livia]	Organismal Systems;Metabolism	Lipid metabolism;Endocrine system;Global and overview maps	ko01100//Metabolic pathways;ko03320//PPAR signaling pathway;ko00561//Glycerolipid metabolism	K00864	-	-	-
TCONS_00012275	0.34	0.53	0.68	0.39	0.47	0.3	0.18	0.2	0.17	0.07	0.05	0.08	24	48	54	31	44	23	16	14	13	7	5	8	-	KFQ06816.1 hypothetical protein N330_11652, partial [Leptosomus discolor]	-	-	-	-	-	-	-
TCONS_00012395	2.78	2.31	1.98	1.68	1.18	2.05	1.95	3.05	2.8	3.37	1.43	2.11	75	80	60	51	42	60	68	82	82	136	52	79	-	-	-	-	-	-	-	-	-
TCONS_00012421	0	0	0.03	0	0	0	0	0.07	0	0.09	0.05	0.33	0	0	1	0	0	0	0	2	0	4	2	13	-	-	-	-	-	-	-	-	-
TCONS_00012422	0	0	0	0	0	0	0	0	0	0.44	0.04	0	0	0	0	0	0	0	0	0	0	12	1	0	-	-	-	-	-	-	-	-	-
TCONS_00012429	0.26	0.49	0.27	0.34	0.32	0.27	0.12	0.3	0.2	0.11	0.08	0.28	19	46	22	28	31	21	11	22	16	12	8	28	-	-	-	-	-	-	-	-	-
TCONS_00012439	0.38	0.55	0.5	0.21	0.2	0.28	0.17	0.01	0.06	0.01	0.08	0.26	44	82	65	27	30	35	26	1	7	2	13	41	-	-	-	-	-	-	-	-	-
TCONS_00012450	0.45	0.45	0.36	0.47	0.44	0.47	0.23	0.49	0.6	0.22	0.12	0.31	27	35	24	32	35	31	18	29	39	20	10	26	-	-	-	-	-	-	-	-	-
TCONS_00012458	3.3	5.94	4.67	1.14	1.64	0.97	2.12	2.68	0	0.34	0.67	0.36	531.2	1228	846	207	349	169	441.5	429	0	81.33	146	80	-	EMC86496.1 hypothetical protein A306_04974 [Columba livia]	-	-	-	-	-	-	-
TCONS_00012459	0.83	0	0	0	0	0	2.12	0.89	3.48	0.17	0	0	132.8	0	0	0	0	0	441.5	143	609	40.67	0	0	-	EMC86496.1 hypothetical protein A306_04974 [Columba livia]	-	-	-	-	-	-	-
TCONS_00012464	0.28	0.65	0.52	0.06	0.12	0.05	0.07	0.1	0.15	0.02	0.01	0.02	44	131	92	10	24	9	15	15	25	4	3	5	-	-	-	-	-	-	-	-	-
TCONS_00012466	0.8	1.2	1.02	0.22	0.19	0.1	0.15	0.23	0.18	0.01	0.03	0.02	191	370	274	59	60	27	46	54	46	2	9	5	-	EMC88256.1 hypothetical protein A306_02919 [Columba livia]	Human Diseases;Organismal Systems	Endocrine and metabolic diseases;Endocrine system	ko04934//Cushing syndrome;ko04916//Melanogenesis;ko04925//Aldosterone synthesis and secretion;ko04920//Adipocytokine signaling pathway;ko04927//Cortisol synthesis and secretion	K05228	-	-	-
TCONS_00012529	0.35	0.26	0.57	0.73	0.59	0.85	0.22	0.19	0.32	0.1	0.32	0.18	17	16	31	40	38	45	14	9	17	7	21	12	-	KFR05351.1 Dysferlin, partial [Nipponia nippon]	-	-	-	-	-	-	-
TCONS_00012537	2.02	2.4	2.36	1.09	0.68	0.71	0.87	0.57	0.36	0.06	0.25	0.46	219	334	288	133	98	84	122	62	42	10	37	70	-	-	-	-	-	-	-	-	-
TCONS_00012540	0.17	0.66	0.76	0	0	0	0	0	0	0	0	0	1	5	5	0	0	0	0	0	0	0	0	0	-	-	-	-	-	-	-	-	-
TCONS_00012572	2.2	2.06	2.43	1.82	1.45	1.57	1.21	1.32	1.44	0.7	0.74	0.59	248	298	308	232	216	193	177	148	176	118	112	92	-	KFM09011.1 hypothetical protein AS27_14818, partial [Aptenodytes forsteri]	Genetic Information Processing	Folding, sorting and degradation	ko04141//Protein processing in endoplasmic reticulum	K09485	-	-	-
TCONS_00012606	1.58	1.56	1.32	1.31	1.38	1.54	1.26	1.2	1.45	1.37	0.96	1.27	33	42	31	31	38	35	34	25	33	43	27	37	-	-	-	-	-	-	-	-	-
TCONS_00012609	3.36	2.88	3.28	3.01	2.26	2.39	2.49	1.74	1.91	1.46	1.42	1.64	461	507	506	466	408.15	357	442	238	284	300	261.61	313	-	EMC85111.1 hypothetical protein A306_06479 [Columba livia]	-	-	-	-	-	-	-
TCONS_00012610	0	0	0	0	0	0	0	0	0	0	0.11	0	0	0	0	0	0	0	0	0	0	0	3.39	0	-	EMC85111.1 hypothetical protein A306_06479 [Columba livia]	-	-	-	-	-	-	-
TCONS_00012612	3.54	3.14	3.86	3.58	2.34	2.96	3.28	2.11	2.64	1.82	1.49	2.24	497	565	609	567	434	451	597	295	403	383	282	436	-	-	-	-	-	-	-	-	-
TCONS_00012620	0.61	0.76	0.83	0.51	0.39	0.16	0.33	0.32	0.3	0.23	0.11	0.23	52	84	80	49	44.05	15.24	37	27.02	28	29	12.22	27.56	-	KFM02097.1 hypothetical protein AS27_14344, partial [Aptenodytes forsteri]	Environmental Information Processing	Signal transduction	ko04630//Jak-STAT signaling pathway	K18026	-	-	-
TCONS_00012636	0.54	0.49	0.12	0.4	1.2	0.87	12.35	8.44	8.32	0.84	0.47	0.75	12	14	3	10	35	21	354	186	200	28	14	23	-	-	-	-	-	-	-	-	-
TCONS_00012646	0.3	0.24	0.54	0.05	0.09	0.33	0.09	0.18	0.17	0	0.63	0	5	5	10	1	2	6	2	3	3	0	14	0	-	-	-	-	-	-	-	-	-
TCONS_00012655	4.2	3.68	4.57	4.44	2.87	3.01	3.87	2.81	2.15	3.81	2.25	3.45	72	81	88	86	65	56	86	48	40	98	52	82	-	-	-	-	-	-	-	-	-
TCONS_00012724	2.2	1.71	0.98	1.35	1.41	2.25	1.43	1.02	0.47	0.39	0.44	0.43	26	26	13	18	22	29	22	12	6	7	7	7	-	-	-	-	-	-	-	-	-
TCONS_00012741	0.14	0.36	0.41	0.18	0.1	0	0.05	0	0.09	0.12	0.13	0.06	13.49	45	45.29	20.02	12.69	0	6.9	0	9.78	18.09	17.78	7.73	-	-	-	-	-	-	-	-	-
TCONS_00012744	0.26	0.31	0.2	0.16	0.07	0.08	0	0.09	0	0	0	0.13	6	9	5	4	2	2	0	2	0	0	0	4	-	-	-	-	-	-	-	-	-
TCONS_00012760	1.12	1.09	0.75	0.59	0.45	0.74	1.97	2.04	1.55	1.1	1.14	2.22	32	40	24	19	17	23	73	58	48	47	44	88	-	-	-	-	-	-	-	-	-
TCONS_00012769	0.1	0.16	0	0	0	0	0	0.21	0	0.62	0	0.89	1	2	0	0	0	0	0	2	0	9	0	12	-	-	-	-	-	-	-	-	-
TCONS_00012858	0.37	0.19	0	0.74	0.37	0.65	0.57	0.13	0.19	0.07	0.07	0.2	11.21	7.34	0	25.46	14.65	21.48	22.6	4	6.24	3	3	8.49	-	-	-	-	-	-	-	-	-
TCONS_00012871	0	0	0	0.07	0.27	0	0.59	0	0	0	0	0	0	0	0	8.51	38	0	83	0	0	0	0	0	-	-	-	-	-	-	-	-	-
TCONS_00012872	0.36	0.19	0.33	0.63	0	0.34	0	0.15	0.47	0.07	0.07	0.13	38	26	40	76.49	0	39	0	16	55	11	10	20	-	-	-	-	-	-	-	-	-
TCONS_00012880	0.18	0.18	0.5	0.78	0.06	0.3	0.2	0.05	0.51	0.02	0.04	0.09	7	9	22	35	3	13	10	2	22	1	2	5	-	-	-	-	-	-	-	-	-
TCONS_00012903	0	0	0	0	0	0	0.42	0	0	0	0	0	0	0	0	0	0	0	6	0	0	0	0	0	-	-	-	-	-	-	-	-	-
TCONS_00012909	0.38	0.51	0.68	0.56	0.41	0.61	0.17	0.1	0.32	0.06	0.27	0.18	23	39	46	38	32	40	13	6	21	5	22	15	-	-	-	-	-	-	-	-	-
TCONS_00012925	2.03	2.16	2.49	1.87	1.64	1.75	2.58	1.71	1.99	1.2	1.15	1.28	598	816	827	621	638	562	985	503	639	530	456	523	-	KFM04405.1 hypothetical protein AS27_09551, partial [Aptenodytes forsteri]	Metabolism	Global and overview maps;Metabolism of cofactors and vitamins	ko01100//Metabolic pathways;ko00730//Thiamine metabolism	K00949	-	-	-
TCONS_00012928	0.25	0.28	0.3	0.3	0.61	0.3	1.11	0.75	1.91	0.65	0.57	0.84	27	39	36	36	86	35	154	80	223	104	82	125	-	EMC86496.1 hypothetical protein A306_04974 [Columba livia]	Human Diseases;Environmental Information Processing;Metabolism	Cancers;Global and overview maps;Signal transduction;Lipid metabolism	ko01100//Metabolic pathways;ko04072//Phospholipase D signaling pathway;ko05231//Choline metabolism in cancer;ko04070//Phosphatidylinositol signaling system;ko00564//Glycerophospholipid metabolism;ko00561//Glycerolipid metabolism	K00901	-	-	-
TCONS_00012944	0.7	0.15	0.36	0.1	0.12	0.22	0.1	0.11	0.35	0.14	0.06	0.06	26	7	15	4	6	9	5	4	14	8	3	3	-	-	-	-	-	-	-	-	-
TCONS_00012957	0.44	0.37	0.3	0.24	0.46	0.69	0.34	0.71	0.25	0.05	0.08	0.2	13	14	10	8	18	22	13	21	8	2	3	8	-	-	-	-	-	-	-	-	-
TCONS_00013055	0.02	0	0	0	0.01	0.01	0.01	0	0.01	1.05	0.83	0.67	2	0	0	0	1	1	1	0	1	160	113	94	-	XP_014133397.1 PREDICTED: ras GTPase-activating protein 1 [Falco cherrug]	Environmental Information Processing;Organismal Systems	Signal transduction;Development	ko04010//MAPK signaling pathway;ko04014//Ras signaling pathway;ko04360//Axon guidance;ko04013//MAPK signaling pathway - fly	K04352	-	-	-
TCONS_00013071	2.1	1.42	1.83	1.57	0.96	1.12	0.65	0.8	0.69	0.56	0.56	0.71	45	39	44	38	27	26	18	17	16	18	16	21	-	EOB09117.1 hypothetical protein Anapl_08050 [Anas platyrhynchos]	-	-	-	-	-	-	-
TCONS_00013126	1.29	1.33	1.73	1.5	1.24	1.7	0.9	1.05	1.62	1.09	1.53	0.66	127	168	191	166	160.29	182	115	103	173	160	202	90	-	KFQ66370.1 hypothetical protein N335_05181, partial [Phaethon lepturus]	-	-	-	-	-	-	-
TCONS_00013146	0.13	0	0.42	0.04	0	0.12	0.07	0.17	0.12	0.26	0.22	0.25	3	0	11	1	0	3	2	4	3	9	7	8	-	-	-	-	-	-	-	-	-
TCONS_00013150	0.5	0.26	0.54	0.35	0.33	0.53	0.48	0.45	0.47	0.71	0.29	0.72	33	22	40	26	29	38	41	30	34.11	71	26	66	-	-	-	-	-	-	-	-	-
TCONS_00013171	0.35	0.35	0.23	0.64	0.19	0.32	0.44	0.94	0.47	0.08	0.24	0.06	11.95	15.29	8.56	24.26	8.69	11.73	19.17	31.63	17.37	3.89	10.72	2.73	-	-	-	-	-	-	-	-	-
TCONS_00013172	0.23	0.29	0.1	0.23	0.33	0.14	0.25	0.3	0.14	0.05	0.01	0.11	17.05	27.71	8.44	19.74	33.31	11.27	24.83	22.37	11.63	5.11	1.28	11.27	-	-	-	-	-	-	-	-	-
TCONS_00013274	0.17	0.07	0	0	0	0.08	0	0	0	0	0	0	2	1	0	0	0	1	0	0	0	0	0	0	-	-	-	-	-	-	-	-	-
TCONS_00013290	0.72	0.32	0.39	0.01	0.09	0.04	0	0	0	0	0	0	44	25	27	1	7	3	0	0	0	0	0	0	-	-	-	-	-	-	-	-	-
TCONS_00013295	0.94	0.4	0.95	0.42	0.46	0.37	0.27	0.07	0.24	0.01	0	0	53	29	60	27	34	23	20	4	15	1	0	0	-	KFW65421.1 hypothetical protein AS28_04212, partial [Pygoscelis adeliae]	-	-	-	-	-	-	-
TCONS_00013327	0.41	0.45	0.37	0.81	0.44	0.61	0.77	0.33	1.22	0.39	0.55	1.08	5	7	5	11	7	8	12	4	16	7	9	18	-	-	-	-	-	-	-	-	-
TCONS_00013377	0	0.17	0.13	0.28	0	0.29	0.36	0.18	0.15	0.12	0.23	0.19	0	20.09	14	29	0	29	42.62	17	15	16.71	29	24.29	-	-	-	-	-	-	-	-	-
TCONS_00013378	0.23	0.03	0	0	0.1	0	0.49	0	0	0.22	0	0.04	20	3.91	0	0	12	0	56.38	0	0	29.29	0	4.71	-	-	-	-	-	-	-	-	-
TCONS_00013390	0.43	0.05	0.28	1.21	1.27	1.37	0	0.06	0	0.12	0.09	0.27	7	1	5	22	27	24	0	1	0	3	2	6	-	-	-	-	-	-	-	-	-
TCONS_00013414	2.01	0.57	1.46	2.42	1.17	1.51	0.28	0.55	0.5	0.36	0.68	0.33	22	8	18	30	17	18	4	6	6	6	10	5	-	-	-	-	-	-	-	-	-
TCONS_00013415	0.47	0.67	1.11	0.97	1.24	2.08	0.54	0.31	0.36	0.57	0.41	0.11	6	11	16	14	21	29	9	4	5	11	7	2	-	-	-	-	-	-	-	-	-
TCONS_00013416	0	0	0.52	0.39	0.66	0.93	0.11	0	0.4	0.1	0.11	0.1	0	0	4	3	6	7	1	0	3	1	1	1	-	-	-	-	-	-	-	-	-
TCONS_00013420	0.06	0	0	0	0.04	0	1.02	1.9	0.69	0.23	0.43	0.17	1	0	0	0	1	0	23	33	13	6	10	4	-	-	-	-	-	-	-	-	-
TCONS_00013422	0	0	0	0	0	0	0.1	0.13	0.24	0.57	0.44	0.52	0	0	0	0	0	0	2	2	4	13	9	11	-	-	-	-	-	-	-	-	-
TCONS_00013423	0	0.04	0.27	0	0.16	0	0.2	1.29	0.24	0.48	0.19	0.56	0	1	6	0	4	0	5	25	5	14	5	15	-	-	-	-	-	-	-	-	-
TCONS_00013426	0.05	0	0	0	0	0	0.15	0.24	0.17	0.09	0.07	0.34	1	0	0	0	0	0	4	5	4	3	2	10	-	-	-	-	-	-	-	-	-
TCONS_00013433	0.08	0.04	0.15	0.07	0.1	0.41	0.38	0.19	0.28	0.07	0.04	0	3	2	6	3	5	16	18	7	11	4	2	0	-	-	-	-	-	-	-	-	-
TCONS_00013446	3.12	3.71	3.72	3.58	2.58	2.38	3.28	2.55	4.1	3.88	3.56	3.18	133	203	178	172	145	110	181	108	190	248	204	188	-	XP_019471771.1 PREDICTED: serine/threonine-protein kinase OSR1 [Meleagris gallopavo]	-	-	-	-	-	-	-
TCONS_00013447	3.22	2.64	3.57	2.47	2.2	2.62	2.62	2.6	3.16	2.63	2.95	3.08	513	541	640	444	462	454	540	413	547	628	632	682	-	XP_008935566.1 PREDICTED: serine/threonine-protein kinase OSR1, partial [Merops nubicus]	-	-	-	-	-	-	-
TCONS_00013469	4.43	5.02	5.77	3.95	3.76	4.21	2.53	1.62	2.33	0.82	1	0.74	854.11	1242.42	1251.16	859.49	955.37	883.39	632.55	310.18	487.22	238.16	260.29	199.19	-	EMC81553.1 hypothetical protein A306_10588 [Columba livia]	Environmental Information Processing	Signal transduction	ko04630//Jak-STAT signaling pathway	K18026	-	-	-
TCONS_00013470	12.48	12.03	13.87	11.87	14.15	13.28	6.24	5.78	7.79	1.93	2.8	1.67	873.02	1081.16	1091.97	938.5	1306.6	1010.67	565.73	403.17	592.51	202.62	263.79	161.81	-	EMC81553.1 hypothetical protein A306_10588 [Columba livia]	-	-	-	-	-	-	-
TCONS_00013490	1.1	0.15	0	0	0	0.43	2.33	0	0	0	0	0	161.69	27.55	0	0	0	68.01	442.95	0	0	0	0	0	-	-	-	-	-	-	-	-	-
TCONS_00013491	0	0.9	1.09	0.91	0.74	0.43	0	1.72	1.8	0.56	0.37	0.63	0	169.59	179.42	150.2	142.63	69.06	0	251.62	287.5	122.42	73.55	128.28	-	-	-	-	-	-	-	-	-
TCONS_00013492	0.94	0.77	1.07	0.41	0.58	0.72	1.84	1.55	1.46	0.37	0.66	0.55	123.68	129.73	158.33	60.16	100.41	103.06	312.78	203.01	207.62	73.68	117.29	100.46	-	EMC84465.1 Disco-interacting protein 2 like protein B, partial [Columba livia]	-	-	-	-	-	-	-
TCONS_00013496	0.01	0	0	0	0	0	0	0	0	0	0	0	3.5	0	0	0	0	0	0	0	0	0	0	0	-	EOA94214.1 hypothetical protein Anapl_15027 [Anas platyrhynchos]	-	-	-	-	-	-	-
TCONS_00013509	0.13	0.07	0	0.22	0.14	0.14	0.05	0.16	0.06	0.27	0.49	0.34	4	3	0	8	6	5	2	5	2	13	21	15	-	-	-	-	-	-	-	-	-
TCONS_00013553	0.32	0.6	0.32	0.11	0	0	0.03	0.08	0	0.08	0.06	0.09	8	19	9	3	0	0	1	2	0	3	2	3	-	-	-	-	-	-	-	-	-
TCONS_00013554	0.48	0.44	0.42	0.09	0	0	0.02	0.04	0.08	0.03	0	0	34	40	34	7	0	0	1.84	3	6	3	0	0	-	-	-	-	-	-	-	-	-
TCONS_00013555	0	0	0	0	0.01	0.05	0.03	0	0	0	0.02	0.02	0	0	0	0	1	3	2.16	0	0	0	2	2	-	-	-	-	-	-	-	-	-
TCONS_00013575	0.07	0.11	0.78	0	0	0	0.05	0	0	0	0.05	0.05	1	2	13	0	0	0	1	0	0	0	1	1	-	-	-	-	-	-	-	-	-
TCONS_00013615	0.7	0.79	0.88	0.97	0.88	0.83	0.52	0.76	0.71	0.27	0.37	0.3	38	55	54	60	63	49	37	41	42	22	27	23	-	XP_017584399.1 PREDICTED: dnaJ homolog subfamily B member 6 isoform X1 [Corvus brachyrhynchos]	-	-	-	-	-	-	-
TCONS_00013651	0	0	0	0	0	0	0.36	0	0	0	0	0	0	0	0	0	0	0	10	0	0	0	0	0	-	-	-	-	-	-	-	-	-
TCONS_00013664	0	0	0	0	0	0	0	0	0.58	0	0.08	0	0	0	0	0	0	0	0	0	6	0	1	0	-	-	-	-	-	-	-	-	-
TCONS_00013669	0.37	0.31	0.19	0.08	0.09	0.14	0	0.06	0	0	0	0	12	13	7	3	4	5	0	2	0	0	0	0	-	-	-	-	-	-	-	-	-
TCONS_00013683	0.17	0.12	0.04	0.17	0.38	0.26	0.59	0.65	0.64	0.19	0.13	0.16	11	10	3	12	32	18	48	41	44	18	11	14	-	-	-	-	-	-	-	-	-
TCONS_00013690	0	0.06	0.07	0.07	0.18	0.07	1.18	0.32	0.81	0.16	0.18	0.23	0	1	1	1	3	1	19	4	11	3	3	4	-	-	-	-	-	-	-	-	-
TCONS_00013706	0.71	0.28	0.49	0.17	0.29	0.55	0.18	0.45	0.15	0.13	0.46	0.31	30	15	23	8	16	25	10	19	7	8	26	18	-	-	-	-	-	-	-	-	-
TCONS_00013748	0.23	0.16	0.05	0.23	0.29	0.75	0.14	0	0.32	0.19	0.39	0.19	8	7	2	9	13	28	6	0	12	10	18	9	-	-	-	-	-	-	-	-	-
TCONS_00013759	1.38	1.82	0.68	0.51	0.03	0.25	3.23	1.14	1.32	0.26	0.29	1.72	56.77	95.89	31.39	23.78	1.87	11	171.81	46.85	59.17	16	16	98.34	-	-	-	-	-	-	-	-	-
TCONS_00013760	0.74	0.33	0.24	0.47	0.33	0	0.12	0.08	0.12	0	0	0.12	38.23	22.11	13.61	27.22	22.62	0	8.19	4.15	6.83	0	0	8.66	-	-	-	-	-	-	-	-	-
TCONS_00013761	0	0	0	0	0.71	0	0	0	0	0	0	0	0	0	0	0	40.51	0	0	0	0	0	0	0	-	-	-	-	-	-	-	-	-
TCONS_00013766	0.1	0.88	0.59	0	0	0	0	0	0	0	0	0	1.38	15.5	9.13	0	0	0	0	0	0	0	0	0	-	-	-	-	-	-	-	-	-
TCONS_00013767	0.41	0.58	0.42	0.01	0	0	0	0	0	0	0	0	41.62	74.5	47.87	1	0	0	0	0	0	0	0	0	-	-	-	-	-	-	-	-	-
TCONS_00013781	0.67	0.68	0.76	0.35	0.5	0.82	0.45	0.42	1.06	0.28	0.12	0.21	13	17	16.53	7.63	12.76	17.19	11.37	8	22.23	8	3.25	5.77	-	-	-	-	-	-	-	-	-
TCONS_00013782	0.76	0.9	0.69	0.8	0.85	0.57	0.81	1.21	0.69	0.12	0.39	0.36	17	26	17.47	20.37	25.24	13.81	23.63	27	16.77	4	11.75	11.23	-	-	-	-	-	-	-	-	-
TCONS_00013825	0.11	0.03	0.02	0.16	0.18	0.12	0.09	0	0.66	0	0.12	0.15	7	2.51	1.73	11.12	14.75	8.12	6.95	0.24	44.7	0	10.39	12.74	-	KQK93125.1 MAGUK p55 subfamily member 7 isoform X4 [Amazona aestiva]	-	-	-	-	-	-	-
TCONS_00013826	0	0.05	0.08	0	0.16	0.15	0.04	0	0	0.14	0.03	0	0	4.13	5.27	0	12.69	9.88	3.22	0	0	12.69	2.61	0	-	KQK93125.1 MAGUK p55 subfamily member 7 isoform X4 [Amazona aestiva]	-	-	-	-	-	-	-
TCONS_00013827	0	0.04	0	0.11	0.06	0	0.35	0.7	0.33	0.06	0	0.07	0	3.36	0	8.88	5.56	0	32.83	49.76	25.3	6.31	0	7.26	-	KQK93125.1 MAGUK p55 subfamily member 7 isoform X4 [Amazona aestiva]	-	-	-	-	-	-	-
TCONS_00013958	0.39	0.35	0.56	0.19	0.32	0.17	0.25	0.63	0.55	0.22	0.16	0.26	13	15	21	7	14	6	11	21	20	11	7	12	-	-	-	-	-	-	-	-	-
TCONS_00013966	0.37	0.3	0.27	0.45	0.32	0.31	0.2	0.44	0.3	0.09	0.11	0.08	25	26	21	35	29	23	18	30	22	9	10	8	-	-	-	-	-	-	-	-	-
TCONS_00013974	0.05	0.2	0.18	0.09	0.12	0.29	0.64	1.04	2.1	1.94	0.19	1.5	1	5	4	2	3	6	16	20	44	56	5	40	-	-	-	-	-	-	-	-	-
TCONS_00013989	0.24	0.15	0.38	0.17	0.26	0.18	0.19	0.34	0.04	0.06	0.04	0.17	5	4	9	4	7	4	5	7	1	2	1	5	-	XP_015474703.1 PREDICTED: uncharacterized protein LOC107200554 [Parus major]	-	-	-	-	-	-	-
TCONS_00013992	0.38	0.11	0.29	0.21	0.04	0	0.04	0.24	0	0	0.24	0.07	8	3	7	5	1	0	1	5	0	0	7	2	-	XP_010001917.1 PREDICTED: tRNA (cytosine(38)-C(5))-methyltransferase [Chaetura pelagica]	-	-	-	-	-	-	-
TCONS_00014000	0.34	0.4	0.41	0.41	0.32	0.65	0.41	0.55	0.62	0.17	0.26	0.24	21	32	29	29	26	44	33	34	42	16	22	21	-	-	-	-	-	-	-	-	-
TCONS_00014145	0.27	0.21	0.55	0.34	0.6	0.52	0.05	0.12	0.11	0.04	0.04	0.13	9	9	21	13	27	19	2	4	4	2	2	6	-	-	-	-	-	-	-	-	-
TCONS_00014155	0.18	0.14	0.44	0.04	0	0.04	0	0.09	0.08	0.03	0	0.07	4	4	11	1	0	1	0	2	2	1	0	2	-	-	-	-	-	-	-	-	-
TCONS_00014161	0.45	0.35	1.19	0.32	0.05	0.39	0.02	0.04	0.36	0.52	0.11	0.29	22	22	66	18	3	21	1	2	19	38	7	20	-	-	-	-	-	-	-	-	-
TCONS_00014169	0	0.1	0.22	0.38	0	0.03	0	0.49	0.06	0.12	0.12	0.4	0	21.39	39.17	68.83	0	5.51	0	78.51	10.59	29.85	24.79	88	-	KFW84305.1 Coatomer subunit gamma-2, partial [Manacus vitellinus]	-	-	-	-	-	-	-
TCONS_00014170	0.45	0.42	0.62	0.12	0.49	0.74	0.33	0.05	0.12	0.16	0.04	0	75	89.61	115.83	23.17	109	134.49	72	8.49	22.41	39.15	8.21	0	-	XP_010128455.1 PREDICTED: uncharacterized protein LOC104487247, partial [Chlamydotis macqueenii]	-	-	-	-	-	-	-
TCONS_00014201	0	0.4	0.31	0.23	0.13	0.39	0.03	0.04	0.08	0	0.1	0.09	0	12	8	6	4	10	1	1	2	0	3	3	-	-	-	-	-	-	-	-	-
TCONS_00014203	0.3	0.78	0.36	0.36	0.42	0.62	0.29	0.19	0.31	0.07	0.03	0	8	27	11	11	15	18	10	5	9	3	1	0	-	-	-	-	-	-	-	-	-
TCONS_00014217	0	0.42	0.28	0.07	0.06	0.07	0	0.08	0.21	0.05	0	0	0	7	4	1	1	1	0	1	3	1	0	0	-	-	-	-	-	-	-	-	-
TCONS_00014223	1.86	2.65	2.04	1.92	1.06	2.72	0.88	1.07	0.67	0.49	0.3	1.13	69.86	127.55	86	81.23	52.64	111.14	42.59	40	27.47	27.39	15.11	59	-	-	-	-	-	-	-	-	-
TCONS_00014225	0	0	0	0	0.71	0	0	0	0.19	0	0	0	0	0	0	0	36.97	0	0	0	7.92	0	0	0	-	-	-	-	-	-	-	-	-
TCONS_00014273	1.04	0.75	1.01	0.86	0.66	1.1	1.01	0.96	1.02	0.19	0.5	0.89	114	106	125	106	96	131	143	105	122	31	74	136	-	-	-	-	-	-	-	-	-
TCONS_00014276	0.62	0.72	1.1	0.46	1.49	0.76	0.32	0.62	0.28	0.28	0.08	0.45	6	9	12	5	19	8	4	6	3	4	1	6	-	-	-	-	-	-	-	-	-
TCONS_00014299	0	0	0	0	0	0	0	0.13	0	0.03	0.09	0.45	0	0	0	0	0	0	0	1.17	0	0.46	1.15	5.7	-	-	-	-	-	-	-	-	-
TCONS_00014342	0.2	0.18	0.26	0.26	0.13	0.06	0.28	0.27	0.24	0	0.1	0.14	6	7	9	9	5	2	11	8	8	0	4	6	-	-	-	-	-	-	-	-	-
TCONS_00014358	0.22	0.67	0.62	0.47	0.38	0.28	0.51	0.06	0.13	0.04	0.04	0.02	8	31	25	19	18	11	24	2	5	2	2	1	-	-	-	-	-	-	-	-	-
TCONS_00014384	0	0	0	0	0	0.06	0	0.03	0.08	0	0.08	0	0	0	0	0	0	5.68	0	2.69	7.49	0	9.43	0	-	EMC79193.1 Nuclear factor erythroid 2-related factor 3 [Columba livia]	-	-	-	-	-	-	-
TCONS_00014388	0.42	0.36	0.62	0.57	0.27	0.44	0.2	0.25	0.31	0.03	0.14	0.12	67	73	111	102	57	76	41	40	54	8	30	26	-	EMC86496.1 hypothetical protein A306_04974 [Columba livia]	-	-	-	-	-	-	-
TCONS_00014400	0	0	0	0.19	0	0.2	0	0	0	0.58	0	0.62	0	0	0	1	0	1	0	0	0	4	0	4	-	-	-	-	-	-	-	-	-
TCONS_00014413	0.32	0.08	0.43	0.09	0.33	0.08	0.34	0.19	0.33	0.07	0.09	0.27	15	5	23	5	21	4	21	9	17	5	6	18	-	-	-	-	-	-	-	-	-
TCONS_00014445	1.12	0.5	1.21	0.21	0.21	0.12	0.31	0.34	0.37	0.34	0.3	0.32	33	19	40	7	8	4	12	10	12	15	12	13	-	-	-	-	-	-	-	-	-
TCONS_00014449	0.81	1.26	0.18	0.36	0.15	0.37	0.39	0.51	0.09	0.34	0	0	8	16	2	4	2	4	5	5	1	5	0	0	-	-	-	-	-	-	-	-	-
TCONS_00014473	0.17	0	0	0	0	0.16	0.94	0.35	0.48	0.23	0.13	0	1	0	0	0	0	1	7	2	3	2	1	0	-	-	-	-	-	-	-	-	-
TCONS_00014480	0.1	0.51	0.45	0	0	0	0	0	0	0	0	0	2	13	10	0	0	0	0	0	0	0	0	0	-	-	-	-	-	-	-	-	-
TCONS_00014482	0.48	0.24	0.63	0	0	0	0	0.06	0	0	0.02	0	23	15	34	0	0	0	0	3	0	0	1	0	-	-	-	-	-	-	-	-	-
TCONS_00014495	0	0	0	0.07	0.06	0	0	0	0.08	0	0.56	0.06	0	0	0	1	1	0	0	0	1	0	9	1	-	-	-	-	-	-	-	-	-
TCONS_00014513	1.07	0.63	1.01	0.07	0.05	0.09	0.16	0.07	0.1	0.02	0	0.06	149	113	159	11	10	14	28	10	15	5	0	11	-	KFQ75554.1 hypothetical protein N335_14313, partial [Phaethon lepturus]	-	-	-	-	-	-	-
TCONS_00014586	1.4	0.55	0.69	0.58	0.41	0.28	0.54	0.33	0.43	0.09	0.19	0.3	60	30	33	28	23	13	30	14	20	6	11	18	-	-	Genetic Information Processing	Folding, sorting and degradation	ko03018//RNA degradation	K12607	-	-	-
TCONS_00014587	0.43	0	0.48	0.19	0.08	0.8	0	0	0	0	0	0.08	4	0	5	2	1	8	0	0	0	0	0	1	-	-	-	-	-	-	-	-	-
TCONS_00014592	0.83	0.35	0.71	0.23	0.26	0.26	0.87	0.8	0.42	0.15	0.14	0.18	61	33	59	19	25	21	83	59	34	17	14	18	-	EMC82551.1 hypothetical protein A306_09444 [Columba livia]	-	-	-	-	-	-	-
TCONS_00014595	0.39	0.52	0.29	0.23	0.08	0.07	0.34	0.24	0.07	0.01	0.11	0.07	19	33	16	13	5	4	22	12	4	1	7	5	-	-	-	-	-	-	-	-	-
TCONS_00014622	0.27	0.29	0.37	0.2	0.22	0.23	0.39	0.37	0.38	0.19	0.08	0.25	25	34	38	21	27	23	47	34	38	26	10	32	-	-	-	-	-	-	-	-	-
TCONS_00014624	0.12	0.17	0.3	0.08	0	0.24	0.13	0.33	0.28	0.1	0.11	0.17	5	9	14	4	0	11	7	14	13	6	6	10	-	-	-	-	-	-	-	-	-
TCONS_00014638	0.27	0.35	0	0.28	0.05	0.35	0.36	0.6	0.36	0.08	0.29	0	9	15.4	0	10.68	2.17	12.95	15.55	20.27	13.06	4.09	13.22	0	-	-	-	-	-	-	-	-	-
TCONS_00014639	0.3	0.17	0.36	0.23	0.17	0.11	0.37	0.38	0.51	0.11	0.05	0.74	27	19.6	37	23.32	20.83	11.05	43.45	34.73	50.94	14.91	5.78	94	-	-	-	-	-	-	-	-	-
TCONS_00014646	0.2	0.34	0.25	0.12	0.15	0.16	0.41	0.42	0.11	0.16	0.4	0.43	10	22	14	7	10	9	27	21	6	12	27	30	-	-	-	-	-	-	-	-	-
TCONS_00014666	0.31	0.29	0.64	0.21	0.49	0.41	0.13	0.14	0	0.11	0.13	0.07	9	11	21	7	19	13	5	4	0	5	5	3	-	-	-	-	-	-	-	-	-
TCONS_00014670	0.25	0.49	0.37	0.16	0.21	0.28	0.04	0.09	0.11	0.06	0.07	0.12	11	27	18	8	12	13	2	4	5	4	4	7	-	-	-	-	-	-	-	-	-
TCONS_00014685	1.85	1.9	1.86	1.24	0.88	1.42	0.27	0.49	0.3	0.08	0.27	0.1	91	120	103	69	57	76	17	24	16	6	18	7	-	-	-	-	-	-	-	-	-
TCONS_00014688	1.1	0.76	0.92	0.92	0.59	1.19	0.2	0.32	0	0	0.1	0.23	17	15	16	16	12	20	4	5	0	0	2	5	-	-	-	-	-	-	-	-	-
TCONS_00014696	1.52	1.69	1.69	1.03	0.56	1.11	0.3	0.46	0.22	0.36	0.11	0.15	102	146	128	78	50	81	26	31	16	36	10	14	-	-	-	-	-	-	-	-	-
TCONS_00014720	1.3	1.5	1.41	0.99	1.07	0.92	0.27	0.36	0.28	0.17	0.18	0.09	86	127	105	74	93	66	23	24	20	17	16	8	-	-	-	-	-	-	-	-	-
TCONS_00014735	0.55	1.05	0.33	0.92	0.33	0.34	0.05	0.12	0.11	0	0.23	0.09	9	22	6	17	7	6	1	2	2	0	5	2	-	-	-	-	-	-	-	-	-
TCONS_00014745	2.35	1.48	2.73	2.6	2.28	2.34	0.76	1.44	0.54	0.65	0.97	1.55	36	29	47	45	46	39	15	22	9	15	20	33	-	-	-	-	-	-	-	-	-
TCONS_00014810	0.19	0.33	0.37	0.4	0.57	0.44	0.09	0.23	0.32	0.14	0.02	0.06	19	42	41	45	75	47	12	23	34	21	3	8	-	EMC85263.1 Collagen alpha-6(VI) chain [Columba livia]	-	-	-	-	-	-	-
TCONS_00014822	1.53	1.79	1.74	1.68	2.67	1.98	2.69	2	1.55	1.04	0.5	0.27	213	320	272	264	490	300	485	278	235	218	93	53	-	-	-	-	-	-	-	-	-
TCONS_00014827	0.72	0.17	1.33	0	0	0	0	0	0	0	0	0	13	4	27	0	0	0	0	0	0	0	0	0	-	-	-	-	-	-	-	-	-
TCONS_00014843	4.78	6.3	3.35	3.82	3.41	3.97	3.05	4.24	4.39	2.21	1.16	3.11	52	88	41	47	49	47	43	46	52	36	17	47	-	-	-	-	-	-	-	-	-
TCONS_00014868	6.77	7.53	7.77	5.17	3.39	5.98	1.43	2.74	1.21	3.75	2.84	2.09	124	177	160	107	82	119	34	50	24	103	70	53	-	-	-	-	-	-	-	-	-
TCONS_00014878	0	0.22	0	0.11	0	0.15	0.39	0	0.07	0.11	0.1	0	0	6.93	0	3.03	0	3.98	12.12	0	1.9	4	3.16	0	-	-	-	-	-	-	-	-	-
TCONS_00014883	0.27	0.16	0.41	0	0.08	0.43	0	0.4	0.05	0	0.09	0.06	7	5.32	12	0	2.76	12.29	0	10.54	1.44	0	3.07	2	-	-	-	-	-	-	-	-	-
TCONS_00014885	0	0.38	0	0.15	0.25	0.15	0.07	0.19	0.23	0	0.06	0	0	16.75	0	5.97	11.24	5.73	2.88	6.46	8.67	0	2.77	0	-	-	-	-	-	-	-	-	-
TCONS_00014904	0.12	0.1	0	0.74	0.54	0.31	0	0.03	0.11	0.22	0.26	0.4	3.53	3.57	0	24.5	20.92	9.95	0	0.84	3.39	9.82	10.04	16.32	-	-	-	-	-	-	-	-	-
TCONS_00014915	0	0.07	0.23	0.08	0	0	0.61	0.44	0.16	0	0	0	0	1	3	1	0	0	9	5	2	0	0	0	-	-	-	-	-	-	-	-	-
TCONS_00014920	0.97	1.17	1.09	0.77	0.98	0.94	0.98	1.2	0.62	0.57	0.78	0.45	39	60	49	35	52	41	51	48	27	34	42	25	-	-	-	-	-	-	-	-	-
TCONS_00014936	0	0.2	0.28	0.09	0.12	0.05	0.08	0	0.29	0.1	0.04	0.08	0	5	6	2	3	1	2	0	6	3	1	2	-	-	-	-	-	-	-	-	-
TCONS_00014937	1.35	1.26	1.73	0.87	1.71	1.94	1.62	1.71	1.28	0.87	0.98	1.47	36.62	43.7	52.59	26.49	61.14	57.1	56.69	45.97	37.7	35.29	35.78	54.97	-	KFW84305.1 Coatomer subunit gamma-2, partial [Manacus vitellinus]	Environmental Information Processing	Signal transduction	ko04630//Jak-STAT signaling pathway	K18026	-	-	-
TCONS_00014938	0.32	0.25	0.06	0.28	0.15	0.7	0.3	0.13	0.18	0.17	0.09	0.6	5	5	1	5	3.09	12	6	2	3	4	2	13	-	-	-	-	-	-	-	-	-
TCONS_00014947	0.87	0.55	1.01	0.58	0.45	0.7	0.54	0.35	0.7	0.35	0.2	0.27	68	55	89	51	46	59	55	27	59	41	21	29	-	-	-	-	-	-	-	-	-
TCONS_00014955	3.84	3.14	4.05	3.37	2.65	2.98	3.45	2.81	2.9	0.94	0.81	0.81	531	558	630	526	483	448	618	387	435	194	151	155	-	-	-	-	-	-	-	-	-
TCONS_00014962	4.46	3.78	4.47	3.67	3.52	3.35	4.01	3.48	3.64	0.99	1.12	1.12	784	853	883	729	817	641	912	609	695	260	265	274	-	-	-	-	-	-	-	-	-
TCONS_00014965	0.21	0	0.52	0.24	0.04	0.3	0	0	0	0	0.08	0	4	0	11	5	1	6	0	0	0	0	2	0	-	-	-	-	-	-	-	-	-
TCONS_00014999	1.83	1.57	1.46	1.73	1.15	2.15	1.75	0.95	2.21	0.59	0.56	0.36	29	32	26	31	24	37	36	15	38	14	12	8	-	-	-	-	-	-	-	-	-
TCONS_00015006	3.31	2.93	3.45	3.21	2.34	2.65	3.05	2.85	2.87	1.71	1.95	1.93	397.99	453.28	467.11	436.83	372.08	347.39	475.79	342	375.89	309.5	315.79	323.07	-	XP_009930133.1 PREDICTED: LOW QUALITY PROTEIN: uncharacterized protein LOC104326988, partial [Opisthocomus hoazin]	-	-	-	-	-	-	-
TCONS_00015012	0	0.21	0.08	0	0	0	0.83	0	0	0	0	0	0	3	1	0	0	0	12	0	0	0	0	0	-	-	-	-	-	-	-	-	-
TCONS_00015024	2.04	2.95	1.73	1.95	2.28	2.17	0.17	0.21	0.16	0.16	0.13	0.22	127	236	121	137	187	147	14	13	11	15	11	19	-	-	-	-	-	-	-	-	-
TCONS_00015025	0.53	0.93	1.3	0.59	0.4	1.22	0	0	0	0.18	0	0	4	9	11	5	4	10	0	0	0	2	0	0	-	-	-	-	-	-	-	-	-
TCONS_00015039	0.3	0.15	0.25	0.28	0.31	0.18	1.41	0.78	0.4	0.83	0.39	0.73	112.99	72.79	103.43	116.65	153.65	73.93	684.24	291.77	162.92	468.3	198.5	379.58	-	EMC85681.1 hypothetical protein A306_05878 [Columba livia]	-	-	-	-	-	-	-
TCONS_00015063	5.87	5.77	6.97	7.05	6.26	6.42	4.06	3.8	6.12	1.48	1.29	1.25	817	1031	1092	1109	1151	972	732	527	927	309	242	241	-	EMC84794.1 Putative uncharacterized transposon-derived protein ZK1236.4, partial [Columba livia]	-	-	-	-	-	-	-
TCONS_00015071	1.45	0.99	1.37	1.5	1.14	1.26	1.38	1.47	1.58	0.75	1.71	1.6	80	70	85	94	83	76	99	81	95	62	127	123	-	-	-	-	-	-	-	-	-
TCONS_00015122	0.24	0.42	0.64	0.37	0.63	0.54	0.78	0.7	1.1	0.01	0	0	25.24	56.34	75.58	44.13	87.49	61.29	105.41	73.43	124.9	2	0	0	-	-	-	-	-	-	-	-	-
TCONS_00015123	0.76	0.6	0.81	0.59	0.42	0.66	0.33	0.29	0.74	0	0.02	0.01	221.76	221.66	264.42	193.87	161.51	207.71	124.59	84.57	232.1	0	6	3	-	-	-	-	-	-	-	-	-
TCONS_00015129	0.04	0.06	0	0.04	0.09	0.04	0.31	0.16	0.04	0.03	0	0	1	2	0	1	3	1	10	4	1	1	0	0	-	-	-	-	-	-	-	-	-
TCONS_00015142	0	0.08	0.09	0.26	0	0.62	0.52	0.49	0.09	0.13	0.14	0.28	0	1	1	3	0	7	7	5	1	2	2	4	-	-	-	-	-	-	-	-	-
TCONS_00015182	0.65	0.38	0.14	0.05	0.04	0	0	0.05	0	0	0	0.04	12	9	3	1	1	0	0	1	0	0	0	1	-	-	-	-	-	-	-	-	-
TCONS_00015184	2.62	1.44	3.16	3.29	1.74	1.9	3.12	1.55	7.5	3.79	8.81	1.73	153.86	108.37	208.93	218.5	134.65	121.54	237.93	90.83	478.97	334.25	696.83	140.88	-	-	-	-	-	-	-	-	-
TCONS_00015191	1.5	0.78	1.77	1.88	1.17	1.26	3.25	3.07	2.31	1.25	2.81	1.08	320.94	214.11	428.22	454.96	332.34	293.97	902.79	655.29	538.12	401.76	813.13	321.25	-	-	-	-	-	-	-	-	-
TCONS_00015321	0.45	0.5	0.58	0.19	0.17	0.08	0.55	0.4	0.24	0.11	0.14	0.22	81	116	118	38	40	16	128	72	48	30	33	55	-	KFM06209.1 hypothetical protein AS27_13285, partial [Aptenodytes forsteri]	-	-	-	-	-	-	-
TCONS_00015345	0.19	0.4	0.34	0.15	0.14	0.12	0.39	0.89	0.5	0.14	0.29	0.11	14	39	29	13	14	10	38	67	41	16	29	12	-	XP_010153823.1 PREDICTED: sperm-associated antigen 6, partial [Eurypyga helias]	-	-	-	-	-	-	-
TCONS_00015439	0.81	0.56	0.59	0.21	0.17	0.1	0.81	1.48	1.12	0.28	0.16	0.34	63	56	51	18	17	8	81	114	94	32	17	36	-	-	-	-	-	-	-	-	-
TCONS_00015513	0.11	0.18	0.36	0.3	0.04	0.11	0.04	0.06	0	0.08	0.38	0	2	4	7	6	1	2	1	1	0	2	9	0	-	XP_015137443.1 PREDICTED: uncharacterized protein LOC420552 isoform X2 [Gallus gallus]	-	-	-	-	-	-	-
TCONS_00015518	0.75	0.84	0.75	0.59	0.46	0.57	0.22	0.53	0.29	0.3	0.47	0.42	48	69	54	43	39	40	18	34	20	29	41	37	-	KFP96364.1 1-aminocyclopropane-1-carboxylate synthase-like 1, partial [Haliaeetus albicilla]	-	-	-	-	-	-	-
TCONS_00015573	0.41	0.15	0.63	0.35	0.3	0.36	0.19	0.1	0.11	0.11	0.05	0.12	17	8	29	16	16	16	10	4	5	7	3	7	-	-	-	-	-	-	-	-	-
TCONS_00015579	0.65	0.39	0.34	0.42	0.59	0.28	0.34	0.04	0.36	0.01	0.45	0.12	15	11.51	8.94	10.83	17.91	7	10.1	1	9	0.38	14	3.69	-	-	-	-	-	-	-	-	-
TCONS_00015580	0	0.14	0.13	0.27	0	0	0.04	0	0	0.19	0	0.27	0	10.96	9.48	19.28	0.27	0	3.53	0	0	17.87	0	23.32	-	-	-	-	-	-	-	-	-
TCONS_00015581	0.78	0.81	0.71	0.65	0.66	0.48	0.3	0.12	0.27	0.35	0.17	0.56	113	150.53	116.57	106.89	126.81	76	56.37	17	43	76.76	34	111.99	-	EMC87574.1 Serine/threonine-protein phosphatase 2A catalytic subunit alpha isoform [Columba livia]	-	-	-	-	-	-	-
TCONS_00015591	0.55	0.25	0.49	0.41	0.32	0.23	0.19	0.34	0.2	0.84	0.76	1.46	31	18	31	26	24	14	14	19	12	71	58	114	-	-	-	-	-	-	-	-	-
TCONS_00015599	2.43	2.27	2.58	1.8	1.37	1.54	1.38	1.55	1.59	1.14	0.92	1.37	888.16	1065.29	1060	744	659	610.21	653	565	630.63	624	452	696	-	-	-	-	-	-	-	-	-
TCONS_00015600	0.26	0.05	0	0	0	0.37	0	0	0.15	0	0	0	95.84	25.71	0	0	0	146.79	0	0	58.37	0	0	0	-	-	-	-	-	-	-	-	-
TCONS_00015602	2.97	3.15	3.08	2.58	2.25	2.13	2.11	3.16	1.81	1.01	1.52	1.44	728.01	990.84	850.23	715.34	727.53	568.04	668.62	770.91	481.92	370.82	501.25	488.33	-	CDQ79478.1 unnamed protein product [Oncorhynchus mykiss]	Genetic Information Processing;Human Diseases	Infectious diseases;Replication and repair;Folding, sorting and degradation	ko05169//Epstein-Barr virus infection;ko03440//Homologous recombination;ko03050//Proteasome	K10881	-	-	-
TCONS_00015632	0.57	0.62	0.66	0.45	0.28	0.27	0.26	1.63	0	0.52	0	0.67	60.45	84.29	78.14	54.27	38.41	30.68	35.98	171.67	0	82.1	0	98.71	-	-	-	-	-	-	-	-	-
TCONS_00015633	0.04	0.04	0	0.51	0.11	0.6	0.6	0	1.24	0.44	0.75	0.47	3.44	4.71	0	52.8	13.59	60.31	71.7	0	124.34	61.61	93	60.14	-	-	-	-	-	-	-	-	-
TCONS_00015635	0	0	0.32	0	0	0	1.98	0	0.91	0	0	0	0	0	33.86	0	0	0	238.44	0	91.66	0	0	0	-	-	-	-	-	-	-	-	-
TCONS_00015636	0.22	0	0	0.24	0	0	0.43	0.18	0	0.12	0.73	0	4.11	0	0	4.93	0	0	10.26	3.33	0	3.29	18	0	-	-	-	-	-	-	-	-	-
TCONS_00015638	0.91	1.06	1.1	0.94	0.3	0.72	1.96	1.67	1.07	0.85	1.17	0.96	30	45	41	35	13	26	84	55	38.27	42	52	44	-	-	-	-	-	-	-	-	-
TCONS_00015678	0.27	0.2	0.1	0.03	0.04	0.12	0.15	0.22	0.08	0.06	0.01	0.05	15	14	6	2	3	7	11	12	5	5	1	4	-	-	-	-	-	-	-	-	-
TCONS_00015686	0.14	0.38	0.21	0.34	0.09	0.18	0.26	0.17	0.16	0.08	0	0.09	6	20	10	16	5	8	14	7	7	5	0	5	-	-	-	-	-	-	-	-	-
TCONS_00015700	1.49	0.98	3.16	1.42	0	0.63	0.35	1.38	1.48	1.38	0	0	13	11	31	14	0	6	4	12	14	18	0	0	-	-	-	-	-	-	-	-	-
TCONS_00015701	0	0	0	0	1.47	0	0	0	0	0	1.7	1.48	0	0	0	0	17	0	0	0	0	0	20	18	-	-	-	-	-	-	-	-	-
TCONS_00015745	0.08	0.04	0.02	0.11	0.04	0.17	0.89	0.32	0.76	0	0	0.01	28.11	16.04	8.41	45.01	17.66	66.78	412.2	113.45	293.66	0	0	5	-	-	-	-	-	-	-	-	-
TCONS_00015785	0.57	0.34	0.67	0.5	0.63	0.92	0.46	0.51	0.5	0.14	0.2	0.06	21	16	28	21	31	37	22	19	20	8	10	3	-	-	-	-	-	-	-	-	-
TCONS_00015803	0.28	0.39	0.27	0.47	0.26	0	0.47	1.12	0.3	0.3	0.51	1.44	45.53	83.15	49.01	86.4	56.95	0	99.51	182.75	54.14	73.33	112.89	328.67	-	XP_010077064.1 PREDICTED: mitochondrial import receptor subunit TOM7 homolog, partial [Pterocles gutturalis]	-	-	-	-	-	-	-
TCONS_00015824	0.2	0.64	0.55	0.96	1.49	1.41	0.72	1.31	0.62	0.14	0.1	0.1	12	49	37	65	118	92	56	78	40	13	8	8	-	-	-	-	-	-	-	-	-
TCONS_00015826	1.04	0.94	0.96	1.25	1.55	1.69	0.77	1.88	1.26	0.14	0.28	0.24	25	29	26	34	49	44	24	45	33	5	9	8	-	-	-	-	-	-	-	-	-
TCONS_00015827	0.05	0.08	0.18	0.73	0.35	0.76	0.32	0.72	0.57	0.07	0	0.04	1	2	4	16	9	16	8	14	12	2	0	1	-	-	-	-	-	-	-	-	-
TCONS_00015855	0.34	0.61	0.35	0.3	0.26	0.13	0.45	0.34	0.27	0.16	0.22	0.98	7	16	8	7	7	3	12	7	6	5	6	28	-	-	-	-	-	-	-	-	-
TCONS_00015862	0	0	0	0	0	0.11	0	0	0	0	0	0	0	0	0	0	0	10.12	0	0	0	0	0	0	-	KFR09957.1 Protein diaphanous 3, partial [Opisthocomus hoazin]	-	-	-	-	-	-	-
TCONS_00015863	0.41	0.32	0.58	0.16	0.32	0.4	0.32	0.14	0.31	0.99	1.14	0.41	52.8	52.92	84.1	23.13	54	56.03	53	17.56	43	190.14	198	73.78	-	KFR09957.1 Protein diaphanous 3, partial [Opisthocomus hoazin]	-	-	-	-	-	-	-
TCONS_00015864	0.14	0.21	0.17	0.11	0	0.06	0	0.18	0	0.5	0	0.09	16.2	32.08	21.9	14.87	0	7.85	0	20.44	0	86.86	0	14.22	-	KFR09957.1 Protein diaphanous 3, partial [Opisthocomus hoazin]	-	-	-	-	-	-	-
TCONS_00015874	0.45	0.37	0.21	0.49	0.5	0.44	0.03	0.21	0.13	0.02	0.05	0.02	13	14	7	16	19	14	1	6	4	1	2	1	-	-	-	-	-	-	-	-	-
TCONS_00015909	0	0	0	0	0.34	0.31	0	0	0.09	0	0	0	0	0	0	0	28.48	21.7	0	0	5.97	0	0	0	-	-	-	-	-	-	-	-	-
TCONS_00015910	0.61	0.61	0.75	1.78	2.27	2.51	1.45	1.17	1.17	0.66	1.13	0.69	76.47	98.31	106.41	253.21	378.15	343.93	237.55	146.45	160.77	124.44	192.08	121.03	-	-	-	-	-	-	-	-	-
TCONS_00015911	0	0	0	0.22	0.09	0.42	0	0.09	0	0	0	0	0	0	0	17.06	8.1	30.57	0	5.95	0	0	0	0	-	-	-	-	-	-	-	-	-
TCONS_00015912	0.05	0.2	0.17	0.24	0.77	0.98	0.22	0.26	0.23	0.05	0.48	0.45	3.53	18.69	14.59	19.84	75.48	79.8	21.45	19.6	18.27	5.56	48.45	46.97	-	-	-	-	-	-	-	-	-
TCONS_00015914	0.8	0.52	0.65	1.86	1.78	1.97	1.12	1.27	1.48	0.28	0.47	0.3	85	71	78	223.89	249.78	228	155	135	171	44	67.47	44	-	-	-	-	-	-	-	-	-
TCONS_00015930	18.15	18.63	19.05	10.35	7.5	10.85	5.27	4.78	3.94	2.96	3.38	3.51	343	452	405	221	187	223	129	90	81	84	86	92	-	-	-	-	-	-	-	-	-
TCONS_00015950	0	0	0	0.1	0	0.11	0	0.01	0	0	0	0	0	0	1.44	87.38	0	89.95	0	9.74	0	0	0	0	-	EMC85681.1 hypothetical protein A306_05878 [Columba livia]	Human Diseases;Organismal Systems;Metabolism	Environmental adaptation;Neurodegenerative diseases;Global and overview maps;Carbohydrate metabolism;Energy metabolism;Endocrine and metabolic diseases	ko01100//Metabolic pathways;ko04714//Thermogenesis;ko05016//Huntington disease;ko05010//Alzheimer disease;ko01200//Carbon metabolism;ko04932//Non-alcoholic fatty liver disease (NAFLD);ko05012//Parkinson disease;ko00190//Oxidative phosphorylation;ko00020//Citrate cycle (TCA cycle)	K00234	-	-	-
TCONS_00015963	0.65	0.48	0.48	0.47	0.22	0.42	0.21	0.18	0.27	0.15	0.1	0.1	68	65	56	56	31	48	29	19	31	24	14	15	-	XP_011583915.1 PREDICTED: juxtaposed with another zinc finger protein 1 [Aquila chrysaetos canadensis]	-	-	-	-	-	-	-
TCONS_00015966	0.38	0.29	0.46	0.29	0.08	0.31	0.11	0.18	0	0	0	0.11	54.09	53.2	74.23	47.59	14.52	49.01	21.05	25.28	0	0	0	22.22	-	-	-	-	-	-	-	-	-
TCONS_00015967	0.95	0.74	0.79	0.48	0.61	0.58	0.49	0.54	0.64	0.24	0.22	0.24	135.91	135.8	126.77	77.41	114.48	89.99	90.95	76.72	99	51	43	46.78	-	-	-	-	-	-	-	-	-
TCONS_00015974	0.32	0.15	0	0.06	0	0	0	0	0	0	0	0	5	3	0	1	0	0	0	0	0	0	0	0	-	-	-	-	-	-	-	-	-
TCONS_00015998	1.18	0.49	1.47	0.59	0	1.28	0	2.37	1.57	0.59	1.13	0.57	197.48	105.04	276.71	110.99	0	232.28	0	395.37	284.98	149.14	254.89	131.64	-	-	-	-	-	-	-	-	-
TCONS_00015999	1.42	2.11	1.65	1.9	2.1	1.33	3.17	0.34	1.45	0.8	0.79	0.99	238.52	453.96	311.29	359.01	465	241.72	687	56.63	264.02	199.86	179.11	230.36	-	-	-	-	-	-	-	-	-
TCONS_00016009	0.25	0.34	0.28	0.11	0.24	0.23	0.48	0.5	0.52	0.54	0.33	0.54	4	7	5	2	5	4	10	8	9	13	7	12	-	-	-	-	-	-	-	-	-
TCONS_00016046	0.45	0.81	0.68	0.55	0.47	0.58	0.38	0.56	0.64	0.07	0.1	0.1	13	30	22	18	18	18	14	16	20	3	4	4	-	KFR07529.1 Putative ATP-dependent RNA helicase DHX30, partial [Opisthocomus hoazin]	-	-	-	-	-	-	-
TCONS_00016124	0.38	0.32	0.34	0.42	0.71	0.49	0.44	0.54	0.55	0.15	0.15	0.13	69	76	69	87	172	97	104	99	110	42	36	33	-	-	-	-	-	-	-	-	-
TCONS_00016195	0.19	0.68	0.34	0	0.37	0.18	0.07	0.1	0	0.19	0.14	0	2	9	4	0	5	2	1	1	0	3	2	0	-	-	-	-	-	-	-	-	-
TCONS_00016218	0.41	0.25	0.66	0.46	0.46	2.3	0.32	1.53	3.73	0.1	0.14	0.11	66	52	121	85	99	406	67	248	660	25	31	25	-	-	-	-	-	-	-	-	-
TCONS_00016236	0.67	0.15	0.11	0.23	0.1	0.35	0.12	0.13	0.15	0.02	0.02	0.09	21	6	4	8	4	12	5	4	5	1	1	4	-	-	-	-	-	-	-	-	-
TCONS_00016244	0.67	0.56	0.62	0.59	0.47	0.5	0.74	0.83	0.56	0.51	0.34	0.49	73	78	76	73	67	59	105	90	67	83	50	74	-	-	-	-	-	-	-	-	-
TCONS_00016245	0.91	0.58	0.61	0.64	0.57	0.86	0.91	0.74	0.91	0.45	0.32	0.54	288	233	215	228	236	293	370	233	312	212	134	234	-	EMC82126.1 hypothetical protein A306_09944 [Columba livia]	-	-	-	-	-	-	-
TCONS_00016259	0.34	0.35	0.28	0	0	0.52	2.47	0.25	1.69	0.34	0.39	0	11	14.27	10	0	0	18	102.73	8.12	59	16.58	17	0	-	-	-	-	-	-	-	-	-
TCONS_00016260	0	0.21	0	0.27	0.28	0	0.29	3.71	0	0.31	0	0.48	0	8.73	0	10	12	0	12.27	120.88	0	15.42	0	22	-	-	-	-	-	-	-	-	-
TCONS_00016264	1.83	1.58	2.09	1.05	0.97	1.12	11.03	17.11	5.63	1.47	2.81	2.44	364	404	469	236	254.42	243	2846.36	3394	1219.12	440	753	673.55	-	-	-	-	-	-	-	-	-
TCONS_00016331	0.58	0.68	0.56	0.53	0.65	0.64	0.38	0.49	0.74	0.19	0.31	0.45	33	50	36	34	49	40	28	28	46	16	24	36	-	-	-	-	-	-	-	-	-
TCONS_00016345	0.29	0.65	0.59	0.7	0.6	0.35	0.23	0.63	0.42	0.14	0.15	0.39	7	20	16	19	19	9	7	15	11	5	5	13	-	-	-	-	-	-	-	-	-
TCONS_00016351	0.35	0.1	0.12	0.23	0	0.3	0.09	0	0	0.11	0	0.33	16.08	5.6	6.3	11.62	0	14.87	5.45	0	0	7.49	0	20.64	-	-	-	-	-	-	-	-	-
TCONS_00016352	0.42	0.77	1.16	0.7	0.68	0.75	0.85	0.64	0.77	0.23	0.3	0.47	46.92	109.4	144.7	87.38	100	91.13	122.55	71	93	38.51	45	72.36	-	-	-	-	-	-	-	-	-
TCONS_00016403	0.69	0	0.19	0	0	0	0.05	0	0.12	0.17	0	0.25	67.42	0	21.03	0	0	0	6.49	0	12.44	25.32	0	34.03	-	XP_012432209.1 PREDICTED: endogenous retrovirus group K member 18 Pol protein-like, partial [Taeniopygia guttata]	-	-	-	-	-	-	-
TCONS_00016404	0	0.17	0	0	0.04	0	0.51	0	0	0	0.06	0	0	21.76	0	0	4.56	0	65.48	0	0	0	7.4	0	-	XP_012432209.1 PREDICTED: endogenous retrovirus group K member 18 Pol protein-like, partial [Taeniopygia guttata]	-	-	-	-	-	-	-
TCONS_00016454	0.3	0.3	0	0	0.03	0.35	0.07	0.04	0	0.14	0.19	0	6.99	9	0	0	0.94	8.85	1.96	0.91	0	4.93	5.95	0	-	-	-	-	-	-	-	-	-
TCONS_00016455	0.05	0	0.07	0.22	0.11	0.18	0.04	0.05	0.04	0.03	0.07	0	2.01	0	3	10	6.06	8.15	2.04	2.09	2	2.07	4.05	0	-	-	-	-	-	-	-	-	-
TCONS_00016467	0	0	0	0	0	0.08	0.07	0	0	0.23	0.26	0.12	0	0	0	0	0	1	1	0	0	4	4	2	-	-	-	-	-	-	-	-	-
TCONS_00016500	0.07	0.38	0	0	0.19	0	0.16	0.25	0	0.66	1.83	0.53	3.46	24.17	0	0	12.03	0	9.91	12.13	0	48.52	121.45	36.49	-	-	-	-	-	-	-	-	-
TCONS_00016504	0	0	0	0	0	0	0	0	2.42	0	0	0	0	0	0	0	0	0	0	0	121.04	0	0	0	-	-	-	-	-	-	-	-	-
TCONS_00016505	0.1	1.96	1.91	2.56	0.37	0.95	1.68	1.1	0.12	7.75	0.05	14.08	4.44	114.85	97.93	132.05	22.45	47.05	99.12	50.04	6.09	530.28	3.05	891.47	-	-	-	-	-	-	-	-	-
TCONS_00016506	1.83	1.92	2.33	1.59	1.36	1.29	1.09	1.17	1.56	0.83	0.84	1.36	306.09	413.99	439.07	301.95	300.51	235.95	236.97	194.83	284.87	209.2	188.51	317.04	-	-	-	-	-	-	-	-	-
TCONS_00016532	0.77	0.83	1.06	1.63	1.26	1.3	0.4	0.43	0.32	0.34	0.64	0.41	42	58	65	100	90	77	28	23	19	28	47	31	-	-	-	-	-	-	-	-	-
TCONS_00016596	1.08	1.04	0.93	0.22	0.22	0.37	0.14	0.18	0.23	0.07	0.08	0.14	254	313	246	58	69	95	42	42	59	24	25	45	-	XP_009328022.1 PREDICTED: low-density lipoprotein receptor-related protein 4 [Pygoscelis adeliae]	-	-	-	-	-	-	-
TCONS_00016621	3.33	2.43	2.41	2.03	2.02	2.32	2.1	1.9	1.57	1.21	1.22	1.32	240	225	195	165	192	182	196	136	123	131	118	132	-	-	-	-	-	-	-	-	-
TCONS_00016738	0.54	0.58	0.65	0.5	0.36	0.36	0.16	0.26	0.08	0.07	0.09	0.19	39	54	53	41	34	28	15	19	6	8	9	19	-	-	-	-	-	-	-	-	-
TCONS_00016758	3.48	3.64	4.19	1.61	1.26	1.35	1.24	1.04	1.03	1.27	1.13	1.61	361	484	488	188	172	152	167	107	116	198	158	232	-	-	-	-	-	-	-	-	-
TCONS_00016878	0.2	0.53	0.49	0	0	0.06	0	0	0	0	0	0	3	10	8	0	0	1	0	0	0	0	0	0	-	-	-	-	-	-	-	-	-
TCONS_00016880	0.19	0.38	0.04	0	0	0	0	0	0	0	0	0	4	10	1	0	0	0	0	0	0	0	0	0	-	-	-	-	-	-	-	-	-
TCONS_00016916	0.23	0.51	0.56	0.07	0	0.05	0.11	0.09	0.16	0.05	0.02	0.08	20.97	58.43	56.32	7.51	0	4.61	13	8.13	16	7	2	10.06	-	-	-	-	-	-	-	-	-
TCONS_00016931	0.52	0.49	0.39	0.35	0.09	0.22	0.46	0.28	0.51	0.16	0	0.11	13	16	11	10	3	6	15	7	14	6	0	4	-	-	-	-	-	-	-	-	-
TCONS_00016971	0.62	1.03	0.8	0.42	0.79	0.53	0.73	1.46	2.05	0.2	0.28	0.48	11.93	25.47	17.39	9.16	20.13	11.04	18.31	28.06	42.83	5.86	7.26	12.91	-	-	-	-	-	-	-	-	-
TCONS_00017021	0.43	0	0	0.34	0.2	0.29	0	0	0	0	0.37	0.42	23.35	0	0	20.91	14.26	17.53	0	0	0	0	27	32	-	-	-	-	-	-	-	-	-
TCONS_00017022	0.45	1.4	1.24	2.07	1.63	0.61	1.03	1.25	1.72	0.82	0	0	24.65	98	76	128.09	117.74	36.47	73	68	102	67	0	0	-	-	-	-	-	-	-	-	-
TCONS_00017076	1.67	1.88	1.86	2.43	2.4	1.98	0.67	0.53	1.02	0.52	0.39	0.73	110	159	138	181	209	142	57	35	73	51	35	67	-	-	-	-	-	-	-	-	-
TCONS_00017082	3.62	3.4	3.77	2.09	1.82	2.17	1.48	1.64	1.73	0.87	0.74	1.13	674.8	815.29	792	441	447.5	441	358.52	305	351.01	242.11	185	291.87	-	-	-	-	-	-	-	-	-
TCONS_00017121	0.45	0.21	0.37	0.08	0.29	0.25	0.11	0.03	0.16	0.34	0.13	0.09	15	9	14	3	13	9	5	1	6	17	6	4	-	-	-	-	-	-	-	-	-
TCONS_00017123	1.12	1.21	1.29	1.21	0.87	1.15	0.64	0.77	0.68	0.44	0.55	0.43	125	173	162	153	128	139	93	86	83	73	83	67	-	-	-	-	-	-	-	-	-
TCONS_00017292	1.08	0.51	0.26	0.3	0.38	0.27	0.04	0	0.29	0.04	0.16	0.19	41	25	11	13	19	11	2	0	12	2	8	10	-	-	-	-	-	-	-	-	-
TCONS_00017298	0.36	1.31	0.61	0.78	0.67	0.6	2.11	0.79	0.52	0.11	0.34	0.44	11.32	52.22	21.4	27.45	27.49	20.15	85.02	24.46	17.59	5	14	19	-	-	-	-	-	-	-	-	-
TCONS_00017322	0	0.19	0.3	0	0.1	0	0	0	0.1	0	0	0	0	14.75	20.26	0	8.24	0	0	0	6.81	0	0	0	-	KQK73349.1 hypothetical protein AAES_167888 [Amazona aestiva]	-	-	-	-	-	-	-
TCONS_00017323	0.6	0.1	0	0	0	0.06	0	0	0	0	0	0	33.18	7.1	0	0	0	3.89	0	0	0	0	0	0	-	KQK73349.1 hypothetical protein AAES_167888 [Amazona aestiva]	-	-	-	-	-	-	-
TCONS_00017324	0.07	0.21	0.24	0.1	0	0	0	0	0	0	0	0	4.58	16.61	16.33	6.93	0	0	0	0	0	0	0	0	-	KQK73349.1 hypothetical protein AAES_167888 [Amazona aestiva]	-	-	-	-	-	-	-
TCONS_00017360	0	0	0	0.23	0	0.08	0	0	0	0	0	0	0	0	0	3	0	1	0	0	0	0	0	0	-	-	-	-	-	-	-	-	-
TCONS_00017361	0.43	0.67	0.38	0.03	0.05	0.03	0.03	0	0	0.02	0.05	0	12	24	12	1	2	1	1	0	0	1	2	0	-	-	-	-	-	-	-	-	-
TCONS_00017555	1.7	1.63	1.86	1.6	1.61	2.04	0.84	0.84	0.84	0.31	0.56	0.53	462	569	569	492	578	604	296	227	248	126	205	200	-	KFM02097.1 hypothetical protein AS27_14344, partial [Aptenodytes forsteri]	-	-	-	-	-	-	-
TCONS_00017572	0.45	0.21	0.21	0.53	0.32	0.54	0.41	0.52	0.28	0.03	0.1	0.02	27	16	14	36	25	35	32	31	18	3	8	2	-	-	-	-	-	-	-	-	-
TCONS_00017592	0	0	0.19	0.26	0.16	0.61	0.66	0.85	0.25	0	0	0	0	0	12.15	17	12.23	38	49.14	48.95	15.56	0	0	0	-	-	-	-	-	-	-	-	-
TCONS_00017593	0.41	0.41	0.06	0	0.39	0	0.14	0.23	0.68	0.08	0.07	0.22	22	28	3.85	0	27.77	0	9.86	12.05	39.44	6	5	16	-	-	-	-	-	-	-	-	-
TCONS_00017603	0.17	0.57	0.24	0.22	0.2	0.32	0.1	0.28	0.17	0.08	0.26	0.31	12	52	19	18	19	25	9	20	13	9	25	31	-	-	-	-	-	-	-	-	-
TCONS_00017616	0.52	0.38	0.62	1.53	0.91	1.42	0.06	0.01	0.02	0.01	0.01	0.02	72	68	97	241	167	214	10	1	3	3	1	4	-	EMC86496.1 hypothetical protein A306_04974 [Columba livia]	-	-	-	-	-	-	-
TCONS_00017619	0.2	0.09	0.3	0.52	0.33	0.81	0	0	0.05	0	0.01	0.02	15	9	26	45	33	67	0	0	4	0	1	2	-	-	-	-	-	-	-	-	-
TCONS_00017629	0	0.07	0	0.11	0.06	0.46	0	0	0	0	0	0.03	0	2	0	3	2	12	0	0	0	0	0	1	-	-	-	-	-	-	-	-	-
TCONS_00017719	0.6	0.97	0.53	0.37	0.42	0.25	0.39	0.56	0.3	0.15	0.03	0.13	13	27	13	9	12	6	11	12	7	5	1	4	-	-	-	-	-	-	-	-	-
TCONS_00017775	0.57	0.35	0.46	0.03	0.31	0	0.14	0.06	0.08	0.34	0	0.28	16.62	13.09	15.1	1.07	11.77	0	5.4	1.63	2.52	14.86	0	11.46	-	-	-	-	-	-	-	-	-
TCONS_00017810	0.24	0.86	0.44	0.43	0.09	0.23	0.28	0.61	0.68	0.41	0.27	0.62	2	9	4	4	1	2	3	5	6	5	3	7	-	-	-	-	-	-	-	-	-
TCONS_00017899	0.32	0	1.07	0.44	0.46	0.71	0	0	0.48	0	0.39	0	31.08	0	116.51	48.05	59.38	75	0	0	51	0	51	0	-	-	-	-	-	-	-	-	-
TCONS_00017900	0.67	1.22	0.42	0.62	0.12	0	0.26	0.13	0	0.24	0	0.26	63.92	149	45.49	66.95	15.62	0	32	12	0	34	0	34	-	-	-	-	-	-	-	-	-
TCONS_00018078	0	0	0	0	0	0	0.06	0.26	0.24	0	0	0	0	0	0	0	0	0	3.31	10.4	10.31	0	0	0	-	-	-	-	-	-	-	-	-
TCONS_00018079	3.22	2.61	2.73	3.45	3.74	3.49	3.54	3.44	3.57	1.84	1.73	1.79	618.93	645.54	590.63	749.87	949.86	729.2	881.99	658.87	745.92	530.32	447.52	477.87	-	-	-	-	-	-	-	-	-
TCONS_00018081	2.24	2.13	2.07	2.88	2.8	2.48	1.98	1.79	2.86	1.22	1.24	1.21	227.07	277.46	235.37	329.13	374.14	272.8	259.7	180.73	314.77	184.68	168.48	170.13	-	-	-	-	-	-	-	-	-
TCONS_00018112	0.24	0	0	0	0	0	0	0	0	0.3	0	0	7	0	0	0	0	0	0	0	0	13	0	0	-	-	-	-	-	-	-	-	-
TCONS_00018205	0	0	0	0.17	0.43	0	3.07	1.52	1.4	0.32	0.42	0.27	0	0	0	2	6	0	42	16	16	5	6	4	-	-	-	-	-	-	-	-	-
TCONS_00018206	0	0	0	0	0.17	0	0.71	0.69	0.63	0	0.26	0	0	0	0	0	2	0	8	6	6	0	3	0	-	-	-	-	-	-	-	-	-
TCONS_00018247	1.76	1.4	1.97	1.16	0.96	1.27	0.91	1.12	1.1	0.46	0.48	0.72	106	108	133	79	76	83	71	67	72	41	39	60	-	-	-	-	-	-	-	-	-
TCONS_00018259	0.17	0.35	0.18	0.45	0.54	0.52	0.04	0.06	0.08	0.09	0.04	0	6	16	7	18.01	25	20	2	2	3	5	2	0	-	-	-	-	-	-	-	-	-
TCONS_00018267	0	0	0	0.18	0.08	0	0	0.2	0	0	0.3	0	0	0	0	2	1	0	0	2	0	0	4	0	-	-	-	-	-	-	-	-	-
TCONS_00018278	3.43	2.96	3.18	2.18	3.01	2.8	2.41	3.11	4.18	1.05	1.91	1.7	566.19	627.72	591.01	405.64	656.28	503.37	516.06	511.11	750.35	260.13	423.8	389.8	-	-	-	-	-	-	-	-	-
TCONS_00018360	0	0.18	0	0	0	0.11	0	0	0	0	0	0	0	2	0	0	0	1	0	0	0	0	0	0	-	-	-	-	-	-	-	-	-
TCONS_00018373	0.61	0.38	0.33	0.16	0.09	0.84	0.24	0.06	0.28	0	0	0.04	10	8	6	3	2	15	5	1	5	0	0	1	-	-	-	-	-	-	-	-	-
TCONS_00018379	0.57	0.89	1.13	0.75	0.5	1.15	0.88	0.93	0.76	0.08	0.16	0.09	83	166	184	123	96	181	166	134	120	17	32	18	-	-	-	-	-	-	-	-	-
TCONS_00018440	0.13	0.15	0.09	0.3	0.07	0.15	0.46	0.42	0.79	0.28	0.26	0.49	13	20	11	35	10	17	61	43	88	44	36	70	-	-	-	-	-	-	-	-	-
TCONS_00018444	3.27	3.53	3.52	4.57	2.6	4.14	4.6	6.32	7.28	2.86	3.37	3.76	62	86	75	98	65	85.33	113	119.43	150	81.28	86	99	-	-	-	-	-	-	-	-	-
TCONS_00018454	0.46	0.37	0.54	0.57	0.31	0.3	0.04	0.05	0.2	0.02	0.09	0.05	26	27	34	36	23	18	3	3	12	2	7	4	-	-	-	-	-	-	-	-	-
TCONS_00018462	0	0.57	0.27	0	0.18	0.58	0	0.36	0.38	0.04	0.02	0	0	20.33	8.66	0	6.74	17.8	0	10.13	11.68	1.52	0.87	0	-	-	-	-	-	-	-	-	-
TCONS_00018486	0.37	0.42	0.39	0.15	0.25	0.04	0.03	0.13	0.14	0.03	0	0.02	17	25	20	8	15	2	2	6	7	2	0	1	-	-	-	-	-	-	-	-	-
TCONS_00018512	0	0.75	0	0.34	0.1	0.14	1.02	0	0	0.12	0.04	0.14	0	11.07	0	4.39	1.51	1.7	15.08	0	0	2.06	0.54	2.21	-	-	-	-	-	-	-	-	-
TCONS_00018513	0.63	0.45	1.23	1.09	0.39	0.63	0.48	0.85	0.95	0.24	0.31	0.12	14	12.93	31	27.61	11.49	15.3	13.92	19	23	7.94	9.46	3.79	-	-	-	-	-	-	-	-	-
TCONS_00018517	1.95	2.57	1.69	1.81	1.97	2.22	0.72	1.68	1.07	1.15	1.83	1.04	42	71	41	44	56	52	20	36	25	37	53	31	-	EMC77429.1 hypothetical protein A306_15251 [Columba livia]	-	-	-	-	-	-	-
TCONS_00018527	0.35	0.52	0.48	0.11	0.14	0.12	0.02	0	0.06	0	0	0.05	11	21	17	4	6	4	1	0	2	0	0	2	-	-	-	-	-	-	-	-	-
TCONS_00018675	0.42	0.88	0.8	0.42	0.86	0.27	0.69	0.6	0.77	0.72	0.22	0.6	7	19	15	8	19	5	15	10	14	18	5	14	-	-	-	-	-	-	-	-	-
TCONS_00018716	0.25	0.23	0.31	0.56	0.4	0.58	0.05	0.17	0.14	0	0.01	0.01	29	33	40	72	60	72	7	19	17	0	2	2	-	-	-	-	-	-	-	-	-
TCONS_00018735	0.65	0.24	1.96	1.95	1.46	2.16	1.62	2.67	0.21	0.04	0.11	5.57	23	11	78	78	68	83	74	94	8	2	5	273	-	-	-	-	-	-	-	-	-
TCONS_00018744	1.33	0.57	1.34	0	0	0.78	0.41	0	0	0	0.62	0	87	47.7	99	0	0	55.44	35	0	0	0	55.19	0	-	XP_018862435.1 PREDICTED: uncharacterized protein LOC109022684 [Parus major]	-	-	-	-	-	-	-
TCONS_00018745	0	0.56	0	0.69	0.63	0.08	0	0.34	0.27	0.22	0.04	0.52	0	46.3	0	50	54	5.56	0	22	19	21	3.81	47	-	XP_018862435.1 PREDICTED: uncharacterized protein LOC109022684 [Parus major]	-	-	-	-	-	-	-
TCONS_00018782	0.39	0.92	1.18	0.48	0.41	0.99	0.42	0.64	0.9	0.1	0.36	0.49	8	24	27	11	11	22	11	13	20	3	10	14	-	XP_009559900.1 PREDICTED: protein Daple [Cuculus canorus]	-	-	-	-	-	-	-
TCONS_00018923	0	0	0	0	0	0	0	0	0	0	0.91	0.11	0	0	0	0	0	0	0	0	0	0	8	1	-	-	-	-	-	-	-	-	-
TCONS_00018953	0.18	0.15	0.12	0.24	0.26	0.21	0.21	0.36	0.36	0.16	0.1	0.07	24.95	26.86	17.82	37.64	46.45	31.06	37.6	48.68	54.29	33.09	18.91	12.82	-	-	-	-	-	-	-	-	-
TCONS_00018979	0.07	0.08	0.08	0.22	0.13	0.11	0.48	0.37	0.65	0.18	0.24	0.17	4.14	6.05	5.42	14.97	10.4	7.14	37.03	22.09	42.17	15.81	19.4	13.9	-	-	-	-	-	-	-	-	-
TCONS_00018999	0	0.05	0	0.07	0	0	0	0.13	0	0.29	0.06	0.41	0	1.5	0	1.85	0	0	0	3	0	10.24	2	13.34	-	-	-	-	-	-	-	-	-
TCONS_00019000	0.23	0	0.05	0.31	0.17	0.05	0.04	0	0	0	0.04	0	4	0	1	6.15	4	1	1	0	0	0	1	0	-	-	-	-	-	-	-	-	-
TCONS_00019001	0	0	0	0	0	0	0	0	0.14	0	0	0	0	0	0	0	0	0	0	0	3	0	0	0	-	-	-	-	-	-	-	-	-
TCONS_00019026	0.84	0.15	0.16	0	0.48	0	0.49	0.6	0	0	0.12	0.33	24.57	5.71	5.37	0	18.41	0	18.4	17.37	0	0	4.84	13.42	-	-	-	-	-	-	-	-	-
TCONS_00019027	1.79	1.96	1.3	1.19	0.83	2.35	0.8	0.32	1.87	0.45	0.21	0.95	82.43	116.29	67.63	62	50.59	118	47.6	14.63	94	31	13.16	60.58	-	-	-	-	-	-	-	-	-
TCONS_00019102	0.13	0.16	0.18	0.36	0.36	0.66	0.11	0.07	0.12	0	0	0	11	17	17	34	40	60	12	6	11	0	0	0	-	-	-	-	-	-	-	-	-
TCONS_00019130	0	0	0.14	0	0.12	0.57	0.24	0.15	2.26	0.1	0.11	0	0	0	1	0	1	4	2	1	16	1	1	0	-	-	-	-	-	-	-	-	-
TCONS_00019176	2.02	1.42	3.34	1.78	1.38	1.75	5.21	1.64	1.78	0.75	1.92	0.94	196	177	365	196	177	185	656	159	188	110	251	127	-	-	-	-	-	-	-	-	-
TCONS_00019189	0	0.04	0	0.15	0.08	0	0.13	0	0.41	0.04	0.04	0.4	0	1	0	3	2	0	3	0	8	1	1	10	-	-	-	-	-	-	-	-	-
TCONS_00019213	0.05	0.17	0.33	0.1	0	0.1	0.08	0.05	0	0.07	0	0	1	4	7	2	0	2	2	1	0	2	0	0	-	-	-	-	-	-	-	-	-
TCONS_00019219	0.51	0.55	0.57	0.52	0.73	0.65	0.41	0.28	0.37	0.31	0.19	0.23	110	151	137	127	208	151	113	60	86	101	55	69	-	EMC86496.1 hypothetical protein A306_04974 [Columba livia]	-	-	-	-	-	-	-
TCONS_00019222	0	0	0	0	0.2	0	0	0.09	0	0.09	0	0.11	0	0	0	0	10.85	0	0	3.57	0	5.5	0	6.13	-	KFR09957.1 Protein diaphanous 3, partial [Opisthocomus hoazin]	-	-	-	-	-	-	-
TCONS_00019223	0.49	0.37	0.22	0.54	0.36	0.29	0.24	0.02	0.08	0	0	0.13	26.16	25.14	12.98	32.37	25.31	16.77	16.71	0.96	4.93	0	0	9.73	-	KFR09957.1 Protein diaphanous 3, partial [Opisthocomus hoazin]	-	-	-	-	-	-	-
TCONS_00019225	0.24	0.14	0.19	0.24	0.16	0.12	0.04	0	0.16	0.07	0.01	0.04	12.15	9.16	11.14	13.85	11	6.48	2.77	0	8.71	5.05	1	3.14	-	-	-	-	-	-	-	-	-
TCONS_00019228	0.21	0.26	0.33	0.42	0.13	0	0	0.09	0	0.09	0.01	0.04	5.33	8.27	9.3	11.93	4.26	0	0	2.23	0	3.35	0.5	1.28	-	EOB02101.1 hypothetical protein Anapl_16294 [Anas platyrhynchos]	-	-	-	-	-	-	-
TCONS_00019231	0	0	0.29	0.45	0.07	0.24	0.08	0	0.09	0.05	0.05	0	0	0	62.47	97.47	17.89	49.86	19.7	0	18.43	14.6	13.5	0	-	EOB02101.1 hypothetical protein Anapl_16294 [Anas platyrhynchos]	-	-	-	-	-	-	-
TCONS_00019236	0.19	0.49	0.52	0.47	0.08	0.37	0.08	0.15	0.05	0	0	0.14	3.86	12.53	11.59	10.7	2	8	2	3	1	0	0	4	-	-	-	-	-	-	-	-	-
TCONS_00019237	0.3	0.52	0.42	0.04	0.06	0.12	0.03	0.17	0.1	0.04	0.05	0	14.14	31.47	22.41	2.3	4	6	2	8	5	3	3	0	-	-	-	-	-	-	-	-	-
TCONS_00019306	0.85	0.38	0.5	0.31	0.11	1.23	0.05	0	0	0.23	0.05	0.05	12	7	8	5	2	19	1	0	0	5	1	1	-	-	-	-	-	-	-	-	-
TCONS_00019380	0	0	0.04	0.14	0.24	0.15	0.28	0.56	0.07	0.08	0.18	0.11	0	0	1	4	8	4	9	14	2	3	6	4	-	-	-	-	-	-	-	-	-
TCONS_00019383	0	0.15	0	0.11	0	0.09	0.28	0.12	0.71	0	0.03	0.1	0	6.66	0	4.16	0	3.25	12.63	4.13	27.03	0	1.57	4.77	-	-	-	-	-	-	-	-	-
TCONS_00019384	0.05	0.02	0.01	0.2	0.17	0.23	0.38	0.07	0.32	0.1	0.02	0.18	3	1.54	1	14.29	14	15.88	30.8	4.36	22.09	9	2	15.8	-	EMC82126.1 hypothetical protein A306_09944 [Columba livia]	-	-	-	-	-	-	-
TCONS_00019385	0.06	0.09	0	0.26	0.25	0.17	0.28	0.23	0.17	0.39	0.02	0.11	1	1.8	0	4.55	5	2.88	5.57	3.51	2.88	9	0.43	2.44	-	-	-	-	-	-	-	-	-
TCONS_00019476	0.12	0.07	0.08	0.94	0.47	1.36	0.09	0.27	0.46	0	0	0	4	3	3	36	21	50	4	9	17	0	0	0	-	-	-	-	-	-	-	-	-
TCONS_00019529	0.4	0.21	0.22	7.59	10.33	11.21	32.39	43.34	45.31	0.98	2.09	1.26	32	22	20	689	1095	979	3370	3468	3956	118	226	141	-	-	-	-	-	-	-	-	-
TCONS_00019550	0	0	0	0.08	0	0	0.25	0	0	0.11	0	0	0	0	0	4	0	0	15	0	0	8.1	0	0	-	-	-	-	-	-	-	-	-
TCONS_00019551	0	0	0	0	0	0	0	1.47	0.72	0.05	0.06	0.47	0	0	0	0	0	0	0	71	38	3.9	4	32	-	-	-	-	-	-	-	-	-
TCONS_00019590	3.7	4.29	4.92	4.23	3.01	2.32	2.51	3.17	3.4	1.08	2.28	2.47	41	61	61.41	53	44	28	36	35	41	18	34	38	-	EMC81459.1 RING finger protein 4, partial [Columba livia]	-	-	-	-	-	-	-
TCONS_00019595	0.81	0.71	0.87	0.52	0.42	0.77	0.14	0.34	0.48	0.25	0.36	0.58	120	134	144	86	81	123	27	50	77	56	71	119	-	KFM02097.1 hypothetical protein AS27_14344, partial [Aptenodytes forsteri]	-	-	-	-	-	-	-
TCONS_00019706	0.61	0.21	0.36	0.21	1.3	0.66	7.97	4.73	3.48	0.4	0.02	0.31	38	17	25	15	107	45	645	294	236	37	2	27	-	XP_009576578.1 PREDICTED: mimitin, mitochondrial [Fulmarus glacialis]	-	-	-	-	-	-	-
TCONS_00019707	0.73	0.56	0.68	0.44	1.65	0.52	7.83	7.67	3.32	1.77	0.22	0.64	192.97	189.97	202.49	132.36	574.72	148.35	2675.04	2015.42	950.63	700.2	78.06	234.51	-	KFP04029.1 Neuronal acetylcholine receptor subunit alpha-4 [Calypte anna]	Metabolism;Organismal Systems	Global and overview maps;Endocrine system;Lipid metabolism	ko01100//Metabolic pathways;ko03320//PPAR signaling pathway;ko00561//Glycerolipid metabolism	K00864	-	-	-
TCONS_00019708	2.15	1.98	2.24	1.72	1.98	2.05	4.72	5.18	2.13	1.18	1.23	1.36	365.61	433.19	428.55	330.75	443.2	379.38	1039.58	876.87	393.2	301.62	280.32	321.99	-	KFP04029.1 Neuronal acetylcholine receptor subunit alpha-4 [Calypte anna]	Metabolism;Organismal Systems	Global and overview maps;Lipid metabolism;Endocrine system	ko01100//Metabolic pathways;ko03320//PPAR signaling pathway;ko00561//Glycerolipid metabolism	K00864	-	-	-
TCONS_00019710	0.37	0.2	0.47	0.24	0.68	0.23	5.93	5.08	1.47	1.28	0.06	0.43	27	19	39	20	66	18	562	370	117	140	6	44	-	KFV76460.1 hypothetical protein N308_05935, partial [Struthio camelus australis]	-	-	-	-	-	-	-
TCONS_00019712	0.15	0	0	0.12	0.14	0.15	4.13	0	0	0.14	0.01	0.17	10.5	0	0	10	13.4	11.5	387	0	0	15.5	1	17	-	EMP38895.1 hypothetical protein UY3_03935 [Chelonia mydas]	-	-	-	-	-	-	-
TCONS_00019713	0.15	0.28	0.43	0.12	0.56	0.15	0	4.37	1.32	0.14	0.01	0.17	10.5	26	35	10	53.6	11.5	0	315	104	15.5	1	17	-	EMP38895.1 hypothetical protein UY3_03935 [Chelonia mydas]	-	-	-	-	-	-	-
TCONS_00019777	0.06	0.22	0.05	0.05	0.08	0.11	0.19	0.32	0.35	0.27	0.45	0.13	3	14	3	3	5	6	12	16	19	20	30	9	-	-	-	-	-	-	-	-	-
TCONS_00019790	0	0	0.14	0	0.04	0.05	0.12	0.16	0	0.04	0	0.34	0	0	3	0	1	1	3	3	0	1	0	9	-	-	-	-	-	-	-	-	-
TCONS_00019839	1.06	1	1.68	1.35	1.7	1.6	0.72	1.26	1.11	4	2.51	2.1	39.37	47.76	69.97	56.36	83.03	64.5	34.58	46.34	44.81	222.09	124.98	108.2	-	XP_009885976.1 PREDICTED: small integral membrane protein 20 [Charadrius vociferus]	-	-	-	-	-	-	-
TCONS_00019840	1.78	1.91	1.47	1.38	1.34	1	1.03	1.85	1.39	0.06	1.15	0.9	121.95	167.73	113.24	106.71	121.5	74.82	91.34	126.51	103.84	6.24	106.3	85.2	-	XP_011583243.1 PREDICTED: small integral membrane protein 20 isoform X1 [Aquila chrysaetos canadensis]	-	-	-	-	-	-	-
TCONS_00019883	0	0	0	0	0	0	0	0	0	0.23	0	0	0	0	0	0	0	0	0	0	0	3	0	0	-	-	-	-	-	-	-	-	-
TCONS_00019938	0	0	0.02	0	0.02	0.04	0.25	0.64	0.38	0	0	0	0	0	1	0	1	2	16	31	20	0	0	0	-	-	-	-	-	-	-	-	-
TCONS_00019956	0	0	0	0	0	0	0	0	0	0.35	0	0	0	0	0	0	0	0	0	0	0	4	0	0	-	-	-	-	-	-	-	-	-
TCONS_00019963	0	0	0	0	0	0	0	0	0	0.3	0	0	0	0	0	0	0	0	0	0	0	15	0	0	-	-	-	-	-	-	-	-	-
TCONS_00020005	0	0.16	0.28	0.13	0.1	0.15	0.17	0.48	0.09	0.09	0.11	0.09	0	49.51	76.63	34.72	32.89	38.76	54.68	116.42	24.42	32.84	36.17	31.64	-	-	-	-	-	-	-	-	-
TCONS_00020006	0	0	0.32	0.58	0.15	0.39	0.21	0.48	0.19	0.12	0.16	0.68	0	0	75.98	138.29	41.44	89.91	57.36	101.03	44.58	36.73	46.63	198.6	-	-	-	-	-	-	-	-	-
TCONS_00020007	2.11	1.83	2.51	1.56	2.12	2.28	2.87	3.37	1.99	1.09	1.22	2	326.03	362.11	435.39	271.91	432.43	382.5	574.71	518.55	334.95	252.01	253.92	429.8	-	-	-	-	-	-	-	-	-
TCONS_00020009	0.62	0.22	0	0	0.17	0	0.43	0	0.52	0.3	0.17	0.32	124.26	56.38	0	0.08	44.23	0	111.25	0	113.05	90.41	45.88	89.96	-	-	-	-	-	-	-	-	-
TCONS_00020010	0.13	0	0	0	0	0.07	0	0	0	0	0.36	0	25.72	0	0	0	0	15.83	0	0	0	0	93.4	0	-	-	-	-	-	-	-	-	-
TCONS_00020076	0.16	0.04	0.1	0.05	0.08	0.49	0.08	0	0.05	0	0	0.08	3	1	2	1	2	10	2	0	1	0	0	2	-	-	-	-	-	-	-	-	-
TCONS_00020175	0.6	0	0	0	0	0	0	0	0	0	0.09	0	5	0	0	0	0	0	0	0	0	0	1	0	-	-	-	-	-	-	-	-	-
TCONS_00020177	0.15	0.03	0.13	0.03	0	0.14	0.03	0.41	0.07	0	0	0.08	4	1	4	1	0	4	1	11	2	0	0	3	-	-	-	-	-	-	-	-	-
TCONS_00020180	0.34	0.19	0.09	0.04	0.04	0	0.08	0.05	0.23	0.1	0.07	0	7	5	2	1	1	0	2	1	5	3	2	0	-	-	-	-	-	-	-	-	-
TCONS_00020259	0.16	0.06	0	0.07	0.36	0	0.55	0.16	0.36	0.48	0.24	0.34	2	1	0	1	6	0	9	2	5	9	4	6	-	XP_005282042.1 PREDICTED: EF-hand calcium-binding domain-containing protein 6-like isoform X1 [Chrysemys picta bellii]	-	-	-	-	-	-	-
TCONS_00020260	0	0	0.08	0	0	0	0	0	0	0	0.26	0	0	0	1	0	0	0	0	0	0	0	4	0	-	-	-	-	-	-	-	-	-
TCONS_00020265	0.21	0.12	0.11	0	0	0	0.29	0.57	0.35	0.18	0	0.46	31.97	23.54	18.45	0	0	0	58.32	87	58.48	40.95	0	97.24	-	XP_005282042.1 PREDICTED: EF-hand calcium-binding domain-containing protein 6-like isoform X1 [Chrysemys picta bellii]	-	-	-	-	-	-	-
TCONS_00020269	0	0	0	0.15	0.1	0.18	0.08	0	0.28	0.61	0.14	0.18	0	0	0	25.76	18.93	29.31	15.78	0	45.29	137.05	29	36.76	-	-	-	-	-	-	-	-	-
TCONS_00020271	0.17	0.02	0.01	0.03	0.01	0.02	0.03	0	0.24	0	0	0	11.03	1.46	0.55	2.24	1.07	1.69	2.9	0	17.23	0	0	0	-	-	-	-	-	-	-	-	-
TCONS_00020307	0.53	0.31	0.4	0.57	0.53	0.56	0.6	0.38	0.34	0.18	0.1	0.16	36	27	31.08	43.82	48	42	53	26	25	19	9	15	-	EMC89440.1 Putative uncharacterized transposon-derived protein ZK1236.4, partial [Columba livia]	-	-	-	-	-	-	-
TCONS_00020332	0	0.13	0	0	0	0.07	0	0.16	0.07	0	0.06	0.29	0	2	0	0	0	1	0	2	1	0	1	5	-	-	-	-	-	-	-	-	-
TCONS_00020334	0.12	0.02	0.03	0.19	0.12	0.14	0.02	0.06	0.09	0.17	0.3	0.76	4	1	1	7	5	5	1	2	3	8	13	34	-	KFW10561.1 hypothetical protein N327_12162, partial [Fulmarus glacialis]	Environmental Information Processing	Signal transduction	ko04630//Jak-STAT signaling pathway	K18026	-	-	-
TCONS_00020345	0.38	0.13	0.21	0.02	0.2	0.17	0.05	0.21	0.06	0.27	0.3	0.63	16	7	10	1	11	8	3	9	3	17	17	37	-	-	-	-	-	-	-	-	-
TCONS_00020360	0.5	0.35	0.43	0.4	0.1	0.16	0.1	0.13	0.03	0.17	0.1	0.09	40	36	38	36	11	14	10	10	3	20	11	10	-	-	-	-	-	-	-	-	-
TCONS_00020417	4.34	4.13	4.83	2.47	1.79	2.23	1.19	1.19	1.42	0.78	1.61	0.71	279.68	341.95	350.67	179.69	152	156.05	99.76	76.36	99.7	75.14	139.76	63.26	-	EMC88256.1 hypothetical protein A306_02919 [Columba livia]	Human Diseases;Organismal Systems	Cancers;Environmental adaptation	ko04714//Thermogenesis;ko05225//Hepatocellular carcinoma	K11650	-	-	-
TCONS_00020446	0.18	0.32	0.1	0	0.04	0.22	0.09	0.24	0.11	0.16	0.13	0.34	3	7	2	0	1	4	2	4	2	4	3	8	-	KFR03816.1 hypothetical protein Y956_13147, partial [Nipponia nippon]	-	-	-	-	-	-	-
TCONS_00020457	3.52	2.29	2.29	2.08	1.93	2.47	1.24	1.8	1.76	0.6	1.32	2.45	153	128	112	102	111	117	70	78	83	39	77	148	-	-	-	-	-	-	-	-	-
TCONS_00020463	4.02	2.77	4	2.2	0	0.43	0.57	1.53	0.91	0.12	0.22	0	101.47	89.82	113.48	62.76	0	11.91	18.56	38.58	25	4.64	7.44	0	-	-	-	-	-	-	-	-	-
TCONS_00020464	1.21	1.23	0.52	0.18	0.91	1.27	0.15	0	0	0.13	0.29	0.32	35.53	46.34	17.24	5.84	35.47	40.42	5.77	0	0	5.89	11.56	12.87	-	-	-	-	-	-	-	-	-
TCONS_00020465	0.46	1.14	0.5	0.2	0.34	0.41	0.09	0.11	0	0.15	0	0.22	15	47.84	18.27	7.41	14.53	14.67	3.67	3.42	0	7.47	0	10.13	-	-	-	-	-	-	-	-	-
TCONS_00020472	0.15	0.38	0.68	0.55	0.41	0.48	0.07	0.04	0.1	0	0	0.02	12	39	60.57	49	43	41	7	3	9	0	0	2	-	-	-	-	-	-	-	-	-
TCONS_00020478	0.47	0.28	0.35	0.24	0.07	0.11	0	0.03	0	0.02	0.04	0	16	12	13.43	9	3	4	0	1	0	1	2	0	-	EMC84794.1 Putative uncharacterized transposon-derived protein ZK1236.4, partial [Columba livia]	-	-	-	-	-	-	-
TCONS_00020505	0	0.08	0.09	0.02	0	0.02	0.02	0	0	0.19	0.27	0.06	0	4	4	1	0	1	1	0	0	11	14	3	-	EMC88256.1 hypothetical protein A306_02919 [Columba livia]	Environmental Information Processing	Signal transduction	ko04630//Jak-STAT signaling pathway	K18026	-	-	-
TCONS_00020519	4.55	4.13	3.44	5.07	3.6	4.67	1.84	1.76	1.83	1.41	1.58	1.83	437.79	510.13	371.96	551.44	456.73	489.16	229.66	169.13	191.73	204.13	204.75	243.82	-	-	-	-	-	-	-	-	-
TCONS_00020538	0	0	0	0	0	0	0	0	0	0.03	0.37	0	0	0	0	0	0	0	0	0	0	4.43	43.83	0	-	EOB03849.1 hypothetical protein Anapl_00026 [Anas platyrhynchos]	-	-	-	-	-	-	-
TCONS_00020539	0.51	0.21	0.34	0.67	0.75	0.45	0.22	0.3	0.44	0.46	0	0.1	47.16	24.6	35.46	70.49	91.01	45.29	26.72	27.9	43.77	63.9	0	13.32	-	EOB03849.1 hypothetical protein Anapl_00026 [Anas platyrhynchos]	-	-	-	-	-	-	-
TCONS_00020540	0	0	0.59	0.38	0	0.61	0.04	0	0	0	0	0.23	0	0	64.55	41.97	0	65.49	5.62	0	0	0	0	31.43	-	EOB03849.1 hypothetical protein Anapl_00026 [Anas platyrhynchos]	-	-	-	-	-	-	-
TCONS_00020542	0.18	0.64	0.05	1.44	0.95	1.17	0.38	0.6	1.17	0.69	0.22	0.2	15.84	74.4	4.99	146.54	112.99	114.22	44.66	54.1	114.23	92.68	27.17	25.25	-	EOB03849.1 hypothetical protein Anapl_00026 [Anas platyrhynchos]	-	-	-	-	-	-	-
TCONS_00020544	0.2	0.24	0.1	0.28	0	0	0.35	0	0.33	0	0	0.09	35.36	54.09	20.06	56.71	0	0	81.83	0	64	0	0	22.18	-	KFP06542.1 hypothetical protein N300_10534, partial [Calypte anna]	-	-	-	-	-	-	-
TCONS_00020545	0.05	0.07	0.3	0.84	1.25	0.86	0.11	0.43	0	0.24	0.08	0.03	9.64	16.91	59.94	168.29	294	166	25.17	75.88	0	64	20	7.82	-	KFP06542.1 hypothetical protein N300_10534, partial [Calypte anna]	-	-	-	-	-	-	-
TCONS_00020555	0.12	0	0	0	0	0	0	0	0.11	0	0	0	1	0	0	0	0	0	0	0	1	0	0	0	-	-	-	-	-	-	-	-	-
TCONS_00020556	0	0.37	0.17	0.67	0.65	0.44	0.74	0.19	0	0	0.14	0	0	5	2	8	9	5	10	2	0	0	2	0	-	-	-	-	-	-	-	-	-
TCONS_00020561	0	0	0.1	0	0	0.2	0.04	0	0	0	0.05	0	0	0	10.43	0.27	0	19.45	4.63	0	0	0.49	5.62	0	-	EMC84499.1 Putative uncharacterized transposon-derived protein ZK1236.4, partial [Columba livia]	-	-	-	-	-	-	-
TCONS_00020562	0.31	0.32	0.22	0.64	0.66	0.45	0.33	0.45	0.19	0.08	0.05	0.09	52	69	42.57	122.73	149	83.55	73.37	77	36	20.51	10.38	21	-	EMC84499.1 Putative uncharacterized transposon-derived protein ZK1236.4, partial [Columba livia]	-	-	-	-	-	-	-
TCONS_00020571	0	0.01	0	0.03	0.07	0.1	0.31	0.35	0.1	0.79	0.56	0.88	0	1	0	3.49	9.85	11.43	42.23	36.89	11.18	123.69	78.96	127.76	-	EOB03809.1 hypothetical protein Anapl_00044 [Anas platyrhynchos]	-	-	-	-	-	-	-
TCONS_00020572	0.02	0	0	0	0.04	0.09	0.2	0.54	0	0.05	0	0	2	0	0	0.09	4.77	9.57	26.68	54.45	0	7.68	0	0	-	EMC78120.1 hypothetical protein A306_14541 [Columba livia]	-	-	-	-	-	-	-
TCONS_00020579	0.02	0.08	0.03	0.32	0.04	0.34	0.18	0.03	0	0.02	0.27	1.14	3.48	13.56	4.1	50.91	7.64	51.77	32.88	4.79	0	5.06	50.86	222.83	-	-	-	-	-	-	-	-	-
TCONS_00020584	0	0.01	0	0.15	0.17	0.16	0.18	0.29	0.08	0.14	0.03	0.55	0	0.92	0	9.6	12.45	10.18	13.47	16.37	5.1	12.22	2.45	43.36	-	-	-	-	-	-	-	-	-
TCONS_00020585	0.02	0.01	0.02	0.24	0.24	0.38	0.17	0.43	0.04	0	0.23	0.41	3.25	3.52	4.9	48.87	58.34	75.25	39.62	78.26	8.25	0	57.9	105.18	-	-	-	-	-	-	-	-	-
TCONS_00020586	0.01	0	0	0.11	0.13	0.1	0.11	0.53	0.15	0.15	0.1	0.29	1.27	0	0	27.61	38.56	23.81	33.03	118.58	36.65	49.72	30.79	90.63	-	-	-	-	-	-	-	-	-
TCONS_00020590	0	0.01	0	0.68	0.22	0.77	0.36	1.25	0.33	0.39	1.43	4.51	0	1	0	42.48	15.84	46.4	25.91	68.91	20	31.93	106	345.89	-	-	-	-	-	-	-	-	-
TCONS_00020591	0	0	0.01	0.22	0.28	0.39	0.07	0.09	0	0.06	0	0.07	0	0	1	16.52	24.16	27.6	6.09	6.09	0	6.07	0	6.11	-	-	-	-	-	-	-	-	-
TCONS_00020614	0.33	0.06	0	0	0.25	0	0.06	0.25	0.23	0.38	0	0.18	4	1	0	0	4	0	1	3	3	7	0	3	-	-	Human Diseases;Genetic Information Processing	Infectious diseases;Replication and repair;Cancers	ko05166//HTLV-I infection;ko05203//Viral carcinogenesis;ko03410//Base excision repair	K02330	-	-	-
TCONS_00020656	0.23	0.43	0.16	0.04	0.04	0.17	0.21	0.19	0.21	0.15	0.1	0.07	5	12	4	1	1	4	6	4	5	5	3	2	-	EOB03820.1 hypothetical protein Anapl_00069 [Anas platyrhynchos]	-	-	-	-	-	-	-
TCONS_00020664	2.59	2.54	2.76	1.67	2.06	3.32	1.09	2.24	1.26	2.04	1.55	0.67	186	234	223	135	195	259	101	160	98	219	150	67	-	-	-	-	-	-	-	-	-
TCONS_00020670	1.21	1.33	0.64	0.93	0.67	1.02	0.47	0.44	1.22	0.22	0.82	0.4	22	31	13	19	16	20	11	8	24	6	20	10	-	-	-	-	-	-	-	-	-
TCONS_00020683	0	0	0	0	0	0	0	0	0	0.65	0.08	0.55	0	0	0	0	0	0	0	0	0	9	1	7	-	-	-	-	-	-	-	-	-
TCONS_00020696	0	0	0	0	0	0	0	0.01	0.02	1.14	0.08	0.56	0	0	0	1	0	0	0	3	4	407	26	186	-	EMC86045.1 hypothetical protein A306_05441 [Columba livia]	-	-	-	-	-	-	-
TCONS_00020710	0.19	0.09	0.13	0.12	0.1	0.03	0	0	0.06	0.07	0.06	0.1	25.59	14.49	18.71	17.3	17.62	3.9	0	0	8.72	13.04	10.81	17.38	-	-	-	-	-	-	-	-	-
TCONS_00020711	0.02	0.1	0.18	0.04	0	0.07	0.02	0.03	0	0.12	0	0	3.14	21.92	34.71	8.42	0	12.65	4.06	4.65	0	30.87	0	0	-	-	-	-	-	-	-	-	-
TCONS_00020712	0.64	0.68	0.61	0.25	0.45	0.39	0.09	0.07	0.38	0.07	0.12	0.41	146.27	198.59	157.58	65.28	134.38	97.45	26.94	15.35	95.28	23.09	37.19	131.62	-	-	-	-	-	-	-	-	-
TCONS_00020810	1.46	1.87	1.39	1.28	0.84	0.61	0.16	0.19	0.41	0	0	0	275	451	295	272	208	125	40	35	83	1	0	0	-	EMC85681.1 hypothetical protein A306_05878 [Columba livia]	-	-	-	-	-	-	-
TCONS_00020886	0	0.13	0	0.25	0	0.16	0.09	0	0	0.34	0.13	0.36	0	3	0	5	0	3	2	0	0	9	3	9	-	-	-	-	-	-	-	-	-
TCONS_00020889	0.9	0.82	1	0.86	0.34	0.62	0.06	0.15	0.14	0	0	0.11	12	14	15	13	6	9	1	2	2	0	0	2	-	-	-	-	-	-	-	-	-
TCONS_00020916	0.63	0.47	0.62	0.27	0.29	0.56	0.22	0.26	0.22	0.22	0.14	0.09	93	90	103	46	57	91	43	38	35	49	27	18	-	XP_010575144.1 PREDICTED: Kv channel-interacting protein 4 isoform X1 [Haliaeetus leucocephalus]	-	-	-	-	-	-	-
TCONS_00020923	0	0	0.02	0	0	0	0	0.09	0	0.47	0	0	0	0	1	0	0	0	0	4	0	31.73	0	0	-	-	-	-	-	-	-	-	-
TCONS_00020924	0	0	0	0	0	0	0	0	0	0.04	0.23	1.15	0	0	0	0	0	0	0	0	0	2.8	14.71	76	-	-	-	-	-	-	-	-	-
TCONS_00020925	0	0	0	0	0	0	0	0	0	0.05	1.01	0	0	0	0	0	0	0	0	0	0	3.47	61.29	0	-	-	-	-	-	-	-	-	-
TCONS_00021009	0.57	0.03	0.09	0.25	0.13	0.13	0	0	0.16	0	0	0	16	1	3	8	5	4	0	0	5	0	0	0	-	-	-	-	-	-	-	-	-
TCONS_00021027	0.72	0	0.45	0	0.45	0	0.2	0.7	0.09	0.1	0	0	21.23	0	14.83	0	17.57	0	7.52	20.55	2.77	4.52	0	0	-	-	-	-	-	-	-	-	-
TCONS_00021028	0.6	1.06	0.51	0.47	0	0.89	0.41	0	0.53	0	0.08	0.03	15.64	35.84	15.17	14	0	25.48	13.97	0	15.23	0	3	1	-	XP_017599876.1 PREDICTED: uncharacterized protein LOC108449138 isoform X1 [Corvus brachyrhynchos]	-	-	-	-	-	-	-
TCONS_00021029	0.12	0	0	0	0.43	0.36	0.65	0.5	0	0.1	0	0	4.95	0	0	0	24.43	16.6	36.03	21.39	0	6.48	0	0	-	-	-	-	-	-	-	-	-
TCONS_00021030	0.89	1.36	1.57	0.7	0	0.33	0.41	0.41	1.19	0	0.12	0.15	37.18	73.16	74	33	0	14.92	22.48	17.06	54	0	7	9	-	XP_017599876.1 PREDICTED: uncharacterized protein LOC108449138 isoform X1 [Corvus brachyrhynchos]	-	-	-	-	-	-	-
TCONS_00021057	0	0.08	0	1.72	0	0.06	0	2.91	0	0	0	0	0	4.56	0	87.76	0	2.93	0	131.22	0	0	0	0	-	-	-	-	-	-	-	-	-
TCONS_00021278	2.24	2.2	2.32	1.1	1.07	1.15	2.44	1.62	1.29	0.94	0.84	1.01	466	589	543	260	294	261	658	337	292	295	237	291	-	-	-	-	-	-	-	-	-
TCONS_00021294	0	0	0	0	0	0	0	0	0	0	0.11	0	0	0	0	0	0	0	0	0	0	0	1	0	-	-	-	-	-	-	-	-	-
TCONS_00021351	0.82	0.64	0.96	1.06	1.28	0.99	6.3	6.44	5.03	0.83	1.51	2.43	433	434	569	627	886	565	4286	3367	2870	650	1070	1774	-	EMC84794.1 Putative uncharacterized transposon-derived protein ZK1236.4, partial [Columba livia]	Metabolism	Amino acid metabolism;Global and overview maps	ko01100//Metabolic pathways;ko00280//Valine, leucine and isoleucine degradation	K01969	-	-	-
TCONS_00021433	0.24	0.2	0.22	0.07	0.1	0.1	0.23	0.22	0.2	0.55	0.57	0.77	57	59	57	18	30	25	71	52	51	192	179	248	-	XP_017599904.1 PREDICTED: storkhead-box protein 2 isoform X5 [Corvus brachyrhynchos]	-	-	-	-	-	-	-
TCONS_00021462	0.68	0.77	0.79	0.36	0.31	0.26	1.4	1.11	0.89	0.18	0.31	0.86	88	127	115	53	53	36	233	142	124	35	53	154	-	KFO81820.1 hypothetical protein N303_03569, partial [Cuculus canorus]	-	-	-	-	-	-	-
TCONS_00021467	0	0.05	2.03	0	0	0	0	0	0	0.43	0.69	0	0	33.86	1126.12	0	0	0	0	0	0	317.11	458.9	0	-	KFP07977.1 Sn1-specific diacylglycerol lipase beta, partial [Calypte anna]	Environmental Information Processing	Signal transduction	ko04630//Jak-STAT signaling pathway	K18026	-	-	-
TCONS_00021468	1.8	1.65	0.07	0.93	0.88	0.8	3.98	3.26	2.5	0.01	0.02	1.7	887.38	1043.14	38.08	515.65	575	428.2	2544.46	1601	1342.08	4.89	10.1	1164	-	KFP07977.1 Sn1-specific diacylglycerol lipase beta, partial [Calypte anna]	Environmental Information Processing	Signal transduction	ko04630//Jak-STAT signaling pathway	K18026	-	-	-
TCONS_00021495	1.06	0.07	0.16	0.31	0	0	0	0	0.24	0	0	0	12	1	2	4	0	0	0	0	3	0	0	0	-	-	-	-	-	-	-	-	-
TCONS_00021503	0.58	0.47	0.38	0.44	0.17	0.55	0.03	0.04	0.1	0.04	0.1	0.18	33	34	24	28	13	34	2	2	6	3	8	14	-	-	-	-	-	-	-	-	-
TCONS_00021506	1.28	1.81	1.48	1.25	0.92	1.12	0.77	0.58	0.75	0.58	0.98	0.74	60	109	78	66	57	57	47	27	38	41	62	48	-	-	-	-	-	-	-	-	-
TCONS_00021557	0.03	0.04	0.05	0.03	0	0.03	0	0	0	0	0.63	0	3	5	6	3	0	3	0	0	0	0	87	0	-	-	-	-	-	-	-	-	-
TCONS_00021558	0	0	0	0	0.07	0	1.29	1.48	1.18	0.5	0	0.4	0	0	0	0	9	0	173	152	132	78	0	57	-	-	-	-	-	-	-	-	-
TCONS_00021561	0.03	0.04	0	0.02	0.06	0.01	1.01	1.17	1.44	0.57	0.49	0.44	2	4	0	2	6	1	104	93	125	68	52	49	-	-	-	-	-	-	-	-	-
TCONS_00021564	0.09	0.07	0.08	0.02	0.05	0.08	1.53	2.09	2.09	0.85	0.54	0.68	13.04	13.13	14.53	3.87	10.44	13.02	301.97	318.56	347.79	195.58	111.6	144.23	-	KFP06429.1 Disks large-associated protein 5, partial [Calypte anna]	-	-	-	-	-	-	-
TCONS_00021569	0.14	0	0	0	0	0.06	0.33	0.64	0.26	0.38	0.31	0.36	2	0	0	0	0	1	6	9	4	8	6	7	-	EMC82551.1 hypothetical protein A306_09444 [Columba livia]	-	-	-	-	-	-	-
TCONS_00021575	0.12	0.1	0.17	0	0.07	0.09	0.12	0.44	0.17	0.04	0.02	0.04	4	4	6	0	3	3	5	14	6	2	1	2	-	-	-	-	-	-	-	-	-
TCONS_00021595	0.02	0.45	0.05	0	0.11	0	0	0	0	0.13	0	0	4.69	152.48	14.71	0.07	39.06	0	0	0	0	50.52	0.99	0	-	-	-	-	-	-	-	-	-
TCONS_00021596	0.69	0.41	0.31	0.26	0	0.84	1.38	0	0.45	0.15	0.27	0	204.77	157.29	102.95	85.99	0	271.15	530.98	0	144.9	68.92	108.03	0	-	XP_009642496.1 PREDICTED: N-acetylgalactosaminyltransferase 7 [Egretta garzetta]	-	-	-	-	-	-	-
TCONS_00021597	1.74	1.54	2.37	2.01	1.88	1.3	0	1.5	1.09	0.4	0.25	0.69	518.55	588.23	792.34	674.94	736.94	420.85	0.02	444	354.1	179.57	98.98	283	-	XP_009642496.1 PREDICTED: N-acetylgalactosaminyltransferase 7 [Egretta garzetta]	-	-	-	-	-	-	-
TCONS_00021657	0	0	0	0	0	0.17	0.1	0.83	0.25	0	0	0.01	0	0	0	0	0	41.34	27.3	182.4	58.77	0	0	3.19	-	KFZ60256.1 Amyloid-like 2, partial [Antrostomus carolinensis]	-	-	-	-	-	-	-
TCONS_00021658	0.96	0.97	1.33	1.57	1.32	1.96	1.61	1.86	1.9	0.69	0.62	0.71	248.27	322	386.55	456.52	448.16	548.66	537.03	477.6	532.23	268.36	217	254.52	-	KFZ60256.1 Amyloid-like 2, partial [Antrostomus carolinensis]	-	-	-	-	-	-	-
TCONS_00021660	0	0	0.14	0.17	0	0	0	0.22	0	0.11	0	0.06	0	0	11.2	13.48	0	0	0	14.99	0	11.18	0	5.29	-	-	-	-	-	-	-	-	-
TCONS_00021678	0.42	0.36	0.36	0.48	0.59	0.57	0.47	0.16	0.37	0.05	0.08	0.16	27	30	26	35	50	40	39	10	26	5	7	14	-	-	-	-	-	-	-	-	-
TCONS_00021712	1.39	1.13	1.42	1.05	1.01	0.9	1.05	0.96	0.97	0.72	0.74	0.94	269	282	309.5	230	259.5	191	263.5	185	204.5	209.5	194	254	-	-	-	-	-	-	-	-	-
TCONS_00021713	1.39	1.13	1.42	1.05	1.01	0.9	1.05	0.96	0.97	0.72	0.74	0.94	269	282	309.5	230	259.5	191	263.5	185	204.5	209.5	194	254	-	-	-	-	-	-	-	-	-
TCONS_00021734	0.64	0.43	0.39	0.25	0.2	0.16	0.09	0.11	0.17	0.04	0.05	0.03	69	59	47	30	29	19	13	12	20	6	7	5	-	EMC82126.1 hypothetical protein A306_09944 [Columba livia]	-	-	-	-	-	-	-
TCONS_00021847	0.12	0.14	0	0.37	0.09	0.17	0.05	0	0.22	0	0.18	0	2	3	0	7	2	3	1	0	4	0	4	0	-	-	-	-	-	-	-	-	-
TCONS_00021850	0.04	0	0.04	0	0.06	0.42	0.13	0.13	0.15	0.75	0.37	0.79	1	0	1	0	2	11	4	3	4	27	12	26	-	XP_429578.1 PREDICTED: uncharacterized protein LOC418423 [Gallus gallus]	-	-	-	-	-	-	-
TCONS_00021856	0	0	0	0	0.23	0.14	0	0	0.83	0	0	0	0	0	0	0	2	1	0	0	6	0	0	0	-	-	-	-	-	-	-	-	-
TCONS_00021971	0.51	0.67	1.13	1.37	1.52	1.37	1.92	0.94	1.31	0.35	0.85	0.73	16	27	40	48.73	63.11	47	78.58	29.53	44.8	16.72	36	31.73	-	-	-	-	-	-	-	-	-
TCONS_00021972	0	0	0	0	0.08	0	0.11	0.85	0.16	0.08	0	0.03	0	0	0	0	5.9	0	8.39	50.14	10.61	6.68	0	2.59	-	-	-	-	-	-	-	-	-
TCONS_00021973	0.46	0.4	0.63	0.56	0.87	0.41	0.86	1.58	1.35	0.22	0.55	0.27	78	88	121	107.27	193.99	75	189.03	266.33	248.59	55.59	126	63.67	-	EMC88256.1 hypothetical protein A306_02919 [Columba livia]	-	-	-	-	-	-	-
TCONS_00022046	0.96	0.75	0.7	0.58	0.51	0.7	0.14	0.28	0.43	0.11	0.11	0.33	90	91	74	62	63	71	17	26	44	15	14	43	-	-	-	-	-	-	-	-	-
TCONS_00022074	0.2	0.4	0.02	0.16	0.19	0.49	0.31	0	0	0	0	0.09	8	20	1	7	10	21	16	0	0	0	0	5	-	-	-	-	-	-	-	-	-
TCONS_00022117	0	0	0	0	0.06	0	0.04	0.37	0.04	0.03	0	0.03	0	0	0	0	5.6	0	3.59	26.26	2.82	3.19	0	2.57	-	-	-	-	-	-	-	-	-
TCONS_00022128	0	0	0	0	0	0	0.23	0	0.15	0	0.87	0	0	0	0	0	0	0	9	0	5	0	35.22	0	-	-	-	-	-	-	-	-	-
TCONS_00022129	0.03	0.03	0.03	0	0	0	0	0	0	0.39	0.18	0.05	1	1	1	0	0	0	0	0	0	17	6.78	2	-	-	-	-	-	-	-	-	-
TCONS_00022139	0.91	0.79	0.79	0.62	0.49	0.55	0.48	0.34	0.56	0.24	0.2	0.28	513	570	500	395	361	337	350	188	345	201	154	222	-	KFW07755.1 Dysferlin, partial [Eurypyga helias]	-	-	-	-	-	-	-
TCONS_00022141	0.59	0.42	0.4	0.29	0	0	0.27	0.16	0.15	0.21	0.06	0.12	48	44	36.69	27	0	0	28	13	13	26	7	13	-	-	-	-	-	-	-	-	-
TCONS_00022142	0	0	0	0	0.03	0	0	0	0	0	0	0	0	0	0	0	3.44	0	0	0	0	0	0	0	-	-	-	-	-	-	-	-	-
TCONS_00022143	0	0	0.15	0	0.17	0.32	0	0	0	0	0	0	0	0	13.31	0	17.56	28	0	0	0	0	0	0	-	-	-	-	-	-	-	-	-
TCONS_00022162	8.22	10.6	11.98	9.56	7.95	10.56	9.87	8.97	11.57	5.27	5.95	6.38	449.63	744.46	736.95	590.24	573.44	627.92	699.38	488.51	687.54	431.74	437.59	484.13	-	XP_010007103.1 PREDICTED: male-specific lethal 3 homolog [Chaetura pelagica]	-	-	-	-	-	-	-
TCONS_00022171	0.51	0.06	0.72	0.19	0.06	0.14	0.28	0.15	0.61	0	0.22	0	7	1	11	3	1	2	5	2	9	0	4	0	-	-	-	-	-	-	-	-	-
TCONS_00022172	0.07	0	0.06	0	0	0	0	0	0	1.23	0.21	0.86	2	0	2	0	0	0	0	0	0	53	8	34	-	XP_010392697.1 PREDICTED: FERM and PDZ domain-containing protein 4 isoform X1 [Corvus cornix cornix]	-	-	-	-	-	-	-
TCONS_00022209	0.16	0.31	0.36	0.29	0.12	0.27	0.02	0.03	0.12	0.07	0.02	0.08	6	15	15	12	6	11	1	1	5	4	1	4	-	-	-	-	-	-	-	-	-
TCONS_00022223	0.31	0.45	0.57	0.29	0.12	0.1	0.02	0.02	0.02	0.18	0	0.02	14	26	29	15	7	5	1	1	1	12	0	1	-	-	-	-	-	-	-	-	-
TCONS_00022263	0.19	0.6	0.34	0.17	0.44	0.89	0	0.39	0.18	0	0	0.28	1	4	2	1	3	5	0	2	1	0	0	2	-	-	-	-	-	-	-	-	-
TCONS_00022271	0.62	0.39	1	0	0.09	1.55	0.44	1.39	1.26	0.3	0.47	0.22	73.51	60.24	134.18	0	13.92	201	67.64	165	163	54	75	36.89	-	KFQ13298.1 Sodium channel protein type 5 subunit alpha, partial [Leptosomus discolor]	-	-	-	-	-	-	-
TCONS_00022272	0.28	0.47	0.73	1.36	0.94	0	0.42	0	0	0	0	0.42	33.49	71.76	96.82	181	147.08	0	64.36	0	0	0	0	69.11	-	KFQ13298.1 Sodium channel protein type 5 subunit alpha, partial [Leptosomus discolor]	-	-	-	-	-	-	-
TCONS_00022288	0.19	0.11	0.2	0.14	0.17	0.71	0.26	0.31	0.21	0.31	0	0	13.35	10.07	15.36	11.19	15.24	53.09	23.19	21.47	15.58	31.95	0	0	-	-	-	-	-	-	-	-	-
TCONS_00022289	0	0	0.05	0	0.13	0	0	0.4	0	0	0.14	0.44	0	0	3.55	0	11.17	0	0	27.07	0	0	13.1	41.05	-	-	-	-	-	-	-	-	-
TCONS_00022302	0.37	0	0	0	0.19	0.34	0.05	0.44	0.34	1.36	0	0.18	6	0	0	0	4	6	1	7	6	32.54	0	4	-	-	-	-	-	-	-	-	-
TCONS_00022304	0	0	0	0	0	0	0	0	0	0.8	0	0	0	0	0	0	0	0	0	0	0	19.46	0	0	-	-	-	-	-	-	-	-	-
TCONS_00022317	1.37	1.18	1.68	1.19	1.14	1.43	1.27	0.83	0.92	0.45	0.39	0.53	156	173	216	153	171	177	188	94	114	77	60	84	-	XP_009323771.1 PREDICTED: ralBP1-associated Eps domain-containing protein 2 [Pygoscelis adeliae]	-	-	-	-	-	-	-
TCONS_00022326	1	0.78	0.64	0.51	0.54	0.07	0.94	0.79	0.33	0.29	0.05	0.26	14	14	10	8	10	1	17	11	5	6	1	5	-	-	-	-	-	-	-	-	-
TCONS_00022340	2.15	2.17	2.24	0.57	0.46	0.52	0.66	0.62	0.55	0.36	0.23	0.39	926	1204	1088	277	262	243	368	267	256	231	136	233	-	KGL88445.1 hypothetical protein N301_07267, partial [Charadrius vociferus]	-	-	-	-	-	-	-
TCONS_00022347	0.59	0.61	0.71	0.14	0.07	0.19	0.27	0.11	0.15	0.09	0.1	0.13	59.4	78.12	79.76	16	9.07	21	35	11	16	13	13	18	-	KFZ51614.1 hypothetical protein N321_06142, partial [Antrostomus carolinensis]	-	-	-	-	-	-	-
TCONS_00022365	0.66	0.7	0.81	0.28	0.24	0.54	0.51	0.42	0.5	0.31	0	0.42	78.36	106.11	107.67	37.97	37.78	69.55	77.65	48.93	64.38	55.66	0	68.05	-	-	-	-	-	-	-	-	-
TCONS_00022388	0.33	0.27	0.42	0.33	0.39	0.59	0.38	0.29	0.3	0	0.09	0.27	16	17	23	18	25	31	24	14	16	0	6	18	-	-	-	-	-	-	-	-	-
TCONS_00022408	0.5	0.14	0	0.2	0	0.04	0	0	0.25	0	0.03	0.23	11	4	0	5	0	1	0	0	6	0	1	7	-	-	-	-	-	-	-	-	-
TCONS_00022414	0.44	0.29	0.52	0.62	0.16	0.23	0.34	0.42	0.13	0.08	0.03	0.13	19	16	25	30	9	11	19	18	6	5	2	8	-	-	-	-	-	-	-	-	-
TCONS_00022420	0.22	0.34	0.7	0.25	0.16	0.59	0.06	0.22	0	0.05	0	0.16	3	6	11	4	3	9	1	3	0	1	0	3	-	KFQ84510.1 hypothetical protein N337_03773, partial [Phoenicopterus ruber ruber]	-	-	-	-	-	-	-
TCONS_00022496	0.31	0.65	0.45	0.11	0.12	0.23	0.03	0.01	0.03	0.06	0	0	22	59	36	9	11	18	3	1	2	6	0	0	-	XP_013051586.1 PREDICTED: uncharacterized protein LOC106045565 [Anser cygnoides domesticus]	-	-	-	-	-	-	-
TCONS_00022521	0.24	0.23	0.29	0.56	0.4	0.47	0.24	0.29	0.11	0.18	0.23	0.29	14	17	19	37	31	30	18	17	7	16	18	24	-	-	-	-	-	-	-	-	-
TCONS_00022629	1.1	0.58	0.61	0.05	0.07	0.21	0.02	0	0.02	0.04	0.04	0	41.24	27.92	25.52	2.15	3.6	8.36	1	0	1	2	2	0	-	KFP06429.1 Disks large-associated protein 5, partial [Calypte anna]	-	-	-	-	-	-	-
TCONS_00022632	1.03	0.31	0.32	0.02	0.03	0.02	0	0.02	0	0	0	0.02	93	36	32	2	3	2	0	2	0	0	0	2	-	-	-	-	-	-	-	-	-
TCONS_00022646	0.53	0.09	0.1	0	0	0.05	0	0.12	0	0	0	0	9	2	2	0	0	1	0	2	0	0	0	0	-	-	-	-	-	-	-	-	-
TCONS_00022681	0.29	0.58	0.22	0.72	0.97	1.15	1.64	0.54	0.58	0.83	0.84	0.99	7	18	6	19.49	30.87	30	51	13	15.23	29.93	27	33	-	-	-	-	-	-	-	-	-
TCONS_00022698	0.22	0.27	0.3	0.6	0.53	0.51	0.35	0.34	0.47	0.34	0.54	0.53	20	32	31	62	64	50	41	31	46	46	66	67	-	-	-	-	-	-	-	-	-
TCONS_00022700	0.04	0.33	0.26	0.56	0.32	0.39	0.4	0.38	0.31	0.14	1	0.12	1	10	7	15	10.2	10	12.46	9	8	5	32	4	-	-	-	-	-	-	-	-	-
TCONS_00022703	0.07	0.05	0.18	0.18	0.66	0.31	0.16	0.27	0.25	0.22	0.25	0.68	1	1	3	3	13	5	3	4	4	5	5	14	-	-	-	-	-	-	-	-	-
TCONS_00022731	0.01	0.16	0.02	0.16	0.1	0.12	0.09	0.22	0.17	0	0.27	0.38	0.48	17.92	2.15	15	10.76	11.61	10	19	16	0	31.12	44.52	-	-	-	-	-	-	-	-	-
TCONS_00022732	0.53	0.2	0.3	0	0	0	0	0	0	0.54	0.21	0	47.92	23.5	30.77	0	0	0	0	0	0	73	25.47	0.33	-	-	-	-	-	-	-	-	-
TCONS_00022739	0.26	0.51	0.23	0.16	0.11	0.15	0.06	0	0	0	0.12	0.04	7.13	17.75	6.95	5	4.07	4.45	2	0	0	0	4.4	1.36	-	-	-	-	-	-	-	-	-
TCONS_00022787	0.03	0.44	1.15	0.14	0	0.43	0.28	0.3	0.3	0.52	0.14	0.24	0.19	4.06	9.23	1.14	0	3.36	2.59	2.14	2.35	5.55	1.32	2.37	-	-	-	-	-	-	-	-	-
TCONS_00022813	0	0.02	0	0	0.13	0	0.7	0	0.86	0.08	0.07	0.14	0	0.47	0	0	3.91	0	20.37	0	20.9	2.57	2	4.48	-	-	-	-	-	-	-	-	-
TCONS_00022815	0	0.03	0.01	0.06	0.09	0.11	0.47	2.09	1.35	0.02	0	0.1	0	4.53	1	9	16.09	16	81.63	281	198.1	3.43	0	18.52	-	-	-	-	-	-	-	-	-
TCONS_00022838	1.14	1.25	0.75	1.25	1.33	2.1	3.22	8.24	3.65	0.02	0.04	0.1	138	195	102	171	213	277	504	993	480	4	6	16	-	EMC86496.1 hypothetical protein A306_04974 [Columba livia]	Environmental Information Processing	Signal transduction	ko04630//Jak-STAT signaling pathway	K18026	-	-	-
TCONS_00022839	1.73	2.85	1.93	2.05	2.09	3.01	2.39	5.96	3.4	0.09	0.04	0.07	86	182	108	115	137	163	154	295	184	7	3	5	-	-	-	-	-	-	-	-	-
TCONS_00022840	0.54	0.88	0.9	0.81	0.6	1.09	0.01	0.01	0	0	0	0	42	87	78	71	61	92	1	1	0	0	0	0	-	EMC82551.1 hypothetical protein A306_09444 [Columba livia]	-	-	-	-	-	-	-
TCONS_00022874	0.98	0.99	1.2	0.25	0.15	0.25	0.12	0.09	0.06	0.01	0	0.01	65	85	90	19	13	18	10	6	4	1	0	1	-	-	-	-	-	-	-	-	-
TCONS_00022894	1.34	0.83	1.01	1.41	0.33	0.84	0.82	0.98	0.52	0.99	0.52	0.96	288	228.57	245.78	342	92.53	196.7	228	211	122	319	151.11	287	-	-	-	-	-	-	-	-	-
TCONS_00022895	0	0.33	0.29	0	0.9	0.36	0	0	0.52	0	0.42	0	0	91.43	70.22	0	254.47	84.3	0	0	122	0	120.89	0	-	-	-	-	-	-	-	-	-
TCONS_00022901	0	0	0	0.15	0.1	0	0	0	0	0.02	0	0	0	0	0	3.66	2.93	0	0	0	0	0.72	0	0	-	-	-	-	-	-	-	-	-
TCONS_00022905	0.36	0.82	0.56	0.63	0.51	0.72	0.06	0.18	0.1	0.01	0	0.02	45.56	133.79	80.24	90.86	84.7	98.98	10.02	23.09	13.1	2.28	0	4.16	-	EMC85681.1 hypothetical protein A306_05878 [Columba livia]	Metabolism;Organismal Systems	Lipid metabolism;Endocrine system;Global and overview maps	ko01100//Metabolic pathways;ko03320//PPAR signaling pathway;ko00561//Glycerolipid metabolism	K00864	-	-	-
TCONS_00022949	0.05	0.07	0.09	0.43	0	0.04	0	0	0	0	0	0	1	2	2	10	0	1	0	0	0	0	0	0	-	-	-	-	-	-	-	-	-
TCONS_00022959	0.4	0.17	0.48	0.53	0.55	0.35	0.66	0.37	0.37	0	0.13	0.23	35.67	18.87	47.86	52.65	63.94	33.61	74.96	32.77	35.45	0	14.87	27.78	-	-	-	-	-	-	-	-	-
TCONS_00022976	0.86	0.7	1.2	0.26	0.4	0.55	0.58	0.15	0.17	0.1	0.25	0.35	23	24	36	8	14	16	20	4	5	4	9	13	-	-	-	-	-	-	-	-	-
TCONS_00022986	1.52	1.25	1.45	0.09	0.07	0.63	0.11	0.12	0.12	0.03	0.03	0.02	140	148	150	9	8	63	13	11	12	4	4	3	-	KFW10561.1 hypothetical protein N327_12162, partial [Fulmarus glacialis]	-	-	-	-	-	-	-
TCONS_00022988	1.75	1.45	1.14	0.13	0.14	0.43	0.11	0.22	0.23	0	0	0	49	52	36	4	5	13	4	6	7	0	0	0	-	-	-	-	-	-	-	-	-
TCONS_00023009	0.08	0.21	0.41	0.21	0.36	0	0.44	0.03	0.67	0.3	0	0.1	8.02	27.16	46.04	23.98	47.62	0	56.91	2.5	72.79	44.81	0	14.39	-	-	-	-	-	-	-	-	-
TCONS_00023010	0.48	0.36	0.49	0.3	0.47	0.5	0.82	1.48	0.93	0.35	0.23	0.31	79.98	77.84	91.96	57.02	104.38	90	177.09	245.5	168.21	88.19	51	72.61	-	-	-	-	-	-	-	-	-
TCONS_00023016	0.09	0	0.43	0.04	0.27	0	0	1.05	0	0.34	0	0	2.11	0	11.9	1.2	8.79	0	0	25.65	0	12.54	0	0	-	-	-	-	-	-	-	-	-
TCONS_00023027	0.14	0.19	0.44	0.22	0.08	0.13	0.05	0.28	0	0.02	0	0.03	4	7	14	7	3	4	2	8	0	1	0	1	-	-	-	-	-	-	-	-	-
TCONS_00023048	5.35	4.9	6.44	5.35	3.8	4.77	2.48	2.53	3.54	1.48	2.13	1.76	285	335	386	322	267	276	171	134	205	118	153	130	-	-	-	-	-	-	-	-	-
TCONS_00023051	6.9	6.14	7.21	7.7	5.39	6.84	4.05	5.3	4.82	2.54	1.65	2.04	830.39	948.81	976.13	1046.56	855.71	894.9	631.7	635.84	630.97	457.62	267.34	340.53	-	-	-	-	-	-	-	-	-
TCONS_00023053	12.34	11.78	14.51	12.24	9.89	12.11	6.01	6.61	7.16	3.84	4.29	3.45	742	909	981	831	785	792	468	396	468	346	347	288	-	-	-	-	-	-	-	-	-
TCONS_00023058	2.15	1.99	2.17	1.43	1.09	1.62	1	1.14	0.79	0.45	0.5	0.54	237	281	269	178	159	194	143	125	94	75	74	82	-	KFP51463.1 hypothetical protein N323_12734, partial [Cathartes aura]	-	-	-	-	-	-	-
TCONS_00023138	2.44	1.92	2.02	1.32	1.46	1.47	1.69	1.73	1.72	0.71	0.41	0.93	206	208	192	126	162	135	185	145	158	90	47	109	-	-	-	-	-	-	-	-	-
TCONS_00023139	2.38	1.91	2.25	1.36	1.4	1.48	0.47	0.77	1.2	0.41	0.51	0.72	31	32	33	20	24	21	8	10	17	8	9	13	-	-	-	-	-	-	-	-	-
TCONS_00023143	3.1	2.5	2.75	1.88	2.13	2.36	2.25	2.47	1.9	1.08	0.72	1.2	141	146	141	97	128	117	133	112	94	74	44	76	-	-	-	-	-	-	-	-	-
TCONS_00023144	3.72	3.21	3.95	2.83	2.23	2.95	2.86	3.12	3.3	1.24	1.11	1.56	296	328	353	254	234	255	294	247	285	148	119	172	-	KFV82765.1 hypothetical protein N308_00336, partial [Struthio camelus australis]	-	-	-	-	-	-	-
TCONS_00023159	1.3	1.32	1.33	0.95	1.1	1.17	0.86	0.81	0.92	0.33	0.32	0.56	58	76	67	48	65	57	50	36	45	22	19	35	-	-	-	-	-	-	-	-	-
TCONS_00023169	0.45	0.3	0.4	0	0	0	0	0	0.03	0	0.02	0	15	13	15	0	0	0	0	0	1	0	1	0	-	-	-	-	-	-	-	-	-
TCONS_00023172	1.2	0.4	0.51	0.01	0.02	0.03	0.01	0	0.02	0	0	0	136	58	65	1	3	4	1	0	3	0	0	0	-	XP_009474581.1 PREDICTED: MAP7 domain-containing protein 2 [Nipponia nippon]	-	-	-	-	-	-	-
TCONS_00023173	1.05	0.55	0.69	0	0	0.07	0	0	0	0	0	0	58	39	43	0	0	4	0	0	0	0	0	0	-	-	-	-	-	-	-	-	-
TCONS_00023186	0.05	0.08	0.09	0.18	0.65	0.23	0	0.05	0.14	0.03	0	0.07	1	2	2	4	17	5	0	1	3	1	0	2	-	-	-	-	-	-	-	-	-
TCONS_00023211	0.76	0.24	0.72	0.44	1.09	0.7	0.79	0.71	0.74	0.08	0	0.3	59	24.1	63.24	38.63	112.23	59	79.59	55	63	9.7	0	33	-	-	-	-	-	-	-	-	-
TCONS_00023213	0	0.57	0.26	0.13	0.45	0	0.11	0	0	0.29	0.31	0	0	61.9	24.76	12.37	49.77	0	12.41	0	0	37.3	35	0	-	-	-	-	-	-	-	-	-
TCONS_00023228	0.53	0.77	0.88	0.51	0.4	0.45	1.99	0.65	2.82	0.18	0.09	0.25	23	43	43	25	23	21	112	28	133	12	5	15	-	EMC87682.1 PHD finger protein 11, partial [Columba livia]	Metabolism	Amino acid metabolism;Global and overview maps	ko01100//Metabolic pathways;ko00280//Valine, leucine and isoleucine degradation	K01969	-	-	-
TCONS_00023241	0.48	0.2	0.54	0.39	0.16	0.23	1.05	0.26	0.59	0.16	0	0.28	37	20	47.14	34	16	19.5	105	20	49	18	0	30	-	-	-	-	-	-	-	-	-
TCONS_00023242	0	0.2	0.08	0	0.16	0.23	0	0.26	0	0	0.25	0	0	20	6.86	0	16	19.5	0	20	0	0	26	0	-	-	-	-	-	-	-	-	-
TCONS_00023244	0.68	0.2	0.62	0	0.33	0.56	0	0.12	0.94	0	0	0	22	8.29	22.63	0	13.96	19.83	0	4.01	33	0	0	0	-	-	-	-	-	-	-	-	-
TCONS_00023245	0	0.22	0.29	0.38	0.24	0.29	1.32	0.54	0	0.29	0.15	0.45	0	9.71	11.37	15	11.04	11.17	60	18.99	0	15	7	22	-	-	-	-	-	-	-	-	-
TCONS_00023248	0.52	0.4	0.81	0.55	0.41	0.35	1.01	0.61	0.59	0.12	0.14	0.13	44	43	77	52	46	32	110	51	54	15	16	15	-	-	-	-	-	-	-	-	-
TCONS_00023263	0.43	0.31	0.48	0.73	0.38	0.33	0.64	0.29	0.13	0.02	0.08	0.08	12	11	15	23	14	10	23	8	4	1	3	3	-	-	-	-	-	-	-	-	-
TCONS_00023292	1.16	1.76	1.69	1.65	1.07	1.48	0.71	1.29	1.53	0.41	0.54	0.54	78	152	128	125	95	108	62	86	112	41	49	50	-	-	-	-	-	-	-	-	-
TCONS_00023294	0.37	0	0	0	0	0	0	1.21	0	0.34	0.15	0	9.47	0	0	0	0	0	0	30.96	0	13	5.27	0	-	KFQ89608.1 hypothetical protein N337_13154, partial [Phoenicopterus ruber ruber]	Environmental Information Processing	Signal transduction	ko04630//Jak-STAT signaling pathway	K18026	-	-	-
TCONS_00023295	1	1.33	1.72	2.01	0.4	1.01	0.99	1.03	1.25	0	0.75	1.34	26.53	45	51	60	14	29	34	27.04	36	0	26.73	49	-	KFQ89608.1 hypothetical protein N337_13154, partial [Phoenicopterus ruber ruber]	Environmental Information Processing	Signal transduction	ko04630//Jak-STAT signaling pathway	K18026	-	-	-
TCONS_00023300	0.69	0.93	0.83	0.82	0.38	1.08	0.68	1.03	0.69	0.05	0.24	0.32	37	64	50	50	27	63	47	55	40	4	17	24	-	EMC86496.1 hypothetical protein A306_04974 [Columba livia]	-	-	-	-	-	-	-
TCONS_00023301	3.92	3.53	4.21	3.46	2.98	3.31	3.23	4.3	3.34	1.43	1.48	2.34	511	590	617	510	513	469	545	559	473	280	259	424	-	-	-	-	-	-	-	-	-
TCONS_00023356	4.66	4.39	4.87	2.61	1.88	2.13	2.3	2.79	2.45	1.78	0.9	1.22	276	334	325	175	147	137	177	165	158	158	72	100	-	-	-	-	-	-	-	-	-
TCONS_00023393	0.89	0.5	0.48	0.17	0.22	0.35	0.2	0.35	0.18	0.21	0.21	0.16	28	20	17	6	9	12	8	11	6	10	9	7	-	-	-	-	-	-	-	-	-
TCONS_00023429	1.52	1.83	1.31	0.4	2.44	0	0	1.97	0	0.76	2.01	1	322.38	499.13	313.91	95.09	685	0	0	418	0	243.67	575.02	295.65	-	EMC86496.1 hypothetical protein A306_04974 [Columba livia]	Environmental Information Processing	Signaling molecules and interaction	ko04512//ECM-receptor interaction	K06824	-	-	-
TCONS_00023430	1.36	1.12	1.59	1.92	0	2.7	1.83	0	1.61	1.56	0	1.52	288.73	306.87	380.09	461.91	0	625.07	504.22	0	373.05	497.33	0	449.35	-	EMC86496.1 hypothetical protein A306_04974 [Columba livia]	Environmental Information Processing	Signaling molecules and interaction	ko04512//ECM-receptor interaction	K06824	-	-	-
TCONS_00023455	0.02	0.04	0.1	0.24	0.43	0.52	0.05	0	0.04	0	0	0	1	2	5	12	25	25	3	0	2	0	0	0	-	-	-	-	-	-	-	-	-
TCONS_00023463	2.33	3.69	5	5.65	4.68	4.92	1.06	0.55	0.82	0.69	0.15	0.25	34	69	82	93	90	78	20	8	13	15	3	5	-	KFU98841.1 U5 small nuclear ribonucleoprotein 200 kDa helicase, partial [Tauraco erythrolophus]	-	-	-	-	-	-	-
TCONS_00023464	3.02	2.75	3.63	4.79	4.09	4.69	0.9	0.61	0.96	0.2	0.32	0.21	337	395	456	604	603	570	130	68	117	34	48	32	-	-	-	-	-	-	-	-	-
TCONS_00023542	0.23	0.09	0.1	0.12	0.11	0.15	0.22	0.19	0.24	0.39	0.78	0.61	10	5	5	6	6	7	12	8	11	25	45	36	-	-	-	-	-	-	-	-	-
TCONS_00023546	2.26	1.63	1.43	2	1.1	1.19	0.75	0.97	0.15	2.15	3.12	3.25	14	13	10	14	9	8	6	6	1	20	26	28	-	-	-	-	-	-	-	-	-
TCONS_00023569	1.79	0.99	1.73	1.86	1.44	1.91	1.17	0.65	0.76	1.59	2.06	1.85	80	57	87	94	85	93	68	29	37	107	124	115	-	-	-	-	-	-	-	-	-
TCONS_00023577	0.84	0.46	0.6	0.97	0.66	1.08	0.45	0.55	0.56	0.64	1.12	0.94	132	93	106	173	137	185	92	87	96	151	237	205	-	EMC89440.1 Putative uncharacterized transposon-derived protein ZK1236.4, partial [Columba livia]	-	-	-	-	-	-	-
TCONS_00023619	0.05	0	0	0.13	0.15	0	0.2	0.1	0.23	0.47	0.94	0.44	1	0	0	3	4	0	5	2	5	14	25	12	-	-	-	-	-	-	-	-	-
TCONS_00023627	0	0	0	1.25	0.47	1.31	0.1	0	0.36	0	0.1	0	0	0	0	177	77.1	178.68	16.2	0	48.66	0	16.27	0	-	-	-	-	-	-	-	-	-
TCONS_00023628	0.21	0.35	0.36	1.14	1.87	1.87	0.18	0.36	0.24	0.05	0.02	0.05	25	53	48	151	290.9	239.32	26.8	42	31.34	9	2.73	8	-	-	-	-	-	-	-	-	-
TCONS_00023629	0.05	0.1	0.31	0.95	0.66	1.18	0.05	0.08	0.13	0	0.02	0.01	3	8	22	67	54	80	4	5	9	0	2	1	-	-	-	-	-	-	-	-	-
TCONS_00023635	1.52	1.65	1.9	1.61	0.98	1.31	1.51	1.82	1.42	0.51	0.94	1.01	145	202	204	174	123	136	187	173	147	73	121	134	-	-	-	-	-	-	-	-	-
TCONS_00023653	0.11	0.37	0.06	0.26	0.05	0.1	0.08	0	0.13	0	0.05	0	3	13	2	8	2	3	3	0	4	0	2	0	-	-	-	-	-	-	-	-	-
TCONS_00023701	0.31	0.38	0.38	0.71	0.54	0.63	0.34	0.09	0.23	1.04	0.35	0.5	14	22	19	36	32	31	20	4	11	70	21	31	-	-	-	-	-	-	-	-	-
TCONS_00023721	0.39	0	0	0.17	0.41	0.9	0.15	0	0.18	0.35	0	1.01	6	0	0	3	8.35	15	3	0	3	8	0	21.33	-	-	-	-	-	-	-	-	-
TCONS_00023723	0	0	0	0	0.29	0	0	0	0	0	0	0.1	0	0	0	0	7.65	0	0	0	0	0	0	2.67	-	-	-	-	-	-	-	-	-
TCONS_00023840	2.71	2.62	2.96	0.79	0.89	1.02	1.36	0.96	2.15	0.58	0.64	0.98	88	109	108	29	38	36	57	31	76	28	28	44	-	-	-	-	-	-	-	-	-
TCONS_00023900	0.19	0	0.11	0.28	0.1	0.58	0.39	0.44	0.17	0	0	0	3	0	2	5	2	10	8	7	3	0	0	0	-	-	-	-	-	-	-	-	-
TCONS_00023922	1.79	4.02	1.2	5.65	4.44	5.06	13.2	10.99	3.71	13.35	12.98	5.81	14.64	42.18	11	52.15	47.81	44.91	139.59	89.39	32.96	163.47	142.66	65.88	-	-	-	-	-	-	-	-	-
TCONS_00023926	0	0	0.09	0	0	0	0.96	0	0	0.14	0.23	0	0	0	1	0	0	0	12	0	0	2	3	0	-	-	-	-	-	-	-	-	-
TCONS_00023954	0	0	0.04	0.09	0	0.04	0.63	0.15	0.04	0.03	0.04	0.03	0	0	1	2	0	1	17	3	1	1	1	1	-	-	-	-	-	-	-	-	-
TCONS_00023958	3.66	2.94	3.58	3.11	2.56	3.22	2.19	2.14	1.87	1.05	0.86	0.74	1014	1046	1115	974	935	970	788	592	563	436	322	284	-	EMC85681.1 hypothetical protein A306_05878 [Columba livia]	Metabolism	Global and overview maps;Carbohydrate metabolism;Amino acid metabolism	ko01100//Metabolic pathways;ko01200//Carbon metabolism;ko00280//Valine, leucine and isoleucine degradation;ko00640//Propanoate metabolism;ko00630//Glyoxylate and dicarboxylate metabolism	K05606	-	-	-
TCONS_00023980	2.69	0.92	1.27	0.3	0.25	0.39	0.26	0.59	0.15	0.11	0	0.18	32	14	17	4	4	5	4	7	2	2	0	3	-	-	-	-	-	-	-	-	-
TCONS_00023989	3.78	3.57	4.02	0.99	0.48	0.54	0.34	0.6	0.46	0.19	0.34	0.3	259	314	310	77	43	40	30	41	34	20	31	29	-	-	-	-	-	-	-	-	-
TCONS_00023991	1.14	0.35	1.14	0.07	0.17	0	0.18	0.15	0.14	0	0.06	0.16	15	6	17	1	3	0	3	2	2	0	1	3	-	-	-	-	-	-	-	-	-
TCONS_00024006	3.58	3.68	4.07	3.14	2.24	2.27	2.48	2.66	3.03	1.26	1.31	1.64	466	616	596	462	386	321	419	345	429	246	229	297	-	-	-	-	-	-	-	-	-
TCONS_00024052	0.41	0.42	0.17	0.6	0.62	0.64	0	0	0	0	0	0	12.98	16.82	6.1	21.29	25.69	21.8	0	0	0	0	0	0.17	-	XP_010192124.1 PREDICTED: calpain-10 [Mesitornis unicolor]	-	-	-	-	-	-	-
TCONS_00024053	0.53	0.61	0.36	0.76	0.58	1.96	0.03	0	0	0.15	0.05	0.09	29.26	43.21	22.22	46.78	42.2	117.15	2	0	0	12	4	6.91	-	KFP43286.1 Calpain-10, partial [Chlamydotis macqueenii]	-	-	-	-	-	-	-
TCONS_00024062	2.35	2.61	2.76	0.4	0.49	0.66	0.1	0.17	0.19	0.19	0.16	0.24	1975.44	2814.78	2606.48	380	548.5	599.95	111	143	175.72	237.69	181	283.49	-	EOB05311.1 hypothetical protein Anapl_05439, partial [Anas platyrhynchos]	-	-	-	-	-	-	-
TCONS_00024087	0.13	0.54	0	0.69	0.91	0.34	0.44	0	0.32	0	0.01	0.04	7.21	38.86	0	43.61	66.86	20.43	32.22	0	19.54	0	0.84	3.3	-	-	-	-	-	-	-	-	-
TCONS_00024090	0.16	0.21	0.16	0.01	0.09	0.05	1.37	2.34	2.74	0.24	0.13	0.2	15	25	16	1	11	5	163	213	273	33	16	26	-	-	-	-	-	-	-	-	-
TCONS_00024098	0	0	0	0	0	0	0	0.58	0	0	0	0	0	0	0	0	0	0	0	5	0	0	0	0	-	-	-	-	-	-	-	-	-
TCONS_00024099	0.23	0.22	0.41	0.33	0.07	0.34	0.61	1.12	1.03	0.56	2.84	3.19	5	6	10	8	2	8	17	24	24	18	82	95	-	-	-	-	-	-	-	-	-
TCONS_00024142	9.14	7.68	8.93	4.2	6.19	6.4	27.39	30.56	24.51	12.12	6.46	12.61	243	262	267	126	217	185	943	809	708	483	231	465	-	-	-	-	-	-	-	-	-
TCONS_00024153	3.48	2.31	3.26	1.65	1.37	1.36	11.34	10.74	6.22	2.58	1.87	3.34	54	46	57	29	28	23	228	166	105	60	39	72	-	-	-	-	-	-	-	-	-
TCONS_00024156	1.5	1.64	1.43	0.44	0.84	1.01	4.72	4.02	3.96	1.6	0.74	1.8	15	21	16	5	11	11	61	40	43	24	10	25	-	-	-	-	-	-	-	-	-
TCONS_00024159	0.13	0.32	0.12	0.09	0.26	0.09	0.03	0.07	0	0	0.1	0.1	4	12	4	3	10	3	1	2	0	0	4	4	-	KFW02939.1 hypothetical protein N327_12810, partial [Fulmarus glacialis]	-	-	-	-	-	-	-
TCONS_00024163	0.26	0.05	0	0.06	0.5	0.18	0	0	0	0	0	0	4	1	0	1	10	3	0	0	0	0	0	0	-	-	-	-	-	-	-	-	-
TCONS_00024269	0	0	0	0	0	0	0	0	0.33	0	0	0	0	0	0	0	0	0	0	0	4	0	0	0	-	XP_019327528.1 PREDICTED: LOW QUALITY PROTEIN: EF-hand calcium-binding domain-containing protein 6 [Aptenodytes forsteri]	-	-	-	-	-	-	-
TCONS_00024313	0.58	0.4	0.5	1.6	1.21	1.36	0.44	0.44	0.35	0.15	0.34	0.61	80	71	77	250	221	204	79	60	53	32	63	117	-	-	-	-	-	-	-	-	-
TCONS_00024315	1.78	1.19	1.21	2.83	1.98	2.74	1.53	0.97	1.04	1.41	0.7	1.38	187	161	143	336	274.58	313.62	208.34	102	118.6	222.62	98.83	200.99	-	-	-	-	-	-	-	-	-
TCONS_00024351	0.64	0.32	0.38	0.37	0.3	0.47	0.09	0.13	0.05	0.19	0.11	0.15	59.25	38.17	39.13	38.85	36.05	47.02	10.34	12.33	5.38	26.24	13.31	19.4	-	XP_013225167.1 PREDICTED: potassium voltage-gated channel subfamily KQT member 1 isoform X1 [Columba livia]	Human Diseases;Organismal Systems	Infectious diseases;Circulatory system;Nervous system;Digestive system	ko04261//Adrenergic signaling in cardiomyocytes;ko04725//Cholinergic synapse;ko04972//Pancreatic secretion;ko04974//Protein digestion and absorption;ko04971//Gastric acid secretion;ko05110//Vibrio cholerae infection	K04926	GO:0034705//potassium channel complex	GO:0005267//potassium channel activity	GO:0030001//metal ion transport;GO:0034220//ion transmembrane transport
TCONS_00024453	1.83	0.58	1.34	0.43	0.3	0.63	0.93	0.82	1.31	0.87	1.16	1.89	121	49	100	32	26	45	80	54	94	86	103	173	-	XP_010129128.1 PREDICTED: CD9 antigen [Chlamydotis macqueenii]	-	-	-	-	-	-	-
TCONS_00024481	0.57	1.46	1.03	2.16	0.84	1.23	0.16	0.18	0.03	0.2	0.16	0.28	19	63	39	82	37	45	7	6	1	10	7	13	-	-	-	-	-	-	-	-	-
TCONS_00024490	0.66	0.54	0.68	0.68	0.48	0.58	0.58	0.14	0.48	0.4	0.52	0.65	19	20	22	22	18	18	21.45	4	15	17	20	26	-	-	Organismal Systems;Metabolism;Human Diseases	Neurodegenerative diseases;Environmental adaptation;Global and overview maps;Energy metabolism;Nervous system;Endocrine and metabolic diseases	ko01100//Metabolic pathways;ko04714//Thermogenesis;ko05016//Huntington disease;ko04723//Retrograde endocannabinoid signaling;ko05010//Alzheimer disease;ko04932//Non-alcoholic fatty liver disease (NAFLD);ko05012//Parkinson disease;ko00190//Oxidative phosphorylation	K03953	-	-	-
TCONS_00024508	1.05	0.5	0.86	0.72	0.62	0.81	0.61	0.78	0.77	0.17	0.23	0.35	69	42	64	54	54	58	52	51	55	17	20	32	-	-	-	-	-	-	-	-	-
TCONS_00024513	0.54	0.29	0.36	0.04	0	0	0	0	0	0	0	0.02	32	22	24	3	0	0	0	0	0	0	0	2	-	-	-	-	-	-	-	-	-
TCONS_00024637	0.12	0.05	0.05	0	0	0.05	0.14	0.24	0.11	0.23	0	0	2	1	1	0	0	1	3	4	2	6	0	0	-	-	-	-	-	-	-	-	-
TCONS_00024639	0.15	0.51	0.05	0.1	0.27	0.18	0.11	0.43	0.27	0.11	0.02	0.04	5.24	22.4	2	4	12	6.78	5	14.73	10	5.47	1	2	-	KFQ88614.1 hypothetical protein N337_11530, partial [Phoenicopterus ruber ruber]	-	-	-	-	-	-	-
TCONS_00024641	0.23	0.11	0.42	0.06	0.31	0.12	0.05	0.14	0.12	0.36	0.1	0	3.4	2.1	7	1	6	2	1	2	2	8	2	0	-	KFQ88614.1 hypothetical protein N337_11530, partial [Phoenicopterus ruber ruber]	-	-	-	-	-	-	-
TCONS_00024656	0.19	0.04	0.25	0.15	0.2	0.09	0.09	0.02	0.11	0.49	0.8	0.51	8	2	12	7	11	4	5	1	5	31	45	30	-	-	-	-	-	-	-	-	-
TCONS_00024676	0	0	0.12	0.04	0.07	0	0	0	0	0.14	0.64	0.38	0	0	3	1	2	0	0	0	0	5	20	12	-	-	-	-	-	-	-	-	-
TCONS_00024688	0	0.05	0	0	0	0	0	0	0	0.05	0.66	0.45	0	2	0	0	0	0	0	0	0	2	26	18	-	-	-	-	-	-	-	-	-
TCONS_00024693	0	0.02	0.04	0	0	0	0	0	0.04	0.22	0.37	0.26	0	1	2	0	0	0	0	0	2	15	22	16	-	-	-	-	-	-	-	-	-
TCONS_00024732	0.53	0.56	0.64	0.58	0.4	0.53	0.26	0.41	0.47	0.69	0.66	0.62	22	30	30	27	22	24	14	17	21	43	37	36	-	EOA97032.1 hypothetical protein Anapl_17450, partial [Anas platyrhynchos]	-	-	-	-	-	-	-
TCONS_00024762	0.63	0.85	0.73	0.49	0.34	0.22	0.05	0.22	0.29	0	0	0	75	129	97	66	53	28	7	26.3	38	0	0	0	-	KFQ66370.1 hypothetical protein N335_05181, partial [Phaethon lepturus]	Metabolism;Organismal Systems	Endocrine system;Lipid metabolism;Global and overview maps	ko01100//Metabolic pathways;ko03320//PPAR signaling pathway;ko00561//Glycerolipid metabolism	K00864	-	-	-
TCONS_00024781	0.05	0.14	0.2	0.16	0.17	0.08	0.46	0.18	0.33	0.21	0.3	0.03	1	4	5	4	5	2	13	4	8	7	9	1	-	-	-	-	-	-	-	-	-
TCONS_00024820	0.99	0.52	0.88	0.59	0.38	0.61	0.26	0.83	1.67	0	0.12	0.24	6	4	6	4	3	4	2	5	11	0	1	2	-	-	-	-	-	-	-	-	-
TCONS_00024823	0.3	0.57	0.65	0.11	0.28	1.06	0.23	1.16	0.5	0.32	0.54	0.44	5	12	12	2	6	19	5	19	9	8	12	10	-	-	-	-	-	-	-	-	-
TCONS_00024829	0.84	0.77	0.2	0.54	0.98	0.91	0.65	0.84	0.84	0.25	0.62	0.6	11	13	3	8	17	13	11	11	12	5	11	11	-	-	-	-	-	-	-	-	-
TCONS_00024853	4.55	4.45	5.24	2.85	3.99	4.86	2.85	2.24	2.91	0.44	1.63	1.37	253	318	328	179	293	294	205	124	176	37	122	106	-	-	-	-	-	-	-	-	-
TCONS_00024858	0	0	0	0.36	0.9	0.34	2.03	1.45	2.76	0.52	0.93	1.2	0	0	0	11	32	10	71	39	81	21	34	45	-	-	-	-	-	-	-	-	-
TCONS_00024871	0.64	0.27	0	0.41	0.22	0.11	0.09	0.06	0.16	0	0.56	0	11	6	0	8	5	2	2	1	3	0	13	0	-	-	-	-	-	-	-	-	-
TCONS_00024889	2.3	1.42	1.27	0.88	0.79	0.83	1.76	1.06	1.28	0.78	1.27	0.86	164	130	102	71	74	64	162	75	99	83	122	85	-	-	-	-	-	-	-	-	-
TCONS_00024940	3.35	3.32	3.84	2.54	2.54	2.47	1.94	2.25	2.47	1.04	0.99	0.99	899	1143	1158	769	898	720	672	602	721	420	356	370	-	KFQ13298.1 Sodium channel protein type 5 subunit alpha, partial [Leptosomus discolor]	-	-	-	-	-	-	-
TCONS_00024982	0.51	0.85	0.15	0.41	0	0	0.2	0	0.2	0.1	0	0	44.16	93.54	14.11	40	0	0	22.09	0	19	12.83	0	0	-	-	-	-	-	-	-	-	-
TCONS_00024983	0.84	0.47	0.74	0	0.53	0.35	0.32	0.37	0	0.84	0.55	0.34	73.84	53.46	73.89	0	62	34	36.91	33	0	111.17	65	42	-	-	-	-	-	-	-	-	-
TCONS_00024993	0	0.08	0.36	0.27	0.23	0.19	0	0	0.09	0	0	0	0	1	4	3	3	2	0	0	1	0	0	0	-	-	-	-	-	-	-	-	-
TCONS_00024997	1.36	1.15	1.64	0.94	1.01	1.02	0.57	0.83	0.57	0.35	0.5	0.66	59	64	80	46	58	48	32	36	27	23	29	40	-	-	-	-	-	-	-	-	-
TCONS_00025033	0.92	0.93	1.31	1.19	1.07	1.18	1.08	1.25	1.81	1.31	1.51	1.9	71	92	114	104	109	99	108	96	152	151	157	203	-	-	-	-	-	-	-	-	-
TCONS_00025116	4.18	3.5	3.8	4.38	3.88	4.67	5.34	4.19	5.39	7.45	6.61	9	495	533	507	586	606	602	819	495	694	1324	1054	1481	-	EOA97032.1 hypothetical protein Anapl_17450, partial [Anas platyrhynchos]	-	-	-	-	-	-	-
TCONS_00025133	1.99	1.83	4.03	2.99	3.1	4.3	2.46	2.39	3.48	1.12	1.74	1.92	113.6	134.57	259	193.03	234	267	181.76	136	216	96.3	134	152	-	-	-	-	-	-	-	-	-
TCONS_00025134	2.41	2.11	0	0.66	0	0	0	0	0	0.79	0	0	136.4	153.43	0	41.97	0	0	0.24	0	0	66.7	0	0	-	-	-	-	-	-	-	-	-
TCONS_00025142	0.76	0.79	1.64	1.27	0.85	1.69	0.21	0.46	0.55	0.16	0.29	0.24	69	92	168	131	102	168	25	42	55	22	36	31	-	-	-	-	-	-	-	-	-
TCONS_00025198	0.26	0.59	0.33	0.22	0.16	0.14	0.26	0.09	0.09	0.13	0.06	0.25	17	49	24	16	14	10	22	6	6	13	5	22	-	-	-	-	-	-	-	-	-
TCONS_00025203	0	0.06	0.12	0	0.05	0	0.06	0	0	0	0.07	0.11	0	2.7	4.21	0	2	0	2.4	0	0	0	3	5.01	-	-	-	-	-	-	-	-	-
TCONS_00025204	0.11	0.27	0.19	0.26	0	0.07	0.1	0.11	0.07	0.07	0	0.03	3	9.3	5.79	8	0	2	3.6	3	2	3	0	0.99	-	-	-	-	-	-	-	-	-
TCONS_00025220	0.91	0.83	1.14	0.43	0.9	0.71	0.56	0.51	0.47	0.16	0.14	0.15	39	46	55	21	51	33	31	22	22	10	8	9	-	-	-	-	-	-	-	-	-
TCONS_00025260	0.31	0.35	0.36	0.65	0.73	0.57	1.1	1.22	1.17	0.4	0.18	0.29	33	47	43	78	102	65	150	129	134	64	25	43	-	XP_013051586.1 PREDICTED: uncharacterized protein LOC106045565 [Anser cygnoides domesticus]	-	-	-	-	-	-	-
TCONS_00025261	0	0.03	0	0.09	0.12	0.21	0.13	0.07	0.24	0.35	0	0.02	0	1	0	3	5	7	5	2	8	16	0	1	-	-	-	-	-	-	-	-	-
TCONS_00025283	5.59	3.59	4.3	2.2	1.67	2.16	1.18	1.02	1.07	0.24	0.25	0.39	455	375	394	202	179	191	124	83	95	29	27	44	-	-	-	-	-	-	-	-	-
TCONS_00025310	1.21	0.65	0.94	0.74	0.35	0.52	0.06	0	0.02	0.03	0.07	0	49	34	43	34	19	23	3	0	1	2	4	0	-	-	-	-	-	-	-	-	-
TCONS_00025316	1.1	1.16	1.19	0.98	0.88	1.06	1.06	1.03	0.87	0.48	0.85	0.93	347	469	422	349	367	363	434	324	299	226	360	409	-	XP_009935199.1 PREDICTED: LOW QUALITY PROTEIN: RNA-directed DNA polymerase from mobile element jockey-like [Opisthocomus hoazin]	Human Diseases;Environmental Information Processing;Organismal Systems	Signal transduction;Cancers;Endocrine system;Immune system	ko05200//Pathways in cancer;ko04151//PI3K-Akt signaling pathway;ko04010//MAPK signaling pathway;ko04015//Rap1 signaling pathway;ko04014//Ras signaling pathway;ko04072//Phospholipase D signaling pathway;ko05224//Breast cancer;ko04916//Melanogenesis;ko05230//Central carbon metabolism in cancer;ko04640//Hematopoietic cell lineage;ko05221//Acute myeloid leukemia	K05091	-	-	-
TCONS_00025320	0.11	0.09	0.2	0.3	0.09	0.16	0.57	0.06	0.16	0	0	0.29	2	2	4	6	2	3	13	1	3	0	0	7	-	-	-	-	-	-	-	-	-
TCONS_00025355	1.25	0.22	1.36	0.2	0.14	0.36	1.27	0.23	0.09	0.05	0.13	0.25	111	25	136	20	17	35	146	20	9	7	15	31	-	EMC86496.1 hypothetical protein A306_04974 [Columba livia]	Metabolism;Environmental Information Processing;Human Diseases	Signal transduction;Cancers;Global and overview maps;Lipid metabolism	ko01100//Metabolic pathways;ko04072//Phospholipase D signaling pathway;ko05231//Choline metabolism in cancer;ko04070//Phosphatidylinositol signaling system;ko00564//Glycerophospholipid metabolism;ko00561//Glycerolipid metabolism	K00901	-	-	-
TCONS_00025361	0.8	0.56	0.27	0.89	0.44	0.8	0.12	0.13	0.25	0.03	0.02	0.02	32	29	12	40	23	35	6	5	11	2	1	1	-	-	-	-	-	-	-	-	-
TCONS_00025386	0.12	0	0	0	0.17	0	0.14	0	0	0	0.1	0.51	16.6	0	0	0	31	0	23.67	0	0	0	18	95	-	XP_010411842.1 PREDICTED: zinc finger protein 277 [Corvus cornix cornix]	-	-	-	-	-	-	-
TCONS_00025387	0.25	0.26	0.29	0.18	0.09	0.23	0.14	0.21	0.29	0.17	0.15	0	33.2	45	43.5	28	15.5	34	23.67	28	43	35	27	0	-	XP_010411842.1 PREDICTED: zinc finger protein 277 [Corvus cornix cornix]	-	-	-	-	-	-	-
TCONS_00025388	0.25	0.26	0.29	0.18	0.09	0.23	0.14	0.21	0.29	0.17	0.15	0	33.2	45	43.5	28	15.5	34	23.67	28	43	35	27	0	-	XP_010411842.1 PREDICTED: zinc finger protein 277 [Corvus cornix cornix]	-	-	-	-	-	-	-
TCONS_00025405	0	0	0.03	0.07	0.01	0	0.4	0.68	0.47	0.32	0.34	0.77	0	0	2	5	1	0	34	44	33	31	30	70	-	-	-	-	-	-	-	-	-
TCONS_00025417	1.01	1.12	0.87	0.78	0.79	0.94	1.09	0.67	0.68	0.2	0.26	0.19	92.65	131.72	89.29	81.02	95.91	93.55	129.82	60.99	67.73	27.7	32.65	24.25	-	-	-	-	-	-	-	-	-
TCONS_00025427	1.99	1.99	2.11	1.26	1.46	1.45	0.88	1.93	1.25	0.7	0.38	0.57	63	81	75	45	61	50	36	61	43	33	16	25	-	-	-	-	-	-	-	-	-
TCONS_00025478	1.14	0.83	1.28	0.29	0.59	0.4	0.93	0.54	0.74	0.18	0.58	0.35	95	89	120	27	65	36	101	45	67	23	65	40	-	-	-	-	-	-	-	-	-
TCONS_00025490	1.11	0.89	1.25	0.8	0.73	0.86	0.59	0.68	0.73	0.3	0.56	0.74	182	186	229.74	148	157	153	125.12	110	130	74	123	168	-	XP_013051586.1 PREDICTED: uncharacterized protein LOC106045565 [Anser cygnoides domesticus]	-	-	-	-	-	-	-
TCONS_00025491	0	0	0.06	0	0	0	0.06	0	0	0	0	0	0	0	5.26	0	0	0	5.88	0	0	0	0	0	-	XP_013051586.1 PREDICTED: uncharacterized protein LOC106045565 [Anser cygnoides domesticus]	-	-	-	-	-	-	-
TCONS_00025499	1.73	1.92	2.85	3.23	3.76	4.26	15.37	8.86	13.02	1.76	1.85	1.11	63	90	117	133	181	169	726	322	516	96	91	56	-	-	-	-	-	-	-	-	-
TCONS_00025504	1.03	0.23	0	1.51	0	0	4.96	0	6	0	0.52	0	49.69	14.47	0	81.97	0	0	309.56	0	314.26	0	33.47	0	-	-	-	-	-	-	-	-	-
TCONS_00025505	0.61	0.64	1.2	2.14	3.42	3.83	7.28	7.33	5.95	1.37	0.78	0.94	29.31	39.53	65	116.03	217	200	453.44	351	310.74	99	50.53	63	-	-	-	-	-	-	-	-	-
TCONS_00025517	1.12	0.42	1.11	2.08	2.13	2.23	7.34	5.55	7.92	0.58	0.69	0.69	41	20	46	86	103	89	349	203	316	32	34	35	-	-	-	-	-	-	-	-	-
TCONS_00025584	0.34	0.37	0.82	0.76	1.19	1.99	3.94	2.79	4.04	0.16	0.2	0.25	10	14	27	25	46	63	149	81	128	7	8	10	-	-	-	-	-	-	-	-	-
TCONS_00025592	0.11	0.17	0.09	0.66	0.64	0.49	1.88	0.64	1.76	0.14	0	0	1	2	1	7	8	5	23	6	18	2	0	0	-	-	-	-	-	-	-	-	-
TCONS_00025599	1.77	0.75	1	1.14	0.97	2.36	1.24	2.26	2.07	0.86	0.72	1.04	11	6	7	8	8	16	10	14	14	8	6	9	-	-	-	-	-	-	-	-	-
TCONS_00025638	0	0	0.28	0.42	0.06	0.59	0.56	0	0.29	0.37	0	0	0	0	4	6	1	8	9	0	4	7	0	0	-	-	-	-	-	-	-	-	-
TCONS_00025649	0	0	0	0	0.18	0	0	0	0	0	0	0	0	0	0	0	5.97	0	0	0	0	0	0	0	-	-	-	-	-	-	-	-	-
TCONS_00025652	0	1.01	0	0.47	0.59	0	0	0.13	0.61	0	0.23	0.15	0	130	0	53.4	78.69	0	0	13.38	67	0	31.5	21.32	-	XP_009325220.1 PREDICTED: cAMP-specific 3',5'-cyclic phosphodiesterase 4D [Pygoscelis adeliae]	-	-	-	-	-	-	-
TCONS_00025653	1.28	0	1.37	0.31	0.3	1.36	1.05	0.75	0.61	0.36	0.23	0	129	0	155	35.6	39.34	149	136.46	75.54	67	54	31.5	0	-	XP_009325220.1 PREDICTED: cAMP-specific 3',5'-cyclic phosphodiesterase 4D [Pygoscelis adeliae]	-	-	-	-	-	-	-
TCONS_00025654	0	0	0	0	0	0	0.32	0.24	0	0	0	0.43	0	0	0	0	0	0	37.54	22.08	0	0	0	54.68	-	XP_009325220.1 PREDICTED: cAMP-specific 3',5'-cyclic phosphodiesterase 4D [Pygoscelis adeliae]	-	-	-	-	-	-	-
TCONS_00025664	0.17	0.22	0.3	1.01	1.31	0.9	0.5	0.34	0.75	0.26	0.16	0.21	15	25	30	102	155	88	58	30	73	35	19	26	-	EMC82126.1 hypothetical protein A306_09944 [Columba livia]	-	-	-	-	-	-	-
TCONS_00025693	0	0	0	0	0.04	0.05	0	0	0	0.51	0.08	0.04	0	0	0	0	1	1	0	0	0	14	2	1	-	-	-	-	-	-	-	-	-
TCONS_00025764	0.56	0.73	0.31	0.34	0.33	0.47	0.33	0.47	0.87	0.34	0.19	0.4	13	22	8	9	10	12	10	11	22	12	6	13	-	-	-	-	-	-	-	-	-
TCONS_00025851	0.28	0.38	0.11	0.32	0.18	0.11	0.13	0.12	0.37	0.05	0.15	0	7	12	3	9	6	3	4	3	10	2	5	0	-	-	-	-	-	-	-	-	-
TCONS_00025873	0.13	0.17	0.3	0.28	0.34	0.14	0.24	0.37	0.32	0	0.03	0	7	12	18	17	24	8	17	20	19	0	2	0	-	-	-	-	-	-	-	-	-
TCONS_00025883	0	0	0	0	0	0.09	0.08	0	0.09	0	0.23	0.37	0	0	0	0	0	2	2	0	2	0	6	10	-	-	-	-	-	-	-	-	-
TCONS_00025895	1.26	0	0	3.43	3.45	0.01	0	0	1.81	0	0.03	0	68.35	0	0	210.56	246.9	0.6	0	0	106.65	0	2.5	0	-	XP_009968028.1 PREDICTED: uncharacterized protein LOC104363300, partial [Tyto alba]	-	-	-	-	-	-	-
TCONS_00025923	0.85	0.47	0.87	0.59	0.56	0.55	0.21	0.29	0.35	0.04	0.26	0.43	54	38	62	42	47	38	17	18	24	4	22	38	-	-	-	-	-	-	-	-	-
TCONS_00025937	2.76	0.46	0	0	2.1	2.31	2.22	0	1.84	0	1.98	0.78	309	65.91	0	0	310	282	321.59	0	223.94	0	298.85	121.4	-	XP_010839933.1 PREDICTED: uncharacterized protein LOC104989839 [Bison bison bison]	-	-	-	-	-	-	-
TCONS_00025938	0	0	0	2.64	0	0	0	1.8	0.57	1.92	0	2.06	0	0	0	333.98	0	0	0.41	200.97	69.06	323	0.15	321.53	-	XP_010839933.1 PREDICTED: uncharacterized protein LOC104989839 [Bison bison bison]	-	-	-	-	-	-	-
TCONS_00025957	0.27	0.09	0.13	0.08	0.29	0.4	0.22	0.23	0.12	0.19	0.4	0.21	18	8	10	6	25	29	19	15	9	19	36	19	-	-	-	-	-	-	-	-	-
TCONS_00025976	0	0.03	0	0	0	0	0.28	0.04	0.03	0	0	0.03	0	1	0	0	0	0	10	1	1	0	0	1	-	-	-	-	-	-	-	-	-
TCONS_00026025	0.55	0.2	0.4	0.06	0.02	0.03	0.03	0.16	0.06	0.04	0	0	17	8	14	2	1	1	1	5	2	2	0	0	-	-	-	-	-	-	-	-	-
TCONS_00026065	0.19	0.23	0.44	0.12	0.17	0.1	0.4	0.49	0.43	0.15	0.02	0.14	7	11	18	5	8	4	19	18	17	8	1	7	-	KFR05351.1 Dysferlin, partial [Nipponia nippon]	-	-	-	-	-	-	-
TCONS_00026092	0.64	1.4	0.57	1.6	0.49	0.59	1.69	1.03	3.08	0.95	0.1	0.65	5	14	5	14	5	5	17	8	26	11	1	7	-	-	-	-	-	-	-	-	-
TCONS_00026115	2.32	1.98	2.21	1	1.08	1.28	2.73	2.99	2.25	0.97	0.52	0.95	70	77	75	34	43	42	107	90	74	44	21	40	-	-	-	-	-	-	-	-	-
TCONS_00026147	2.23	1.01	0.4	1.52	0.32	0	0.35	0	0.37	0	0.32	1.94	108.56	62.98	22.02	83.49	20.68	0	22.23	0	19.41	0	21.22	130.82	-	XP_005039394.1 PREDICTED: putative transmembrane protein LINC00998 [Ficedula albicollis]	-	-	-	-	-	-	-
TCONS_00026149	0	0.86	0	0.2	0	0	0	0.44	0.2	0	0.83	0	0	56.22	0	11.35	0	0	0	22.53	10.82	0	57.08	0	-	XP_005039394.1 PREDICTED: putative transmembrane protein LINC00998 [Ficedula albicollis]	-	-	-	-	-	-	-
TCONS_00026150	43.86	51.67	50.73	41.85	32.64	39.18	53.82	37.95	35.23	29.81	27.29	20.07	2055.42	3109.3	2674.12	2215.99	2018.57	1996.61	3267.36	1771.89	1794.85	2095	1721.69	1305.9	-	XP_005039394.1 PREDICTED: putative transmembrane protein LINC00998 [Ficedula albicollis]	-	-	-	-	-	-	-
TCONS_00026182	0.36	0.32	0.48	0.29	0.23	0.22	0.24	0.24	0.5	0.11	0.29	0.33	24	27	36	22	20	16	21	16	36	11	26	30	-	-	-	-	-	-	-	-	-
TCONS_00026185	0.04	0.02	0.04	0.51	0	0.02	0.07	0.07	0.1	0	0.03	0.03	2	1	2	26	0	1	4	3	5	0	2	2	-	-	-	-	-	-	-	-	-
TCONS_00026199	0.67	0.13	0	0	0.63	0.46	1.67	1.51	1.84	0	0.25	0	4	1	0	0	5	3	13	9	12	0	2	0	-	-	-	-	-	-	-	-	-
TCONS_00026201	0.54	0.56	0.29	1.11	2.49	1.59	6.53	5.19	6.22	0.32	0.2	0.56	18	24	11	42	110	58	283	173	226	16	9	26	-	XP_009818206.1 PREDICTED: ankyrin repeat domain-containing protein 26-like, partial [Gavia stellata]	-	-	-	-	-	-	-
TCONS_00026203	0	0	0	0	0.17	0	0.41	0.15	0.34	0.05	0	0	0	0	0	0	3	0	7	2	5	1	0	0	-	-	-	-	-	-	-	-	-
TCONS_00026224	0.09	0.07	0.1	0.32	0.34	0.36	0.75	0.52	0.78	0.06	0.12	0.09	31	32	37	122	151	130	327	172	284	28	54	44	-	KFV44559.1 Sodium channel protein type 5 subunit alpha, partial [Gavia stellata]	-	-	-	-	-	-	-
TCONS_00026226	0.2	0.13	0.19	0.69	0.66	0.81	1.82	1.34	1.96	0.25	0.28	0.28	128	108	137	509	568	579	1542	871	1394	242	244	250	-	-	Metabolism	Amino acid metabolism;Global and overview maps	ko01100//Metabolic pathways;ko00280//Valine, leucine and isoleucine degradation	K01969	-	-	-
TCONS_00026257	0.41	0.37	0.72	0.18	0.62	0.25	0.05	0.27	0.19	0.09	0.05	0.1	6	7	12	3	12	4	1	4	3	2	1	2	-	-	-	-	-	-	-	-	-
TCONS_00026336	0.93	0.94	0.99	0.55	0.37	0.48	0.46	0.41	0.43	0.25	0.39	0.17	313	405	373	208	165	174	201	138	157	124	176	77	-	-	-	-	-	-	-	-	-
TCONS_00026380	0.45	0.44	0.53	0.34	0.32	0.37	0.73	0.75	0.88	0.97	1.18	1.22	111	142	149	97	105	99	236	187	237	361	394	421	-	XP_009935297.1 PREDICTED: LOW QUALITY PROTEIN: uncharacterized protein LOC104331658, partial [Opisthocomus hoazin]	Environmental Information Processing;Metabolism	Global and overview maps;Signal transduction;Lipid metabolism	ko01100//Metabolic pathways;ko04071//Sphingolipid signaling pathway;ko00600//Sphingolipid metabolism	K04710	-	-	-
TCONS_00026450	0	0	0	0	0.05	0.21	0.1	0	0.06	0	0	0	0	0	0	0	11.7	39.07	22.26	0	11.66	0	0	0	-	-	-	-	-	-	-	-	-
TCONS_00026451	0.13	0	0.13	0	0.08	0.15	0.16	0	0	0.25	0	0	23.21	0	27.17	0	19.88	30.32	39.47	0	0	70.77	0	0	-	-	-	-	-	-	-	-	-
TCONS_00026452	0.5	0.84	0.45	0.45	0.4	0.23	0.59	0.47	0.45	0	0.29	0.49	92.59	202.17	93.5	94.06	97.51	47.61	142.28	86.64	92.34	0	74.04	126.35	-	-	-	-	-	-	-	-	-
TCONS_00026453	0.32	0.36	0.7	0.33	0.27	0	0	0.07	0	0.15	0.2	0.21	27.2	39.83	68.33	31.94	30.9	0	0	6.36	0	19.23	22.96	24.65	-	-	-	-	-	-	-	-	-
TCONS_00026471	0.31	0.46	0.48	0.59	0.65	0.68	3.13	2.83	3.33	0.99	0.81	1.02	20	38	35	43	55	48	261	181.61	233	96	70	91	-	-	-	-	-	-	-	-	-
TCONS_00026481	0	0.16	0	0.08	0	0.1	0	0	0	0.03	0	0	0	11.6	0	5.14	0	5.75	0	0	0	2.32	0	0	-	EMC80884.1 Mitogen-activated protein kinase kinase kinase MLT [Columba livia]	Environmental Information Processing	Signal transduction	ko04010//MAPK signaling pathway	K04424	-	-	-
TCONS_00026488	0.2	0.08	0.17	0.44	0.22	1	0	0	0	0	0	0	2	1	2	5	3	11	0	0	0	0	0	0	-	-	-	-	-	-	-	-	-
TCONS_00026526	0	0	0.12	0.58	0	0.13	1.21	1.38	0.57	0	0.16	0	0	0	1.68	7.86	0	1.76	18.89	16.58	7.46	0	2.66	0	-	-	-	-	-	-	-	-	-
TCONS_00026527	0	0.02	0.04	0.03	0.28	0.26	10.73	15.95	12.88	0	0.03	0	0	1	1.32	1.14	12	9.24	455.11	520.42	458.54	0	1.34	0	-	-	-	-	-	-	-	-	-
TCONS_00026592	0	0	0	0.19	0	0.07	0.11	0	0	0.34	0.11	0.36	0	0	0	3	0	1	2	0	0	7	2	7	-	-	-	-	-	-	-	-	-
TCONS_00026594	13.45	11.26	12.41	7.75	6.22	7.04	3.39	3.21	3.05	1.09	1.24	2.15	731	786	759	476	446	416	239	174	180	89	91	162	-	-	-	-	-	-	-	-	-
TCONS_00026640	0.15	0.06	0.21	0.34	0	0	0.54	0	0.36	0	0.11	0.24	2	1	3	5	0	0	9	0	5	0	2	4.27	-	-	-	-	-	-	-	-	-
TCONS_00026648	0.49	1.49	1.44	1.37	1.52	1.62	3.18	1.78	2.24	0	0	1.42	152.98	595	502.96	479	624	546	1279.25	552.11	757	0	0	613	-	KFM04405.1 hypothetical protein AS27_09551, partial [Aptenodytes forsteri]	Metabolism	Global and overview maps;Carbohydrate metabolism;Amino acid metabolism	ko01100//Metabolic pathways;ko01200//Carbon metabolism;ko00280//Valine, leucine and isoleucine degradation;ko00640//Propanoate metabolism;ko00630//Glyoxylate and dicarboxylate metabolism	K05606	-	-	-
TCONS_00026649	1.71	0	0.36	0	0	0	0.22	1.41	0	1.81	1.31	0	531.02	0	124.04	0	0	0	89.75	436.89	0	841	547	0	-	KFM04405.1 hypothetical protein AS27_09551, partial [Aptenodytes forsteri]	Metabolism	Global and overview maps;Carbohydrate metabolism;Amino acid metabolism	ko01100//Metabolic pathways;ko01200//Carbon metabolism;ko00280//Valine, leucine and isoleucine degradation;ko00640//Propanoate metabolism;ko00630//Glyoxylate and dicarboxylate metabolism	K05606	-	-	-
TCONS_00026657	2.89	2.11	1.63	2.94	1.92	1.21	4.05	3.43	3.79	2.34	1.82	1.64	33	31	21	38	29	15	60	39	47	40	28	26	-	-	-	-	-	-	-	-	-
TCONS_00026668	0.74	0.75	0.95	0.75	1.21	0.49	2.05	0.96	1.37	0.78	0.55	0.31	7	9	10	8	15	5	25	9	14	11	7	4	-	-	-	-	-	-	-	-	-
TCONS_00026673	1.12	0.96	1.14	1.32	1.26	1.21	1.22	1.55	1.93	0.52	0.44	0.76	298	330	341	399	445	350	422	413	559	208.99	157	282	-	EMC90201.1 Putative uncharacterized transposon-derived protein ZK1236.4, partial [Columba livia]	-	-	-	-	-	-	-
TCONS_00026674	0	0	0	0	0	0	0	0	0	0.06	0	0	0	0	0	0	0	0	0	0	0	19.01	0	0	-	EMC90201.1 Putative uncharacterized transposon-derived protein ZK1236.4, partial [Columba livia]	-	-	-	-	-	-	-
TCONS_00026684	0.25	0.4	0.19	0.43	0.4	0.25	0.43	0.67	0.82	0.52	0.39	0.34	13.91	29.11	12	27.16	29.54	15.6	31.11	37.38	50.03	43.58	29.42	26.47	-	-	-	-	-	-	-	-	-
TCONS_00026690	0.2	0	0.03	0	0.13	0	0.55	0.45	0	0.11	0.02	0	12.09	0	2.36	0	10.46	0	43.45	27.62	0	10.35	1.62	0	-	-	-	-	-	-	-	-	-
TCONS_00026691	0	0.19	0.03	0.24	0	0.18	0.05	0	0.26	0.16	0.04	0.08	0	40.89	4.66	44.84	0	32.21	9.97	0	45.56	40.05	9.16	17.47	-	-	-	-	-	-	-	-	-
TCONS_00026695	0.12	0	0.14	0	0.37	0.07	0.4	0.52	0.15	0.16	0.09	0.1	14	0	18.98	0	59	9.19	62.47	62	19.41	28.01	13.8	17.06	-	-	-	-	-	-	-	-	-
TCONS_00026726	0.69	0.11	0.46	0.31	0.15	0.1	0.1	0	0.39	0.11	0.25	0	26	5.12	19.42	13.18	7.46	3.96	5.08	0	16	6	13	0	-	-	-	-	-	-	-	-	-
TCONS_00026728	1.21	1.02	1.37	1.5	0.86	1.53	0.41	0.66	0.65	0.25	0.34	0.6	48	52	61	67	45	66	21	26	28	15	18	33	-	-	-	-	-	-	-	-	-
TCONS_00026730	0	0.57	0.78	0.75	0.54	1.23	0.22	0.35	0	0	0	0.23	0	22.88	27.58	26.82	22.54	42.04	8.92	11	0	0	0	10	-	-	-	-	-	-	-	-	-
TCONS_00026742	0	0.14	0.22	0	0.05	0.24	0	0.08	0.14	0	0	0.06	0	9.13	12.6	0	3.57	13.6	0	4	8	0	0	4	-	-	-	-	-	-	-	-	-
TCONS_00026748	0.36	0.21	0.37	0.32	0.11	0.07	0.21	0	0	0.13	0.05	0	16	11.87	18.4	16	6.43	3.4	12	0	0	9	3	0	-	-	-	-	-	-	-	-	-
TCONS_00026781	0.16	0.23	0.54	0.38	0.2	0.17	0.27	0.48	0.51	0.05	0.39	0.15	6	11	23	16	10	7	13	18	21	3	20	8	-	KFP13126.1 hypothetical protein Z169_02490, partial [Egretta garzetta]	-	-	-	-	-	-	-
TCONS_00026783	0.03	0.05	0.17	0.06	0.05	0.06	0.1	0.54	0.09	0.13	0	0	1	2	6	2	2	2	4	17	3	6	0	0	-	-	-	-	-	-	-	-	-
TCONS_00026813	0.11	0.42	0.25	0.06	0.05	0.13	0	0.07	0.03	0	0.11	0.03	3	15	8	2	2	4	0	2	1	0	4	1	-	-	-	-	-	-	-	-	-
TCONS_00026839	0.11	0.17	0.21	0.56	0.43	0.34	0.13	0.15	0.18	0.01	0.02	0.02	5	10	11	29	26	17	8	7	9	1	1	1	-	-	-	-	-	-	-	-	-
TCONS_00026898	0.19	0.15	0	0	0.17	0.19	0.09	0	0	0.07	0.11	0.08	28.39	28.06	0	0	33.28	30.01	16.59	0	0	16.6	21.36	16.7	-	-	-	-	-	-	-	-	-
TCONS_00026927	0.46	0.12	0.55	0	0	0.05	0	0.05	0.05	0	0	0	9	3	12	0	0	1	0	1	1	0	0	0	-	-	-	-	-	-	-	-	-
TCONS_00026953	0.17	0.04	0.15	0.11	0.08	0.1	0.16	0.15	0.1	0.21	0.08	0.12	15.36	4.69	15.01	11.77	9.78	9.48	19.21	13.4	10.14	28.95	9.89	15.13	-	XP_017582501.1 PREDICTED: lymphocyte antigen 75 [Corvus brachyrhynchos]	-	-	-	-	-	-	-
TCONS_00026954	0.54	0.44	0.43	0.26	0.32	0.37	0.62	0.48	0.66	0.4	0.35	0.52	138.71	144.74	125.41	75.68	109.28	104.33	206.47	124.27	184.31	155.38	121.7	186.08	-	XP_009942068.1 PREDICTED: LOW QUALITY PROTEIN: RNA-directed DNA polymerase from mobile element jockey-like [Opisthocomus hoazin]	-	-	-	-	-	-	-
TCONS_00026973	5.74	4.85	5.34	4.17	3.43	4.15	5.64	8.22	6.14	3.05	2.79	3.59	2567	2789	2689	2107	2027	2021	3269	3664	2988	2048	1682	2231	-	-	-	-	-	-	-	-	-
TCONS_00026989	2.2	2	2.38	2.08	1.59	2.01	1.42	1.01	1.39	0.34	0.23	0.27	2149	2510	2622	2299	2058	2135	1799	988	1476	502	304	361	-	-	-	-	-	-	-	-	-
TCONS_00027040	0.48	0.44	0.44	0.13	0.07	0.24	0.1	0.1	0.01	0.13	0.16	0	42	50	43	13	8	23	11	9	1	17	19	0	-	-	-	-	-	-	-	-	-
TCONS_00027043	0.52	0.41	0.58	0.21	0.12	0.23	0.1	0	0.07	0.05	0.28	0.03	33	33	41	14.7	10	15.48	8	0	5	5	24	3	-	-	-	-	-	-	-	-	-
TCONS_00027045	0.54	0.22	0.59	0.09	0.07	0.23	0.04	0.11	0.02	0.02	0.19	0.11	29	15	36	5.3	5	13.52	3	6	1	2	14	8	-	-	-	-	-	-	-	-	-
TCONS_00027053	0.56	0.43	0.59	0.22	0.11	0.37	0.21	0.07	0.11	0.16	0.34	0.08	132.45	130	156	60	33.59	94.4	63	16	29	58	109	27	-	-	-	-	-	-	-	-	-
TCONS_00027054	0.59	0.52	1.29	0.39	0.06	0.44	0.13	0.11	0.05	0.07	0.17	0.24	10.55	12	26	8	1.41	8.6	3	2	1	2	4	6	-	-	-	-	-	-	-	-	-
TCONS_00027069	0.1	0	0.01	0	0	0	0.41	0.25	0.6	0.2	0	0	1.86	0.08	0.15	0	0	0	9.5	4.51	11.55	5.22	0	0	-	-	-	-	-	-	-	-	-
TCONS_00027078	0.22	0.51	0.64	0.26	0.38	0.4	0.34	0.29	0.27	0.19	0.54	0.36	3	9	10	4	7	6	6	4	4	4	10	7	-	-	-	-	-	-	-	-	-
TCONS_00027109	0.59	0.84	0.44	0.35	0.07	0.45	0.3	0.3	0.45	0.26	0.15	0.07	6	11	5	4	1	5	4	3	5	4	2	1	-	-	-	-	-	-	-	-	-
TCONS_00027111	0	0.5	0	0.24	0.85	0.57	0.99	0.74	0	0.63	2.44	2.45	0	11.29	0	4.88	19.91	10.94	22.67	13.1	0	16.82	58.12	60.19	-	-	-	-	-	-	-	-	-
TCONS_00027126	1.03	2.32	2.29	0.64	0.62	1.89	0.63	0.41	0.85	0.55	0.69	0.07	10	29	25	7	8	20	8	4	9	8	9	1	-	-	-	-	-	-	-	-	-
TCONS_00027139	4.01	5.15	5.63	11.86	8.09	10.93	1.27	1.44	1.57	1.62	2.08	1.66	713	1177	1127	2383	1900	2114	293	255	303	431	498	411	-	-	-	-	-	-	-	-	-
TCONS_00027141	7.38	8.51	8.06	16.2	10.32	14.57	2.18	1.63	2.43	1.96	3.17	3.2	123	182	151	305	227	264	47	27	44	49	71	74	-	-	-	-	-	-	-	-	-
TCONS_00027161	3.2	3.8	3.56	2.9	2.53	2.44	3.3	1.34	2.4	1.08	1.03	2.18	144	219	180	147	150	119	192	60	117	73	62	136	-	-	-	-	-	-	-	-	-
TCONS_00027179	1.37	1.28	2.03	1.63	1.38	1.65	1.24	1.59	2.35	1.2	1.15	1.37	196	236	327	264	262	258	231	227	366	258	223	273	-	-	-	-	-	-	-	-	-
TCONS_00027198	2.4	2.21	2.55	2.41	2.34	2.48	2.11	3.01	1.98	2.13	2.43	4.06	597	704	714	678	768	669	678	745	534	795	812	1399	-	XP_014745523.1 PREDICTED: nuclear factor erythroid 2-related factor 2 isoform X1 [Sturnus vulgaris]	-	-	-	-	-	-	-
TCONS_00027203	1.65	1.69	0.9	0.69	1.26	1.71	1.69	2.43	2.07	1.72	1.47	0.53	38.65	50.77	23.79	18.15	38.92	43.59	51.05	56.59	52.73	60.26	46.39	17.21	-	-	-	-	-	-	-	-	-
TCONS_00027204	0	0	0	0	0	0	0.22	0.13	0	0	0	0.1	0	0	0	0	0	0	24.66	11.34	0	0	0	12.82	-	-	-	-	-	-	-	-	-
TCONS_00027205	0.85	2.16	1.42	1.18	0.71	0.92	1.78	1.56	0.99	1.21	0.37	0.3	101.35	332.23	191.21	158.85	112.08	119.41	275.29	186.07	128.27	216.74	59.61	48.97	-	-	-	-	-	-	-	-	-
TCONS_00027226	0	0.27	0	0.46	0.11	0.64	0.23	1.39	0.6	0	0	0	0	27	0	40.81	11.6	55	23.2	110	52.12	0	0	0	-	-	-	-	-	-	-	-	-
TCONS_00027227	0.12	0	0.33	0.03	0.31	0	0.21	0	0.22	0.01	0.08	0.03	8	0	25	2.19	27.4	0	17.8	0	15.88	1	7	3	-	-	-	-	-	-	-	-	-
TCONS_00027230	0.21	0.32	0.29	0.59	0.54	0.73	0.46	1.66	1.06	0.03	0.07	0.07	25	50	39	80	86	96	71	199	138	5	12	11	-	-	-	-	-	-	-	-	-
TCONS_00027319	0	0	0.31	0	0.09	0.03	0	0	0	0.05	0	0	0	0	4.38	0	1.5	0.42	0	0	0	0.89	0	0	-	-	-	-	-	-	-	-	-
TCONS_00027324	0.35	0.21	0.29	0.05	0.04	0.08	0.01	0.2	0.02	0.01	0	0	26	20	24.62	4	3.5	6.58	1	15	2	1.11	0	0	-	-	-	-	-	-	-	-	-
TCONS_00027416	0	0.14	0.32	0.16	0.23	0.39	0.23	0.3	0.66	0.04	0	0.13	0	3	6	3	5	7	5	5	12	1	0	3	-	-	-	-	-	-	-	-	-
TCONS_00027419	0.21	0.23	0.17	0.13	0.27	0.31	0.42	0.23	0.55	0.18	0.06	0.22	13	18	12	9	22	21	34	14	37	17	5	19	-	-	-	-	-	-	-	-	-
TCONS_00027424	0.14	0.09	0.04	0.2	0.06	0.17	0.4	0.4	0.67	0.09	0.04	0.19	7	6	2	11	4	9	26	20	36	7	3	13	-	-	-	-	-	-	-	-	-
TCONS_00027426	0.04	0	0	0	0.12	0.02	0.33	0.08	0	0	0	0	4.02	0	0	0	14.49	2.01	39.78	7.84	0	0	0	0	-	-	-	-	-	-	-	-	-
TCONS_00027427	0.07	0.04	0.27	0.12	0.05	0.13	0.33	0.5	0.55	0.16	0.1	0.24	7.42	5.59	33	14.83	7.44	14.88	44.93	53.5	64	26	14.96	34.84	-	-	-	-	-	-	-	-	-
TCONS_00027428	0.07	0.02	0	0.09	0.09	0.07	0.21	0.11	0	0	0.03	0.04	3.56	1.41	0	5.17	6.07	4.11	14.29	5.66	0	0	2.04	3.16	-	-	-	-	-	-	-	-	-
TCONS_00027446	0.04	0.23	0.61	0.15	0.04	0.11	0.28	0.11	0.12	0	0	0.16	1.56	10.42	24.08	6	1.67	4	12.7	3.95	4.73	0	0	8	-	-	-	-	-	-	-	-	-
TCONS_00027452	0.59	0.23	0.43	0.09	0.06	0.02	0.13	0.19	0.04	0.01	0.05	0.06	28	14	23	5	4	1	8	9	2	1	3	4	-	-	-	-	-	-	-	-	-
TCONS_00027453	0.48	0	0.31	0	0.21	0	0	0	0.22	0.23	0.23	0	12.44	0	8.92	0	7.33	0	0	0	6.27	9	8	0	-	-	-	-	-	-	-	-	-
TCONS_00027454	0	0.15	0	0	0	0	0.1	0.06	0	0	0	0	0	6.58	0	0	0	0	4.3	2.05	0	0	0	0	-	-	-	-	-	-	-	-	-
TCONS_00027513	3.36	3.37	3.33	2.64	2.49	2.35	2.91	3.35	4.26	2.14	2.11	2.16	291	375	324	258	285	221.4	326.95	289.35	401	278	246	260	-	-	-	-	-	-	-	-	-
TCONS_00027514	0	0	0	0	0	0.26	0.59	0.53	0	0	0	0	0	0	0	0	0	15.6	42.05	28.65	0	0	0	0	-	-	-	-	-	-	-	-	-
TCONS_00027523	1.85	1.97	2.12	1.41	1.24	0.93	1.93	1.51	2.15	0.88	1.09	1.18	128	175	165	110	113	70	173	104	161	91	101	113	-	-	-	-	-	-	-	-	-
TCONS_00027536	1.56	1.15	1.16	0.98	0.78	0.57	1.15	1.24	1.22	0.51	0.48	0.81	73	69	61	52	48	29	70	58	62	36	30	53	-	-	-	-	-	-	-	-	-
TCONS_00027540	2.25	2.16	3.2	2.7	1.83	2.05	3.38	2.71	2.8	1.33	1.45	1.51	180	222	288	244	193	178	350	216	243	159	156	168	-	-	-	-	-	-	-	-	-
TCONS_00027552	5.48	2.43	2.82	0.31	0.24	0.25	0.1	0.27	0.72	0.09	0.32	0.08	204	116	118	13	12	10	5	10	29	5	16	4	-	-	-	-	-	-	-	-	-
TCONS_00027562	0.26	0.04	0.23	0	0	0.05	0.2	0.21	0	0	0	0	5	1	5	0	0	1	5	4	0	0	0	0	-	-	-	-	-	-	-	-	-
TCONS_00027593	0	0	0	0	0.04	0.05	0.31	1.15	0.27	0	0	0	0	0	0	0	1	1	8	23	6	0	0	0	-	-	-	-	-	-	-	-	-
TCONS_00027610	0.17	0.2	0.26	0.09	0.16	0.13	1.05	1.65	0.9	0.12	0.1	0.08	16	25	28	10	20	13	130	156	93	17	13	11	-	-	-	-	-	-	-	-	-
TCONS_00027653	0.14	0.42	0.61	0.4	0.15	0.25	0.27	0.13	0.18	0.09	0.29	0.23	9	34	43	28	12	17	22	8	12	8	24	20	-	-	-	-	-	-	-	-	-
TCONS_00027679	0.64	0.55	1.02	0.86	0.6	0.84	0.28	0.46	0.29	0.14	0.07	0.06	45.66	50.07	81.55	68.81	55.67	64.87	25.52	32.26	22.39	14.56	6.35	5.96	-	XP_010302153.1 PREDICTED: uncharacterized protein LOC104631619 [Balearica regulorum gibbericeps]	-	-	-	-	-	-	-
TCONS_00027680	0.91	1.31	0.47	1.26	1.16	0.73	0.37	0.65	0.8	0.62	0.69	0.6	54.34	100.68	31.46	85.36	91.19	47.66	28.51	38.72	52.01	55.9	55.87	49.91	-	XP_010302153.1 PREDICTED: uncharacterized protein LOC104631619 [Balearica regulorum gibbericeps]	-	-	-	-	-	-	-
TCONS_00027681	0	0.27	0.22	0.23	0.5	0.6	0.62	0.55	0.44	0.08	0.27	0.71	0	21.25	14.99	15.84	41.15	40.47	49.97	34.02	29.6	7.54	22.78	61.13	-	XP_010302153.1 PREDICTED: uncharacterized protein LOC104631619 [Balearica regulorum gibbericeps]	-	-	-	-	-	-	-
TCONS_00027710	1.34	1.34	1.07	0.42	0.18	0.26	0.41	0.24	0.75	0.13	0.43	0.41	28	36	25	10	5	6	11.16	5	17	4	12	12	-	-	-	-	-	-	-	-	-
TCONS_00027713	1.77	1.5	1.84	0.56	0.55	0.53	0.47	0.45	0.78	0.22	0.43	0.4	243	264	285	87	99	79	84	62	117	45	79	76	-	-	-	-	-	-	-	-	-
TCONS_00027824	0.31	0.48	0.79	0.34	0.56	0.68	0.27	0.31	0.71	0.39	0.32	0.42	8	16	23	10	19	19	9	8	20	15	11	15	-	-	-	-	-	-	-	-	-
TCONS_00027827	0.57	0.34	0.57	0.43	0.4	0.39	0.3	0.42	0.26	0.24	0.16	0.16	34	26	38	29	31	25	23	25	17	21	13	13	-	-	-	-	-	-	-	-	-
TCONS_00027900	0.35	0.25	0.23	0	0.02	0	0	0.06	0	0.02	0	0.02	11	10	8	0	1	0	0	2	0	1	0	1	-	XP_013813232.1 PREDICTED: LOW QUALITY PROTEIN: immunoglobulin superfamily member 22 [Apteryx australis mantelli]	-	-	-	-	-	-	-
TCONS_00027946	2.51	2.83	3.14	8.53	5.46	10.24	2.46	1.9	1.69	1.66	2.48	2.04	453	657	639	1742	1303	2012	577	342	332	449	603	512	-	-	-	-	-	-	-	-	-
TCONS_00028061	1.09	0.92	1.28	1.06	0.8	1.19	1.23	1.03	1.09	0.33	0.48	0.82	76	82	100	83	73	90	111	71	82	34	45	79	-	XP_009931749.1 PREDICTED: LOW QUALITY PROTEIN: importin-7 [Opisthocomus hoazin]	-	-	-	-	-	-	-
TCONS_00028088	0	0.07	0.08	0	0.26	0	0.27	0.49	0.32	0.76	0.46	0.65	0	1	1	0	4	0	4	5.57	4	13.04	7.11	10.43	-	-	-	-	-	-	-	-	-
TCONS_00028089	0	0	0	0.22	0.06	0	0.19	1.27	0.08	0.71	0.42	0.27	0	0	0	3	1	0	3	15.43	1	12.96	6.89	4.57	-	-	-	-	-	-	-	-	-
TCONS_00028124	0.15	0.06	0.07	0.13	0.06	0.69	0.29	0.15	0.21	0.4	0.34	0.49	2	1	1	2	1	10	5	2	3	8.07	6	9	-	-	-	-	-	-	-	-	-
TCONS_00028125	0.13	0.09	0.22	0.19	0.16	0.16	0.35	0.45	0.21	0.41	0.32	0.47	9	8	18	15	15	12	32	32	16	43.93	31	46	-	-	-	-	-	-	-	-	-
TCONS_00028144	0.92	0.49	0.97	1.02	1	1.64	0.4	0.58	1.32	0.15	0.38	0.46	16	11	19	20	23	31	9	10	25	4	9	11	-	-	-	-	-	-	-	-	-
TCONS_00028174	0.34	0.33	0.4	0.43	0.47	0.22	0.73	1.13	1.02	0.06	0.03	0.32	30	37	39	42	54	21	82	98	97	8	4	39	-	KFP53824.1 hypothetical protein N323_08112, partial [Cathartes aura]	-	-	-	-	-	-	-
TCONS_00028198	0.64	0.65	1.56	2.43	0.88	0.31	1.36	0	0.43	0.45	0.75	1.3	113.13	148.2	309.82	484.93	204.33	59.76	312.05	0	83.17	118.04	179.23	319	-	EMC88130.1 hypothetical protein A306_03163 [Columba livia]	-	-	-	-	-	-	-
TCONS_00028199	1.53	0.46	0.92	0	0.25	0.43	0	1.64	0.73	0.26	0.21	0	273.16	106.59	185.14	0	59.02	82.67	0	291.35	141.96	68.37	50.46	0	-	EMC88130.1 hypothetical protein A306_03163 [Columba livia]	-	-	-	-	-	-	-
TCONS_00028200	1.19	1.04	1.27	0.5	0.74	1.75	0.83	0.76	0.83	0.21	0.07	0	216.71	244.21	260.04	104.07	178.64	348.57	196.95	138.65	164.87	58.59	16.31	0	-	EMC88130.1 hypothetical protein A306_03163 [Columba livia]	-	-	-	-	-	-	-
TCONS_00028240	0.09	0.22	0	0	0	0	0.5	0	0.51	0	0.07	0	1	3	0	0	0	0	7	0	6	0	1	0	-	-	-	-	-	-	-	-	-
TCONS_00028255	0	0.04	0	0.11	0	0	0.81	0.54	0.77	0	0	0	0	0.9	0	2	0	0	17.06	8.84	13.72	0	0	0	-	-	-	-	-	-	-	-	-
TCONS_00028295	0.92	0.28	0.22	0.25	0.3	0.2	0.27	0.11	0.62	0	0.13	0	26	10	7	8	11	6	10	3	19	0	5	0	-	-	-	-	-	-	-	-	-
TCONS_00028361	0.25	0.32	0.39	0.98	1.46	2.83	0.23	0.16	0.38	0.12	0.19	0.03	11	18	19	48	84	133.61	13	7	18	8	11	2	-	-	-	-	-	-	-	-	-
TCONS_00028364	0.05	0.16	0.33	0.51	0.4	1.66	0.16	0.21	0.24	0.11	0	0.08	1	4	7	11	10	34.39	4	4	5	3	0	2	-	-	-	-	-	-	-	-	-
TCONS_00028367	0	0	0.62	0	0	0.21	0	0	0	0	0	0	0	0	3	0	0	1	0	0	0	0	0	0	-	-	-	-	-	-	-	-	-
TCONS_00028370	0.13	0.19	0.26	0.25	0.28	0.85	0.18	0.02	0.14	0.01	0.07	0.05	7.52	14.23	16.86	16.21	20.96	53.06	13	1	9	1	5	3.59	-	-	-	-	-	-	-	-	-
TCONS_00028372	0.37	0.44	0.65	0.58	0.88	2.09	0.24	0.18	0.13	0.02	0	0.03	20.48	30.77	40.14	35.79	64.04	124.94	17	10	8	2	0	2.41	-	-	-	-	-	-	-	-	-
TCONS_00028380	0.22	0.41	0.19	0.14	0	0.37	0	0.13	0	0	0	0	7	17	7	5	0	13	0	4	0	0	0	0	-	-	-	-	-	-	-	-	-
TCONS_00028386	0.27	0	0.07	0	0.22	0	0.05	0.01	0	0.26	0.63	0.14	39.37	0	11.11	0	42.53	0	8.62	1.29	0	56.35	123.35	27.47	-	-	-	-	-	-	-	-	-
TCONS_00028387	0.11	0.2	0.29	0.15	0.05	0.12	0.07	0.11	0.1	0.09	0.13	0.12	5	12	15	8	3.2	6	4	5	5	6	8	8	-	EMC88256.1 hypothetical protein A306_02919 [Columba livia]	Organismal Systems;Human Diseases	Endocrine and metabolic diseases;Endocrine system	ko04934//Cushing syndrome;ko04916//Melanogenesis;ko04925//Aldosterone synthesis and secretion;ko04920//Adipocytokine signaling pathway;ko04927//Cortisol synthesis and secretion	K05228	-	-	-
TCONS_00028394	0.08	0.24	0.27	0.07	0.13	0.39	0.17	0.3	0.03	0	0.03	0.18	12.41	47.18	46.49	12.8	25.71	64.5	32.51	44.69	5.62	0	6.69	38.54	-	-	-	-	-	-	-	-	-
TCONS_00028395	0	0.09	0	0.66	0.08	0.26	0.1	0	0.22	0.04	0.01	0.33	0	14.82	0	93.48	13.35	34.98	15.87	0	30.38	7.61	1.56	56.74	-	-	-	-	-	-	-	-	-
TCONS_00028408	0.39	0.33	0	0.4	0.35	1.42	1.61	1.7	1.21	0.1	0.01	0.1	5.31	5.71	0	6.11	6.31	21.09	28.51	23.22	18.02	2.07	0.13	1.91	-	-	-	-	-	-	-	-	-
TCONS_00028409	0.18	0.12	0.13	0.13	0.36	0.22	0.3	0.18	0.14	0.06	0.13	0.09	6	5	5	5	16	8	13	6	5	3	6	4	-	-	-	-	-	-	-	-	-
TCONS_00028497	0.56	0.68	0.46	0.98	1.23	0.96	0.46	0.91	1.43	0.1	0.23	0.24	63	98	58	124	182	117	67	102	175	17	35	38	-	-	-	-	-	-	-	-	-
TCONS_00028518	0.58	0.53	0.63	0.41	0.36	0.43	0.31	0.45	0.24	0.28	0.28	0.38	94	112	115	76	78	77	66	74	42	68	61	85	-	-	-	-	-	-	-	-	-
TCONS_00028639	0.61	0.12	0.14	0	0.12	0.21	0	0.38	0.07	0	0.06	0.11	8	2	2	0	2	3	0	5	1	0	1	2	-	-	-	-	-	-	-	-	-
TCONS_00028644	2.46	2	1.86	1.67	1.96	1.86	0.48	0.43	0.42	0.17	0.1	0.06	650	679	553	499	682	534	166	114	120	69	36	22	-	KGL85516.1 hypothetical protein N309_10283, partial [Tinamus guttatus]	-	-	-	-	-	-	-
TCONS_00028698	0	0	0.01	0	0	0	0.01	0	0	0	0	0	0	0	3.17	0	0	0	1.99	0	0	0	0	0	-	-	-	-	-	-	-	-	-
TCONS_00028721	0.57	0.57	0.48	0.44	0.27	0.46	0.33	0.48	0.49	0.3	0.25	0.25	49	62	46	42	30	43	37	41	45	38	29	30	-	-	-	-	-	-	-	-	-
TCONS_00028757	0.17	0.18	0.13	0.23	0.12	0.32	0.48	0.7	0.91	0.23	0.22	0.46	6.76	9.3	5.65	10.05	5.99	13.75	24.23	27.35	39	13.78	11.73	24.97	-	-	-	-	-	-	-	-	-
TCONS_00028759	0.23	0.42	0.24	0.24	0.44	0.67	1.12	0.75	0.86	0.59	0.28	0.77	6	13.7	7	7	14.68	18.7	37	19	24	22.75	9.57	27.35	-	-	-	-	-	-	-	-	-
TCONS_00028769	1.27	1.05	1.22	1.07	0.84	0.94	0.84	1.06	0.89	0.54	0.52	0.74	170	180	184	162	149	137	145	141	129	109	93	138	-	-	-	-	-	-	-	-	-
TCONS_00028822	1.02	1.54	0.9	1.22	1.76	1.4	1.16	1.55	1.51	0.87	0.63	0.31	128.48	248.69	128.25	173.2	292.11	192.37	189.67	194.24	207.23	164.56	107.43	54.89	-	-	-	-	-	-	-	-	-
TCONS_00028825	0.19	0	0.58	0	0.43	0	1.14	0.18	0.6	0.26	0.4	1.69	23.39	0	79.75	0	69.04	0	181.02	22.37	79.68	47.35	66.63	289.06	-	-	-	-	-	-	-	-	-
TCONS_00028828	0.73	0.64	0.78	0.61	0.94	0.56	0.82	0.78	1.48	0.5	0.42	0.68	110	124	131	103	187	91	160	116	241	112	85	142	-	-	-	-	-	-	-	-	-
TCONS_00028831	0.37	0.33	0.34	0.38	0.39	0.2	0.51	0.46	0.6	0.25	0.35	0.53	25	29	26	29	35	15	45	31	44	25	31.94	50	-	-	-	-	-	-	-	-	-
TCONS_00028845	0.81	0.72	1.03	0.52	0.49	0.71	0.75	0.23	0.64	0.11	0.12	0.13	133.11	150.94	189	95.47	106.35	126	158.5	37	113	26	26.61	29.89	-	EMC85111.1 hypothetical protein A306_06479 [Columba livia]	-	-	-	-	-	-	-
TCONS_00028847	0.04	0.25	0	0.33	0.03	0	0.13	0	0	0	0.06	0.05	1.89	14.06	0	16.53	1.65	0	7.5	0	0	0	3.39	3.11	-	-	-	-	-	-	-	-	-
TCONS_00028920	0.13	0.31	0.12	0.12	0.2	0.43	0.1	0	0.31	0	0	0	2	6	2	2	4	7	2	0	5	0	0	0	-	-	-	-	-	-	-	-	-
TCONS_00028939	2.65	3.31	3.77	0.7	0.34	1.79	1.98	0.27	0.08	0	0	0	30	48	48	9	5	22	29	3	1	0	0	0	-	-	-	-	-	-	-	-	-
TCONS_00028951	0	0.35	0.2	0.12	0.27	0.23	0.08	0.41	0.41	0	0.11	0.13	0	59.7	30.03	17.7	47.35	33.15	13.75	54.03	59.43	0	19.01	24.15	-	-	-	-	-	-	-	-	-
TCONS_00028952	1.14	0.89	1.05	2.13	1.63	1.81	1.71	1.19	1.58	0.16	0.33	0.63	306	307.3	316.97	645.3	575.65	527.85	595.25	318.97	461.57	63	117.99	235.85	-	KFM09011.1 hypothetical protein AS27_14818, partial [Aptenodytes forsteri]	-	-	-	-	-	-	-
TCONS_00028969	0.32	0.45	0.52	1.03	1.04	0.97	0.64	0.46	0.38	0.23	0.16	0.17	39	71	72	144	169	131	102	57	51	42	26	30	-	KFQ82088.1 hypothetical protein N335_04049, partial [Phaethon lepturus]	-	-	-	-	-	-	-
TCONS_00028971	0.55	0.69	0.71	1.66	1.62	1.39	1.35	0.95	0.83	0.33	0.15	0.28	63.71	103.3	93.01	218.71	249.86	176.13	203.64	110.1	104.97	57.91	23.55	45.14	-	EMC90201.1 Putative uncharacterized transposon-derived protein ZK1236.4, partial [Columba livia]	Environmental Information Processing	Signaling molecules and interaction	ko04512//ECM-receptor interaction	K06824	-	-	-
TCONS_00028973	0.43	0.75	0.73	1.61	1.33	1.46	0.68	0.51	0.87	0.21	0.12	0.17	38	85	72	160	155	140	78	45	83	28	14	21	-	-	-	-	-	-	-	-	-
TCONS_00029040	0.09	0.32	0.16	0	0.2	0.08	0	0.18	0	0	0	0	3.77	17.49	7.47	0	11.08	3.77	0	7.61	0	0	0	0	-	-	-	-	-	-	-	-	-
TCONS_00029041	0.19	0.13	0.62	0.41	0.18	0.12	0.07	0.04	0.17	0.06	0.11	0.02	6.23	5.51	22.53	15	7.92	4.23	3	1.39	6	3	5	1	-	-	-	-	-	-	-	-	-
TCONS_00029054	0	0.31	0.12	0	0	0	0	0	0	0	0	0	0	6	2	0	0	0	0	0	0	0	0	0	-	-	-	-	-	-	-	-	-
TCONS_00029056	0.47	0.15	0.17	0.24	0.09	0.58	0.03	0.2	0	0.05	0	0.06	12	5	5	7	3	16	1	5	0	2	0	2	-	-	-	-	-	-	-	-	-
TCONS_00029060	0	0	0	0.63	0.21	0.15	0.23	0.18	0.25	0.07	0	0	0	0	0	60	23	13.94	25	15	23	9	0	0	-	-	-	-	-	-	-	-	-
TCONS_00029061	0.39	0.31	0.61	0	0	0.23	0	0	0	0	0.13	0.22	34	35	60	0	0	22.06	0	0	0	0	15	27	-	-	-	-	-	-	-	-	-
TCONS_00029062	0.14	0.03	0.13	0	0.05	0.03	0.16	0.36	0.03	0.07	0.03	0.13	4	1	4	0	2	1	6	10	1	3	1	5	-	-	-	-	-	-	-	-	-
TCONS_00029065	0.76	0.12	0.27	0.8	0	0	0	0	0	0	0	0	5	1	2	6	0	0	0	0	0	0	0	0	-	-	-	-	-	-	-	-	-
TCONS_00029102	0.55	0.39	0.26	0.1	0.12	0	1.34	0.65	1.37	0.46	0.53	0.59	40.87	37.72	22.04	8.77	12.33	0	130.46	48.31	111.32	51.57	53.91	61.35	-	-	-	-	-	-	-	-	-
TCONS_00029103	0.12	0.05	0	0.08	0	0.24	0.28	0.64	0.38	0	0.11	0.23	9.11	4.53	0	7.02	0	18.98	27.06	46.69	30.71	0	10.69	23.41	-	-	-	-	-	-	-	-	-
TCONS_00029104	0.27	0.25	0.4	0.19	0.09	0.15	0.91	0	1.49	0.2	0	0.92	20.57	24.56	34	16.3	9.07	12.3	89.71	0	122.84	22.76	0	97.07	-	-	-	-	-	-	-	-	-
TCONS_00029105	0.14	0.38	0.37	0.15	0.48	0.7	0	0	0.09	1.05	0.3	0.51	9.35	32.79	28.31	11.17	43.34	51.64	0	0	6.74	107.16	27.36	48.17	-	-	-	-	-	-	-	-	-
TCONS_00029106	0.31	0.1	0.2	0	0	0	0.15	2.29	0	0.42	0.28	0	20.97	9.01	14.91	0	0	0	12.92	154.23	0	42.57	25.18	0	-	-	-	-	-	-	-	-	-
TCONS_00029121	3.7	2	1.18	1.03	2.23	1.8	3.96	4.63	0.14	3.49	6.36	9.02	209.79	145.31	75.08	65.65	167.02	111.17	290.98	261.37	8.73	296.6	485.39	709.79	-	-	-	-	-	-	-	-	-
TCONS_00029122	1.98	3.29	2.14	1.1	1.02	1.01	3.38	2.61	4.55	4.61	0.73	1.94	186.21	397.69	225.92	116.35	125.98	102.83	411.72	244.63	464.59	650.4	92.61	253.64	-	-	-	-	-	-	-	-	-
TCONS_00029149	0.27	0.48	0.43	0.24	0.16	0.63	0.16	0.27	0.13	0	0.2	0.15	4	9	7	4	3	10	3	4	2	0	4	3	-	-	-	-	-	-	-	-	-
TCONS_00029153	0	0.47	0	0.5	0.03	0.19	0.17	0.35	0.73	0.29	0.67	0	0	37.91	0	35.96	2.83	13.04	14.28	22.31	50.04	27.09	57.04	0	-	KFM09011.1 hypothetical protein AS27_14818, partial [Aptenodytes forsteri]	-	-	-	-	-	-	-
TCONS_00029154	0.77	0.52	1.03	0.2	0.34	0.41	0.69	0.41	0.2	0.88	0.66	1.36	52	45.09	78	15.04	30.17	29.96	59.72	27.69	14.96	88.91	59.96	127	-	EMC88256.1 hypothetical protein A306_02919 [Columba livia]	-	-	-	-	-	-	-
TCONS_00029157	0.81	0.85	0.97	0.57	0.39	0.73	0.69	0.61	0.6	1.27	0.72	1.03	44	59	59	35	28	43	48	33	35	103	52	77	-	KFM02097.1 hypothetical protein AS27_14344, partial [Aptenodytes forsteri]	-	-	-	-	-	-	-
TCONS_00029189	1.58	0.52	0.96	0.3	0.69	1.07	0.64	1	1.23	0.44	0.25	0.12	19	8	13	4	11	14	10	12	16	8	4	2	-	-	-	-	-	-	-	-	-
TCONS_00029195	1.15	0.34	0.39	0.39	0.74	0.33	0.55	1.51	0.9	0.06	0.13	0.25	13	5	5	5	11	4	8	17	11	1	2	4	-	-	-	-	-	-	-	-	-
TCONS_00029204	0.88	0.15	0.59	0	0.01	0.01	0.03	0.01	0.01	0	0	0	72	16	54	0	1	1	3	1	1	0	0	0	-	-	-	-	-	-	-	-	-
TCONS_00029208	0.49	0	0	0	0	0	0	0	0	0	0	0	5	0	0	0	0	0	0	0	0	0	0	0	-	-	-	-	-	-	-	-	-
TCONS_00029283	0.76	0.36	0.62	0.21	0.18	0.28	0.08	0.11	0.44	0.04	0.03	0.16	35	21	32	11	11	14	5	5	22	3	2	10	-	-	-	-	-	-	-	-	-
TCONS_00029294	0.41	0.78	0.51	1.13	0.14	0.6	0.32	0.42	0	0.26	0.36	0.54	18.22	44.33	25.58	56.79	8.47	28.82	18.23	18.37	0	17.59	21.34	32.98	-	EMC85681.1 hypothetical protein A306_05878 [Columba livia]	-	-	-	-	-	-	-
TCONS_00029295	0.15	0.41	0.12	0	0.31	0	0.19	0	0.38	0	0	0	6.39	21.53	5.78	0	17.19	0	10.25	0	17.26	0	0	0	-	EMC85681.1 hypothetical protein A306_05878 [Columba livia]	-	-	-	-	-	-	-
TCONS_00029296	0.15	0.17	0.05	0.04	0.19	0.28	0.21	0.07	0.18	0.2	0.92	0.31	3.58	5.14	1.3	1.21	6.05	7.24	6.45	1.63	4.74	7.17	29.76	10.53	-	-	-	-	-	-	-	-	-
TCONS_00029297	0.34	0	0.15	0	0	0.15	0	0	0	0	0	0	10.6	0	5.25	0	0	5.28	0	0	0	0	0	0	-	-	-	-	-	-	-	-	-
TCONS_00029298	0.07	0	0.2	0	0.09	0.18	0.17	0	0	0.69	0.04	0.17	1.21	0	4.09	0	2.29	3.65	4.08	0	0	19.24	0.89	4.49	-	-	-	-	-	-	-	-	-
TCONS_00029301	0.35	0.06	0.34	0.27	0.35	0.32	0.57	0.16	0.32	0.1	0.17	0.08	9	2	10	8	12	9	19	4	9	4	6	3	-	-	-	-	-	-	-	-	-
TCONS_00029384	0.08	0.04	0.04	0.06	0.06	0.21	0.68	0.42	0.78	0.21	0.17	0.2	5	3	3	4	5	14	55	26	53	20	14	17	-	-	-	-	-	-	-	-	-
TCONS_00029399	0	0	0	0.04	0	0	0	0.49	0.04	0	0	0	0	0	0	1	0	0	0	10	1	0	0	0	-	-	-	-	-	-	-	-	-
TCONS_00029407	0.52	0.38	0.51	0.58	0.25	0.25	0.32	0.38	0.37	0.23	0.51	0.23	151.52	142.95	166.47	188.69	94.8	78.33	119.84	109.13	116.63	98.63	198.51	92.26	-	EMC82126.1 hypothetical protein A306_09944 [Columba livia]	-	-	-	-	-	-	-
TCONS_00029408	2.1	1.7	1.91	1.06	1.18	1.37	0.96	1.02	1.1	0.67	1	0.62	1352.48	1413.05	1387.53	771.31	1001.2	961.67	800.16	657.87	769.37	645.37	868.49	553.74	-	KFQ75554.1 hypothetical protein N335_14313, partial [Phaethon lepturus]	Human Diseases;Cellular Processes	Endocrine and metabolic diseases;Drug resistance;Cancers;Infectious diseases;Cell growth and death	ko05200//Pathways in cancer;ko05165//Human papillomavirus infection;ko05166//HTLV-I infection;ko05163//Human cytomegalovirus infection;ko05203//Viral carcinogenesis;ko04934//Cushing syndrome;ko05167//Kaposi sarcoma-associated herpesvirus infection;ko05169//Epstein-Barr virus infection;ko05225//Hepatocellular carcinoma;ko05224//Breast cancer;ko05226//Gastric cancer;ko04218//Cellular senescence;ko0…	K06618	-	-	-
TCONS_00029521	1.01	0.59	0.55	0.51	0.47	0.25	0.25	0.25	0.44	0.18	0.24	0.49	44	33	27	25	27	12	14	11	21	12	14	30	-	-	-	-	-	-	-	-	-
TCONS_00029596	0	0.16	0.08	0.05	0.07	0.05	0	0	0.05	0	0	0.04	0	7	3	2	3	2	0	0	2	0	0	2	-	-	-	-	-	-	-	-	-
TCONS_00029671	0.02	0.08	0	0	0	0	0	0	0	0	0	0.08	4.94	20.39	0	0	0	0	0	0	0	1.03	0	23.14	-	KFO86148.1 hypothetical protein N320_02192, partial [Buceros rhinoceros silvestris]	-	-	-	-	-	-	-
TCONS_00029728	0.6	1.13	0.34	0.33	0.08	0	0.31	0	0.03	0.22	0.3	0.06	28.86	70.46	18.51	18.11	5.41	0	19.13	0	1.43	16	19.31	3.8	-	XP_006866947.1 PREDICTED: uncharacterized protein LOC102835595 [Chrysochloris asiatica]	-	-	-	-	-	-	-
TCONS_00029746	2.29	2.1	2.67	2.28	1.71	2.18	1.35	1.26	1.99	1.06	0.89	0.94	192	226	252	216	190	199	147	105	182	134	101	110	-	-	-	-	-	-	-	-	-
TCONS_00029751	1.45	1.3	1.58	0.83	0.82	1.1	0.5	0.67	0.42	0.31	0.35	0.46	259	299	318	167	194	214	116	119	81	82	84	114	-	EMC84794.1 Putative uncharacterized transposon-derived protein ZK1236.4, partial [Columba livia]	-	-	-	-	-	-	-
TCONS_00029754	0.41	0.18	0.05	0.21	0.13	0.16	0.18	0.41	0.43	0	0.04	0.17	7	4	1	4	3	3	4	7	8	0	1	4	-	-	-	-	-	-	-	-	-
TCONS_00029757	0	0.07	0	0.15	0.46	0.88	0.13	0	0	0	0	0	0	1	0	2	7	11	2	0	0	0	0	0	-	-	-	-	-	-	-	-	-
TCONS_00029767	0.76	0.46	0.82	0.33	0.21	0.18	0.13	0.16	0.21	0.04	0.01	0.1	54	42	65	26	20	14	12	11	16	4	1	10	-	-	-	-	-	-	-	-	-
TCONS_00029797	1.83	0.84	1.05	0.29	0.24	0.49	0.25	0.11	0.2	0	0	0.23	17	10	11	3	3	5	3	1	2	0	0	3	-	-	-	-	-	-	-	-	-
TCONS_00029798	1.2	0.51	0.77	0.38	0.16	0.1	0	0.11	0.1	0	0	0	11	6	8	4	2	1	0	1	1	0	0	0	-	-	-	-	-	-	-	-	-
TCONS_00029799	1.94	0.65	1.47	0.29	0.24	0.47	0.25	0.37	0.04	0.09	0	0.03	42	18	36	7	7	11	7	8	1	3	0	1	-	-	-	-	-	-	-	-	-
TCONS_00029840	2.1	2.81	2.46	2.3	0.83	2.08	1.81	1.94	1.31	1.18	0.5	1.69	25	43	33	31	13	27	28	23	17	21	8	28	-	-	-	-	-	-	-	-	-
TCONS_00029848	2.08	2.54	2.03	1.38	1.31	1.55	1.17	0.76	0.72	0.64	0.85	0.84	111.04	174.25	121.59	83.09	92.5	89.73	80.54	40.39	42.02	51.22	60.82	62.1	-	-	-	-	-	-	-	-	-
TCONS_00029853	0.54	0.33	0.72	0.4	0.54	0.3	0.39	0.27	0.3	0.08	0.2	0.22	18	14	27	15	24	11	17	9	11	4	9	10	-	-	-	-	-	-	-	-	-
TCONS_00029857	0.94	1.09	0.84	0.61	0.75	1.01	0.59	0.49	0.7	0.31	0.49	0.61	37	55	37	27	39	43	30	19	30	18	26	33	-	-	-	-	-	-	-	-	-
TCONS_00029864	1.22	1.48	0.5	0.31	0.4	0.23	0.06	0.48	0.19	0.14	0	0.14	193.49	301.16	89.23	55.08	82.71	39.79	11.72	76.19	32.94	33.55	0	29.98	-	XP_013927313.1 PREDICTED: coiled-coil domain-containing protein 3 [Thamnophis sirtalis]	-	-	-	-	-	-	-
TCONS_00029872	0.89	0.23	1.05	0.26	0.3	0.73	0.08	0.1	0.18	0.13	0	0	9	3	12	3	4	8	1	1	2	2	0	0	-	-	-	-	-	-	-	-	-
TCONS_00029874	2.28	1.57	2.46	1.09	0.78	1.13	0.42	0.55	0.46	0.12	0.11	0.13	104	92	126	56	47	56	25	25	23	8	7	8	-	-	-	-	-	-	-	-	-
TCONS_00029876	2.45	1.41	2.44	0.82	0.89	0.74	0.4	0.54	0.65	0.05	0.09	0.12	100	74	112	38	47.96	33	21	22	29	3	5	7	-	EMC88256.1 hypothetical protein A306_02919 [Columba livia]	-	-	-	-	-	-	-
TCONS_00029882	0	0.12	0	0	0	0.14	0	0	0	0	0	0	0	1	0	0	0	1	0	0	0	0	0	0	-	-	-	-	-	-	-	-	-
TCONS_00029899	0.26	0.55	0.16	0.16	0.29	0.27	0.02	0.03	0.03	0	0.04	0.02	9	24	6	6	13	10	1	1	1	0	2	1	-	KFW80123.1 Unconventional myosin-X, partial [Manacus vitellinus]	-	-	-	-	-	-	-
TCONS_00029906	0.32	0.5	0.46	0.11	0.17	0.21	0.02	0.06	0	0.02	0.02	0.02	10	20	16	4	7	7	1	2	0	1	1	1	-	KFO12874.1 hypothetical protein N312_03968, partial [Balearica regulorum gibbericeps]	-	-	-	-	-	-	-
TCONS_00029913	0.35	0.71	0.43	0.19	0.3	0.33	0.05	0.04	0.06	0.1	0.04	0.04	29	75	40	18	33	30	5	3	5	13	5	5	-	KFV54674.1 hypothetical protein N328_11546, partial [Gavia stellata]	-	-	-	-	-	-	-
TCONS_00029934	0.57	0.55	0.32	0.36	0.28	0.27	0.04	0.09	0	0	0.05	0	25	31	16	18	16	13	2	4	0	0	3	0	-	-	-	-	-	-	-	-	-
TCONS_00029938	0.33	0.73	0.32	0.21	0.33	0.35	0.06	0.01	0.04	0.01	0.07	0.04	66	188	72	47	87	75	15	1	9	4	18	10	-	-	-	-	-	-	-	-	-
TCONS_00030040	0.19	0.08	0	0.65	0.04	0.04	0.04	0.24	0.09	0.19	0.83	0.14	4	2	0	15	1	1	1	5	2	6	23	4	-	XP_009812745.1 PREDICTED: von Willebrand factor A domain-containing protein 3B-like, partial [Gavia stellata]	-	-	-	-	-	-	-
TCONS_00030082	0.9	0.62	0.79	0.38	0.24	0.28	0.38	0.25	0.34	0.23	0.16	0.19	204	181	203	97	71	69	111	56	84	80	49	59	-	XP_017932333.1 PREDICTED: LOW QUALITY PROTEIN: RNA-directed DNA polymerase from mobile element jockey-like [Manacus vitellinus]	Metabolism	Global and overview maps;Nucleotide metabolism	ko01100//Metabolic pathways;ko00240//Pyrimidine metabolism	K13809	-	-	-
TCONS_00030083	0.97	0.98	1.04	0.36	0.5	0.47	0.31	0.28	0.65	0.27	0.18	0.24	111	145	135	47	76	59	46	32	81	47	28	39	-	EMC82126.1 hypothetical protein A306_09944 [Columba livia]	-	-	-	-	-	-	-
TCONS_00030085	0.86	0.77	0.74	0.26	0.3	0.29	0.35	0.41	0.4	0.17	0.1	0.31	77	88	74	26	35	28	40	37	39	23	12	39	-	EMC80181.1 Focal adhesion kinase 1, partial [Columba livia]	-	-	-	-	-	-	-
TCONS_00030097	0	0	0	0	0.05	0	0.1	0.27	0.15	0.04	0.12	0.31	0	0	0	0	2	0	4	8	5	2	5	13	-	-	-	-	-	-	-	-	-
TCONS_00030106	2.03	1.91	2.18	1.98	1.26	1.77	0.97	1.18	1.04	0.88	1.64	2.03	227	274	275	251	186	215	140	132	127	147	247	316	-	XP_009555598.1 PREDICTED: coiled-coil domain-containing protein 71L [Cuculus canorus]	-	-	-	-	-	-	-
TCONS_00030107	0.3	0.38	0.32	0.28	0.38	0.21	1.06	1.05	0.32	1.03	0.23	0.32	35	58	42	38	59	27	163	124	41	182	36	52	-	-	-	-	-	-	-	-	-
TCONS_00030145	3.93	3.63	4.47	3.87	3.34	3.73	3.84	4.5	3.84	1.58	1.54	1.96	691	818	883	767	775	712	873	788	733	415	365	477	-	-	-	-	-	-	-	-	-
TCONS_00030175	1.4	1.7	1.38	0.58	0.62	0.75	0.42	0.55	0.55	0.43	0.22	0.37	77	120	85	36	45	45	30	30	33	35	16	28	-	-	-	-	-	-	-	-	-
TCONS_00030190	0.86	0.63	0.92	0.36	0.55	0.56	0.4	0.26	0.41	0.28	0.14	0.25	120.64	113.06	144.69	57.2	101.2	84.85	72.34	36.12	62.38	58.14	26.18	48.25	-	-	-	-	-	-	-	-	-
TCONS_00030237	0.72	0.52	0.67	0.36	0.24	0.27	0.14	0.36	0.16	0.16	0.2	0.13	32	30.11	33.57	18	14	13	8	16	8	11	12	8.27	-	-	-	-	-	-	-	-	-
TCONS_00030251	0.54	0.42	0.51	0.3	0.24	0.15	0.3	0.32	0.19	0.14	0.23	0.08	24	23.89	25.43	15	14	7	17	14	9	9	14	4.73	-	XP_009479083.1 PREDICTED: transmembrane protein C5orf28 homolog [Pelecanus crispus]	-	-	-	-	-	-	-
TCONS_00030277	0.27	0	0	0	0	0	0	0	0	0	0	0	3	0	0	0	0	0	0	0	0	0	0	0	-	-	-	-	-	-	-	-	-
TCONS_00030278	2.15	1.16	1.97	3.18	2.04	1.27	2.4	2.46	1.27	1.99	1.33	0.26	36	25	37	60	45	23	52	41	23	50	30	6	-	-	-	-	-	-	-	-	-
TCONS_00030292	0.55	0	0.4	0.09	0.19	0.14	0.04	0	0.05	0.1	0.07	0.07	11	0	9	2	5	3	1	0	1	3	2	2	-	-	-	-	-	-	-	-	-
TCONS_00030298	3.37	3.09	2.95	0.63	0.25	0.7	0.34	0.55	0.7	0.14	0.32	0.43	62	73	61	13	6	14	8	10	14	4	8	11	-	-	-	-	-	-	-	-	-
TCONS_00030321	1.15	1.08	1.14	2.07	1.78	2.12	2.51	3.12	1.87	0.42	0.82	0.59	184	222	206	375	376	369	522	498	326	100	178	131	-	KFU85683.1 Zinc finger CCCH domain-containing protein 11A [Chaetura pelagica]	-	-	-	-	-	-	-
TCONS_00030324	1.66	0.74	1.48	1.05	0.45	1.31	0.55	0.83	1.31	0.48	0.18	0.43	14	8	14	10	5	12	6	7	12	6	2	5	-	-	-	-	-	-	-	-	-
TCONS_00030331	1.03	0.89	0.65	1.99	1.14	1.35	2.44	2.33	2.2	0.47	0.33	0.48	28	31	20	61	41	40	86	63	65	19	12	18	-	-	-	-	-	-	-	-	-
TCONS_00030332	0.42	0.29	0.48	0.85	0.79	1.35	1.39	1.6	0.93	0.11	0.44	0.24	10	9	13	23	25	35	43	38	24	4	14	8	-	-	-	-	-	-	-	-	-
TCONS_00030344	0.98	0.69	0.72	1.06	1.33	1.39	1.24	1.29	2.04	0.54	0.84	0.98	92.55	83	76.72	113	165.09	142.74	152	121	208.57	76.02	106.18	128	-	KFV81554.1 Y-box-binding protein 3, partial [Struthio camelus australis]	Metabolism	Amino acid metabolism;Global and overview maps	ko01100//Metabolic pathways;ko00280//Valine, leucine and isoleucine degradation	K01969	-	-	-
TCONS_00030345	0.36	0.22	0.21	0.45	0.49	0.45	0.12	0.58	0.59	0.12	0.3	0.11	21	17	14	30	38	29	9	34	38	11	24	9	-	-	-	-	-	-	-	-	-
TCONS_00030380	0	0.27	0.16	0.05	0.22	0.27	0.18	0.05	0.18	0	0	0	0	51.28	27.34	7.53	43.82	42.85	34.83	6.81	28.6	0	0	0	-	KFM06209.1 hypothetical protein AS27_13285, partial [Aptenodytes forsteri]	Environmental Information Processing	Signal transduction	ko04630//Jak-STAT signaling pathway	K18026	-	-	-
TCONS_00030381	0.75	0.26	0.39	0.72	0.14	0.22	0.14	0.18	0.49	0.25	0.22	0.54	139	61.13	80.66	151.47	33.18	45.1	33.17	33.19	99.4	70.48	54.97	138.87	-	KFM06209.1 hypothetical protein AS27_13285, partial [Aptenodytes forsteri]	Environmental Information Processing	Signal transduction	ko04630//Jak-STAT signaling pathway	K18026	-	-	-
TCONS_00030382	0	0.01	0	0	0	0.02	0	0	0	0.07	0.1	0.14	0	0.59	0	0	0	2.05	0	0	0	8.52	11.03	15.13	-	-	-	-	-	-	-	-	-
TCONS_00030390	1.24	1.13	1.57	1.2	1.33	0.73	0.65	1.25	1.37	0.63	0.43	0.43	91	106	129	99	128	58	62	91	109	69	42	44	-	XP_009477479.1 PREDICTED: polycystin-2-like, partial [Pelecanus crispus]	-	-	-	-	-	-	-
TCONS_00030402	0	0	0.09	0	0.03	0.03	0.1	0.1	0.89	0	0	0.05	0	0	3	0	1	1	4	3	29	0	0	2	-	-	-	-	-	-	-	-	-
TCONS_00030469	0.59	0.46	0.36	0.26	0	0.16	0.27	0.06	0.11	0	0	0	10	10	7	5	0	3	6	1	2	0	0	0	-	-	-	-	-	-	-	-	-
TCONS_00030476	0.31	0.36	0.33	0.12	0	0.23	0	0	0	0.02	0.25	0	10	15	12	4.55	0	8	0	0	0	1	11	0	-	-	-	-	-	-	-	-	-
TCONS_00030477	0	0	0	0.19	0.13	0	0	0	0	0	0	0	0	0	0	7.45	6	0	0	0	0	0	0	0	-	-	-	-	-	-	-	-	-
TCONS_00030479	0.19	0	0.33	0	0	0	0.14	0	0	0	0	0	2	0	4	0	0	0	2	0	0	0	0	0	-	-	-	-	-	-	-	-	-
TCONS_00030484	1.27	0.37	0.92	0.42	0.21	0.26	0.12	0.2	0.13	0.14	0.12	0.3	124	47	101	46	27	28	15	19	14	21	16	41	-	-	Human Diseases	Infectious diseases	ko05100//Bacterial invasion of epithelial cells	K13736	-	-	-
TCONS_00030520	0.17	0.3	0.15	0.26	0.22	0.27	0.1	0.47	0.19	0	0.16	0.09	4	9	4	7	7	7	3	11	5	0	5	3	-	-	-	-	-	-	-	-	-
TCONS_00030551	0.7	0.52	0.48	0.27	0.26	0.26	0.18	0.09	0.12	0.01	0.01	0.05	96	91	74	42	46	39	31	12	18	2	2	10	-	EOA97032.1 hypothetical protein Anapl_17450, partial [Anas platyrhynchos]	-	-	-	-	-	-	-
TCONS_00030580	0.99	0.68	0.58	0.61	0.55	0.48	0.12	0.19	0.69	1.32	1.18	1.36	75.02	66.29	49.54	52.12	55.03	39.57	11.44	14.01	56.79	149.89	120.19	143.17	-	KQK78434.1 leucine-rich repeat-containing protein 8A isoform X1 [Amazona aestiva]	-	-	-	-	-	-	-
TCONS_00030584	0.47	0.29	0.4	0.74	0.5	0.2	0	0.04	0.01	0.01	0	0	36	29	35	65	51	17	0	3	1	1	0	0	-	XP_013807942.1 PREDICTED: RNA-directed DNA polymerase from mobile element jockey-like, partial [Apteryx australis mantelli]	-	-	-	-	-	-	-
TCONS_00030601	0.44	0.39	0.77	0.86	0.36	0.26	0.08	0.03	0.02	0	0	0.04	17	19	33	37	18	11	4	1	1	0	0	2	-	-	-	-	-	-	-	-	-
TCONS_00030611	0.09	0.26	0.36	0.11	0.23	0.13	0.35	0.15	0.17	0.1	0.09	0.16	5	20	24	7	18	8	27	9	11	9	7	13	-	-	-	-	-	-	-	-	-
TCONS_00030618	0.21	0.11	0.27	0.29	0.22	0.13	0.26	0.26	0.17	0.17	0.09	0.24	9	6	13	14	12	6	14	11	8	11	5	14	-	-	-	-	-	-	-	-	-
TCONS_00030638	0.17	0.26	0.3	0.15	0.23	0.41	0.23	0.17	0.06	0.04	0.03	0.25	16.8	32.01	32	16.48	29.61	42.62	28.92	15.86	5.79	5.72	3.43	33.3	-	-	-	-	-	-	-	-	-
TCONS_00030642	0.02	0.1	0.13	0.14	0.02	0.12	0.14	0	0	0	0.24	0	1.7	9.02	10.29	11.47	2.25	9.64	13.62	0	0	0	23.33	0	-	-	-	-	-	-	-	-	-
TCONS_00030644	0	0.18	0.12	0.4	0.27	0	0.63	0.05	0.36	1.51	1.16	0.14	0	3.5	2	6.93	5.39	0	12.48	0.7	6	34.73	23.96	3	-	-	-	-	-	-	-	-	-
TCONS_00030645	0	0.14	0	0	0.23	1.11	0	0.26	0	0	0.51	0	0	3.12	0	0	5.19	20.95	0	4.53	0	0	11.94	0	-	-	-	-	-	-	-	-	-
TCONS_00030647	0.69	0.74	0.81	1.06	0.63	1.04	1.26	1.1	0.5	0.68	1	0.6	19	26	25	33	23	31	45	30	15	28	37	23	-	-	-	-	-	-	-	-	-
TCONS_00030681	17.07	18.62	18.46	19.93	15.26	21.07	28.1	20.32	19.01	54.92	53.12	36.52	239.43	335.43	291.19	315.76	282.39	321.4	510.5	283.97	289.78	1155.2	1002.83	711.07	-	XP_014805313.1 PREDICTED: NADH dehydrogenase [ubiquinone] 1 subunit C1, mitochondrial isoform X1 [Calidris pugnax]	Metabolism;Organismal Systems;Human Diseases	Neurodegenerative diseases;Environmental adaptation;Global and overview maps;Nervous system;Energy metabolism;Endocrine and metabolic diseases	ko01100//Metabolic pathways;ko04714//Thermogenesis;ko05016//Huntington disease;ko04723//Retrograde endocannabinoid signaling;ko05010//Alzheimer disease;ko04932//Non-alcoholic fatty liver disease (NAFLD);ko05012//Parkinson disease;ko00190//Oxidative phosphorylation	K03967	-	-	-
TCONS_00030696	0.35	0.47	0.31	0.15	0	0	0	0	0	0	0	0	4	7	4	2	0	0	0	0	0	0	0	0	-	-	-	-	-	-	-	-	-
TCONS_00030701	0.06	0.29	0.11	0.06	0.81	0.06	0.29	0.38	0.58	0.04	0	0.36	1	6	2	1	17	1	6	6	10	1	0	8	-	-	-	-	-	-	-	-	-
TCONS_00030715	0	0	0	0	0.27	0	0	0.1	0	0.01	0	0.02	0.08	0	0	0	9.25	0	0	2.66	0	0.38	0	0.84	-	-	-	-	-	-	-	-	-
TCONS_00030717	0	0	0	0.14	0	0.56	0.18	1.13	0.07	0	0	0	0	0	0	11.02	0	41.25	15.61	76.47	5.52	0	0	0	-	-	-	-	-	-	-	-	-
TCONS_00030720	0.15	0.12	0.29	0.12	0	0	0.38	0.76	0.91	0.09	0.03	0.11	8.85	8.69	18.92	7.83	0	0	28.11	43.71	56.45	7.52	2.25	9.02	-	-	-	-	-	-	-	-	-
TCONS_00030726	0.06	0.1	0.2	0.14	0.09	0.18	0.35	0.81	0.48	0.04	0.06	0.03	6	14	24	17	12	21	48	86	56	6	8	5	-	-	-	-	-	-	-	-	-
TCONS_00030731	0	0	0	0	0.27	0	0.18	0.18	0.05	0	0	0	0	0	0	0	6	0	4	3	1	0	0	0	-	-	-	-	-	-	-	-	-
TCONS_00030742	0.05	0	0	0	0	0.05	0.28	0.52	0.05	0	0	0	1	0	0	0	0	1	7	10	1	0	0	0	-	-	-	-	-	-	-	-	-
TCONS_00030759	1.05	1.02	1.22	0.77	0.65	0.72	0.44	0.35	0.55	0.13	0.2	0.58	278	347	363	229	227	206	152	92	158	53	70	214	-	EMC89440.1 Putative uncharacterized transposon-derived protein ZK1236.4, partial [Columba livia]	Metabolism	Global and overview maps;Amino acid metabolism	ko01100//Metabolic pathways;ko00280//Valine, leucine and isoleucine degradation	K01969	-	-	-
TCONS_00030761	0	0	0.1	0	0.53	0	0	0	0.21	0	0	0.17	0	0	1	0	6	0	0	0	2	0	0	2	-	-	-	-	-	-	-	-	-
TCONS_00030771	0.61	0.23	0.48	0.48	0.73	0.52	0.45	0	0.46	0.07	0.07	0.27	9.76	4.75	8.59	8.69	15.48	9.03	9.34	0	7.99	1.71	1.5	6.1	-	-	-	-	-	-	-	-	-
TCONS_00030773	0.08	0.07	0.56	0.11	0.17	0.08	0.13	0	0	0	0.03	0.06	2	2	15	3	5.32	2.08	4	0	0	0	1	2	-	-	-	-	-	-	-	-	-
TCONS_00030779	0.2	0.23	0.09	0.68	0.28	0.34	0.22	0.28	0.88	0	0.07	0	3.24	4.74	1.71	12.43	5.95	5.98	4.66	4.42	15.39	0	1.5	0	-	-	-	-	-	-	-	-	-
TCONS_00030780	0	0.12	0.06	0.17	0.12	0.15	0	0.27	0.11	0.09	0	0.29	0	1.51	0.7	1.88	1.58	1.54	0	2.58	1.15	1.29	0	3.9	-	-	-	-	-	-	-	-	-
TCONS_00030782	0.66	0.41	0.37	0.61	0.52	0.77	0.26	0.3	0.45	0.1	0.1	0.19	114	90	71	119	119	145	59	52	85	26	24	46	-	-	-	-	-	-	-	-	-
TCONS_00030789	0.35	0.23	0.19	0.38	0.23	0.23	0.15	0.26	0.25	0.05	0.05	0.11	25	21	15	30	21	18	14	18	19	5	5	11	-	-	-	-	-	-	-	-	-
TCONS_00030795	0.23	0.24	0.14	0.07	0.35	0.21	0.09	0.04	0.04	0	0.03	0	6	8	4	2	12	6	3	1	1	0	1	0	-	-	-	-	-	-	-	-	-
TCONS_00030828	0.04	0.03	0.26	0.07	0.13	0.08	0	0.04	0.27	0.31	0.15	0	1	1	7	2	4	2	0	1	7	11	5	0	-	-	-	-	-	-	-	-	-
TCONS_00030995	0.56	0.52	0.89	0.32	0.52	0.9	0.13	0.53	0.2	0.56	0.06	0.09	56.46	67.75	101.74	36.29	69.98	99.49	17.58	53.76	22.24	84.86	7.83	13.29	-	-	-	-	-	-	-	-	-
TCONS_00030996	0.04	0	0	0.44	0	0	0	0.97	0.95	0.2	0	0.18	3.73	0	0	49	0	0	0	94.47	100.86	29.54	0	24.16	-	-	-	-	-	-	-	-	-
TCONS_00030997	0.65	0.91	0.48	1.34	0.77	0.87	2.08	0.39	0.41	0.29	1.14	1.8	61.82	111.25	51.26	143.71	96.02	89.51	255.42	36.77	41.91	40.6	145.17	237.55	-	-	-	-	-	-	-	-	-
TCONS_00031051	0.39	1.06	0.19	0.54	0.2	0.25	0.17	0.17	0	0.03	0.11	0.07	73.5	253.96	40.54	114.9	49.16	51.72	41.09	31.58	0	7.16	28.61	18.86	-	KFQ13298.1 Sodium channel protein type 5 subunit alpha, partial [Leptosomus discolor]	Human Diseases;Organismal Systems	Endocrine system;Endocrine and metabolic diseases	ko04934//Cushing syndrome;ko04916//Melanogenesis;ko04925//Aldosterone synthesis and secretion;ko04920//Adipocytokine signaling pathway;ko04927//Cortisol synthesis and secretion	K05228	-	-	-
TCONS_00031052	1.57	2.62	1.69	1.42	0.93	1.38	0.54	0.47	0.56	0.15	0.03	0.07	34.37	73.79	41.68	35.28	26.87	32.84	15.3	10.25	13.46	5.06	0.88	2.06	-	-	-	-	-	-	-	-	-
TCONS_00031053	0.52	0.2	0.89	0.46	0.28	0.31	0.16	0.22	0.36	0.04	0.04	0.09	6.9	3.38	13.23	6.83	4.79	4.45	2.77	2.85	5.11	0.85	0.72	1.64	-	-	-	-	-	-	-	-	-
TCONS_00031096	0.12	0.21	0.37	0.05	0.04	0.14	0	0	0.03	0.08	0	0.04	4	9	14	2	2	5	0	0	1	4	0	2	-	-	-	-	-	-	-	-	-
TCONS_00031104	2.37	1.79	2.63	1.71	1.91	1.95	0.89	0.67	0.67	0.91	0.46	0.99	185	180	231	151	197	166	90	52	57	107	48	108	-	-	Human Diseases	Infectious diseases	ko05100//Bacterial invasion of epithelial cells	K13736	-	-	-
TCONS_00031137	0.78	0.57	0.66	0.5	0.36	0.58	0.31	0.11	0.27	0.25	0.27	0.23	139	129	131	100	84	112	71	19	53	67	64	56	-	-	-	-	-	-	-	-	-
TCONS_00031138	1.91	2.12	2.75	1.33	2.2	2.07	1.44	1.64	1.52	1.36	1.83	1.14	89	127	144	70	135	105	87	76	77	95	115	74	-	-	-	-	-	-	-	-	-
TCONS_00031141	0	0	0.19	0.41	0	0.05	0	0	0	0	0.05	0.05	0	0	3	6.72	0	0.74	0	0	0	0	1.03	1	-	-	-	-	-	-	-	-	-
TCONS_00031144	0.22	0.31	0	0.24	0.13	0.17	0.17	0.22	0	0	0.13	0	5	9	0	6.28	4	4.26	5	5	0	0	3.97	0	-	-	-	-	-	-	-	-	-
TCONS_00031172	4.58	3.8	4.66	3.59	2.96	3.8	3.95	3.84	3.42	1.7	1.53	2.07	723	769	826	639	615	651	806	603	587	402.24	324	453	-	EMC86496.1 hypothetical protein A306_04974 [Columba livia]	-	-	-	-	-	-	-
TCONS_00031174	4.07	4.12	4.45	3.29	2.51	3.39	4.07	3.26	3.31	1.75	1.6	2.31	525	682	646	479	427	476	680	419	464	338	278	414	-	KFQ40070.1 hypothetical protein N332_06297, partial [Mesitornis unicolor]	Metabolism	Amino acid metabolism;Global and overview maps	ko01100//Metabolic pathways;ko00280//Valine, leucine and isoleucine degradation	K01969	-	-	-
TCONS_00031218	0.11	0.13	0.19	0.14	0.21	0.16	0.26	0.5	0.41	0.04	0.1	0.09	9	13	17	13	22	14	27	40	36	5	11	10	-	-	-	-	-	-	-	-	-
TCONS_00031220	0.54	0.53	0.49	0.46	0.86	0.82	0.92	2.15	1.74	0.19	0.34	0.31	54	68	55	52	114	89	120	215	189	29	46	43	-	-	-	-	-	-	-	-	-
TCONS_00031224	2.15	0.02	0.03	0.13	0.02	0	0	0	0	0	0	0	73	1	1	5	1	0	0	0	0	0	0	0	-	-	-	-	-	-	-	-	-
TCONS_00031280	1.07	0.98	1.25	0.06	0.04	0.04	0.01	0	0	0	0	0	219	258	289	14	10	9	2	1	1	0	1	0	-	EMC84794.1 Putative uncharacterized transposon-derived protein ZK1236.4, partial [Columba livia]	-	-	-	-	-	-	-
TCONS_00031289	0.44	0.48	0.25	0.12	0.12	0.53	0.01	0	0	0	0	0	28	40	18	9	10	37	1	0	0	0	0	0	-	-	-	-	-	-	-	-	-
TCONS_00031302	0.35	0.06	0.21	0.82	0.28	0.6	0.04	0.05	0.06	0.03	0.2	0	23.61	5.13	16.15	62.67	24.82	43.98	3.45	3.49	4.65	3.48	18	0	-	-	-	-	-	-	-	-	-
TCONS_00031308	0.11	0.33	0.43	1.01	0.39	1.27	0.04	0.36	0.19	0.01	0	0.18	5.39	20.87	23.85	56.33	25.18	68.02	2.55	17.51	10.35	0.52	0	12	-	-	-	-	-	-	-	-	-
TCONS_00031319	0.53	0.67	0.78	3.3	1.49	3.26	0.19	0.7	0.49	0.11	0.26	0.23	58	95	97	412	217	391	27	77	59	18	38	36	-	-	-	-	-	-	-	-	-
TCONS_00031320	0.46	0.52	0.89	2.5	1.58	2.64	0.58	0.46	0.38	0.33	0.22	0.06	11	16	24	68	50	69	18	11	10	12	7	2	-	-	-	-	-	-	-	-	-
TCONS_00031371	0.83	0.22	0.56	1.48	1.21	1.79	0.8	0.35	0.26	0.19	0.15	0.15	12	4	9	24	23	28	15	5	4	4	3	3	-	-	-	-	-	-	-	-	-
TCONS_00031401	0.44	0.45	0.79	1.3	1.17	1.3	0.17	0.22	0.1	0.04	0.12	0.12	16	21	32	53	56	51	8	8	4	2	6	6	-	-	-	-	-	-	-	-	-
TCONS_00031405	0.3	0	0	0	0	0	0	0	0	0	0	0	2	0	0	0	0	0	0	0	0	0	0	0	-	-	-	-	-	-	-	-	-
TCONS_00031431	0	0.6	0.93	0.96	0.39	0.34	0.56	0.47	0.27	0	0	0.03	0	13.97	19.01	19.76	9.36	6.76	13.1	8.58	5.37	0	0	0.73	-	XP_009467057.1 PREDICTED: protein Jade-1 [Nipponia nippon]	-	-	-	-	-	-	-
TCONS_00031435	0.45	0.5	0.77	0.67	0.66	0.47	1.02	1.18	0.68	0.07	0.06	0.27	44	63.03	84.99	74.24	85.64	50.24	129.9	115.42	72.63	10	8	37.27	-	-	-	-	-	-	-	-	-
TCONS_00031437	0.68	0.5	1	0.62	0.6	0.68	0.96	0.59	0.97	0.17	0.38	0.15	35	33	58	36	41	38	64	30	54	13	26	11	-	XP_011596006.1 PREDICTED: la-related protein 1B [Aquila chrysaetos canadensis]	-	-	-	-	-	-	-
TCONS_00031467	1.46	2.18	2.57	2.38	1.95	2.64	1.61	1.39	0.77	0.68	1.34	1.63	53.49	102.17	105.72	98.16	94.14	104.99	76.41	50.64	30.66	37.53	66.01	82.95	-	-	-	-	-	-	-	-	-
TCONS_00031480	1.2	1.38	1.95	1.51	1.36	1.73	1.36	2.22	2.14	0.38	0.64	0.53	330.51	490.83	606.28	470.84	493.86	519.01	485.59	610.36	641.34	158.47	238.99	204.05	-	-	-	-	-	-	-	-	-
TCONS_00031488	0.69	1.01	0.59	0.71	0.91	0.62	0.44	1.13	1.2	0.26	0.17	0.34	45	84	43	52	78	44	37	73	85	25	15	31	-	-	-	-	-	-	-	-	-
TCONS_00031492	0.93	1.16	0.88	1.16	1.11	1.35	1.38	2.23	1.51	0.55	0.39	0.54	216	345	231	304	341	341	416	515	382	190	123	175	-	-	-	-	-	-	-	-	-
TCONS_00031501	0	0	0	0.07	0	0	0	0	0	0.1	0	0.38	0	0	0	1	0	0	0	0	0	2	0	6.68	-	-	-	-	-	-	-	-	-
TCONS_00031506	0.03	0.02	0.04	0.08	0.08	0.04	0.68	0.78	0.17	0.14	0	0.23	2	2	3	6	7	3	57	50	12	14	0	20.32	-	-	-	-	-	-	-	-	-
TCONS_00031526	1.4	1.4	1.4	1.09	0.95	1.34	0.93	1.08	1.25	0.58	0.64	0.9	187	239	210	164	167	195	161	144	181	116	115	167	-	-	-	-	-	-	-	-	-
TCONS_00031527	0	0	0	0.08	0.45	0.16	0	0	0	0.23	0.06	0	0	0	0	1	7	2	0	0	0	4	1	0	-	-	-	-	-	-	-	-	-
TCONS_00031532	0.44	0.09	0	0.05	0	0.05	0	0.05	0	0	0	0.04	8	2	0	1	0	1	0	1	0	0	0	1	-	-	-	-	-	-	-	-	-
TCONS_00031552	0.36	0	0	0	0	0	0.23	0	0	0	0	0	2.59	0	0	0	0	0	2.15	0	0	0	0	0	-	-	-	-	-	-	-	-	-
TCONS_00031601	0	0	0	0.21	0.09	0	0	0	0	0	0	0	0	0	0	2	1	0	0	0	0	0	0	0	-	-	-	-	-	-	-	-	-
TCONS_00031641	0	0.01	0.06	0.07	0.09	0.05	0.42	0.67	0.74	0.01	0	0.01	0	2	8	9	15	7	67	82	99	2	0	2	-	-	-	-	-	-	-	-	-
TCONS_00031658	0.13	0	0.11	0	0.1	0	0.15	0.38	0.17	0	0	0	2	0	2	0	2	0	3	6	3	0	0	0	-	-	-	-	-	-	-	-	-
TCONS_00031679	0.07	0.09	0.2	0.07	0.13	0.15	0.64	0.22	0.56	0	0	0	4	6	12	4	9	9	45	12	33	0	0	0	-	-	-	-	-	-	-	-	-
TCONS_00031683	0	0.2	0	0	0	0	0	0	0.19	0	0	0	0	5	0	0	0	0	0	0	4	0	0	0	-	-	-	-	-	-	-	-	-
TCONS_00031684	0	0	0	0	0.08	0	0.2	0.26	0	0	0	0	0	0	0	0	2	0	5	5	0	0	0	0	-	-	-	-	-	-	-	-	-
TCONS_00031685	0.16	0.21	0.15	0.1	0.33	0	0	0	0	0	0	0	3	5	3	2	8	0	0	0	0	0	0	0	-	-	-	-	-	-	-	-	-
TCONS_00031720	0.62	0.57	0.48	1.19	0.72	2.01	0.51	0.07	0.6	0.24	0.14	0.24	17	20	15	37	26	60	18	2	18	10	5	9	-	-	-	-	-	-	-	-	-
TCONS_00031722	0.23	0.1	0.23	0.99	0.22	1.06	0.08	0.2	0.12	0.04	0.05	0	7	4	8	34	9	35	3	6	4	2	2	0	-	-	-	-	-	-	-	-	-
TCONS_00031744	0.27	0.32	0.38	0.53	0.22	0.36	0.36	0.25	0.34	0.11	0.27	0.31	13	20	21	29	13.89	19	23	12	18	8	18	21	-	-	-	-	-	-	-	-	-
TCONS_00031745	0	0	0	0	0.22	0	0	0	0	0	0	0	0	0	0	0	11.11	0	0	0	0	0	0	0	-	-	-	-	-	-	-	-	-
TCONS_00031778	1.6	1.38	1.69	1.27	1.14	1.25	1.58	2	1.64	1.35	1.68	1.3	140	155	166	125	131	119	179	174	156	176	197	157	-	-	-	-	-	-	-	-	-
TCONS_00031782	0.1	0	0.18	0.09	0.15	0.18	0.46	0.4	0.09	0	0	0.07	1	0	2	1	2	2	6	4	1	0	0	1	-	-	-	-	-	-	-	-	-
TCONS_00031793	0.9	0.67	0.92	0.19	0.12	0.21	0.5	0.69	0.39	0.32	0.33	0.35	249	237	286	60	44	64	180	189	117	132	123	135	-	KFQ81067.1 hypothetical protein N337_04441, partial [Phoenicopterus ruber ruber]	Environmental Information Processing	Signaling molecules and interaction	ko04060//Cytokine-cytokine receptor interaction	K05172	-	-	-
TCONS_00031800	0.75	0.53	0.53	0.12	0.11	0.1	0.31	0.62	0.38	0.21	0.21	0.17	147	132	116	26	27	22	79	120	80	62	54	46	-	-	-	-	-	-	-	-	-
TCONS_00031811	0.43	0.26	0.49	0.17	0.05	0.05	0.1	0.23	0.12	0.1	0.07	0.07	32	25	41	14	5	4	10	17	10	11	7	7	-	-	-	-	-	-	-	-	-
TCONS_00031812	0.42	0.16	0.41	0	0.02	0.04	0.05	0.05	0.19	0.05	0	0.05	18	9	20	0	1	2	3	2	9	3	0	3	-	-	-	-	-	-	-	-	-
TCONS_00031835	0.58	0.49	0.51	0.2	0.13	0.16	0.27	0.17	0.05	0.04	0	0.08	10	11	10	4	3	3	6	3	1	1	0	2	-	-	-	-	-	-	-	-	-
TCONS_00031836	0.2	0	0.09	0.09	0.22	0.54	0.23	0.2	0.63	0.13	0.07	0.28	2	0	1	1	3	6	3	2	7	2	1	4	-	-	-	-	-	-	-	-	-
TCONS_00031869	0.2	0.17	0.17	0.18	0.21	0.16	0.18	0.17	0.43	1.53	1.19	0.91	28	30	26	29	39	25	32	24	65	322	224	177	-	-	-	-	-	-	-	-	-
TCONS_00031884	0.83	0.45	0.63	0.74	0.58	1.12	0.79	0.39	0.88	0.26	0.57	0.46	13	9	11	13	12	19	16	6	15	6	12	10	-	-	-	-	-	-	-	-	-
TCONS_00031944	0	0	0	0	0	0	0	0.13	0	0	0	0	0	0	0	0	0	0	0	1	0	0	0	0	-	-	-	-	-	-	-	-	-
TCONS_00031955	2.78	0.64	1.95	0.34	0.58	0.62	0.93	0.44	0.84	0.41	0.07	0.17	95	28	75	13	26	23	41	15	31	21	3	8	-	-	-	-	-	-	-	-	-
TCONS_00031960	9.06	6.58	6.8	5.3	6.36	3.69	2.05	2.54	2.37	0.16	0.1	0.16	562	524	474	371	520	249	165	157	160	15	8	14	-	-	-	-	-	-	-	-	-
TCONS_00031963	7.12	5.76	7.93	4.07	4.92	4.71	1.74	2.48	2.53	0	0.05	0.25	103.4	107.47	129.59	66.8	94.32	74.36	32.73	35.87	39.99	0	1	5	-	-	-	-	-	-	-	-	-
TCONS_00031965	4.93	5.66	5.84	6.14	8.17	2.83	1.68	1.77	1.44	0.13	0.07	0	50.6	74.53	67.41	71.2	110.68	31.64	22.27	18.13	16.01	2	1	0	-	-	-	-	-	-	-	-	-
TCONS_00031986	4.2	2.94	3.8	2.55	3.21	2.49	1.32	1.22	2.1	0.1	0.09	0.31	280	252	285	192	283	181	114	81	152	10	8	29	-	XP_019146141.1 PREDICTED: uncharacterized protein LOC104694091 [Corvus cornix cornix]	-	-	-	-	-	-	-
TCONS_00031997	9.18	4.78	7.87	5.78	5.32	6.37	2.49	2.9	2.38	0.24	0.28	0.27	1710	1143	1650	1216	1307	1290	601	538	481	68	69	70	-	-	-	-	-	-	-	-	-
TCONS_00032004	3.91	2.05	4.24	2.34	2.09	2.56	0.93	1.01	0.95	0.14	0.26	0.15	307	207	375	208	217	219	95	79	81	17	28	16	-	-	-	-	-	-	-	-	-
TCONS_00032011	3.77	2.23	3.5	2.84	2.36	2.31	1.13	1.1	0.87	0.08	0.2	0.22	183	139	191	156	151	122	71	53	46	6	13	15	-	-	-	-	-	-	-	-	-
TCONS_00032020	4.07	2.56	3.5	2.21	2.88	3.44	1.93	1.65	1.51	0.18	0.83	0.43	62	50	60	38	58	57	38	25	25	4	17	9	-	XP_019472854.1 PREDICTED: uncharacterized protein LOC104911830 [Meleagris gallopavo]	-	-	-	-	-	-	-
TCONS_00032021	1.34	0.69	1.43	0.32	1.22	0.25	1.03	0.27	0.08	0.18	0.07	0.19	15	10	18	4	18	3	15	3	1	3	1	3	-	-	-	-	-	-	-	-	-
TCONS_00032029	1.49	0.98	1.34	1.14	0.96	1.3	0.41	0.43	0.5	0.06	0.09	0.09	109.23	92.72	110.9	94.88	93.02	104.21	38.79	31.17	39.89	6.73	9.39	8.93	-	-	-	-	-	-	-	-	-
TCONS_00032105	0.07	0	0.05	0.5	0.05	0.25	0.53	0.2	0.25	0.21	0	0.48	1.44	0	1.28	12.17	1.4	5.77	14.69	4.36	5.81	6.94	0	14.51	-	-	-	-	-	-	-	-	-
TCONS_00032106	0.15	0.15	0.15	0.85	1.74	0.2	1	0.55	1.45	0.52	0.51	0.1	1.56	2	1.72	9.83	23.6	2.23	13.31	5.64	16.19	8.06	7	1.49	-	-	-	-	-	-	-	-	-
TCONS_00032128	0.19	0.07	0.08	0	0.5	0	0	0	0	0	0	0	2	1	1	0	7	0	0	0	0	0	0	0	-	-	-	-	-	-	-	-	-
TCONS_00032131	0	0.07	0	0	0.07	0.09	0.72	1.16	2.22	0	0.21	0	0	1	0	0	0.94	1	10.14	12.48	26.03	0	3	0	-	-	-	-	-	-	-	-	-
TCONS_00032132	0	0	0.04	0	0.11	0	1.31	0.67	0.13	0	0	0	0	0	1	0	3.06	0	36.86	14.52	2.97	0	0	0	-	-	-	-	-	-	-	-	-
TCONS_00032135	0	0	0	0.07	0.01	0	0.32	3.85	1.05	0	0.01	0	0	0	0	4	1	0	21	196	58	0	1	0	-	-	-	-	-	-	-	-	-
TCONS_00032183	0.15	0.03	0.03	0.27	0.43	0.28	0	0.15	0.25	0.03	0	0	4	1	1	8	15	8	0	4	7	1	0	0	-	-	-	-	-	-	-	-	-
TCONS_00032192	0.07	0.14	0.09	0.58	0.57	0.84	0.01	0.14	0.08	0	0	0	7	17	10	62	71	86	1	13	8	0	0	0	-	-	-	-	-	-	-	-	-
TCONS_00032197	0	0.03	0	0	0	0.04	0.03	0.04	0	0.26	0.65	0.41	0	1	0	0	0	1	1	1	0	9	20	13	-	-	-	-	-	-	-	-	-
TCONS_00032243	0.43	0.33	0.35	0.27	0.3	0.4	0.44	0.37	0.19	0.04	0.17	0.12	40	39	36	28	36	40	52	34	19	5	21	15	-	-	-	-	-	-	-	-	-
TCONS_00032248	0.77	0.62	0.94	0.8	0.26	0.32	0.49	1.01	1.12	0.26	0.3	0.28	70	72	96	82	30.68	31.28	58	91	110	35	37	34.99	-	-	-	-	-	-	-	-	-
TCONS_00032249	0	0	0	0	0.25	0.61	0	0	0	0	0	0	0	0	0	0	29.32	59.72	0	0	0	0	0	0.01	-	-	-	-	-	-	-	-	-
TCONS_00032268	0.62	1.16	0.83	0.11	0.09	0.46	0.14	0.12	0.23	0.08	0	0.09	10	24	15	2	2	8	3	2	4	2	0	2	-	-	-	-	-	-	-	-	-
TCONS_00032351	0.94	1.14	1.31	0.91	0.62	0.68	0.63	0.62	0.39	0.45	0.39	0.32	91	142	143	100	79	72	80	60	41	65	51	43	-	-	-	-	-	-	-	-	-
TCONS_00032360	1.43	1.36	1.39	0.81	0.52	0.55	1.08	0.61	1.29	0.02	0.02	0.07	94	115	103	60	45	39	92	40	92	2	2	6	-	-	-	-	-	-	-	-	-
TCONS_00032366	2.82	2.42	2.85	2.2	2.24	2.75	2.59	2.19	2.93	2.5	2.21	2.19	727	801	826	640	762	771	866	563	823	966	769	786	-	XP_008938867.1 PREDICTED: actin-related protein 3 [Merops nubicus]	-	-	-	-	-	-	-
TCONS_00032379	0.2	0.23	0.52	0.13	0	0.2	0.04	0.15	0	0	0.32	0	4	6	11.73	3	0	4.29	1	3	0	0	8.63	0	-	-	-	-	-	-	-	-	-
TCONS_00032396	0.61	0.99	1.14	0.79	1.05	0.61	0.17	0.39	0	0.22	0.37	0.32	11	23	23.17	16	25	12	4	7	0	6	9	8	-	EMC77579.1 hypothetical protein A306_15197 [Columba livia]	-	-	-	-	-	-	-
TCONS_00032468	0.66	0	0.91	0	0	0.37	0	0	0.24	0	0.5	0	3.91	0	6.1	0	0	2.37	0	0	1.54	0	4	0	-	-	-	-	-	-	-	-	-
TCONS_00032469	3.16	2.23	2.8	2.21	1.63	2.26	1.41	2.14	1.71	0.93	1.09	0.61	138.09	125	137.9	109	94	107.63	80	93	81.46	61	64	37	-	-	-	-	-	-	-	-	-
TCONS_00032477	2.38	2.07	1.87	2.01	1.4	1.74	1.14	1.56	1.39	0.32	0.78	0.88	173	193	153	165	134	137	107	113	110	35	76	89	-	KFQ68951.1 hypothetical protein N335_05705, partial [Phaethon lepturus]	-	-	-	-	-	-	-
TCONS_00032486	0.04	0.28	0.14	0	0.18	0.22	0.09	0	0.15	0.13	0.06	0.32	1	9	4	0	6	6	3	0	4	5	2	11	-	-	-	-	-	-	-	-	-
TCONS_00032487	1.57	0.36	0.65	0.6	0.35	0.18	0	0.29	0.42	0.24	0.59	0.1	19.35	5.67	8.94	8.4	5.64	2.44	0	3.55	5.6	4.47	9.76	1.77	-	-	-	-	-	-	-	-	-
TCONS_00032490	0.04	0.26	0.04	0	0	0	0	0.09	0	0	0	0	1	8	1	0	0	0	0	2	0	0	0	0	-	-	-	-	-	-	-	-	-
TCONS_00032500	0.42	0.18	0.61	0.04	0.08	0	0.08	0.02	0.02	0.08	0.05	0.07	20	11	33	2	5	0	5	1	1	6	3	5	-	-	-	-	-	-	-	-	-
TCONS_00032512	0.13	0.24	0.49	0.51	0.51	0.19	0.12	0.36	0.52	0.1	0.06	0.03	11.53	27.45	49.71	51.49	60.41	18.69	13.61	31.89	50.76	13.96	7.48	4.16	-	-	-	-	-	-	-	-	-
TCONS_00032513	0.51	0.29	0.15	0.14	0.53	0.07	0.11	0.51	0.49	0.28	0.07	0.18	56.38	41.56	19.06	16.99	78.55	8.99	16.3	56.97	58.9	46.04	10.83	28.33	-	EMC84794.1 Putative uncharacterized transposon-derived protein ZK1236.4, partial [Columba livia]	-	-	-	-	-	-	-
TCONS_00032514	0.5	0.37	0.54	0.18	0.12	0.39	0.34	0.46	0.68	0	0.07	0.24	55.1	52	67.24	22.53	16.95	47.33	49.09	51.14	81.61	0	9.7	37.51	-	-	-	-	-	-	-	-	-
TCONS_00032519	0.38	0.6	0.68	0.19	0.29	0.55	0.13	0.27	0.3	0	0.16	0.12	7	14	14	4	7	11	3	5	6	0	4	3	-	-	-	-	-	-	-	-	-
TCONS_00032524	0.76	0.62	1.3	0.47	0.38	1	0.41	0.59	1.05	0.21	0.26	0.38	26	27	50	18	17	37	18	20	39	11	12	18	-	-	-	-	-	-	-	-	-
TCONS_00032526	0.09	0	0.04	0.26	0.04	0.12	0.33	0.56	0.1	0.03	0	0.03	2	0	1	7	1.14	3	10.03	13	2.42	1	0	1	-	-	-	-	-	-	-	-	-
TCONS_00032527	0.11	0.42	0	0	0	0	0.08	0	0.2	0	0	0.08	1	5	0	0	0	0	1	0	2	0	0	1	-	-	-	-	-	-	-	-	-
TCONS_00032536	0.42	0.4	0.47	0.26	0.32	0.39	0.49	0.39	0.54	0.14	0.2	0.43	59	72	74	42	59	60	90	55	82	29	38	83	-	EMC90111.1 hypothetical protein A306_00800 [Columba livia]	-	-	-	-	-	-	-
TCONS_00032544	0.17	0.22	0.25	0	0.13	0.05	0.09	0.34	0.42	0.19	0.04	0.12	3	5	5	0	3	1	2	6	8	5	1	3	-	-	-	-	-	-	-	-	-
TCONS_00032547	0.88	0.3	0.34	0.29	0.17	0.5	0.13	0.17	0.1	0.15	0.08	0.04	16	7	7	6	4	10	3	3	2	4	2	1	-	-	-	-	-	-	-	-	-
TCONS_00032553	0	0.16	0	0	0	0	0	0	0.28	0	0	0	0	11	0	0	0	0	0	0	17	0	0	0	-	-	Organismal Systems;Human Diseases	Environmental adaptation;Cancers	ko04714//Thermogenesis;ko05225//Hepatocellular carcinoma	K11650	-	-	-
TCONS_00032554	0.18	0	0.44	0.33	0.2	0.18	0.61	0.37	0	0.23	0.27	0.19	10	0	28	21	15	11	45	21	0	20	21	15	-	-	Human Diseases;Organismal Systems	Cancers;Environmental adaptation	ko04714//Thermogenesis;ko05225//Hepatocellular carcinoma	K11650	-	-	-
TCONS_00032557	0.59	0	0	0	0	0	0	0	0.23	0	0	0	2	0	0	0	0	0	0	0	0.85	0	0	0	-	-	-	-	-	-	-	-	-
TCONS_00032558	0	0.06	0.13	0	0.21	0.26	0.27	0	0.3	0	0.11	0	0	1	2	0	3.86	4	4.97	0	4.65	0	2	0	-	-	-	-	-	-	-	-	-
TCONS_00032559	0	0.32	0	0	0.11	0	0	0	0.39	0.74	0	0	0	3	0	0	1	0	0	0	3.08	8	0	0	-	-	-	-	-	-	-	-	-
TCONS_00032567	0.22	0.13	0.15	0.15	0.21	0.05	0.43	1.16	0.71	0.07	0.04	0.08	4	3	3	3	5	1	10	21	14	2	1	2	-	-	-	-	-	-	-	-	-
TCONS_00032587	0.63	0.33	0.47	0.58	0	0	0	0.2	0.52	0	0.35	0.52	43	28.73	36	45	0	0	0	13.99	39	0	32	50	-	-	-	-	-	-	-	-	-
TCONS_00032588	0	0	0	0	0	0	0.23	0.19	0	0.53	0	0	0	0	0	0	0	0	20.86	13.31	0	55	0	0	-	-	-	-	-	-	-	-	-
TCONS_00032596	0	0	0	0.4	0.15	0	0	0	0	0	0.1	0	0	0	0	7	3	0	0	0	0	0	2	0	-	-	-	-	-	-	-	-	-
TCONS_00032607	0.42	0.24	0.32	0.24	0.28	0.02	0.56	0.56	0.83	1.23	0.48	0.91	23	17	20	15	20.6	1	39.87	31	50	102	36	70	-	-	-	-	-	-	-	-	-
TCONS_00032608	0	0	0	0	0.02	0	0.25	0	0	0	0	0	0	0	0	0	0.4	0	5.13	0	0	0	0	0	-	-	-	-	-	-	-	-	-
TCONS_00032744	0	0.44	0	0	0	0	0	0	0	0	0	0	0	4	0	0	0	0	0	0	0	0	0	0	-	-	-	-	-	-	-	-	-
TCONS_00032745	1.02	0.06	0.25	0.12	0.28	0	0.14	0	0.02	0	0.04	0	39	3	11	5	14	0	7	0	1	0	2	0	-	-	-	-	-	-	-	-	-
TCONS_00032766	2.56	2.01	2.41	0.15	0.19	0.05	0.11	0.03	0.11	0	0	0	156	157	165	10	15	3	9	2	7	0	0	0	-	-	-	-	-	-	-	-	-
TCONS_00032776	0.49	1.52	1.12	0.31	0.69	1.41	1.94	0.07	0.45	0	1.14	0.4	7	28	18	5	13	22	36	1	7	0	22	8	-	-	-	-	-	-	-	-	-
TCONS_00032872	0.09	0.06	0	0	0	0	0	0	0	0.99	0.64	0.34	7	5.53	0	0	0	0	0	0	0	113.03	65.95	36.21	-	XP_017931583.1 PREDICTED: suppression of tumorigenicity 5 protein isoform X4 [Manacus vitellinus]	-	-	-	-	-	-	-
TCONS_00032873	0	0.01	0.07	0.01	0.08	0.03	0.28	0.13	0.16	0.44	0.5	0.85	0	0.47	5	1	7	2	23	8	11	41.97	43.05	74.79	-	XP_017931583.1 PREDICTED: suppression of tumorigenicity 5 protein isoform X4 [Manacus vitellinus]	-	-	-	-	-	-	-
TCONS_00032906	1.37	1.47	1.07	0.58	0.78	0.86	0.42	0.32	0.35	0.24	0.32	0.27	145	200	127	69	109	99	57	34	40	38	45	40	-	KFQ83237.1 hypothetical protein N337_06245, partial [Phoenicopterus ruber ruber]	-	-	-	-	-	-	-
TCONS_00032911	0.98	1.33	1.13	0.53	0.7	0.57	0.26	0.45	0.55	0.15	0.19	0.1	57	100	74	35	54	36	20	26	35	13	15	8	-	KFW84305.1 Coatomer subunit gamma-2, partial [Manacus vitellinus]	-	-	-	-	-	-	-
TCONS_00032912	1.24	1.34	1.23	0.36	0.7	0.65	0.43	0.45	0.36	0.22	0.18	0.24	352.35	487.89	393.28	114.17	263	199.62	157.39	127	112	94	67.72	93	-	AAP88020.1 reverse transcriptase, partial [Chelonia mydas]	-	-	-	-	-	-	-
TCONS_00032913	0.18	0.08	0.03	0.1	0	0.13	0.03	0	0	0	0.02	0	10.65	6.11	1.72	6.83	0	8.38	2.61	0	0	0	1.28	0	-	-	-	-	-	-	-	-	-
TCONS_00032948	0	0.03	0	0	0.02	0.02	1.27	0.74	0.76	0.01	0	0	0	2	0	0	1.15	1	74	33.35	37	1	0	0	-	-	-	-	-	-	-	-	-
TCONS_00032949	0	0.04	0	0	0.11	0	0	5.58	0	0	0.02	0	0	2	0	0	5.85	0	0	229.65	0	0	1	0	-	EMC83069.1 hypothetical protein A306_08890 [Columba livia]	-	-	-	-	-	-	-
TCONS_00032988	0	0	0.04	0.04	0.06	0.15	0.24	0.06	0.78	0.17	0.02	0.04	0	0	2	2	4	8	15	3	41	12	1	3	-	-	-	-	-	-	-	-	-
TCONS_00032992	0.17	0.04	0	0	0.26	0.05	0.09	0.46	0.16	0.23	0	0.12	3	1	0	0	6	1	2	8	3	6	0	3	-	-	-	-	-	-	-	-	-
TCONS_00033009	5.49	4.38	3.07	2.55	3.97	4.18	2.43	3.2	3.32	0.98	1.31	1.66	1065	1091	670	558	1015	882	611	619	700	285	343	446	-	XP_008940415.1 PREDICTED: brain-specific angiogenesis inhibitor 3-like, partial [Merops nubicus]	-	-	-	-	-	-	-
TCONS_00033042	2.33	2.51	1.52	0.9	1.47	1.7	0.96	0.9	1.34	0.31	0.36	0.64	384	530	281	168	319	304	205	148	239	77	80	147	-	-	-	-	-	-	-	-	-
TCONS_00033050	0.37	0.51	0.32	0.25	0.57	0.51	0.56	0.53	0.77	0.16	0.14	0.26	18	32	17.9	14	37	27.03	36	26	41.07	12	9	18	-	EMC80248.1 Putative uncharacterized transposon-derived protein ZK1236.4, partial [Columba livia]	-	-	-	-	-	-	-
TCONS_00033054	0	1.17	0.74	1.03	0.25	0	1.8	0.5	0.61	0.67	0.37	0.6	0	9	5	7	2	0	14	3	4	6	3	5	-	-	-	-	-	-	-	-	-
TCONS_00033112	1.93	1.92	0.8	0.17	0.56	0.35	0.31	0.36	0.24	0.22	0.36	0.03	81	103.59	38	8	31	16	17	15	11	14	20.6	2	-	-	-	-	-	-	-	-	-
TCONS_00033124	0	0.17	0.46	0	0.11	0.07	0.06	0	0	0	0	0	0	6	14	0	4	2	2	0	0	0	0	0	-	-	-	-	-	-	-	-	-
TCONS_00033147	2.09	2.24	1.49	0.91	1.71	1.36	2.03	2.14	1.74	0.79	1.43	0.92	51	70	41	25	55	36	64	52	46	29	47	31	-	-	-	-	-	-	-	-	-
TCONS_00033154	0	0.26	0	0.06	0.12	0	0.05	0.05	0	0	0	0	0	10.15	0	2	5	0	2	1.58	0	0	0	0	-	-	-	-	-	-	-	-	-
TCONS_00033155	0.09	0.22	0.25	0	0	0.22	0	0.35	0.04	0.09	0.14	0.17	2	5.85	6	0	0	5	0	7.42	1	3	4	5	-	-	-	-	-	-	-	-	-
TCONS_00033174	0	0	0	0	0	0.04	0	0	0	0	0	0	0	0	0	0	0	2.99	0	0	0	0	0	0	-	-	-	-	-	-	-	-	-
TCONS_00033215	2.8	3.13	2.46	1.28	1.94	2.57	1.24	1.2	1.12	0.9	1.05	1.29	411	590	405	212	376	410	236	176	178	197	207	263	-	-	-	-	-	-	-	-	-
TCONS_00033230	0	0	0	0.02	0.09	0.1	0	0.1	0	0	0.01	0.01	0	0	0	1.21	6.12	5.63	0	5	0	0	0.8	0.84	-	-	-	-	-	-	-	-	-
TCONS_00033244	1.69	2.51	2.32	1.44	2.18	2.12	1.42	1.32	1.52	0.92	0.77	0.86	55	105	85	53	94	75	60	43	54	45	34	39	-	XP_005504283.1 PREDICTED: uncharacterized protein C9orf85 homolog [Columba livia]	-	-	-	-	-	-	-
TCONS_00033246	0.07	0	0	0.06	0.08	0.06	2.21	3.59	2.79	0.59	0.38	0.76	2	0	0	2	3	2	83.9	105	89	26	15	31	-	EMC85681.1 hypothetical protein A306_05878 [Columba livia]	-	-	-	-	-	-	-
TCONS_00033251	0	0.03	0.01	0.02	0.05	0.07	1.21	1.68	1.21	0.27	0.45	0.55	0	3	1	2	5	6	120	128	101	31	46	59	-	-	-	-	-	-	-	-	-
TCONS_00033280	0.54	0.66	0.6	0	0	0	0	0	0	0	0	0	46	72	57	0	0	0	0	0	0	0	0	0	-	-	-	-	-	-	-	-	-
TCONS_00033303	1.89	2.88	1.84	0.96	1.64	1.41	1.25	0.81	0.83	0.48	0.4	0.71	21	41	23	12	24	17	18	9	10	8	6	11	-	-	-	-	-	-	-	-	-
TCONS_00033335	0.24	0.45	0.64	0.09	0.26	0.27	0	0.05	0	0	0	0.03	5	12	15	2	7	6	0	1	0	0	0	1	-	-	-	-	-	-	-	-	-
TCONS_00033403	0	0	0	0.1	0.07	0.19	0.42	0.25	0	0	0.01	0	0	0	0	5	4.24	9.34	24.07	10.77	0	0	0.87	0	-	KFR06626.1 hypothetical protein N306_04400, partial [Opisthocomus hoazin]	Metabolism	Amino acid metabolism;Carbohydrate metabolism;Global and overview maps	ko01100//Metabolic pathways;ko01200//Carbon metabolism;ko00280//Valine, leucine and isoleucine degradation;ko00640//Propanoate metabolism;ko00630//Glyoxylate and dicarboxylate metabolism	K05606	-	-	-
TCONS_00033404	0.18	0.2	0.33	0	0.13	0	0.22	1.12	0.88	0.1	0.11	0.11	9.14	13.12	19	0	8.77	0	14.39	56.1	48.12	7.75	7.13	7.84	-	KFR06626.1 hypothetical protein N306_04400, partial [Opisthocomus hoazin]	Metabolism	Global and overview maps;Carbohydrate metabolism;Amino acid metabolism	ko01100//Metabolic pathways;ko01200//Carbon metabolism;ko00280//Valine, leucine and isoleucine degradation;ko00640//Propanoate metabolism;ko00630//Glyoxylate and dicarboxylate metabolism	K05606	-	-	-
TCONS_00033405	0.25	0.35	0	0	0.1	0.34	0.63	1.37	0.71	0.01	0	0.15	3.86	6.88	0	0	1.99	5.66	12.54	21.13	11.88	0.25	0	3.16	-	-	-	-	-	-	-	-	-
TCONS_00033410	0.26	0	0	0	0	0.47	0	0.46	0	0	0.03	0.06	74.38	0	0	0	0	144.33	0	129.79	0	0	12	25	-	-	-	-	-	-	-	-	-
TCONS_00033411	0	0.4	0.21	0.33	0.51	0	1.38	0.43	0.85	0.11	0	0	0	144.74	67.52	106.99	189.5	0	509.27	122.1	262.85	48.57	0	0	-	-	-	-	-	-	-	-	-
TCONS_00033412	0.22	0.18	0.14	0.22	0.34	0.71	0.42	0.47	0.13	0.14	0.05	0	50.62	53.26	34.48	57.01	100.5	175.67	124.73	107.11	33.15	47.43	16	0	-	-	-	-	-	-	-	-	-
TCONS_00033415	0.11	0.33	0.19	0.26	0.27	0	0.16	0	0	0	0	0.14	5.39	20.26	9.92	14	16.99	0	9.5	0	0	0	0	9	-	XP_009578304.1 PREDICTED: disco-interacting protein 2 homolog C, partial [Fulmarus glacialis]	Environmental Information Processing	Signal transduction	ko04390//Hippo signaling pathway;ko04310//Wnt signaling pathway	K03213	-	-	-
TCONS_00033416	0.27	0.19	0.25	0	0.21	0	0	0.19	0	0	0	0	10.04	9.01	10.24	0	9.89	0	0	7.04	0	0	0	0	-	-	-	-	-	-	-	-	-
TCONS_00033417	0.09	0.4	0.34	0	0.29	0.51	0.19	0.29	0.33	0.18	0.37	0	3.56	21.73	15.84	0	16.12	23	10.5	12.23	15	11	21	0	-	-	-	-	-	-	-	-	-
TCONS_00033429	0.06	0.41	0.05	0.05	0	0	0	0	0	0	0.04	0	1	9	1	1	0	0	0	0	0	0	1	0	-	-	-	-	-	-	-	-	-
TCONS_00033430	0.51	0.68	0.39	0.45	0.11	0.07	0	0	0	0.19	0.05	0.05	7	12	6	7	2	1	0	0	0	4	1	1	-	-	-	-	-	-	-	-	-
TCONS_00033456	0	0	0	0.26	0.06	0	0	0.07	0.89	0	0	0	0	0	0	4	1	0	0	1	13	0	0	0	-	KQL59534.1 hypothetical protein AAES_21038 [Amazona aestiva]	-	-	-	-	-	-	-
TCONS_00033458	0.07	0.46	0	0	0.05	0.06	0.05	0.26	0.12	0	0	0	1	9	0	0	1	1	1	4	2	0	0	0	-	-	-	-	-	-	-	-	-
TCONS_00033482	0.91	1.26	1	0.95	0.94	1.21	0.34	0.15	0.18	0.03	0.11	0	18.76	33.12	23	22	25.52	27	9	3	4	1	3	0	-	-	-	-	-	-	-	-	-
TCONS_00033484	0.7	1.05	0.35	0.42	1	0.59	0.06	0.05	0.2	0	0.02	0	26.24	50.88	15	18	49.48	24	3	2	8	0	1	0	-	-	-	-	-	-	-	-	-
TCONS_00033501	1.34	1.64	1.2	0.28	0.57	0.62	0.21	0.25	0.27	0.33	0.36	0.21	211	331	213	50	118	106	43	40	46	77	77	47	-	-	-	-	-	-	-	-	-
TCONS_00033503	1.18	1.31	1.22	0.35	0.63	0.54	0.16	0.2	0.34	0.3	0.35	0.36	133	190	155	44	93	66	24	23	42	50	53	57	-	-	-	-	-	-	-	-	-
TCONS_00033548	0	0	0	0	0	0	0.28	0.89	0.11	0.03	0	0	0	0	0	0	0	0	9	22	3	1	0	0	-	-	-	-	-	-	-	-	-
TCONS_00033566	0.18	0.55	0.49	0.38	0.31	0.42	0.23	0.4	0.07	0.18	0.24	0.29	7	28	22	17	16	18	12	16	3	11	13	16	-	-	-	-	-	-	-	-	-
TCONS_00033609	0.83	0.75	0.83	0.18	0.29	0.38	0.03	0.21	0.22	0.09	0.08	0	24	28	27	6	11	12	1	6	7	4	3	0	-	-	-	-	-	-	-	-	-
TCONS_00033612	0	0.27	0.09	0.31	0.3	0.37	0.54	0.45	0.69	1.06	1.07	0.65	0	7	2	7	8	8	14	9	15	32	29	18	-	-	-	-	-	-	-	-	-
TCONS_00033694	0.63	0.97	0.58	0.28	0.45	1.35	0	0.42	0.42	0	0.09	0	31.09	61.26	32.24	15.42	29.12	72.8	0	20.64	22.71	0	6.17	0	-	XP_005500190.1 PREDICTED: leucine-rich repeat-containing protein C10orf11 homolog [Columba livia]	-	-	-	-	-	-	-
TCONS_00033695	0.36	0	0.56	1.42	0.96	1.52	0.5	0.72	0.63	0	0	0	17.46	0	30.71	77.29	61.32	80.05	31.57	34.54	32.99	0	0	0	-	XP_015472470.1 PREDICTED: leucine-rich repeat-containing protein C10orf11 homolog isoform X2 [Parus major]	-	-	-	-	-	-	-
TCONS_00033696	0.21	0.2	0.17	0.29	0.29	0.33	0.12	0.26	0.15	0.22	0.1	0.29	23.52	28.79	20.86	35.97	41.76	39.16	17.31	28.61	17.79	35.81	15.36	44.23	-	-	-	-	-	-	-	-	-
TCONS_00033704	0.15	0.14	0.21	0.03	0.18	0.21	0.4	0.67	0.29	0.23	0.06	0.46	5	6	8	1	8	8	18	23	11	12	3	22	-	-	-	-	-	-	-	-	-
TCONS_00033715	0.15	0.09	0.05	0.21	0.05	0.28	0.05	0.06	0.31	0.3	0.13	0.54	5	4	2	8	2	10	2	2	11	15	6	25	-	-	-	-	-	-	-	-	-
TCONS_00033730	0.27	0.23	0.28	0.2	0.17	0.29	0.23	0.2	0.19	0.08	0.15	0.39	12	13	14	10	10	14	13	9	9	5	9	24	-	-	-	-	-	-	-	-	-
TCONS_00033772	2.04	2.21	2.02	8.67	7.49	6.32	2.89	3.53	3.69	0.06	0.02	0.09	69	96	77	332	335	233	127	119	136	3	1	4	-	-	-	-	-	-	-	-	-
TCONS_00033775	1.19	1.94	1.9	6.6	5.92	3.08	1.32	1.68	4.27	0	0	0.14	36.73	77	66	230	241	103.24	52.88	51.76	143	0	0	6	-	-	-	-	-	-	-	-	-
TCONS_00033776	0.72	0	0	0	0	3.61	1.23	1.8	0	0	0	0	22.27	0	0	0	0	120.76	49.12	55.24	0	0	0	0	-	-	-	-	-	-	-	-	-
TCONS_00033797	1.22	1.43	0.85	4.02	3.21	4.83	1.16	1.21	1.83	1.21	1	1.12	92	138	72	342	319	396	113	91	150	137	101	117	-	-	-	-	-	-	-	-	-
TCONS_00033804	0.74	0.79	0.55	2.07	1.56	2.7	0.54	0.63	0.99	0.49	0.48	0.44	180	247	151	569	499	714	169	152	261	180	156	147	-	-	-	-	-	-	-	-	-
TCONS_00033811	0	0.29	0.25	0.67	0.36	0.52	0.22	0	0.35	0.13	0	0.2	0	4	3	8	5	6	3	0	4	2	0	3	-	-	-	-	-	-	-	-	-
TCONS_00033813	0.48	0.57	0.27	1.38	1.15	2.02	0.5	0.34	0.58	0.36	0.32	0.21	27	41	17	87	85	123	36	19	35	30	24	16	-	-	-	-	-	-	-	-	-
TCONS_00033815	0.54	0.55	0.22	1.04	0.85	1.6	0.4	0.2	0.76	0.26	0.28	0.22	44	58	20	96	92	143	42	16	68	32	31	25	-	-	-	-	-	-	-	-	-
TCONS_00033853	0	0	0	0	0	0	0.08	1.08	0	0	0	0	0	0	0	0	0	0	1	10	0	0	0	0	-	-	-	-	-	-	-	-	-
TCONS_00033892	1.43	0	0.39	0	0.19	0.89	0.39	0.94	0.07	0	0.36	0	198	0	60.06	0	35.33	134.5	69.87	129.5	10.34	0	67.12	0	-	-	-	-	-	-	-	-	-
TCONS_00033893	0	2.99	2.24	1.55	1.14	0	1.06	0	1.5	0.61	0.06	0.88	0	532	349.88	242	208.34	0	191.25	0	226.32	127	11.76	170	-	-	-	-	-	-	-	-	-
TCONS_00033894	1.43	0	0.39	0	0.19	0.89	0.39	0.94	0.07	0	0.36	0	198	0	60.06	0	35.33	134.5	69.87	129.5	10.34	0	67.12	0	-	-	-	-	-	-	-	-	-
TCONS_00033901	0.55	0	0	0.85	0.29	0.44	0	0.29	0.18	0	0.14	0	5.72	0	0	10	4	5	0	3	2	0	2	0	-	-	-	-	-	-	-	-	-
TCONS_00033902	0.52	0.76	0.22	0	0	0	0.38	0	0	0.24	0	0.26	4.28	8	2	0	0	0	4	0	0	3	0	3	-	-	-	-	-	-	-	-	-
TCONS_00033924	1.99	1.05	0.92	0.98	0.54	0.44	1.04	0.88	1.39	1.11	0.59	0.17	25	17	13	14	9	6	17	11	19	21	10	3	-	-	-	-	-	-	-	-	-
TCONS_00033957	0.39	0.44	0.3	0.34	0.33	0.73	0.73	0.37	0.61	0.12	0.26	0.56	22	32	19	22	25	45	54	21	38	10	20	44	-	-	-	-	-	-	-	-	-
TCONS_00033966	0	0	0.32	0	0	0	0.21	0.45	0.66	0.06	0	0	0	0	4	0	0	0	3	5	8	1	0	0	-	-	-	-	-	-	-	-	-
TCONS_00033968	1.25	0.94	2.18	1.54	0.98	1.23	0.21	0.72	0.53	0	0	0.06	28	27	55	39	29	30	6	16	13	0	0	2	-	-	-	-	-	-	-	-	-
TCONS_00033987	0.4	0.63	0.36	0.14	0.06	0.67	0.31	0	0.15	0	0	0	5	10	5	2	1	9	5	0	2	0	0	0	-	-	-	-	-	-	-	-	-
TCONS_00034014	0.44	0.59	0.54	0.31	0.18	0.37	0.09	0.06	0	0.02	0.09	0.06	15	26	21	12	8	14	4	2	0	1	4	3	-	-	-	-	-	-	-	-	-
TCONS_00034019	0.48	0.71	0.59	0.61	0.22	0.74	0.02	0.08	0.22	0.05	0.1	0.06	18	34	25	26	11	30	1	3	9	3	5	3	-	-	-	-	-	-	-	-	-
TCONS_00034042	0.38	0.42	0.81	0.54	0.29	0.91	0.24	0.76	0.07	0.05	0	0.05	5	7	12	8	5	13	4	10	1	1	0	1	-	-	-	-	-	-	-	-	-
TCONS_00034099	0.44	0.07	0.75	0.35	0.07	0.41	0.03	0	0.49	0.47	0.03	0.1	10	2	19	9	2	10	1	0	12	16	1	3	-	-	-	-	-	-	-	-	-
TCONS_00034117	0.73	0.87	0.81	0.49	0.77	0.67	0.56	0.21	0.19	0.33	0.28	0.25	21	32	26	16	29	21	21	6	6	14	11	10	-	-	-	-	-	-	-	-	-
TCONS_00034182	1.29	1.14	1.54	0.69	0.54	0.76	3.15	1.63	2.09	0.96	1.03	1.07	547	624	737	331	304	351	1734	691	965	614	588	633	-	-	-	-	-	-	-	-	-
TCONS_00034366	0.36	0.66	0.22	0	0	0	0	0	0	0	0	0	6	14	4	0	0	0	0	0	0	0	0	0	-	-	-	-	-	-	-	-	-
TCONS_00034383	0.81	0.79	0.57	0.1	0.02	0.09	0.02	0.04	0.04	0.01	0	0	205	258	164	28	6	24	6	9	10	2	0	0	-	XP_014164075.1 PREDICTED: LYR motif-containing protein 4 [Geospiza fortis]	-	-	-	-	-	-	-
TCONS_00034384	0.26	0.38	0.55	0	0	0.04	0	0	0.04	0	0	0	12	22	28	0	0	2	0	0	2	0	0	0	-	-	-	-	-	-	-	-	-
TCONS_00034385	0.89	0.9	0.66	0.1	0.04	0.1	0.01	0.03	0.02	0.02	0	0	187	242	156	23	10	22	4	6	4	6	0	0	-	-	-	-	-	-	-	-	-
TCONS_00034416	0	0	0	0	0	0.09	0	1.4	0.25	0.06	0.16	0	0	0	0	0	0	3.79	0	52.3	10.36	3.17	8.29	0	-	KFV47478.1 hypothetical protein N328_02770, partial [Gavia stellata]	-	-	-	-	-	-	-
TCONS_00034417	0.31	0.16	0.44	0.77	1.03	0.9	5.31	11.35	3.55	0.22	0.05	0.09	10.93	7.13	17.37	30.39	47.55	34.52	241.56	396.69	135.33	11.58	2.28	4.37	-	KFV47478.1 hypothetical protein N328_02770, partial [Gavia stellata]	-	-	-	-	-	-	-
TCONS_00034473	0.21	0.05	0	0.12	0.36	0	0.58	2	1.45	2.25	0.26	1.09	3	1	0	2	7	0	11	29	23	49	5	22	-	-	-	-	-	-	-	-	-
TCONS_00034486	0	0.06	0.21	0.07	0.21	0.07	0.92	0.32	0.51	0.08	0.12	0	0	2	6	2	7	2	30	8	14	3	4	0	-	-	-	-	-	-	-	-	-
TCONS_00034490	0.23	0.11	0.1	0.21	0.33	0.16	1.64	0.52	1.34	0.08	0	0.19	8	5	4	8	15	6	73	18	50	4	0	9	-	-	-	-	-	-	-	-	-
TCONS_00034507	1.03	1.82	2.08	2.65	0.99	2.24	2.17	1.97	2.33	1.62	0.49	2.09	11	25	25	32	14	26	30	21	27	26	7	31	-	-	-	-	-	-	-	-	-
TCONS_00034508	1.57	0.92	0.87	0.61	0.37	1.08	0.53	0.89	1.36	0.13	0.51	0.21	16	12	10	7	5	12	7	9	15	2	7	3	-	-	-	-	-	-	-	-	-
TCONS_00034510	1.76	3.61	1.81	2.95	1.41	1.79	3.65	2.33	1.62	1.05	1.1	0.87	19	50	22	36	20	21	51	25	19	17	16	13	-	-	-	-	-	-	-	-	-
TCONS_00034526	1.73	1.91	2.1	1.46	1.98	1.51	2.44	2.92	1.98	0.96	0.72	0.76	41	58	56	39	62	39	75	69	51	34	23	25	-	-	-	-	-	-	-	-	-
TCONS_00034542	1.86	1.25	2.96	1.47	1.7	1.82	2.32	2.96	3.06	0.9	0.86	1.29	29	25	52	26	35	31	47	46	52	21	18	28	-	-	-	-	-	-	-	-	-
TCONS_00034544	2.67	2.75	3.35	2.81	2.34	2.73	3.25	3.72	3.14	1.01	1.52	1.45	90	119	127	107	104	100	142	125	115	51	69	68	-	-	-	-	-	-	-	-	-
TCONS_00034548	4.16	2.92	4.34	2.85	1.89	3.63	4.41	5.17	5.31	1.28	2.36	2.1	80	72	94	62	48	76	110	99	111	37	61	56	-	-	-	-	-	-	-	-	-
TCONS_00034566	5.33	4.45	5.01	5.26	4.68	4.67	7.44	7.38	8.06	3.1	3.56	5.2	276	296	292	308	320	263	499	381	454	241	248	374	-	EMP28774.1 hypothetical protein UY3_14161 [Chelonia mydas]	-	-	-	-	-	-	-
TCONS_00034584	4.75	4.7	4.82	4.8	3.88	4.46	6.3	6.44	4.79	3.3	2.85	3.78	359	456	410	410	387	367	617	485	394	374	290	397	-	-	-	-	-	-	-	-	-
TCONS_00034602	0.54	0.15	0.17	0	0	0.05	0.15	0.39	0.23	0	0	0.04	11	4	4	0	0	1	4	8	5	0	0	1	-	-	-	-	-	-	-	-	-
TCONS_00034612	0	0	0	0	0	0	0.12	0	0	0	0	0	0	0	0	0	0	0	1	0	0	0	0	0	-	-	-	-	-	-	-	-	-
TCONS_00034644	2.95	1.4	2.25	1.01	1.32	1.99	1.81	1.45	1.49	1.32	0.76	0.65	49	30	42	19	29	36	39	24	27	33	17	15	-	-	-	-	-	-	-	-	-
TCONS_00034647	6.34	4.32	5.7	4.91	3.65	3.95	4.68	4.44	6.01	1.44	1.62	1.75	258	226	261	226	196	175	247	180	266	88	89	99	-	-	-	-	-	-	-	-	-
TCONS_00034673	0.83	0.74	0.9	0.15	0.06	0.1	0.08	0.04	0.05	0.04	0.01	0.01	111	128	135	22	10	15	14	5	8	8	2	2	-	-	-	-	-	-	-	-	-
TCONS_00034695	0	0.19	0.5	0.33	0.19	0.69	0.05	0.09	0.14	0.06	0	0.09	0	8	18	12	8	24	2	3	5	3	0	4	-	-	-	-	-	-	-	-	-
TCONS_00034708	0.02	0.03	0	0.01	0.22	0.02	1.94	0	2.14	0	1.15	0	1.3	2.78	0	1.17	23.38	1.96	206	0	191	0	127	0	-	-	-	-	-	-	-	-	-
TCONS_00034709	0.3	0.36	0.34	0.19	0.22	0.38	0	3.05	0	0.89	0	0.83	24.7	38.22	31	17.83	23.62	34.04	0	249	0	110	0	94	-	-	-	-	-	-	-	-	-
TCONS_00034724	0	0.09	0	0.21	0.36	0	2.27	1.53	1.51	0.47	0.09	0.59	0	1	0	2	4	0	25	13	14	6	1	7	-	-	-	-	-	-	-	-	-
TCONS_00034734	0.14	0.38	0.68	0.37	0.74	0.9	3.23	4.48	2.18	1.07	0.78	1.26	2	7	11	6	14	14	60	64	34	23	15	25	-	-	-	-	-	-	-	-	-
TCONS_00034752	0.34	0.22	0.15	0.1	0.81	0.31	1.7	4.54	2.76	0.3	0.42	1.06	6	5	3	2	19	6	39	80	53	8	10	26	-	-	-	-	-	-	-	-	-
TCONS_00034761	0	0.14	0	0	0.14	0	0.42	0	0	0.12	0	0	0	1	0	0	1	0	3	0	0	1	0	0	-	-	-	-	-	-	-	-	-
TCONS_00034762	0.17	0.32	0.34	0.26	0.92	0.51	3.01	3.87	3.05	0.68	0.59	0.87	7	17	16	12	50	23	161	159	137	42	33	50	-	-	-	-	-	-	-	-	-
TCONS_00034774	0.14	0.22	0.32	0.19	0.59	0.26	0.05	0.36	0.07	0.09	0	0.1	2	4	5	3	11	4	1	5	1	2	0	2	-	-	-	-	-	-	-	-	-
TCONS_00034805	2.72	2.36	1.79	2.63	2.9	2.6	3.27	2.63	3.71	0.64	0.97	0.73	54	60	40	59	76	56	84	52	80	19	26	20	-	-	-	-	-	-	-	-	-
TCONS_00034808	1.21	1.13	1.15	1	1.28	1.48	4.42	1.13	1.41	0.21	0.3	0.46	15	18	16	14	21	20	71	14	19	4	5	8	-	-	-	-	-	-	-	-	-
TCONS_00034880	0.2	0.63	0.15	0.9	0.28	0.19	1.07	0.41	0.72	0.5	0.38	0.66	6	24	5	30	11	6	41	12	23	22	15	27	-	-	-	-	-	-	-	-	-
TCONS_00034881	0.52	1.08	0.55	0.79	0.4	0.47	0.27	0.38	0.42	0.17	0.26	0.2	26.33	70.03	31	45	26.53	26	18	19	23.03	13	18	14	-	EMC81981.1 Laminin subunit beta-3, partial [Columba livia]	Organismal Systems;Human Diseases	Endocrine system;Endocrine and metabolic diseases	ko04934//Cushing syndrome;ko04916//Melanogenesis;ko04925//Aldosterone synthesis and secretion;ko04920//Adipocytokine signaling pathway;ko04927//Cortisol synthesis and secretion	K05228	-	-	-
TCONS_00034906	0.07	0.49	0	0	0	0	0.05	0	0	0	0	0	1	9	0	0	0	0	1	0	0	0	0	0	-	-	-	-	-	-	-	-	-
TCONS_00034909	0	0.17	0.1	0	0	0	0.08	0	0.6	0	0	0.08	0	2	1	0	0	0	1	0	6	0	0	1	-	-	-	-	-	-	-	-	-
TCONS_00034914	0.13	0.03	0	0.08	0	0	0.13	0.04	0.12	0.26	0	0.06	3	1	0	2	0	0	4	1	3	9	0	2	-	-	-	-	-	-	-	-	-
TCONS_00034917	0.33	0.38	0.27	0.17	0.22	0.2	0.38	0.27	0.38	0.23	0.1	0.11	34	50	31	20	30	22	51	28	42	35	14	16	-	-	-	-	-	-	-	-	-
TCONS_00034934	1.21	1.04	0.91	1.18	0.92	1.05	1.08	0.19	0.47	0.72	0.33	1.24	19	21	16	21	19	18	22	3	8	17	7	27	-	-	-	-	-	-	-	-	-
TCONS_00034961	0.58	0.45	0.47	0.26	0.44	0.4	0.37	0.29	0.58	0.29	0.36	0.87	12	12	11	6	12	9	10	6	13	9	10	25	-	XP_009276099.1 PREDICTED: WW domain binding protein 1-like isoform X1 [Aptenodytes forsteri]	-	-	-	-	-	-	-
TCONS_00034964	0.37	0.43	0.47	0.25	0.47	0.71	0.36	0.4	1.22	0.49	0.53	0.24	12	18	17	9	20	25	15	13	43	24	23	11	-	EMC84465.1 Disco-interacting protein 2 like protein B, partial [Columba livia]	-	-	-	-	-	-	-
TCONS_00035040	0.46	0.09	0.7	0.48	0.62	0	0.11	0.9	0.18	1	0.02	0.06	17	4	29	20	30	0	5	33	7	55	1	3	-	-	-	-	-	-	-	-	-
TCONS_00035042	0.25	0.15	0.4	0.04	0.07	0.27	0.15	0.15	0.32	0.07	0	0	5	4	9	1	2	6	4	3	7	2	0	0	-	-	-	-	-	-	-	-	-
TCONS_00035077	0.57	0.82	0.68	0.47	0.92	0.86	0.28	0.32	0.6	0.24	0.4	0.36	30	55	40	28	64	49	19	17	34	19	28	26	-	-	-	-	-	-	-	-	-
TCONS_00035097	0.39	0.19	0.32	0.1	0.28	0.27	0.07	0.24	0.4	0.06	0.05	0.18	69.21	43.21	64.67	20.7	64.64	53.23	15.7	42.07	76.81	16.73	12.81	44.02	-	EOB05117.1 hypothetical protein Anapl_03511 [Anas platyrhynchos]	-	-	-	-	-	-	-
TCONS_00035098	0.31	0.32	0.32	0.26	0.34	0.35	0.12	0.23	0.25	0.05	0.13	0.1	40	52	46	37	58	49	20	29	35	9	22	17	-	-	-	-	-	-	-	-	-
TCONS_00035099	0.23	0.25	0	0.22	0.19	0.11	0.12	0.07	0.16	0.05	0.07	0	9.2	13.05	0.12	9.99	9.89	4.83	6.41	2.64	7.2	3.05	3.63	0	-	-	-	-	-	-	-	-	-
TCONS_00035101	0.6	0.43	0.72	0.24	0.56	0.47	0.09	0.5	0.34	0.05	0.2	0.13	59.8	54.95	80.88	27.01	74.11	51.17	11.59	49.36	36.8	7.95	26.37	18	-	BAA88337.1 ORF2 [Acanthochelys spixii]	Metabolism	Nucleotide metabolism;Global and overview maps	ko01100//Metabolic pathways;ko00240//Pyrimidine metabolism	K13809	-	-	-
TCONS_00035104	0.75	0.49	0.64	0.47	0.37	0.44	0.15	0.3	0.21	0.23	0.06	0.13	71	60	69	50	46	46	18	28	22	33	8	17	-	-	-	-	-	-	-	-	-
TCONS_00035107	0.42	0.15	0.37	0.29	0.13	0.42	0.15	0.32	0.19	0.19	0.06	0.16	22	10	22	17	9	24	10	17	11	15	4	12	-	-	-	-	-	-	-	-	-
TCONS_00035109	0.13	0.36	0.24	0.59	0.1	0.37	0.05	0	0	0	0	0.05	2	7	4	10	2	6	1	0	0	0	0	1	-	-	-	-	-	-	-	-	-
TCONS_00035110	0.21	0	0	0	0.39	0	0	0.24	0	0	0	0.2	3.17	0	0	0	7.7	0	0	3.61	0	0	0	4.23	-	-	-	-	-	-	-	-	-
TCONS_00035111	0.38	0.36	0.58	0.4	0.26	0.47	0.11	0.14	0.2	0.03	0.08	0.12	24.83	30	42.39	29.86	22.61	33.29	9	9.39	14	3	7	10.77	-	-	-	-	-	-	-	-	-
TCONS_00035112	0	0.04	0.34	0.06	0.2	0.3	0.04	0	0.05	0	0	0	0	1	6.61	1.14	4.69	5.71	1	0	1	0	0	0	-	-	-	-	-	-	-	-	-
TCONS_00035119	0.48	0.35	1.23	0.45	0.39	0.39	0.14	0.34	0.2	0.12	0.06	0.1	44	41	128	47	48	39	17	31	20	17	8	13	-	-	-	-	-	-	-	-	-
TCONS_00035121	0	0.18	0.77	0.49	0.18	0	0	0	0	0	0	0.06	0	3	11	7	3	0	0	0	0	0	0	1	-	-	-	-	-	-	-	-	-
TCONS_00035125	0	0	0	0.47	0	0	0	0	0	0	0.69	0	0	0	0	4	0	0	0	0	0	0	7	0	-	-	-	-	-	-	-	-	-
TCONS_00035127	0.28	0.19	0.44	0.35	0.58	0.62	0.38	0.22	0.34	0.37	0.18	0.24	9	8	16	13	25	22	16	7	12	18	8	11	-	-	-	-	-	-	-	-	-
TCONS_00035129	0.04	0.1	0.04	0.07	0.13	0.19	0.19	0.63	0.19	0.06	0.06	0.12	1	3	1	2	4	5	6	15	5	2	2	4	-	-	-	-	-	-	-	-	-
TCONS_00035172	0.37	0.29	0.74	0.18	0.13	0.11	0.02	0	0	0	0	0.08	13	13	29	7	6	4	1	0	0	0	0	4	-	-	-	-	-	-	-	-	-
TCONS_00035200	3.5	1.67	4.95	1.48	1.39	1.61	0.68	1.28	0.59	1.38	0.06	0.69	44	27	70	21	23	22	11	16	8	26	1	12	-	-	-	-	-	-	-	-	-
TCONS_00035210	0.99	1	0.77	0.71	0.56	0.85	0.48	0.46	0.48	0.47	0.82	0.71	60	78	53	49	45	56	38	28	32	43	67	60	-	-	-	-	-	-	-	-	-
TCONS_00035293	0.13	0.12	0.28	0.05	0.08	0.02	0.02	0.11	0.07	0.04	0.02	0.06	5	6	12	2	4	1	1	4	3	2	1	3	-	-	-	-	-	-	-	-	-
TCONS_00035306	2.23	1.81	2.06	1.56	1.05	1.02	1.29	1.12	1.45	0.8	0.48	0.67	24	25	25	19	15	12	18	12	17	13	7	10	-	-	-	-	-	-	-	-	-
TCONS_00035307	3.54	2.02	2.03	1.95	1.79	1.3	2.13	2.92	1.88	1.52	1.35	1.02	45	33	29	28	30	18	35	37	26	29	23	18	-	-	-	-	-	-	-	-	-
TCONS_00035327	0.89	1.06	1.46	0.87	0.64	1.05	0.27	0.13	0.43	0.21	0.22	0.16	69	106	127	76	66	89	27	10	36	25	23	17	-	XP_019326300.1 PREDICTED: RNA-directed DNA polymerase from mobile element jockey-like, partial [Aptenodytes forsteri]	-	-	-	-	-	-	-
TCONS_00035335	0	0.07	0.31	0.08	0.07	0.39	0.07	0.09	0.12	0.06	0.03	0	0	2	8	2	2	10	2	2	3	2	1	0	-	-	-	-	-	-	-	-	-
TCONS_00035336	0.17	0.23	0.31	0.1	0.09	0	0	0	0.05	0	0	0	3	5	6	2	2	0	0	0	1	0	0	0	-	-	-	-	-	-	-	-	-
TCONS_00035341	0.17	0.3	0.12	0.03	0.03	0.06	0.05	0	0	0	0	0	5	11	4	1	1	2	2	0	0	0	0	0	-	-	-	-	-	-	-	-	-
TCONS_00035342	0	0.11	0	0.5	0	0	0	0	0	0	0	0	0	2	0	8	0	0	0	0	0	0	0	0	-	XP_009474037.1 PREDICTED: antigen KI-67 [Nipponia nippon]	-	-	-	-	-	-	-
TCONS_00035344	0.62	1	0.2	0	0	0.38	0.59	0.48	0.47	0.07	0	0.11	12	25	4.48	0	0	8	15	9.41	10.03	2	0	3	-	-	-	-	-	-	-	-	-
TCONS_00035345	0	0	0.14	0	0.09	0	0	0.47	0.28	0	0	0	0	0	2.52	0	2	0	0	7.59	4.97	0	0	0	-	-	-	-	-	-	-	-	-
TCONS_00035348	0.22	0.29	0.25	0.13	0.16	0.09	0.82	1	0.59	0.02	0.08	0.36	24	40	30	16	23	11	114	107	68	4	12	53	-	-	-	-	-	-	-	-	-
TCONS_00035355	0.2	0.24	0.22	0.11	0.1	0.09	0.41	0.3	0.35	0.19	0.11	0.24	8	12	10	5	5	4	21	12	15	11	6	13	-	-	-	-	-	-	-	-	-
TCONS_00035357	0.11	0.14	0.19	0.49	0.04	0.43	0.32	0.12	0.13	0.35	0.02	0.15	15.27	25.81	31.3	80.06	7.2	67	58.72	16.61	20.08	75.19	3.63	29.63	-	-	-	-	-	-	-	-	-
TCONS_00035358	0.21	0	0.12	0.3	0.29	0.14	0.49	0	0.07	0.31	0.61	0.47	27.7	0	18.04	46	51.68	20.23	85.55	0	10.6	62.83	111.31	87.99	-	-	-	-	-	-	-	-	-
TCONS_00035360	0	0.07	0.08	0.11	0.05	0.06	0.16	0.44	0.08	0.08	0.03	0.03	0	12.32	12.09	16.63	9.52	8.86	28.26	59.56	12.52	16.82	4.59	4.71	-	-	-	-	-	-	-	-	-
TCONS_00035361	0	0	0	0	0	0.01	0	0	0	0.12	0	0.11	0	0	0	0	0	1.74	0	0	0	23.41	0	20.34	-	-	-	-	-	-	-	-	-
TCONS_00035362	0	0	0	0	0	0	0.06	0	0	0.02	0	0	0	0	0	0	0	0	12.55	0	0	3.95	0	0	-	-	-	-	-	-	-	-	-
TCONS_00035363	0.58	0.59	0.6	1.07	1.01	1.04	2.3	1.37	0.94	0.38	0.55	0.63	144.03	189.88	168.57	301.32	334.6	283.18	745.93	341.83	254.8	140.8	184.47	219.33	-	-	-	-	-	-	-	-	-
TCONS_00035367	0.2	0.24	0.28	0.27	0.28	0.37	0.48	0.68	0.25	0.32	0.25	0.22	40	63	63	62	76	81	125	138	54	97	67	63	-	-	-	-	-	-	-	-	-
TCONS_00035370	0.31	0.7	0.44	0.3	0.16	0.12	0.42	1.02	0.68	0.18	0.22	0.18	11.19	33.05	17.97	12.45	7.69	4.95	19.78	37.21	27.12	10	11	9	-	-	-	-	-	-	-	-	-
TCONS_00035371	1.13	0.99	1.04	0.18	0.12	0.14	0.41	0.43	0.15	0	0	0.01	80.81	90.95	83.03	14.55	11.31	11.05	38.22	30.79	11.88	0	0	1	-	-	-	-	-	-	-	-	-
TCONS_00035400	0.63	0.99	0	0.39	0.54	0.39	0.52	0.23	0.71	0.44	0	0	32	65	0	22.39	36.09	21.58	34.46	11.68	39.29	33.46	0	0	-	-	-	-	-	-	-	-	-
TCONS_00035401	0	0	0.88	0.58	0.37	0.67	0.55	0.75	0.41	0.09	0.35	0.7	0	0	48	31.61	23.91	35.42	34.54	36.32	21.71	6.54	23	47	-	-	-	-	-	-	-	-	-
TCONS_00035404	0.52	0.91	1.13	0.81	0.93	0.81	0.9	0.76	1.41	0.3	0.42	0.63	30	68	74	53	71	51	68	44	89	26	33	51	-	-	-	-	-	-	-	-	-
TCONS_00035410	0.45	0.4	0.85	0.23	0.29	0.53	0.84	0.26	0.47	0.04	0	0.42	7	8	15	4	6	9	17	4	8	1	0	9	-	-	-	-	-	-	-	-	-
TCONS_00035412	0.08	0.37	0.32	0.23	0.28	0.19	0.54	0.13	0.31	0	0	0.26	1.38	7.91	6.07	4.29	6.06	3.53	11.72	2.11	5.59	0	0	6	-	EMC79650.1 Putative uncharacterized transposon-derived protein ZK1236.4, partial [Columba livia]	-	-	-	-	-	-	-
TCONS_00035413	0.09	0.43	1.06	0.33	0.49	0.42	0.71	0.92	0.85	0	0.27	0.27	1	6	13	4	7	5	10	10	10	0	4	4	-	-	-	-	-	-	-	-	-
TCONS_00035421	0.48	0.72	0.83	0.32	0.73	0.82	0.69	0.73	0.78	0.3	0.09	0.35	12	23	23	9	24	22	22	18	21	11	3	12	-	-	-	-	-	-	-	-	-
TCONS_00035427	0.11	0.29	0.43	0.1	0.08	0.59	0.04	0.22	0.2	0.07	0	0	2	7	9	2	2	12	1	4	4	2	0	0	-	-	-	-	-	-	-	-	-
TCONS_00035430	0.29	0	0.13	0.06	0.11	0.26	0.06	0.14	0.07	0.05	0.05	0	4	0	2	1	2	4	1	2	1	1	1	0	-	-	-	-	-	-	-	-	-
TCONS_00035433	1.49	0.89	1.43	0.81	0.43	0.63	0	0	0	0.31	0	0.17	13	10	14	8	5	6	0	0	0	4	0	2	-	-	-	-	-	-	-	-	-
TCONS_00035435	0.63	0.97	0.27	0	0	0	0.1	0.12	0.07	0	0	0	57.86	114	27.62	0	0	0	11.85	10.61	6.99	0	0	0.28	-	EMC90111.1 hypothetical protein A306_00800 [Columba livia]	-	-	-	-	-	-	-
TCONS_00035436	0.65	0	0.54	0	0	0.62	0	0.23	0.14	0	0	0.14	59.14	0	55.8	0	0	62.08	0	21.39	14.05	0	0	18.15	-	EMC90111.1 hypothetical protein A306_00800 [Columba livia]	-	-	-	-	-	-	-
TCONS_00035437	0	0	0.15	0.53	0.33	0	0.22	0	0.07	0.05	0.09	0	0	0	15.57	54	40	0	26.18	0	7.38	7.21	11	0	-	EMC90111.1 hypothetical protein A306_00800 [Columba livia]	-	-	-	-	-	-	-
TCONS_00035452	0	0	0	0.03	0.22	0	0.14	0	0.34	0.15	0.05	0.43	0	0	0	1	8	0	5	0	10	6	2	16	-	-	-	-	-	-	-	-	-
TCONS_00035455	0	0	0	0	0.07	0	0.03	0	0.12	0	0.13	0.69	0	0	0	0	2	0	1	0	3	0	4	22	-	-	-	-	-	-	-	-	-
TCONS_00035459	0	0.02	0	0.03	0.02	0.03	0.04	0	0	0.04	0.04	0.34	0	1	0	1	1	1	2	0	0	2	2	16	-	-	-	-	-	-	-	-	-
TCONS_00035460	0	0	0.06	0	0	0	0.1	0	0.12	0.04	0.1	0.53	0	0	1	0	0	0	2	0	2	1	2	11	-	-	-	-	-	-	-	-	-
TCONS_00035469	0.45	0.38	0.17	0.54	0.4	0.56	0.03	0.19	0.14	0	0.17	0.22	12	13	5	16	14	16	1	5	4	0	6	8	-	-	-	-	-	-	-	-	-
TCONS_00035472	1.43	0.7	0.95	0.87	0.96	0.68	0.28	0.74	1.21	0.63	0.76	0.74	35	22	26	24	31	18	9	18	32	23	25	25	-	-	-	-	-	-	-	-	-
TCONS_00035481	0.33	0.35	0.3	0.39	0.37	0.38	0.23	0.15	0.2	0.1	0.39	0.43	9	12	9	12	13	11	8	4	6	4	14	16	-	-	-	-	-	-	-	-	-
TCONS_00035490	0.08	0.29	0.19	0.19	0.54	0.32	0.15	0.21	0.42	0.18	0.06	0.23	3.11	14	8	8.04	27	13.2	7.32	8	17	10	2.96	12.13	-	-	-	-	-	-	-	-	-
TCONS_00035491	0.3	0	0	0.32	0	0.37	0.07	0	0	0	0.31	0.63	5.89	0	0	6.96	0	7.8	1.68	0	0	0	8.04	16.87	-	-	-	-	-	-	-	-	-
TCONS_00035493	0.02	0.14	0	0.52	0.24	0.4	0.39	2.09	3.53	0.14	0.28	0.47	1	9	0	30	16	22	26	106	195	11	19	33	-	-	-	-	-	-	-	-	-
TCONS_00035529	1.74	1.59	2.6	1.51	0.98	1.39	1.13	1.05	0.66	0.53	0.53	1.05	63	74	106	62	47	55	53	38	26	29	26	53	-	-	-	-	-	-	-	-	-
TCONS_00035542	1.97	2.08	1.8	3.85	4.1	3.79	11.79	7.27	15.11	4.47	2.44	3.54	372	503	381	820	1019	776	2878	1365	3095	1262	619	925	-	-	-	-	-	-	-	-	-
TCONS_00035556	4.24	4.45	5.84	6.19	6.85	6.62	10.52	9.92	12.73	2.26	2.36	5.39	60	81	93	99	128	102	193	140	196	48	45	106	-	-	-	-	-	-	-	-	-
TCONS_00035557	10.38	10.61	10.67	17.69	13.32	15.78	21.53	17.86	25.86	5.09	6.45	9.46	147	193	170	283	249	243	395	252	398	108	123	186	-	-	-	-	-	-	-	-	-
TCONS_00035559	1.15	0.78	0.96	1.32	3.01	1.38	0	4.19	5.1	1.08	1.41	1.19	11	9.64	10.37	14.29	38.02	14.38	0	39.95	53.13	15.45	18.19	15.88	-	-	-	-	-	-	-	-	-
TCONS_00035560	3.01	1.53	1.53	3.84	2.23	3.98	8.79	1.41	7.26	0.87	0.19	0.78	45	29.36	25.63	64.71	43.98	64.62	170	21.05	117.87	19.55	3.81	16.12	-	-	-	-	-	-	-	-	-
TCONS_00035561	4	5.16	5.34	6.75	8.39	4.77	8.88	8.98	11.74	3.13	2.79	3.33	64	106	96	122	177	83	184	143	204	75	60	74	-	-	-	-	-	-	-	-	-
TCONS_00035570	3.32	2.73	2.9	5.61	7.65	8.6	5.28	2.97	4.36	3.28	2.56	3.41	54	57	53	103	164	152	111	48	77	80	56	77	-	-	-	-	-	-	-	-	-
TCONS_00035581	5.99	5.31	5.91	9.66	10.69	8.73	9.45	6.51	10.43	1.94	0.92	1.88	1412	1607	1567	2572	3327	2237	2885	1528	2674	687	292	616	-	-	-	-	-	-	-	-	-
TCONS_00035628	0.12	0.35	0.15	0.16	0.17	0.17	0.26	0.33	0.49	0.53	0.22	0.46	15.95	60.37	22.61	24	30	25.18	45.07	44	72.25	107	40.94	86	-	-	-	-	-	-	-	-	-
TCONS_00035629	0.21	0.03	0.27	0	0	0.25	0.1	0	0.04	0	0.03	0	14.05	2.63	20.39	0	0	17.82	8.93	0	2.75	0	3.06	0	-	EOB05134.1 hypothetical protein Anapl_03528 [Anas platyrhynchos]	-	-	-	-	-	-	-
TCONS_00035651	0.22	0.22	0.1	0.59	0.21	0.46	0	0.06	0	0	0	0.04	4	5	2	12	5	9	0	1	0	0	0	1	-	-	-	-	-	-	-	-	-
TCONS_00035664	0	0	0	0.05	0	0	0	0	0	0	0	0	0	0	0	6.52	0	0	0	0	0	0	0	0	-	KFM02097.1 hypothetical protein AS27_14344, partial [Aptenodytes forsteri]	Environmental Information Processing	Signal transduction	ko04630//Jak-STAT signaling pathway	K18026	-	-	-
TCONS_00035665	0.18	0.19	0.09	0.23	0.06	0.11	0.13	0.3	0.19	0.02	0.04	0.08	26.08	34.63	15.16	36.83	10.86	16.64	24.6	42.3	29.21	4.38	7.06	16.26	-	KFM02097.1 hypothetical protein AS27_14344, partial [Aptenodytes forsteri]	Environmental Information Processing	Signal transduction	ko04630//Jak-STAT signaling pathway	K18026	-	-	-
TCONS_00035682	0.72	1.06	0.86	1.07	0.73	1.11	1.61	0.81	1.33	0.86	0.3	1.5	9	17	12	15	12	15	26	10	18	16	5	26	-	-	-	-	-	-	-	-	-
TCONS_00035688	1.41	0.85	1.19	1.22	1.79	1.8	1.69	1.55	1.76	0.77	0.92	1.08	103	80	98	101	173	143	160	113	140	84	90	110	-	-	-	-	-	-	-	-	-
TCONS_00035713	0.69	0.59	0.67	0.96	0.95	0.74	2.76	2.78	3.1	3.98	3.75	4.61	179	199	195	282	325	211	931	721	877	1557	1317	1667	-	-	-	-	-	-	-	-	-
TCONS_00035822	0.19	0.4	0.17	0.04	0.21	0.17	0.04	0.05	0	0	0	0.03	4	11	4	1	6	4	1	1	0	0	0	1	-	-	-	-	-	-	-	-	-
TCONS_00035825	1.69	1.8	2.3	1.34	1	2.44	0.65	0.63	0.81	0.72	1.2	0.82	41.19	56.51	63.18	37.07	32.36	64.71	20.71	15.21	21.42	26.35	39.38	27.75	-	-	-	-	-	-	-	-	-
TCONS_00035826	2.41	1.47	1.92	1.05	1.18	1.2	0.73	1.27	0.53	0.47	0.81	0.85	166.81	130.49	149.82	81.93	107.64	90.29	65.29	87.79	39.58	48.65	75.62	82.25	-	-	-	-	-	-	-	-	-
TCONS_00035848	2.95	2.58	2.96	1.93	1.34	1.76	1.15	1.19	1.22	0.45	0.6	0.56	638	716	719	470	383	414	322	257	286	146	175	169	-	-	-	-	-	-	-	-	-
TCONS_00035889	0.39	0.26	0	0.3	0.47	0.21	0.61	0.28	0.52	0.07	0.5	0.24	7	6	0	6	11	4	14	5	10	2	12	6	-	-	-	-	-	-	-	-	-
TCONS_00035912	0.03	0	0.03	0.03	0.05	0	0	0.2	0.21	0.02	1.56	0.31	1	0	1	1	2	0	0	6	7	1	64	13	-	-	-	-	-	-	-	-	-
TCONS_00035925	0.51	0.3	0.45	0.3	0.29	0.24	0.23	0.09	0.43	0.09	0.16	0.09	12	9	12	8	9	6	7	2	11	3	5	3	-	-	-	-	-	-	-	-	-
TCONS_00035950	0.41	0.12	0.69	0.18	0.63	0.33	0.12	0	0.05	0.03	0	0.07	8	3	15	4	16	7	3	0	1	1	0	2	-	-	-	-	-	-	-	-	-
TCONS_00036006	0	0.04	0.04	0.04	0.14	0.04	0.17	0.54	0	0	0.03	0.07	0	1	1	1	4	1	5	12	0	0	1	2	-	-	-	-	-	-	-	-	-
TCONS_00036015	0	0	0	0	0	0	0.14	0	0	0	0	0	0	0	0	0	0	0	1	0	0	0	0	0	-	-	-	-	-	-	-	-	-
TCONS_00036028	0.38	0.18	0.77	0.63	0.57	0.18	0.26	0	0.1	0.05	0	0.11	5	3	11.51	9.53	10	2.66	4.42	0	1.39	1	0	2	-	-	-	-	-	-	-	-	-
TCONS_00036039	0.33	0.14	0.24	0.39	0.08	0.2	0.05	0.31	0.3	0.12	0.03	0.11	35.87	19.93	29.38	48.5	11.46	23.9	6.5	34.45	36.04	19.53	5.12	16.15	-	-	-	-	-	-	-	-	-
TCONS_00036042	0.09	0	0.33	0.16	0.02	0	0.14	0.12	0.42	0	0	0	3	0	12	5.86	0.85	0	5.71	3.85	15	0	0	0	-	-	-	-	-	-	-	-	-
TCONS_00036045	0.16	0.31	0	0.28	0.12	0.27	0.13	0.16	0	0.02	0.08	0.21	6	15	0	12.14	6.15	11	6.29	6.15	0	1	4	11	-	-	-	-	-	-	-	-	-
TCONS_00036127	0.51	0.21	0.15	0.03	0.23	0.12	0	0.3	0.09	0.11	0.23	0.12	15	8	5	1	9	4	0	9	3	5	9	5	-	-	-	-	-	-	-	-	-
TCONS_00036128	0.39	0.2	0.29	0.56	0.91	0.31	0	0	0.28	0	0.22	0	14.85	10	12.35	24.13	45.72	12.64	0	0	11.76	0	11.44	0	-	-	-	-	-	-	-	-	-
TCONS_00036133	0	0	0	0.21	0	0.28	0	0.35	0	0.19	0	0	0	0	0	9.87	0	12.36	0	14.36	0	12	0	0	-	-	-	-	-	-	-	-	-
TCONS_00036136	0	0	0.1	0	0	0	0	0	0	0	0.17	0	0	0	5.23	0	0	0	0	0	0	0	10.56	0	-	-	-	-	-	-	-	-	-
TCONS_00036137	0.12	0	0.07	0	0.43	0	0.27	0.2	0.45	0	0	0.48	5.15	0	3.42	0	24.28	0	15	8.64	21.24	0	0	29	-	-	-	-	-	-	-	-	-
TCONS_00036163	0	0.41	0.13	0.13	0.11	0.21	0	0.08	0	0	0	0.05	0	7	2	2	2	3	0	1	0	0	0	1	-	-	-	-	-	-	-	-	-
TCONS_00036186	0.33	0.26	1.04	0.44	0	0.31	0.52	0.67	0.15	0.56	0	0.36	2	2	7	3	0	2	4	4	1	5	0	3	-	-	-	-	-	-	-	-	-
TCONS_00036224	0	0	0	0	0	0	0	0	0.31	0	0	0	0	0	0	0	0	0	0	0	2	0	0	0	-	-	-	-	-	-	-	-	-
TCONS_00036257	2.41	2.16	2.4	2.3	1.94	2.53	1.78	1.91	2.22	0.81	1.07	1.21	694	799	779	748	736	793	665	549	697	349	414	484	-	XP_017660795.1 PREDICTED: translation initiation factor IF-2-like [Lepidothrix coronata]	-	-	-	-	-	-	-
TCONS_00036363	0.71	0.55	0.42	0.52	0.53	0.54	0.64	0.59	0.81	0.35	0.39	0.17	12	12	8	10	12	10	14	10	15	9	9	4	-	XP_005298155.1 PREDICTED: uncharacterized protein LOC101947507 isoform X1 [Chrysemys picta bellii]	-	-	-	-	-	-	-
TCONS_00036373	0.52	0.47	0.89	1.09	1.22	1.19	0.93	0.86	1.27	0.3	0.13	0.59	37	43	71	87	114	92	85	61	98	32	12	58	-	-	-	-	-	-	-	-	-
TCONS_00036374	0.45	0.26	0.34	0.46	0.57	0.6	0.26	0.77	0.35	0.14	0.1	0.11	20	15	17	23	33	29	15	34	17	9	6	7	-	-	-	-	-	-	-	-	-
TCONS_00036380	0	0	0.18	0.35	0	0.18	0.3	0.08	0	0	0	0	0	0	11.35	22.73	0	11.4	22.68	4.74	0	0	0	0	-	-	-	-	-	-	-	-	-
TCONS_00036381	0.36	0.75	0.25	0.32	0.54	0.01	0.06	0.71	0.35	0.42	0.18	0.3	19	51	14.65	19.27	38	0.6	4.32	37.26	20	33	13	22	-	-	-	-	-	-	-	-	-
TCONS_00036392	0.87	1.32	1.14	0.33	0.4	0.52	0.41	0.72	0.66	0.45	0.69	0.11	23	44.78	34	10	14	15	14	19	19	18	24.74	4	-	EDL82407.1 rCG63037 [Rattus norvegicus]	-	-	-	-	-	-	-
TCONS_00036393	0.66	0.34	0.59	0.11	0.27	0.06	0.23	0.54	0	0.24	0.23	0.35	11	7.22	11	2	6	1	5	9	0	6	5.26	8	-	-	-	-	-	-	-	-	-
TCONS_00036434	0.58	0.38	0.26	0.45	0.3	0.29	0.1	0.24	0.13	0	0	0	17.57	14.69	8.95	15.47	12.04	9.63	4.08	7.27	4.26	0	0	0	-	-	-	-	-	-	-	-	-
TCONS_00036436	0.41	0.68	0.27	0.26	0.67	0.15	0.19	0.33	0.19	0.1	0.07	0.04	13.43	28.31	10.05	9.53	28.96	5.37	7.92	10.73	6.74	5	3	2	-	-	-	-	-	-	-	-	-
TCONS_00036440	0.31	0	0.06	0	0	0	0	0	0	0	0	0.05	4.64	0	1	0	0	0	0	0	0	0	0	1	-	-	-	-	-	-	-	-	-
TCONS_00036441	0.18	0.12	0.46	0	0	0	0	0.07	0	0.2	0	0	2.36	2	7	0	0	0	0	1	0	4	0	0	-	-	-	-	-	-	-	-	-
TCONS_00036459	0.75	0.42	0.38	0.14	0	0.1	0.08	0.16	0.05	0.04	0	0.04	14	10	8	3	0	2	2	3	1	1	0	1	-	-	-	-	-	-	-	-	-
TCONS_00036464	0	0.21	0	0	0	0	0	0	0	0	0.07	0	0	3	0	0	0	0	0	0	0	0	1	0	-	-	-	-	-	-	-	-	-
TCONS_00036467	0.05	0.25	0	0.05	0.12	0.05	0.59	0.38	0.54	0	0	0	1	6	0	1	3	1	14	7	10.72	0	0	0	-	-	-	-	-	-	-	-	-
TCONS_00036468	0	0	0	0	0	0	0	0	0.5	0	0	0	0	0	0	0	0	0	0	0	5.28	0	0	0	-	-	-	-	-	-	-	-	-
TCONS_00036595	0.31	0.19	0.09	0.25	0.28	0.23	0.37	0.98	0.69	0.28	0.2	0.59	16	13	5	15	19	13	25	51	39	22	14	43	-	-	-	-	-	-	-	-	-
TCONS_00036607	0.77	0.92	0.92	0.41	0.59	0.7	0.34	0.61	0.6	0.15	0.45	0.58	85	130	114	51	86	84	48	67	71	24	67	88	-	-	Metabolism	Global and overview maps;Metabolism of cofactors and vitamins;Nucleotide metabolism	ko01100//Metabolic pathways;ko00230//Purine metabolism;ko00730//Thiamine metabolism	K00939	-	-	-
TCONS_00036610	0.77	0.73	0.6	0.54	0.75	0.64	0.28	0.27	0.4	0.29	0.33	0.41	87.85	107.21	77.19	68.89	112.77	79.23	42	30.28	49.88	49.82	49.9	65	-	-	-	-	-	-	-	-	-
TCONS_00036611	0.06	0.18	0.14	0.19	0.25	0.49	0	0.13	0.22	0.02	0.02	0	2.15	8.79	5.81	8.11	12.23	19.77	0	4.72	9.12	1.18	1.1	0	-	-	-	-	-	-	-	-	-
TCONS_00036637	0.06	0.05	0.4	0.51	1.12	1.48	5.07	2.97	4.97	0.9	1.34	0.79	1	1	7	9	23	25	102	46	84	21	28	17	-	-	-	-	-	-	-	-	-
TCONS_00036652	0.07	0.2	0.23	0.55	0.61	0.66	0.71	0.57	0.73	0.48	0.3	0.77	4	14	14	34	44	39	50	31	43	39	22	58	-	-	Metabolism	Amino acid metabolism;Global and overview maps	ko01100//Metabolic pathways;ko00280//Valine, leucine and isoleucine degradation	K01969	-	-	-
TCONS_00036674	0	0.18	0	0.1	0.09	0	0.82	0	0.22	0	0	0.09	0	2	0	1	1	0	9	0	2	0	0	1	-	-	-	-	-	-	-	-	-
TCONS_00036700	0.52	0.51	0.77	0.64	0.75	0.52	1.04	1	1.08	0.16	0.27	0.47	36	45	60	50	68	39	93	69	81	17	25	45	-	-	-	-	-	-	-	-	-
TCONS_00036733	0	0	0	0.05	0.07	0	0.1	0	0	0.05	0	0	0	0	0	28.15	44.09	0	56.72	0	0	32.15	0	0	-	KFM06209.1 hypothetical protein AS27_13285, partial [Aptenodytes forsteri]	-	-	-	-	-	-	-
TCONS_00036743	0.38	0	0.17	0.17	0	0.09	0.66	0.1	0.09	0.44	0.42	0.27	4	0	2	2	0	1	9	1	1	7	6	4	-	-	-	-	-	-	-	-	-
TCONS_00036748	0	0	0.15	0.08	0	0.14	0	0.06	0.03	0	0.42	0.15	0	0	13.1	6.69	0	11.47	0	4.24	2.41	0	43.37	15.83	-	-	-	-	-	-	-	-	-
TCONS_00036751	0.21	0.13	0.17	0.31	0.18	0.09	0.48	0.15	0.4	0.42	0.13	0.36	28.54	22.89	25.39	46.51	32.15	12.75	82.86	20.1	57.7	84.74	23.89	67.23	-	-	-	-	-	-	-	-	-
TCONS_00036755	0	0.1	0	0.12	0.2	0	0	0.53	0	0.26	0.2	0.76	0	1	0	1	2	0	0	4	0	3	2	8	-	-	-	-	-	-	-	-	-
TCONS_00036759	0	0.55	0	0	0	0.11	0	0	0	0.31	0.09	0	0	6	0	0	0	1	0	0	0	4	1	0	-	-	-	-	-	-	-	-	-
TCONS_00036791	0.64	0.45	0.05	0.15	0.13	0.11	0	0	0	0	0	0	11	10	1	3	3	2	0	0	0	0	0	0	-	-	-	-	-	-	-	-	-
TCONS_00036804	0.12	0.11	0.12	0.02	0.1	0.05	0.53	0.47	0.78	0.17	0.1	0.2	6	7	7	1	7	3	35	24	43	13	7	14	-	-	-	-	-	-	-	-	-
TCONS_00036814	0.08	0.15	0.04	0.04	0.09	0.04	0.73	0.56	0.29	0.08	0	0	2	5	1	1	3	1	24	14	8	3	0	0	-	-	-	-	-	-	-	-	-
TCONS_00036837	0.08	0.2	0.08	0	0	0.08	0	0.43	0.16	0	0.19	0	1	3	1	0	0	1	0	5	2	0	3	0	-	XP_005050466.1 PREDICTED: hornerin-like isoform X2 [Ficedula albicollis]	-	-	-	-	-	-	-
TCONS_00036879	0.09	0.2	0.39	0.31	0.15	0.44	0.17	0.13	0.27	0	0.1	0.04	5	14	24	19	11	26	12	7	16	0	7	3	-	-	-	-	-	-	-	-	-
TCONS_00036921	0.5	0.05	0	0.39	0	0.12	0	0.06	0.06	0.17	0	0.14	8	1	0	7	0	2	0	1	1	4	0	3	-	-	-	-	-	-	-	-	-
TCONS_00036929	0.12	0.26	0.33	0	0.12	0.24	0.26	0	0	0	0	0	20.18	57.87	64.23	0	27.86	43.95	58.01	0	0	0	0	0	-	EMC80248.1 Putative uncharacterized transposon-derived protein ZK1236.4, partial [Columba livia]	-	-	-	-	-	-	-
TCONS_00036930	0	0	0	0	0	0	0	0.26	0	0.05	0.11	0.21	0	0	0	0	0	0	0	44.51	0	13.1	24.93	48.96	-	EMC80248.1 Putative uncharacterized transposon-derived protein ZK1236.4, partial [Columba livia]	-	-	-	-	-	-	-
TCONS_00036931	0.05	0.12	0.09	0	0	0.05	0.05	0.07	0.3	0.05	0.04	0.04	8.73	28.56	19.21	0	0	9.02	10.72	13.49	59	13.9	9.09	9.02	-	EMC80248.1 Putative uncharacterized transposon-derived protein ZK1236.4, partial [Columba livia]	-	-	-	-	-	-	-
TCONS_00036934	0.36	0.15	0.39	0.43	0.13	0.05	0.11	0	0	0	0	0	61.18	32.57	74.97	83.04	29.17	10.03	23.27	0	0	0	0	0.01	-	EMC80248.1 Putative uncharacterized transposon-derived protein ZK1236.4, partial [Columba livia]	-	-	-	-	-	-	-
TCONS_00036938	0.12	0.19	0.27	0.36	0.14	0.11	0.22	0.12	0.38	0.18	0.15	0.28	6	12	15	20	9	6	14	6	20	13	10	19	-	-	-	-	-	-	-	-	-
TCONS_00036944	0.41	0.26	0.37	0.3	0.23	0.38	0.12	0.42	0.21	0.05	0.11	0.08	11	9	11	9	8	11	4	11	6	2	4	3	-	-	-	-	-	-	-	-	-
TCONS_00036947	0	0.02	0.15	0.06	0.17	0.18	0.13	0.22	0.08	0.07	0.09	0.14	0	1.18	9.97	3.69	12.77	11.27	9.39	12.64	4.73	6.2	7.06	10.79	-	-	-	-	-	-	-	-	-
TCONS_00036948	0.65	0.43	0.63	0.51	0.42	0.45	0.38	0.48	0.54	0.27	0.21	0.42	259.48	219	284.2	230.35	221.64	197.05	199.78	191.72	237.48	164.9	112.9	235.12	-	-	-	-	-	-	-	-	-
TCONS_00036950	0.54	0.52	0.64	1.01	0.51	0.22	0.36	0.27	0.71	0.18	0.1	0.63	16	20	21.47	34	20	7	14	8	23	8	4	26	-	-	-	-	-	-	-	-	-
TCONS_00036952	0.12	0.14	0.08	0.07	0.06	0.1	0.09	0.03	0.1	0.04	0.05	0.06	16.52	25.82	13.36	10.96	11.59	14.67	15.82	3.64	15.79	7.9	10.04	12.09	-	-	-	-	-	-	-	-	-
TCONS_00037004	0	0.12	0	0.13	0.24	0	0	1	0	0	0	0	0	1	0	1	2.12	0	0	6.63	0	0	0	0	-	-	-	-	-	-	-	-	-
TCONS_00037008	0.67	0.3	0.35	0.59	0.3	0.97	0.17	0.11	0.1	0.19	0.04	0.08	12	7	7	12	7	19	4	2	2	5	1	2	-	-	-	-	-	-	-	-	-
TCONS_00037025	1.14	0.98	1.14	0.71	0.67	0.86	0.58	0.71	0.54	0.41	0.23	0.44	389.86	427.99	438.04	273.65	299.58	317.92	257.15	239.68	199.64	207.86	105.99	208.55	-	-	Environmental Information Processing	Signal transduction	ko04390//Hippo signaling pathway;ko04310//Wnt signaling pathway	K03213	-	-	-
TCONS_00037028	0.99	1.04	1.3	0.88	0.7	1.12	0.6	0.8	0.77	0.9	0.73	0.68	107	144	158	107	100	131	83	86	90	145	106	101	-	-	-	-	-	-	-	-	-
TCONS_00037046	2.73	2.3	1.64	1.69	1.53	1.15	3.57	2.37	2.87	1.77	1.39	1.73	72.9	78.99	49.34	51.12	53.91	33.56	123.58	63.07	83.49	71.11	50.1	64.22	-	-	-	-	-	-	-	-	-
TCONS_00037047	2.67	2.05	3	2.04	1.93	2.02	3.28	3.7	2.89	1.46	1.13	2.4	1466.81	1449.42	1854.06	1264.88	1402.13	1211.06	2335.99	2026.97	1727.19	1201.17	839.13	1831.81	-	-	-	-	-	-	-	-	-
TCONS_00037048	3.4	3.31	3.45	3.97	3.12	4.07	4.71	4.92	5.05	3.04	2.95	2.37	1694.3	2121.6	1932.6	2236	2049.95	2208.37	3043.43	2444.96	2739.32	2275.73	1976.77	1639.96	-	-	-	-	-	-	-	-	-
TCONS_00037079	0.51	0.77	0.71	2.21	1.81	1.63	1.3	0.77	1.74	0.25	0.34	0.86	125	245	198	617	591	437	416	190	467	94	113	294	-	-	-	-	-	-	-	-	-
TCONS_00037080	0.32	0.27	0.33	1.33	0.85	0.82	0.4	0.37	0.9	0.09	0.11	0.47	30	32	35	140	104	83	48	34	91	13	14	61	-	-	-	-	-	-	-	-	-
TCONS_00037204	3.09	2.93	3.4	2.28	1.12	2.36	0.91	0.56	1.1	1.69	0.89	1.75	587	714	726	488	280	487	224	106	226	479.58	227	462	-	-	-	-	-	-	-	-	-
TCONS_00037213	0.32	0.11	0.28	0.14	0.4	0.59	0	0.08	0.36	0.59	0.07	0.07	4.02	1.81	4.01	2	6.66	8.12	0	1	5	11.3	1.24	1.17	-	-	Organismal Systems	Nervous system	ko04721//Synaptic vesicle cycle	K15293	-	-	-
TCONS_00037260	0.9	0.55	0.9	0.33	0.33	0.34	0.14	0.26	0.36	0.32	0.34	0.4	41	32	46	17	20	17	8	12	18	22	21	25	-	-	-	-	-	-	-	-	-
TCONS_00037289	0.49	0.27	0.51	0.33	0.2	0.43	0.49	0.77	0.55	0.19	0.36	0.9	21	15	25	16	11.14	20	27.33	33	26	12	21	54	-	-	-	-	-	-	-	-	-
TCONS_00037295	0	0.11	0.9	0	0	0.31	0	0.07	0	0	0	0	0	2	15	0	0	5	0	1	0	0	0	0	-	-	-	-	-	-	-	-	-
TCONS_00037296	0.55	0.4	0.78	0.12	0	0.03	0.11	0.06	0.07	0.06	0	0.1	23.66	21.99	37.6	5.74	0	1.39	6	2.56	3.36	4	0	6	-	-	-	-	-	-	-	-	-
TCONS_00037297	0.58	0.87	0.15	0.14	0.11	0.04	0	0.03	0.23	0	0	0	8.34	16.01	2.4	2.26	2	0.61	0	0.44	3.64	0	0	0	-	-	-	-	-	-	-	-	-
TCONS_00037316	0.29	0.08	0.36	0.08	0.04	0	0.07	0.12	0.03	0.02	0.04	0.02	10	3.48	14.1	3	2	0	3.06	4	1.1	1.01	2	1	-	-	-	-	-	-	-	-	-
TCONS_00037354	0.24	0.47	0.43	0.21	0.09	0	0	0	0.06	0.04	0	0	4	10	8	4	2	0	0	0	1	1	0	0	-	-	-	-	-	-	-	-	-
TCONS_00037368	1.3	0.84	0.97	0.45	0.21	0.26	0.18	0.15	0.13	0.07	0.08	0.08	170	141	142	67	37	37	30	20	19	13	14	15	-	KFP13587.1 RNA-directed DNA polymerase from mobile element jockey, partial [Egretta garzetta]	-	-	-	-	-	-	-
TCONS_00037372	1.19	0.9	1.1	0.45	0.29	0.35	0.39	0.3	0.2	0.14	0.08	0.1	299.88	292.03	311.73	127.27	97.95	96.37	126.77	76.65	56.07	52.23	26.61	36.26	-	KFQ40371.1 Urea transporter 2, partial [Mesitornis unicolor]	-	-	-	-	-	-	-
TCONS_00037375	0.52	0.34	0.43	0.05	0.09	0.11	0.13	0.17	0.23	0.01	0.03	0	27	23	25	3	6	6	9	9	13	1	2	0	-	-	-	-	-	-	-	-	-
TCONS_00037379	2.07	1.48	2	0.9	0.47	0.56	0.49	0.47	0.34	0.29	0.14	0.23	503	464.06	548.03	248.31	152.01	148	153.19	115.07	90.04	106.01	45.12	79	-	EMC80181.1 Focal adhesion kinase 1, partial [Columba livia]	-	-	-	-	-	-	-
TCONS_00037385	1	0.82	1.13	0.46	0.3	0.28	0.27	0.22	0.2	0.11	0.12	0.17	122	128	155	63	49	37	42	27	27	21	20	29	-	-	-	-	-	-	-	-	-
TCONS_00037395	0.1	0	0.13	0	0.07	0.18	0.1	0	0.48	0	0.11	0.1	2	0	3	0	2	4	2.75	0	11	0	3	3	-	-	-	-	-	-	-	-	-
TCONS_00037396	0.17	0.16	0.12	0.1	0.43	0.26	0.21	0.13	0.45	0.21	0.39	0.84	9	11	7	6	30	15	14.25	7	26	17	28	62	-	-	-	-	-	-	-	-	-
TCONS_00037420	0.29	0	0	0.01	0	0.54	0.02	0.64	0	0	0	0	18	0	0	1	0	37	2	40	0	0	0	0	-	-	-	-	-	-	-	-	-
TCONS_00037441	1.84	1.83	1.86	1.76	1.3	1.63	2.64	2.42	4.8	1.04	1.06	2.43	271.28	346.48	307.01	292.68	251.77	260.27	502.31	354.17	767.04	229.21	208.89	495.27	-	-	-	-	-	-	-	-	-
TCONS_00037449	0.44	0.21	0.04	0.39	0.33	0.44	0.09	0.08	0.01	0.15	0.24	0.28	16.13	9.91	1.48	16.02	16.1	17.68	4.18	3.07	0.58	8.33	11.66	14.18	-	-	-	-	-	-	-	-	-
[truncated: 3,077 more rows]

## Sheet: mRNA
id	E8-1_fpkm	E8-2_fpkm	E8-3_fpkm	E13-1_fpkm	E13-2_fpkm	E13-3_fpkm	D1-1_fpkm	D1-2_fpkm	D1-3_fpkm	D10-1_fpkm	D10-2_fpkm	D10-3_fpkm	E8-1_count	E8-2_count	E8-3_count	E13-1_count	E13-2_count	E13-3_count	D1-1_count	D1-2_count	D1-3_count	D10-1_count	D10-2_count	D10-3_count	Symbol	Description	KEGG_A_class	KEGG_B_class	Pathway	K_ID	GO Component	GO Function	GO Process
TCONS_00000011	1.87	2.11	1.37	2.86	3.53	2.8	1.51	2.17	1.51	1.86	0.75	1.9	112.79	163.13	92.94	194.38	280.7	183.54	117.6	130.17	98.8	168.28	60.54	158.91	MAFA	XP_009564520.1 PREDICTED: transcription factor MafA [Cuculus canorus]	Human Diseases	Endocrine and metabolic diseases	ko04930//Type II diabetes mellitus;ko04950//Maturity onset diabetes of the young	K07595	-	-	-
TCONS_00000015	5.39	2.79	6.64	5.18	10.61	7.46	1.41	2.86	3.45	4.08	1.68	4.61	216.28	143.82	299.47	234.96	561.43	325.47	73.42	114.11	150.59	245.6	90.92	256.7	TOP1MT	XP_005504308.1 PREDICTED: DNA topoisomerase I, mitochondrial [Columba livia]	-	-	-	-	GO:0009295//nucleoid;GO:0043231//intracellular membrane-bounded organelle;GO:0043232//intracellular non-membrane-bounded organelle	GO:0003916//DNA topoisomerase activity;GO:0008094//DNA-dependent ATPase activity	GO:0006259//DNA metabolic process
TCONS_00000021	0.08	0	0	0	0	0.07	0	0.41	0	0	0	0.41	1	0	0	0	0	1	0	4.99	0	0	0	7	-	XP_013223006.1 PREDICTED: lymphocyte antigen 6E [Columba livia]	-	-	-	-	-	-	-
TCONS_00000039	1.76	1.87	1.89	1.93	1.71	1.6	1.05	0.84	2.03	0.17	0.66	0.39	106.91	145.66	129.11	131.93	136.47	105.22	82.85	50.78	133.66	15.17	53.47	32.54	TSNARE1	XP_013225900.1 PREDICTED: t-SNARE domain-containing protein 1 [Columba livia]	-	-	-	-	-	-	-
TCONS_00000074	2.68	3.1	2.81	2.66	3.05	3.14	5.33	6.01	5.03	1.35	1.61	3.25	791.1	1171.35	930	884	1185	1006.11	2034.74	1764.46	1611.23	597.55	639.86	1327.71	-	EMC82126.1 hypothetical protein A306_09944 [Columba livia]	Organismal Systems;Human Diseases	Endocrine and metabolic diseases;Endocrine system	ko04934//Cushing syndrome;ko04916//Melanogenesis;ko04925//Aldosterone synthesis and secretion;ko04920//Adipocytokine signaling pathway;ko04927//Cortisol synthesis and secretion	K05228	-	-	-
TCONS_00000078	5.66	5.7	5.84	6.45	5.76	6.25	9.36	8.73	7.32	5.01	7.31	6.69	492.69	636.74	571.92	633.88	660.94	591.8	1055.14	756.47	692.38	653.83	856.43	808.01	PTP4A3	EOB03386.1 Protein tyrosine phosphatase type IVA 3, partial [Anas platyrhynchos]	-	-	-	-	-	GO:0004721//phosphoprotein phosphatase activity	GO:0006796//phosphate-containing compound metabolic process
TCONS_00000080	0.08	0.3	0.24	0.48	1.67	1.03	4.03	1.51	1.94	0.13	0.48	0.5	3.12	15.63	10.87	22.05	89.79	45.54	213.35	61.28	86.15	7.91	26.57	28.17	Gpr20	XP_005507878.1 PREDICTED: G-protein coupled receptor 20 [Columba livia]	-	-	-	-	-	-	-
TCONS_00000088	3.5	2.94	3.26	3.43	2.85	3.59	2.34	2.45	2.64	2.74	1.8	1.65	647.16	697.72	676.82	716.49	696.06	720.59	560.53	450.9	529.91	760.43	448.44	422.61	SLC45A4	EMC87484.1 Solute carrier family 45 member 4 [Columba livia]	-	-	-	-	-	-	-
TCONS_00000097	2.6	1.88	2.65	1.73	1.62	1.28	2.21	2.25	1.69	1.59	0.7	1.38	242.67	225.56	278.62	182.08	199.46	130.13	267.35	208.71	171.34	221.77	87.35	178.83	-	EMC86496.1 hypothetical protein A306_04974 [Columba livia]	Metabolism	Global and overview maps;Amino acid metabolism;Carbohydrate metabolism	ko01100//Metabolic pathways;ko01200//Carbon metabolism;ko00280//Valine, leucine and isoleucine degradation;ko00640//Propanoate metabolism;ko00630//Glyoxylate and dicarboxylate metabolism	K05606	-	-	-
TCONS_00000109	2.81	2.32	2.92	2.15	1.86	1.78	1.81	1.87	2.06	1.51	1.3	1.73	213.82	225.98	249.63	184.43	186.1	147.25	177.95	141.4	169.86	171.78	133.05	182.42	PTK2	XP_013048785.1 PREDICTED: focal adhesion kinase 1 isoform X1 [Anser cygnoides domesticus]	Cellular Processes;Human Diseases;Environmental Information Processing;Organismal Systems	Cancers;Drug resistance;Immune system;Infectious diseases;Cellular community - eukaryotes;Cell motility;Signal transduction;Cardiovascular diseases;Development	ko05200//Pathways in cancer;ko05165//Human papillomavirus infection;ko04151//PI3K-Akt signaling pathway;ko04510//Focal adhesion;ko04810//Regulation of actin cytoskeleton;ko05205//Proteoglycans in cancer;ko04360//Axon guidance;ko05163//Human cytomegalovirus infection;ko05202//Transcriptional misregulation in cancers;ko04062//Chemokine signaling pathway;ko05418//Fluid shear stress and atheroscleros…	K05725	-	-	-
TCONS_00000116	2.85	2.7	3.2	1.8	1.8	2	2.33	2.15	1.97	1.49	1.21	1.52	287	349	363	205	240	219	304	216	216	225	163.68	213	-	XP_009934687.1 PREDICTED: focal adhesion kinase 1 isoform X1 [Opisthocomus hoazin]	-	-	-	-	-	-	-
TCONS_00000123	17.3	14.18	18.81	7.47	10.42	11.9	6.45	7.44	9.5	7.82	8.14	9.61	833.56	877.53	1019.78	406.49	662.52	623.71	402.79	357.28	497.56	564.86	527.97	642.68	PTK2	EMC80181.1 Focal adhesion kinase 1, partial [Columba livia]	Organismal Systems;Environmental Information Processing;Human Diseases;Cellular Processes	Infectious diseases;Immune system;Drug resistance;Cancers;Development;Cardiovascular diseases;Cell motility;Cellular community - eukaryotes;Signal transduction	ko05200//Pathways in cancer;ko05165//Human papillomavirus infection;ko04151//PI3K-Akt signaling pathway;ko04510//Focal adhesion;ko04810//Regulation of actin cytoskeleton;ko05205//Proteoglycans in cancer;ko04360//Axon guidance;ko05163//Human cytomegalovirus infection;ko05202//Transcriptional misregulation in cancers;ko04062//Chemokine signaling pathway;ko05418//Fluid shear stress and atheroscleros…	K05725	-	-	-
TCONS_00000127	2.05	3.34	3.49	2.25	2.02	3.06	2.94	3.63	3.08	1.62	1.78	1.33	993.67	2083.52	1907	1234.65	1294.59	1614.6	1845.87	1756.63	1624.47	1180.08	1164.61	893.59	AGO2	XP_013225933.1 PREDICTED: protein argonaute-2 isoform X1 [Columba livia]	-	-	-	-	GO:0031332//RNAi effector complex;GO:0034518//RNA cap binding complex;GO:0036464//cytoplasmic ribonucleoprotein granule;GO:0043231//intracellular membrane-bounded organelle	GO:0016891//endoribonuclease activity, producing 5'-phosphomonoesters;GO:0043169//cation binding;GO:0044822//poly(A) RNA binding	GO:0006379//mRNA cleavage;GO:0006446//regulation of translational initiation;GO:0016458//gene silencing;GO:0031442//positive regulation of mRNA 3'-end processing;GO:0034470//ncRNA processing;GO:0040033//negative regulation of translation, ncRNA-mediated;GO:0044707//single-multicellular organism process;GO:0061014//positive regulation of mRNA catabolic process;GO:0090501//RNA phosphodiester bond h…
TCONS_00000128	3.79	2.49	2.87	2.42	2.11	1.8	3.06	2.45	2.62	1.51	1.38	2.22	1839.37	1549.1	1567.13	1328.51	1348.04	947.47	1925.64	1186.09	1382.85	1097.51	901.27	1493.81	AGO2	XP_005512663.1 PREDICTED: protein argonaute-2 isoform X2 [Columba livia]	-	-	-	-	GO:0031332//RNAi effector complex;GO:0034518//RNA cap binding complex;GO:0036464//cytoplasmic ribonucleoprotein granule;GO:0043231//intracellular membrane-bounded organelle	GO:0016891//endoribonuclease activity, producing 5'-phosphomonoesters;GO:0043169//cation binding;GO:0044822//poly(A) RNA binding	GO:0006379//mRNA cleavage;GO:0006446//regulation of translational initiation;GO:0016458//gene silencing;GO:0031442//positive regulation of mRNA 3'-end processing;GO:0034470//ncRNA processing;GO:0040033//negative regulation of translation, ncRNA-mediated;GO:0044707//single-multicellular organism process;GO:0061014//positive regulation of mRNA catabolic process;GO:0090501//RNA phosphodiester bond h…
TCONS_00000132	24.2	23.87	24.53	21.76	18.72	19.16	10.96	11.07	12.08	8.69	9.64	10.71	2682.1	3396.82	3058.25	2724.41	2738.07	2309.33	1573.48	1222.75	1455.25	1445.25	1439.01	1648.66	TRAPPC9	XP_009283357.1 PREDICTED: trafficking protein particle complex subunit 9 isoform X1 [Aptenodytes forsteri]	-	-	-	-	-	-	-
TCONS_00000133	0.97	0.96	1.81	0.81	0.59	0.97	0.37	0.84	0.4	0.29	0.16	0.53	128.49	164.01	269.83	121.77	103.65	139.34	64.01	110.57	58.02	58.22	29.06	98.58	TRAPPC9	XP_009283357.1 PREDICTED: trafficking protein particle complex subunit 9 isoform X1 [Aptenodytes forsteri]	-	-	-	-	-	-	-
TCONS_00000135	0	0	0.24	0	0	0	0	0	0	0	0	0	0	0	19.5	0	0	0	0	0	0	0	0	0	trappc9	XP_009472325.1 PREDICTED: trafficking protein particle complex subunit 9 [Nipponia nippon]	-	-	-	-	-	-	-
TCONS_00000233	0.22	0.1	0.15	0.07	0.15	0.13	0.38	0.4	0.51	0.08	0.17	0.15	22	13	17	8	20	14	48	39	54	11.8	22.12	20	kcnk9	XP_005516946.1 PREDICTED: potassium channel subfamily K member 9 [Pseudopodoces humilis]	Organismal Systems	Endocrine system	ko04925//Aldosterone synthesis and secretion	K04919	GO:0031224//intrinsic component of membrane	-	GO:0034220//ion transmembrane transport
TCONS_00000236	4.65	4.6	3.15	5.6	5.57	2.44	2	0.88	1.77	0.31	0.69	0.84	716.03	910.56	546.49	974.58	1132.33	409.02	400.07	135.23	296.08	71.42	142.75	179.18	COL22A1	XP_005510869.1 PREDICTED: collagen alpha-1(XXII) chain [Columba livia]	Organismal Systems	Digestive system	ko04974//Protein digestion and absorption	K16630	-	-	-
TCONS_00000239	2.46	3.71	4.13	0.69	2.69	1.55	0	0	0	0.38	0.39	0	363.86	703.72	686.78	115.85	524.49	249.98	0	0	0	84.36	77.34	0	COL22A1	XP_005510869.1 PREDICTED: collagen alpha-1(XXII) chain [Columba livia]	Organismal Systems	Digestive system	ko04974//Protein digestion and absorption	K16630	-	-	-
TCONS_00000240	0	0	0	0	0	0	0	0.94	1.82	0	0	0.4	0	0	0	0	0	0	0	139.23	293.79	0	0	83.01	COL22A1	XP_005510869.1 PREDICTED: collagen alpha-1(XXII) chain [Columba livia]	Organismal Systems	Digestive system	ko04974//Protein digestion and absorption	K16630	-	-	-
TCONS_00000242	0	0.43	0	0	0	0	0	0	0	0	0	0	0	81.59	0	0	0	0	0	0	0	0	0	0	COL22A1	XP_005510869.1 PREDICTED: collagen alpha-1(XXII) chain [Columba livia]	Organismal Systems	Digestive system	ko04974//Protein digestion and absorption	K16630	-	-	-
TCONS_00000243	0	0	0	1.64	0	1.83	1.33	0	0	0	0	0	0	0	0	274.93	0	294.64	256.54	0	0	0	0	0	COL22A1	XP_005510869.1 PREDICTED: collagen alpha-1(XXII) chain [Columba livia]	Organismal Systems	Digestive system	ko04974//Protein digestion and absorption	K16630	-	-	-
TCONS_00000246	0.71	0	0.32	0	0	0	0	0	0	0	0	0.04	62.25	0	31.24	0	0	0	0	0	0	0	0	5.16	Fam135b	XP_005510868.1 PREDICTED: protein FAM135B [Columba livia]	-	-	-	-	-	-	-
TCONS_00000254	0	0.08	0	0	0	0.03	0	0	0.08	0	0	0	0	9	0	0	0	3	0	0	7	0	0	0	Fam135b	XP_005510868.1 PREDICTED: protein FAM135B [Columba livia]	-	-	-	-	-	-	-
TCONS_00000290	5.44	3.85	4.7	5.26	6.05	8.94	5.45	16.17	16.63	7.3	7.64	9.4	856.77	777.67	832.23	934.93	1257.55	1530.47	1112.03	2536.52	2845.26	1724.69	1618.65	2053.86	-	-	-	-	-	-	-	-	-
TCONS_00000292	2.66	2.49	3.95	2.94	3.83	3.46	3.87	6.73	4.27	7.52	5.98	8.4	636.64	763	1062.53	793.11	1208.99	899.87	1196.52	1602.11	1109.58	2696	1924	2788.33	-	-	-	-	-	-	-	-	-
TCONS_00000293	0.08	0.55	0	0.53	0.42	2.41	1.8	1.9	2.38	1.83	1.25	1.68	12.87	116	0	98.41	90.96	433.56	387.24	312.92	428.14	453.92	277.91	386.23	-	-	-	-	-	-	-	-	-
TCONS_00000294	27.44	38.91	33.26	32.77	26.79	34.77	19	16.7	22.89	12.69	14.21	14.24	1502.56	2735.95	2048.52	2027.42	1936.22	2070.76	1348.13	910.96	1362.24	1042.12	1047.71	1082.55	ST3GAL1	XP_005510864.1 PREDICTED: CMP-N-acetylneuraminate-beta-galactosamide-alpha-2,3-sialyltransferase 1 [Columba livia]	Metabolism	Global and overview maps;Glycan biosynthesis and metabolism	ko01100//Metabolic pathways;ko00512//Mucin type O-glycan biosynthesis;ko00533//Glycosaminoglycan biosynthesis - keratan sulfate;ko00603//Glycosphingolipid biosynthesis - globo and isoglobo series;ko00604//Glycosphingolipid biosynthesis - ganglio series	K00780	-	-	-
TCONS_00000309	0.17	0.25	0.11	0.08	0.16	0	0.3	0.07	0.38	0.4	0.07	0.09	8	14.98	5.82	4	10	0	18	3.01	19	28	4.54	6	Tmem71	XP_005510876.1 PREDICTED: transmembrane protein 71 [Columba livia]	-	-	-	-	-	-	-
TCONS_00000327	6.7	8.84	6	2.19	1.79	2.95	0.72	0.72	0.64	0.22	0.5	0.37	910.81	1542.86	917.64	336	320.25	435.62	126	97	95	44.64	90.68	69.22	KCNQ3	NP_001269755.1 potassium voltage-gated channel subfamily KQT member 3 [Columba livia]	Organismal Systems	Nervous system	ko04725//Cholinergic synapse	K04928	GO:0034705//potassium channel complex	GO:0005267//potassium channel activity	GO:0030001//metal ion transport;GO:0034220//ion transmembrane transport
TCONS_00000330	0.41	0.41	0.5	0.17	0.13	0.03	0.19	0.29	0.09	0	0.19	0.02	23.45	30.6	32.64	11	10	2	14	16.44	5.6	0	15	2	ADCY8	XP_005510872.1 PREDICTED: adenylate cyclase type 8 [Columba livia]	Organismal Systems;Metabolism;Environmental Information Processing;Human Diseases;Cellular Processes	Environmental adaptation;Cell growth and death;Endocrine system;Digestive system;Endocrine and metabolic diseases;Immune system;Infectious diseases;Circulatory system;Aging;Nervous system;Substance dependence;Cardiovascular diseases;Sensory system;Cellular community - eukaryotes;Signal transduction;Nucleotide metabolism;Cancers;Drug resistance	ko05200//Pathways in cancer;ko04015//Rap1 signaling pathway;ko05166//HTLV-I infection;ko04024//cAMP signaling pathway;ko04020//Calcium signaling pathway;ko05163//Human cytomegalovirus infection;ko04022//cGMP - PKG signaling pathway;ko04714//Thermogenesis;ko04934//Cushing syndrome;ko04921//Oxytocin signaling pathway;ko04072//Phospholipase D signaling pathway;ko00230//Purine metabolism;ko04261//Adr…	K08048	GO:0031224//intrinsic component of membrane	GO:0009975//cyclase activity;GO:0016829//lyase activity	GO:0007165//signal transduction;GO:0007613//memory;GO:0009165//nucleotide biosynthetic process;GO:0046058//cAMP metabolic process
TCONS_00000332	1.57	1.74	1.77	1.27	0.78	0.96	0.77	0.57	0.63	0.37	0.53	0.57	848.52	1211.41	1074.83	776.57	557.03	566.25	541.94	307.59	369	301.47	383.54	425.48	Asap1	XP_425945.4 PREDICTED: arf-GAP with SH3 domain, ANK repeat and PH domain-containing protein 1 isoform X2 [Gallus gallus]	Cellular Processes;Organismal Systems	Immune system;Transport and catabolism	ko04144//Endocytosis;ko04666//Fc gamma R-mediated phagocytosis	K12488	-	GO:0046914//transition metal ion binding;GO:1901981//phosphatidylinositol phosphate binding	GO:0048858//cell projection morphogenesis
TCONS_00000333	2.55	2.02	2.16	0.83	0.92	0.95	0.93	0.72	0.8	0.6	0.42	0.65	1458.94	1484.32	1391.07	536	696.15	588.75	687.26	409.27	496	514.5	321.78	514.18	Asap1	XP_425945.4 PREDICTED: arf-GAP with SH3 domain, ANK repeat and PH domain-containing protein 1 isoform X2 [Gallus gallus]	Organismal Systems;Cellular Processes	Immune system;Transport and catabolism	ko04144//Endocytosis;ko04666//Fc gamma R-mediated phagocytosis	K12488	-	GO:0046914//transition metal ion binding;GO:1901981//phosphatidylinositol phosphate binding	GO:0048858//cell projection morphogenesis
TCONS_00000346	4.82	0	3.51	2.15	0	2.14	3.71	2.21	2.05	7.19	0	0	158.35	0	129.76	79.83	0	76.3	157.98	72.41	73.33	354.1	0	0	FAM49B	KYO45186.1 hypothetical protein Y1Q_0014652 [Alligator mississippiensis]	-	-	-	-	GO:0031988//membrane-bounded vesicle	-	-
TCONS_00000415	10.26	13.1	11.19	22.18	17.32	17.94	7.84	15.95	18.78	1.97	7.33	6.91	570.04	934.16	699.29	1391.77	1269.79	1084.05	563.88	882.7	1134.18	164.33	548.28	533.06	MTSS1	XP_005507348.1 PREDICTED: metastasis suppressor protein 1 isoform X8 [Columba livia]	-	-	-	-	-	-	-
TCONS_00000429	0	0.97	1.23	2.44	2.56	2.76	5.86	4.9	3.37	20.3	17.37	16.43	0	267.78	298.19	596.37	730.19	647.29	1640.95	1054.29	790.84	6577.19	5049.88	4927.19	Tmem65	XP_015138599.1 PREDICTED: transmembrane protein 65 isoform X3 [Gallus gallus]	-	-	-	-	GO:0031224//intrinsic component of membrane;GO:0043231//intracellular membrane-bounded organelle	-	-
TCONS_00000430	9.59	8.44	8.65	7.77	6.79	7.69	5.23	5.62	5.26	10.15	7.79	13.22	2058.41	2324.97	2087.79	1883.18	1922.12	1795.86	1453.95	1201.15	1227.37	3266.98	2249.87	3937.27	Tmem65	XP_015711765.1 PREDICTED: transmembrane protein 65 isoform X3 [Coturnix japonica]	-	-	-	-	-	-	-
TCONS_00000448	0.09	0.23	0.1	0	0	0.69	2.17	16.8	2.02	2.67	4.05	3.05	5.07	16.99	6.55	0	0	43.65	162.96	970.63	127.45	232.6	316.15	245.71	KLHL38	XP_005507339.1 PREDICTED: kelch-like protein 38 [Columba livia]	-	-	-	-	-	-	-
TCONS_00000449	0	0	0.1	0.35	0.63	0	0.92	2.42	1.34	0.61	1.07	0.94	0	0	6.45	23	48	0	69.04	140.37	84.55	53.23	83.85	75.86	KLHL38	XP_005507339.1 PREDICTED: kelch-like protein 38 [Columba livia]	-	-	-	-	-	-	-
TCONS_00000451	0.28	0	0	0	0	0	0	0	0	0	0	0	8.93	0	0	0	0	0	0	0	0	0	0	0	KLHL38	XP_005507339.1 PREDICTED: kelch-like protein 38 [Columba livia]	-	-	-	-	-	-	-
TCONS_00000456	0.83	0.81	1.39	0.91	0.91	0.75	0.48	0.32	0.34	0.27	0.23	0.42	228.81	286.83	431.06	282.52	331.55	226.51	170.3	87.82	101.05	113.05	84.41	159.38	ATAD2	XP_013224026.1 PREDICTED: ATPase family AAA domain-containing protein 2 [Columba livia]	-	-	-	-	-	-	-
TCONS_00000457	11.94	10.93	11.42	8.57	7.23	8.41	8.28	6.47	9.14	10.52	12.42	12.72	3041.7	3576.17	3272.57	2466.7	2430.13	2329.73	2732.69	1642.13	2531.11	4021.4	4259.75	4499.48	ATAD2	XP_013224026.1 PREDICTED: ATPase family AAA domain-containing protein 2 [Columba livia]	-	-	-	-	-	-	-
TCONS_00000461	3.78	2.6	1.93	0.73	1.82	1.52	0.95	10.26	1.13	1.57	1.09	1.99	131.22	115.97	75.41	28.52	83.46	57.26	42.95	354.88	42.68	81.58	51.08	95.86	ZHX1-C8orf76	XP_005507366.1 PREDICTED: uncharacterized protein C8orf76 [Columba livia]	-	-	-	-	-	-	-
TCONS_00000462	25.35	24.76	28.84	23.38	22.37	20.59	14.86	18.14	16.04	9.87	9.33	13.87	1422.13	1783.5	1820.12	1481.65	1656.09	1256.24	1079.94	1013.97	978.11	830.38	704.71	1079.92	DERL1	XP_010575258.1 PREDICTED: derlin-1 [Haliaeetus leucocephalus]	Genetic Information Processing;Human Diseases	Neurodegenerative diseases;Folding, sorting and degradation	ko04141//Protein processing in endoplasmic reticulum;ko05014//Amyotrophic lateral sclerosis (ALS)	K11519	GO:0005768//endosome;GO:0031227//intrinsic component of endoplasmic reticulum membrane	GO:0042287//MHC protein binding	GO:0006886//intracellular protein transport;GO:0006986//response to unfolded protein;GO:0007165//signal transduction;GO:0043161//proteasome-mediated ubiquitin-dependent protein catabolic process
TCONS_00000488	2.35	2.57	2.46	5.92	7.22	5.78	4.82	6.35	5.61	2.04	1.63	2.98	2123	2977	2500	6037	8596	5672	5634	5709	5499	2756	1979	3736	-	XP_013222584.1 PREDICTED: ankyrin repeat domain-containing protein 33B [Columba livia]	-	-	-	-	-	-	-
TCONS_00000490	6.28	6.78	6.54	18.43	21.04	18.86	18.72	24.41	17.48	13.42	16.65	18.33	447.48	620.28	524.59	1483.28	1978.15	1461.57	1728.27	1732.52	1353.75	1434.01	1596.79	1813.4	SNTB1	EMC86428.1 Beta-1-syntrophin, partial [Columba livia]	-	-	-	-	GO:0032991//macromolecular complex	-	-
TCONS_00000491	16.34	21.92	16.31	55.88	64.66	55.64	63.56	44.52	42.61	34.63	48.85	52.87	470.59	810.69	528.57	1818.68	2458.05	1743	2371.84	1277.81	1334.33	1496.26	1894.19	2114.17	SNTB1	EMC86428.1 Beta-1-syntrophin, partial [Columba livia]	-	-	-	-	GO:0032991//macromolecular complex	-	-
TCONS_00000499	7.17	10.31	10.55	9.23	10.07	5.61	4.17	2.94	2.07	2.06	2.55	3.48	323.18	597.12	534.83	469.99	598.96	274.86	243.53	131.84	101.38	139.25	154.73	217.64	DSCC1	EMC86424.1 Sister chromatid cohesion protein DCC1, partial [Columba livia]	-	-	-	-	-	-	-
TCONS_00000508	4.49	7.07	2.55	0.66	2.82	1.89	1.32	0	0.61	0	2.08	1.93	239.32	483.53	152.63	39.84	198.17	109.37	91.24	0	35.11	0	149.21	142.68	ENPP2	XP_011600413.1 PREDICTED: ectonucleotide pyrophosphatase/phosphodiesterase family member 2 isoform X1 [Aquila chrysaetos canadensis]	Metabolism	Lipid metabolism	ko00565//Ether lipid metabolism	K01122	GO:0044421//extracellular region part	GO:0001871//pattern binding;GO:0004527//exonuclease activity;GO:0004620//phospholipase activity;GO:0016462//pyrophosphatase activity;GO:0038024//cargo receptor activity;GO:0046914//transition metal ion binding	GO:0002376//immune system process;GO:0006644//phospholipid metabolic process;GO:0006897//endocytosis;GO:0016477//cell migration;GO:0022603//regulation of anatomical structure morphogenesis;GO:0042221//response to chemical;GO:0046164//alcohol catabolic process;GO:0090304//nucleic acid metabolic process
TCONS_00000511	18.83	0	7.78	1.28	0	1.18	1.53	3.75	2.62	5.47	4.8	6.52	983.01	0	456.83	75.74	0	67.16	103.59	195.06	148.72	428.07	337.63	472.39	ENPP2	XP_011600415.1 PREDICTED: ectonucleotide pyrophosphatase/phosphodiesterase family member 2 isoform X3 [Aquila chrysaetos canadensis]	Metabolism	Lipid metabolism	ko00565//Ether lipid metabolism	K01122	GO:0044421//extracellular region part	GO:0001871//pattern binding;GO:0004527//exonuclease activity;GO:0004620//phospholipase activity;GO:0016462//pyrophosphatase activity;GO:0038024//cargo receptor activity;GO:0046914//transition metal ion binding;GO:0097159//organic cyclic compound binding	GO:0002376//immune system process;GO:0006644//phospholipid metabolic process;GO:0006897//endocytosis;GO:0016477//cell migration;GO:0022603//regulation of anatomical structure morphogenesis;GO:0042221//response to chemical;GO:0046164//alcohol catabolic process;GO:0090304//nucleic acid metabolic process
TCONS_00000514	0	0	0	0	0	0	1.74	1.12	0.35	0	0	1.11	0	0	0	0	0	0	143.76	71.31	24.16	0	0	98.51	TNFRSF11B	EMC86418.1 Tumor necrosis factor receptor superfamily member 11B, partial [Columba livia]	Organismal Systems;Environmental Information Processing	Signaling molecules and interaction;Development	ko04060//Cytokine-cytokine receptor interaction;ko04380//Osteoclast differentiation	K05148	-	-	-
TCONS_00000515	0.34	0.5	0.15	0.48	0	0.52	6.41	5.44	6.13	4	6.88	5.45	22.64	42.86	11.32	36.02	0	37.51	555.47	362.32	445.63	401.3	618.95	505.61	TNFRSF11B	EMC86418.1 Tumor necrosis factor receptor superfamily member 11B, partial [Columba livia]	Organismal Systems;Environmental Information Processing	Signaling molecules and interaction;Development	ko04060//Cytokine-cytokine receptor interaction;ko04380//Osteoclast differentiation	K05148	-	-	-
TCONS_00000516	0.31	0	0.28	0.14	0.64	0.14	2.06	4.39	1.3	0.51	0.82	0.23	22.8	0	22.78	11.33	61.43	11.39	194.21	318.55	102.69	55.62	79.9	22.86	TNFRSF11B	XP_005507324.1 PREDICTED: tumor necrosis factor receptor superfamily member 11B [Columba livia]	Environmental Information Processing;Organismal Systems	Development;Signaling molecules and interaction	ko04060//Cytokine-cytokine receptor interaction;ko04380//Osteoclast differentiation	K05148	-	-	-
TCONS_00000523	0.72	0.34	0.48	1.05	0.78	0.86	0.52	0.53	0.53	0.41	0.41	0.33	123.49	74.99	91.64	203.72	175.24	159.67	115.76	90.27	98.59	104.74	94.14	77.45	SAMD12	XP_005507323.1 PREDICTED: sterile alpha motif domain-containing protein 12 isoform X2 [Columba livia]	-	-	-	-	-	-	-
TCONS_00000524	2.68	2.43	1.85	0.94	1.03	1.42	0.68	0	1.04	0	0.54	0.54	450.18	525.21	349.56	178.44	228.98	259.37	147.24	0	190.4	0	121.98	125.15	SAMD12	XP_005507322.1 PREDICTED: sterile alpha motif domain-containing protein 12 isoform X1 [Columba livia]	-	-	-	-	-	-	-
TCONS_00000525	0	0	0	0.04	0	0	0	0	0	0.34	0.01	0.2	0	0.09	0	8.18	0	0	0	0	0	82.26	2.13	45.69	Samd12	XP_005241269.1 PREDICTED: sterile alpha motif domain-containing protein 12 [Falco peregrinus]	-	-	-	-	-	-	-
TCONS_00000526	0	0	0.72	0	0	0	0	0.54	0	0	0	0.15	0	0.02	131.93	0	0	0	0	87.93	0	0	0	33.22	SAMD12	XP_005507322.1 PREDICTED: sterile alpha motif domain-containing protein 12 isoform X1 [Columba livia]	-	-	-	-	-	-	-
TCONS_00000528	2.37	2.6	1.12	2.1	0.35	0.75	0.99	0.19	0.66	0.59	0.68	0.56	309.62	437	164.65	311	59.83	106.08	168	25.37	93.47	115	119	101.65	-	EMC86416.1 Exostosin-1 [Columba livia]	-	-	-	-	-	-	-
TCONS_00000529	0.37	0.41	2.22	0	1.19	1.18	0.5	1.52	0.96	0	0	0.63	48.38	69	327.35	0	205.17	167.92	84	198.63	136.53	0	0	114.35	-	EMC86416.1 Exostosin-1 [Columba livia]	-	-	-	-	-	-	-
TCONS_00000534	202.16	212.75	217.41	247.3	270.34	280.88	281.82	317.81	286.34	129.11	179.8	181.92	3619.91	4891.55	4379.09	5002.72	6388.35	5469.57	6537.05	5669.25	5573.39	3467.17	4333.63	4522.03	EIF3H	XP_005507356.1 PREDICTED: eukaryotic translation initiation factor 3 subunit H [Columba livia]	Genetic Information Processing;Human Diseases	Translation;Infectious diseases	ko03013//RNA transport;ko05162//Measles	K03247	GO:0005852//eukaryotic translation initiation factor 3 complex;GO:0031988//membrane-bounded vesicle;GO:0070993//translation preinitiation complex	GO:0008135//translation factor activity, RNA binding	GO:0006412//translation
TCONS_00000535	0	0	0	0	1.74	0	0	0	0	0	0	0	0	0	0	0	41.1	0	0	0	0	0	0	0	EIF3H	XP_005507356.1 PREDICTED: eukaryotic translation initiation factor 3 subunit H [Columba livia]	Human Diseases;Genetic Information Processing	Infectious diseases;Translation	ko03013//RNA transport;ko05162//Measles	K03247	GO:0005852//eukaryotic translation initiation factor 3 complex;GO:0031988//membrane-bounded vesicle;GO:0070993//translation preinitiation complex	GO:0008135//translation factor activity, RNA binding	GO:0006412//translation
TCONS_00000537	1.32	1.17	1.24	0.95	0.67	0.91	0.78	0.63	0.87	0.72	0.54	0.94	152.09	172.45	160.91	123.28	101.56	114.43	116.95	72.75	108.61	123.83	84.37	149.97	EIF3H	XP_005507356.1 PREDICTED: eukaryotic translation initiation factor 3 subunit H [Columba livia]	Human Diseases;Genetic Information Processing	Translation;Infectious diseases	ko03013//RNA transport;ko05162//Measles	K03247	GO:0005852//eukaryotic translation initiation factor 3 complex;GO:0070993//translation preinitiation complex	GO:0008135//translation factor activity, RNA binding	GO:0006412//translation
TCONS_00000541	24.96	18.35	16.68	6.7	5.63	6.35	4.7	5.72	5.55	3.27	3.63	4.45	7421.59	7006.34	5579.64	2250.01	2211.14	2053.35	1811	1694.89	1793.22	1457.96	1453.02	1835.65	TRPS1	XP_005507318.1 PREDICTED: zinc finger transcription factor Trps1 isoform X1 [Columba livia]	-	-	-	-	-	-	-
TCONS_00000542	9.89	6.97	6.56	2.78	2.14	2.7	2.35	2.59	2.35	2.01	1.35	1.77	2070	1873	1544	656	590	615	637	540	534	631	380	513	-	-	-	-	-	-	-	-	-
TCONS_00000555	0.52	0.3	0.28	0.11	0.16	0.19	0.1	0.15	0.19	0.05	0.06	0.09	53	39	32	13	22	21	13	15	21	8	8	13	-	-	-	-	-	-	-	-	-
TCONS_00000559	0.38	0.34	0.65	0.6	0.57	0.81	0.04	0.02	0.07	0.03	0.1	0.07	56	64	108	100	111	131	8	3	11	7	20	14	-	-	-	-	-	-	-	-	-
TCONS_00000575	0.91	0.57	0.23	0.22	0.17	0	0.45	0.75	0.4	0.18	0.33	0.13	48.97	39.23	13.72	13.23	11.98	0	31.22	40.14	23.17	14.3	23.68	9.81	SYBU	EMC86404.1 Syntabulin, partial [Columba livia]	-	-	-	-	-	GO:0008092//cytoskeletal protein binding	-
TCONS_00000576	0	0	0	0	0	0.03	0	0	0	0	0	0	0	0	0	0	0	1.82	0	0	0	0	0	0	SYBU	EMC86404.1 Syntabulin, partial [Columba livia]	-	-	-	-	-	GO:0008092//cytoskeletal protein binding	-
TCONS_00000578	0.18	0.18	0.32	0.03	0	0.05	0.27	0.34	0.15	0.07	0.28	0.1	12.41	16.26	25.05	2.73	0	3.84	24.21	23.6	11.52	7.36	26.04	9.89	SYBU	XP_013224036.1 PREDICTED: syntabulin [Columba livia]	-	-	-	-	-	-	-
TCONS_00000583	0	0	0	0	0.02	0	0	0.29	0	0	0	0.56	0	0	0	0	1.59	0	0	14.14	0	0	0	38.25	Sybu	XP_013224036.1 PREDICTED: syntabulin [Columba livia]	-	-	-	-	-	-	-
TCONS_00000584	0.12	0	0	0.06	0.11	0.06	0.24	0.3	0.51	0.4	0.25	0.22	6.74	0	0	4.04	8.43	3.7	17.64	16.43	30.71	33.34	18.73	17.05	Sybu	XP_013224036.1 PREDICTED: syntabulin [Columba livia]	-	-	-	-	-	-	-
TCONS_00000588	9.47	9.49	9.8	9.72	6.53	8.15	5.67	7.06	6.4	5.04	4.94	5.7	792.69	1019.65	922.96	919.29	721.5	741.6	614.45	588.83	582.02	632.5	556.66	662.23	NUDCD1	EMC86401.1 NudC domain-containing protein 1, partial [Columba livia]	-	-	-	-	-	-	-
TCONS_00000603	0.49	0.64	0.56	0.17	0.14	0.13	0.2	0.27	0.31	0.05	0.05	0.2	57	96	74	22	21	16	30	31	40	8	8	33	-	XP_009636618.1 PREDICTED: R-spondin-2 [Egretta garzetta]	-	-	-	-	-	-	-
TCONS_00000607	5.88	8.6	6.53	1.38	1.29	0.91	3.23	2.27	1.82	0.15	0.14	0.71	291	546	363	77	84	49	207	112	98	11	9	49	Rspo2	XP_005150978.1 PREDICTED: R-spondin-2 isoform X1 [Melopsittacus undulatus]	-	-	-	-	-	-	-
TCONS_00000618	2.41	2.25	1.77	1.34	0.92	1.82	0.36	0.41	0.45	2.47	3.16	3.21	171.06	204.58	141	107	85.89	140.58	32.95	29	34.51	262.41	302.09	316.04	ANGPT1	EMC85221.1 Angiopoietin-1 [Columba livia]	Environmental Information Processing;Human Diseases	Signal transduction;Immune diseases	ko04151//PI3K-Akt signaling pathway;ko04010//MAPK signaling pathway;ko04015//Rap1 signaling pathway;ko04014//Ras signaling pathway;ko04066//HIF-1 signaling pathway;ko05323//Rheumatoid arthritis	K05465	GO:0031988//membrane-bounded vesicle;GO:0042995//cell projection;GO:0044421//extracellular region part;GO:0098589//membrane region	GO:0005102//receptor binding	GO:0001525//angiogenesis;GO:0001959//regulation of cytokine-mediated signaling pathway;GO:0002090//regulation of receptor internalization;GO:0002719//negative regulation of cytokine production involved in immune response;GO:0006024//glycosaminoglycan biosynthetic process;GO:0006935//chemotaxis;GO:0007155//cell adhesion;GO:0007169//transmembrane receptor protein tyrosine kinase signaling pathway;G…
TCONS_00000620	0	0.3	0	1.3	1.42	0	0.16	0.63	38.92	4.93	2.74	3.65	0	20.71	0	77.71	99.44	0	11.16	33.46	2240.43	391.63	195.26	268.13	ABRA	XP_010292172.1 PREDICTED: actin-binding Rho-activating protein [Phaethon lepturus]	-	-	-	-	-	-	-
TCONS_00000621	1.18	1.16	1.42	2.63	6.8	4.29	33.34	32.03	20	184.55	106.6	125.43	58.31	73.9	79.31	147.46	445.37	231.74	2142.99	1583.36	1078.95	13732.9	7119.82	8639.94	ABRA	XP_010292172.1 PREDICTED: actin-binding Rho-activating protein [Phaethon lepturus]	-	-	-	-	-	-	-
TCONS_00000628	9.68	11.13	11.43	8.93	8.56	8.57	7.08	10.27	8.73	11.49	10.16	9.96	1031.55	1523.34	1371.1	1075.24	1204.49	993.37	977.32	1090.77	1011.96	1837.33	1458.23	1474.59	LRP12	XP_005150972.1 PREDICTED: low-density lipoprotein receptor-related protein 12 [Melopsittacus undulatus]	-	-	-	-	-	-	-
TCONS_00000633	7	8.07	7.76	4.82	4.91	4.61	2.6	4.34	4.37	3.74	6.87	6.1	81	120	101	63	75	58	39	50	55	65	107	98	SLC25A32	EMC90650.1 Mitochondrial folate transporter/carrier, partial [Columba livia]	-	-	-	-	GO:0031224//intrinsic component of membrane	-	GO:0044763//single-organism cellular process;GO:0051234//establishment of localization
TCONS_00000637	3.86	3.54	4.41	3.31	3	3.17	2.73	2.9	2.91	2.27	1.94	2.97	979	1152	1258	949	1006	874	896	734	802	864	663	1045	-	XP_009513658.1 PREDICTED: E3 ubiquitin-protein ligase UBR5-like, partial [Phalacrocorax carbo]	-	-	-	-	-	-	-
TCONS_00000642	8.75	9.73	9.75	9.94	9.74	9.23	7.56	12.26	10.85	20.04	10.79	14.31	468.25	668.81	587.06	601.16	687.62	537.31	524.28	653.49	630.91	1608.09	777.47	1063.12	RRM2B	EMC90658.1 Ribonucleoside-diphosphate reductase subunit M2 B, partial [Columba livia]	Metabolism;Cellular Processes	Nucleotide metabolism;Cell growth and death;Metabolism of other amino acids;Global and overview maps;Xenobiotics biodegradation and metabolism	ko01100//Metabolic pathways;ko00230//Purine metabolism;ko00240//Pyrimidine metabolism;ko04115//p53 signaling pathway;ko00983//Drug metabolism - other enzymes;ko00480//Glutathione metabolism	K10808	-	-	-
TCONS_00000648	0.8	0.7	1.49	0	0	0	0	0	0.01	0	0	0	107.66	122.06	227.58	0	0	0	0	0	1	0	0	0	-	-	-	-	-	-	-	-	-
TCONS_00000649	2.13	0.26	1	0	0	0	0	0	0	0	0	0	288.34	45.94	152.42	0	0	0	0	0	0	0	0	0	-	-	-	-	-	-	-	-	-
TCONS_00000657	27.76	26.63	27.66	29.69	34.57	32.58	39.18	45.22	46.07	47.41	42.83	58.59	2077.86	2559.66	2329.02	2510.44	3415	2652.37	3798.66	3371.97	3748.51	5322.07	4315.63	6088.41	ZNF706	EAW91832.1 zinc finger protein 706, isoform CRA_b, partial [Homo sapiens]	-	-	-	-	-	-	-
TCONS_00000669	250.86	251.51	264.48	217.41	188.48	210.32	98.35	101.17	105.53	82.42	90.65	106.62	7454.17	9596.56	8840.31	7298.67	7391.21	6796.52	3785.99	2995	3408.8	3672.97	3625.57	4398.07	YWHAZ	XP_005150956.1 PREDICTED: 14-3-3 protein zeta/delta [Melopsittacus undulatus]	Environmental Information Processing;Cellular Processes;Human Diseases;Organismal Systems	Signal transduction;Aging;Cancers;Infectious diseases;Cell growth and death	ko04151//PI3K-Akt signaling pathway;ko05203//Viral carcinogenesis;ko05169//Epstein-Barr virus infection;ko04390//Hippo signaling pathway;ko05161//Hepatitis B;ko04110//Cell cycle;ko04114//Oocyte meiosis;ko04013//MAPK signaling pathway - fly;ko04391//Hippo signaling pathway -fly;ko04212//Longevity regulating pathway - worm;ko05130//Pathogenic Escherichia coli infection	K16197	GO:0005764//lysosome;GO:0005924//cell-substrate adherens junction;GO:0012506//vesicle membrane;GO:0031981//nuclear lumen;GO:0032991//macromolecular complex;GO:0044421//extracellular region part;GO:0044456//synapse part;GO:0048770//pigment granule	GO:0003723//RNA binding;GO:0016491//oxidoreductase activity;GO:0016772//transferase activity, transferring phosphorus-containing groups;GO:0019900//kinase binding	GO:0001775//cell activation;GO:0006352//DNA-templated transcription, initiation;GO:0006605//protein targeting;GO:0006796//phosphate-containing compound metabolic process;GO:0007030//Golgi organization;GO:0007599//hemostasis;GO:0022402//cell cycle process;GO:0035556//intracellular signal transduction;GO:0042221//response to chemical;GO:0044710//single-organism metabolic process;GO:0051645//Golgi l…
TCONS_00000670	13.24	20.71	15.56	12.53	10.27	12.87	3.21	8.08	5.79	8.12	7.74	6.26	419.11	841.6	553.87	448.13	428.71	442.91	131.56	254.6	199.24	385.52	329.71	275.21	YWHAZ	XP_005150956.1 PREDICTED: 14-3-3 protein zeta/delta [Melopsittacus undulatus]	Environmental Information Processing;Human Diseases;Cellular Processes;Organismal Systems	Infectious diseases;Cell growth and death;Aging;Signal transduction;Cancers	ko04151//PI3K-Akt signaling pathway;ko05203//Viral carcinogenesis;ko05169//Epstein-Barr virus infection;ko04390//Hippo signaling pathway;ko05161//Hepatitis B;ko04110//Cell cycle;ko04114//Oocyte meiosis;ko04013//MAPK signaling pathway - fly;ko04391//Hippo signaling pathway -fly;ko04212//Longevity regulating pathway - worm;ko05130//Pathogenic Escherichia coli infection	K16197	GO:0005764//lysosome;GO:0005924//cell-substrate adherens junction;GO:0012506//vesicle membrane;GO:0031981//nuclear lumen;GO:0032991//macromolecular complex;GO:0044421//extracellular region part;GO:0044456//synapse part;GO:0048770//pigment granule	GO:0003723//RNA binding;GO:0016491//oxidoreductase activity;GO:0016772//transferase activity, transferring phosphorus-containing groups;GO:0019900//kinase binding	GO:0001775//cell activation;GO:0006352//DNA-templated transcription, initiation;GO:0006605//protein targeting;GO:0006796//phosphate-containing compound metabolic process;GO:0007030//Golgi organization;GO:0007599//hemostasis;GO:0022402//cell cycle process;GO:0035556//intracellular signal transduction;GO:0042221//response to chemical;GO:0044710//single-organism metabolic process;GO:0051645//Golgi l…
TCONS_00000677	6.79	6.96	6.8	4.77	5.41	6.35	4.13	5.45	5.78	2.88	2.5	3.61	957.69	1260.52	1079.28	759.36	1007.26	974.37	754.28	765.79	886.65	608.97	474.77	706.69	ANKRD46	XP_005423513.2 PREDICTED: ankyrin repeat domain-containing protein 46 [Geospiza fortis]	-	-	-	-	-	-	-
TCONS_00000678	3.03	2.4	2.88	2.56	2.21	2.65	2.19	1.5	1.65	1.44	1.77	2.55	890.42	907.13	952.32	852	857.19	847.8	835.23	438.61	526.38	635.9	701.76	1040.19	ANKRD46	XP_005423513.2 PREDICTED: ankyrin repeat domain-containing protein 46 [Geospiza fortis]	-	-	-	-	-	-	-
TCONS_00000682	1.12	1.07	1.29	0.79	0.56	1.51	0.66	0.75	1.23	0.22	0.44	0.38	307.06	376.87	398.46	245.6	205	452.09	235.18	204.77	368.54	91	163.38	146.91	-	KFM06209.1 hypothetical protein AS27_13285, partial [Aptenodytes forsteri]	-	-	-	-	-	-	-
TCONS_00000683	0.13	0.2	0.21	0.08	0	0.21	0.16	0.17	0.06	0	0.02	0.04	22.94	45.13	41.54	15.4	0	39.91	34.82	29.23	11.46	0	4.62	10.09	-	KFM06209.1 hypothetical protein AS27_13285, partial [Aptenodytes forsteri]	-	-	-	-	-	-	-
TCONS_00000693	0.26	0.24	0.24	0.15	0	0.07	0.12	0	0.29	0.07	0.04	0.02	7.48	8.73	7.92	5	0	2.33	4.37	0	9.13	3	1.36	1	RGS22	XP_013225657.1 PREDICTED: regulator of G-protein signaling 22 [Columba livia]	-	-	-	-	-	-	-
TCONS_00000700	9.27	9.21	10.33	9.79	7.78	7.82	4.13	4.16	5.19	4.73	6.07	5.13	1873.51	2392.33	2349.74	2236.73	2074.74	1720.07	1082.21	837.22	1140.01	1434.79	1650.81	1439.49	STK3	XP_005499542.1 PREDICTED: serine/threonine-protein kinase 3 [Columba livia]	Cellular Processes;Environmental Information Processing	Signal transduction;Cell growth and death	ko04010//MAPK signaling pathway;ko04390//Hippo signaling pathway;ko04391//Hippo signaling pathway -fly;ko04214//Apoptosis - fly;ko04392//Hippo signaling pathway - multiple species	K04412	GO:0044424//intracellular part	GO:0004672//protein kinase activity;GO:0032550//purine ribonucleoside binding;GO:0046872//metal ion binding	GO:0001838//embryonic epithelial tube formation;GO:0003158//endothelium development;GO:0006464//cellular protein modification process;GO:0008283//cell proliferation;GO:0030178//negative regulation of Wnt signaling pathway;GO:0032874//positive regulation of stress-activated MAPK cascade;GO:0035162//embryonic hemopoiesis;GO:0045926//negative regulation of growth;GO:0051896//regulation of protein ki…
TCONS_00000702	1.13	0.17	0.41	0.36	0	0.26	0.08	0	0.15	0.17	0.07	0.46	39.02	7.47	16.04	14.13	0	9.94	3.8	0	5.59	9	3.16	22	Nipal2	EMC90674.1 NIPA-like protein 2, partial [Columba livia]	-	-	-	-	-	-	-
TCONS_00000703	0.64	0.4	0.76	0	0.05	0	0	0.12	0	0	0	0	25.37	20.53	33.96	0	2.44	0	0	4.66	0	0	0	0	Nipal2	XP_009806803.1 PREDICTED: NIPA-like protein 2 [Gavia stellata]	-	-	-	-	-	-	-
TCONS_00000706	0	0	0	0.28	0.14	0.51	0.47	0.37	0.34	0	0.02	0	0	0	0	7.87	4.56	14.11	15.42	9.34	9.41	0	0.84	0	-	EMC90674.1 NIPA-like protein 2, partial [Columba livia]	-	-	-	-	-	-	-
TCONS_00000717	7.07	6.9	6.84	6.3	7.25	10.55	9.51	7.14	0	6.05	3.36	8.6	166.37	208.38	181.01	167.54	225.01	269.98	289.82	167.31	0	213.64	106.54	280.84	MTERF3	XP_005499485.1 PREDICTED: transcription termination factor 3, mitochondrial [Columba livia]	-	-	-	-	-	-	-
TCONS_00000718	12.78	14.84	16.22	17.58	11.05	13.27	12.12	11.18	8.68	14.47	9.52	14.23	264.63	394.62	377.99	411.46	301.99	298.8	325.18	230.69	195.51	449.36	265.48	409.16	MTERF3	XP_005499485.1 PREDICTED: transcription termination factor 3, mitochondrial [Columba livia]	-	-	-	-	-	-	-
TCONS_00000722	1.15	1.08	0.95	0.15	0.06	0.13	0.04	0.03	0.13	0.15	0.24	0.16	66.22	80	62	9.49	4.4	8	3	2	8	13	18.76	13	Gdf6	XP_005499548.2 PREDICTED: LOW QUALITY PROTEIN: growth/differentiation factor 6 [Columba livia]	Environmental Information Processing	Signal transduction;Signaling molecules and interaction	ko04060//Cytokine-cytokine receptor interaction;ko04390//Hippo signaling pathway;ko04350//TGF-beta signaling pathway	K04664	-	-	-
TCONS_00000727	0.81	1.81	2.33	5.23	3.48	4.89	6.48	7.52	3.29	12.57	11.95	16.6	57.34	165.28	186.23	420.31	326.72	377.94	596.79	532.32	254.17	1339.95	1143.44	1638.43	Trp53inp1	XP_005499490.1 PREDICTED: tumor protein p53-inducible nuclear protein 1 isoform X3 [Columba livia]	Human Diseases	Infectious diseases	ko05166//HTLV-I infection	K15310	-	-	-
TCONS_00000732	8.55	7.52	5.71	4.42	3.99	5.65	2.31	1.18	1.3	0.72	0.73	1.22	187.47	211.79	140.77	109.47	115.42	134.71	65.7	25.7	30.99	23.76	21.49	37	Ccne2	XP_005499492.1 PREDICTED: G1/S-specific cyclin-E2 isoform X2 [Columba livia]	Human Diseases;Cellular Processes;Environmental Information Processing	Infectious diseases;Cell growth and death;Endocrine and metabolic diseases;Signal transduction;Cancers	ko05200//Pathways in cancer;ko05165//Human papillomavirus infection;ko04151//PI3K-Akt signaling pathway;ko05206//MicroRNAs in cancer;ko05203//Viral carcinogenesis;ko04934//Cushing syndrome;ko05226//Gastric cancer;ko04218//Cellular senescence;ko05161//Hepatitis B;ko05215//Prostate cancer;ko04110//Cell cycle;ko05222//Small cell lung cancer;ko04114//Oocyte meiosis;ko05162//Measles;ko04391//Hippo sig…	K06626	-	-	-
TCONS_00000741	10.74	9.25	10.94	9.2	9.76	10.18	9.52	10.39	8.76	6.81	8.43	7.24	1591.55	1760.72	1823.23	1540.06	1909.85	1641.23	1827.81	1534.26	1411.49	1514.27	1681.68	1490.32	Kiaa1429	XP_005499552.1 PREDICTED: protein virilizer homolog [Columba livia]	-	-	-	-	-	-	-
TCONS_00000747	0	0.16	0.17	0	0.33	0.31	0.09	0.26	0.38	0	0	0.07	0	10.99	10.23	0.09	24.2	18.32	6.12	14	23	0	0	5.47	CDH17	XP_005499505.1 PREDICTED: cadherin-17 [Columba livia]	Human Diseases	Cancers	ko05226//Gastric cancer	K06811	-	-	-
TCONS_00000748	0.19	0	0	0.15	0	0	0.15	0	0	0.21	0.41	0	10	0	0	9.27	0	0	10.26	0	0	17	30.03	0	CDH17	XP_005499505.1 PREDICTED: cadherin-17 [Columba livia]	Human Diseases	Cancers	ko05226//Gastric cancer	K06811	-	-	-
TCONS_00000771	3.33	2.73	3.53	1.59	0.71	2.38	1.21	1.65	1.84	0.63	1.98	1.22	334.64	352.49	398.95	180.07	94.39	259.85	157.87	164.63	201.34	95.38	267.28	169.56	TRIQK	XP_009960241.1 PREDICTED: triple QxxK/R motif-containing protein [Leptosomus discolor]	-	-	-	-	-	-	-
TCONS_00000774	0	0	0	0	3.84	0	0	0	3.66	0	0	0	0	0	0	0	487.67	0	0	0	382.77	0	0	0.01	TRIQK	KFW91512.1 Triple QxxK/R motif-containing protein, partial [Phalacrocorax carbo]	-	-	-	-	-	-	-
TCONS_00000775	7.7	6.23	7.07	6.14	1.08	6.21	4.89	2.77	0.02	2.76	2.06	2.2	739.3	767.91	763.42	665.39	136.68	648.54	608.07	265.24	1.99	398.04	265.91	292.9	TRIQK	XP_005150914.1 PREDICTED: triple QxxK/R motif-containing protein [Melopsittacus undulatus]	-	-	-	-	-	-	-
TCONS_00000778	7.83	7.02	8.23	4.68	4.6	5.74	4.37	4.12	2.93	2.54	1.55	2.61	1565.65	1803.22	1851.02	1057.98	1213.1	1249.24	1132.62	820.81	636.6	761.31	417.94	724.71	RUNX1T1	ERE84490.1 protein CBFA2T1-like protein [Cricetulus griseus]	Human Diseases	Cancers	ko05200//Pathways in cancer;ko05202//Transcriptional misregulation in cancers;ko05221//Acute myeloid leukemia	K10053	-	-	-
TCONS_00000779	0	0	0	0	0	0	1.21	0	0	0	0	0	0	0	0	0	0	0	374.63	0	0	1.64	0	0	RUNX1T1	XP_005018858.1 PREDICTED: protein CBFA2T1 isoform X1 [Anas platyrhynchos]	Human Diseases	Cancers	ko05200//Pathways in cancer;ko05202//Transcriptional misregulation in cancers;ko05221//Acute myeloid leukemia	K10053	GO:0031981//nuclear lumen	GO:0001071//nucleic acid binding transcription factor activity;GO:0003676//nucleic acid binding;GO:0043169//cation binding;GO:0046983//protein dimerization activity	GO:0006351//transcription, DNA-templated;GO:0010468//regulation of gene expression;GO:0030154//cell differentiation;GO:0051098//regulation of binding
TCONS_00000780	3.49	4.28	3.58	3.08	2.3	2.36	1.5	1.64	2.32	1.1	0.56	0.73	902.01	1419.2	1039.61	898.08	782.84	662.93	500.56	421.59	651.71	427.88	195.48	260.54	RUNX1T1	ERE84490.1 protein CBFA2T1-like protein [Cricetulus griseus]	Human Diseases	Cancers	ko05200//Pathways in cancer;ko05202//Transcriptional misregulation in cancers;ko05221//Acute myeloid leukemia	K10053	GO:0043231//intracellular membrane-bounded organelle	GO:0043169//cation binding;GO:0046983//protein dimerization activity	GO:0010468//regulation of gene expression;GO:0030154//cell differentiation;GO:0051098//regulation of binding
TCONS_00000786	4.92	5.59	5.51	5.93	8.02	7.01	4.62	5.64	6.33	3.57	3.89	3.52	441.07	643.3	555.51	600.6	948.19	682.9	536.48	503.33	616.16	479.32	469	438.41	TMEM64	XP_009814886.1 PREDICTED: transmembrane protein 64, partial [Gavia stellata]	-	-	-	-	-	-	-
TCONS_00000791	0.26	0.46	0	1.12	0.94	0.2	0	0	0.51	0.84	0.5	0	15.76	35.99	0	76.48	74.78	13.41	0	0	33.65	75.92	40.64	0	NBN	XP_013225719.1 PREDICTED: nibrin [Columba livia]	Genetic Information Processing;Cellular Processes	Replication and repair;Cell growth and death	ko04218//Cellular senescence;ko03440//Homologous recombination	K10867	-	-	-
TCONS_00000792	6.66	7.46	11.06	7.68	5.57	5.22	4.12	5.66	2.85	6.2	2.7	6.88	402.17	578.41	751.11	524.06	443.99	342.6	322.55	340.14	187.33	560.95	219.72	576.68	NBN	XP_013225719.1 PREDICTED: nibrin [Columba livia]	Genetic Information Processing;Cellular Processes	Cell growth and death;Replication and repair	ko04218//Cellular senescence;ko03440//Homologous recombination	K10867	-	-	-
TCONS_00000793	2.24	2.38	2.64	1.71	1.78	1.34	1.29	1.94	1.55	0.9	0.8	0.7	158.2	215.36	209.89	136.49	166.21	102.57	117.85	136.31	119.04	94.87	75.95	68.4	NBN	XP_013225719.1 PREDICTED: nibrin [Columba livia]	Genetic Information Processing;Cellular Processes	Replication and repair;Cell growth and death	ko04218//Cellular senescence;ko03440//Homologous recombination	K10867	-	-	-
TCONS_00000825	1.52	1.89	2.24	1.86	2.29	2.08	4.85	4.28	2.24	3.3	2.21	2.18	81.42	130.38	135.48	112.55	162.35	121.36	337.63	228.94	130.49	265.6	160.01	162.25	SNX16	XP_005499529.1 PREDICTED: sorting nexin-16 [Columba livia]	-	-	-	-	-	-	-
TCONS_00000830	11.38	10.84	12.4	8.12	6.96	7.69	6.07	4.64	4.06	8.8	9.93	10.8	602.44	736.94	738.79	485.53	486.46	442.78	416	244.49	233.82	699	707.43	793.55	IMPA1	XP_005499530.1 PREDICTED: LOW QUALITY PROTEIN: inositol monophosphatase 1 [Columba livia]	Environmental Information Processing;Metabolism	Carbohydrate metabolism;Signal transduction;Global and overview maps	ko01100//Metabolic pathways;ko04070//Phosphatidylinositol signaling system;ko00562//Inositol phosphate metabolism	K01092	GO:0031988//membrane-bounded vesicle;GO:0044424//intracellular part	GO:0031420//alkali metal ion binding;GO:0046914//transition metal ion binding;GO:0046983//protein dimerization activity;GO:0052834//inositol monophosphate phosphatase activity	GO:0044723//single-organism carbohydrate metabolic process;GO:0046474//glycerophospholipid biosynthetic process;GO:0046488//phosphatidylinositol metabolic process;GO:0050794//regulation of cellular process
TCONS_00000839	8.3	7.94	3.25	10.28	3.66	6.63	2.21	0	4.81	3.5	0	0.93	1846.76	2267.64	813.89	2582.11	1074.15	1603.7	638.1	0	1162.55	1168.79	0	287.69	PAG1	XP_005499534.1 PREDICTED: phosphoprotein associated with glycosphingolipid-enriched microdomains 1 [Columba livia]	-	-	-	-	-	-	-
TCONS_00000840	5.15	7.13	11.74	28.49	25.94	29.8	18.16	15.5	7.29	3.51	7.96	5.07	1149.78	2041.82	2946.96	7182.76	7638.11	7230.14	5248.17	3444.87	1767.98	1176.15	2391.32	1569.93	PAG1	XP_005499534.1 PREDICTED: phosphoprotein associated with glycosphingolipid-enriched microdomains 1 [Columba livia]	-	-	-	-	-	-	-
TCONS_00000850	1.17	1.9	1.72	3.68	2.61	3.09	1.48	1.62	2.5	0.29	0.46	0.49	296.29	618.27	490.66	1054.7	874.1	853.74	485.77	408.87	690.43	108.59	156.58	171.14	PAG1	XP_005499534.1 PREDICTED: phosphoprotein associated with glycosphingolipid-enriched microdomains 1 [Columba livia]	-	-	-	-	-	-	-
TCONS_00000860	8.58	7.35	8.83	10.81	6.92	10.11	16.53	18.28	13.35	9.78	8.39	10.72	2118.63	2331.11	2454.7	3016.75	2254.42	2715.71	5287.69	4497.12	3584.04	3621.13	2790.31	3674.76	ZNF704	XP_005513723.1 PREDICTED: zinc finger protein 704 [Columba livia]	-	-	-	-	-	-	-
TCONS_00000861	0.95	0.86	0.39	0.46	1.65	0.84	1.98	1.07	0.86	0.38	0.86	0.78	233.95	270.45	108.86	128.43	535.29	225.48	631.16	263.14	230.67	141.43	284.53	267.62	ZNF704	XP_005513723.1 PREDICTED: zinc finger protein 704 [Columba livia]	-	-	-	-	-	-	-
TCONS_00000871	0.4	0.14	0.76	0.39	0.19	0.68	0.1	0	0.07	0	0	0	30.16	13.62	64.59	33.12	18.88	55.49	9.73	0	5.97	0	0	0	Tpd52	EMC78020.1 Tumor protein D52 [Columba livia]	-	-	-	-	-	-	-
TCONS_00000875	18.98	19.64	22.78	30.44	26.94	30.69	7	4.72	7.23	6.48	10.15	6.75	741.39	985.49	1001.37	1343.62	1389.13	1303.93	354.17	183.89	306.89	379.93	534	366	Tpd52	EMC78020.1 Tumor protein D52 [Columba livia]	-	-	-	-	-	-	-
TCONS_00000876	0.56	0.72	0.73	0.41	0.48	0.77	0.07	0.19	0.42	0.25	0	0	27.11	44.98	39.68	22.46	30.84	40.44	4.25	9.11	22.24	18.07	0	0	TPD52	XP_009470093.1 PREDICTED: tumor protein D52 isoform X4 [Nipponia nippon]	-	-	-	-	-	-	-
TCONS_00000892	0.87	1.35	0	0	0	0.57	0.53	0	0	0	0.52	0	86.56	173.09	0	0	0	61.89	68.48	0	0	0	69.38	0	PEX2	XP_005509258.1 PREDICTED: peroxisome biogenesis factor 2 [Columba livia]	Cellular Processes	Transport and catabolism	ko04146//Peroxisome	K06664	-	-	-
TCONS_00000893	0	0	0	0	1.04	0	0	0	0	1.33	0	0	0.01	0.06	0	0	134.95	0	0	0.06	0	196.92	0	0.01	PEX2	XP_005509258.1 PREDICTED: peroxisome biogenesis factor 2 [Columba livia]	Cellular Processes	Transport and catabolism	ko04146//Peroxisome	K06664	-	-	-
TCONS_00000894	2.29	2.11	2.04	1.87	1.61	1.96	1.68	1.7	1.59	1.29	1.38	1.54	849.41	1001.23	848.04	780.11	784.58	788.95	806.25	626	640.42	715.37	689.96	792.12	PEX2	XP_005509258.1 PREDICTED: peroxisome biogenesis factor 2 [Columba livia]	Cellular Processes	Transport and catabolism	ko04146//Peroxisome	K06664	-	-	-
TCONS_00000895	6.71	7.17	8.63	7.61	3.79	6.01	5.99	6.36	5.34	3.87	5.23	6.29	661.21	907.93	956.68	847.34	493.11	644.53	765.32	624.02	572.14	571.81	693.59	861.11	PEX2	XP_005509258.1 PREDICTED: peroxisome biogenesis factor 2 [Columba livia]	Cellular Processes	Transport and catabolism	ko04146//Peroxisome	K06664	-	-	-
TCONS_00000908	2.73	2.99	2.92	5.96	5.67	4.91	8.12	10.34	8.48	23.35	15.02	21.32	529.46	743.83	636.99	1304.76	1450.59	1033.31	2036.86	1995.27	1785.73	6783.1	3916.26	5732.89	JPH1	XP_005509265.1 PREDICTED: junctophilin-1 [Columba livia]	-	-	-	-	-	-	-
TCONS_00000924	0.07	0	0	0.06	0	0	0.04	0.06	0.12	0	0	0.05	2.7	0	0	2.46	0	0	2.04	2.28	4.84	0	0	2.84	UBE2W	XP_006131602.1 PREDICTED: ubiquitin-conjugating enzyme E2 W isoform X1 [Pelodiscus sinensis]	Genetic Information Processing	Folding, sorting and degradation	ko04120//Ubiquitin mediated proteolysis	K10688	GO:0043231//intracellular membrane-bounded organelle	GO:0004842//ubiquitin-protein transferase activity;GO:0032550//purine ribonucleoside binding;GO:0044389//ubiquitin-like protein ligase binding	GO:0000209//protein polyubiquitination;GO:0006259//DNA metabolic process;GO:0006511//ubiquitin-dependent protein catabolic process;GO:0035967//cellular response to topologically incorrect protein
TCONS_00000929	0.39	0.67	0.85	1.01	0.66	0.99	0.48	0.67	0.69	0.62	0.78	0.41	105.57	235.25	259.69	310.57	237.14	294.59	167.97	181.73	204.92	253.95	284.78	154.75	STAU2	XP_009467277.1 PREDICTED: double-stranded RNA-binding protein Staufen homolog 2 isoform X2 [Nipponia nippon]	-	-	-	-	-	-	-
TCONS_00000930	0.77	0.71	0.49	0.93	0.97	0.96	0.84	0.7	0.75	1.69	1.41	2.13	190.3	227.86	137.06	261.9	319.18	259.64	271.73	173.85	203.16	631.3	473.16	733.83	STAU2	XP_009467277.1 PREDICTED: double-stranded RNA-binding protein Staufen homolog 2 isoform X2 [Nipponia nippon]	-	-	-	-	-	-	-
TCONS_00000931	24.06	25.97	25.92	22.32	23.29	23.71	23.87	23.81	22.04	15.27	10.78	16.09	1589.24	2203.07	1926.03	1665.8	2030.54	1703.24	2042.56	1566.85	1582.78	1513.01	958.65	1475.86	STAU2	XP_005509273.1 PREDICTED: double-stranded RNA-binding protein Staufen homolog 2 [Columba livia]	-	-	-	-	-	-	-
TCONS_00000935	15.39	22.4	16.02	31.37	23.45	27.11	20.1	21.7	28.26	49.02	49.79	53.99	551.8	1031.57	646.23	1270.95	1110.04	1057.49	933.64	775.31	1101.69	2636.43	2403.71	2687.97	STAU2	XP_010574185.1 PREDICTED: double-stranded RNA-binding protein Staufen homolog 2 isoform X2 [Haliaeetus leucocephalus]	-	-	-	-	-	-	-
TCONS_00000989	9.06	9.5	7.21	18.03	16.2	15.68	13.25	8.13	9.42	5.55	3.73	3.18	1055.92	1421.17	944.63	2373.86	2492.05	1987.35	1999.71	944.07	1193.68	970.79	584.6	515.25	EYA1	XP_011582061.1 PREDICTED: eyes absent homolog 1 isoform X1 [Aquila chrysaetos canadensis]	Human Diseases	Cancers	ko05202//Transcriptional misregulation in cancers	K15616	GO:0043231//intracellular membrane-bounded organelle	GO:0003676//nucleic acid binding;GO:0004721//phosphoprotein phosphatase activity	GO:0001708//cell fate specification;GO:0001822//kidney development;GO:0003266//regulation of secondary heart field cardioblast proliferation;GO:0006282//regulation of DNA repair;GO:0006357//regulation of transcription from RNA polymerase II promoter;GO:0006470//protein dephosphorylation;GO:0008104//protein localization;GO:0008284//positive regulation of cell proliferation;GO:0008593//regulation o…
TCONS_00000992	0.85	0.68	0.79	0.53	0.58	0.57	0.72	0.61	0.52	0.14	0.17	0.28	342	354	358	240	308	252	377	246	228	83	90	156	-	-	-	-	-	-	-	-	-
TCONS_00000993	0.62	0.68	0.63	0.29	0.35	0.42	0.36	0.35	0.36	0.15	0.09	0.2	27	38	31	14	20	20	20	15	17	10	5	12	-	-	-	-	-	-	-	-	-
TCONS_00001009	0	0.19	0	0	0	0	0	0	0	0	0	0	0	40.91	0	0	0	0	0	0	0	0	0	0	TRAM1	XP_011582070.1 PREDICTED: translocating chain-associated membrane protein 1 [Aquila chrysaetos canadensis]	Genetic Information Processing	Folding, sorting and degradation	ko04141//Protein processing in endoplasmic reticulum	K14010	-	-	-
TCONS_00001010	52.86	54.98	52.35	47.41	35.88	44.9	32.79	27.54	34.37	21.21	19.27	21	8667.89	11576.4	9655.64	8782.14	7765.24	8006.48	6964.39	4498.44	6125.78	5216.41	4253.56	4780.54	TRAM1	XP_011582070.1 PREDICTED: translocating chain-associated membrane protein 1 [Aquila chrysaetos canadensis]	Genetic Information Processing	Folding, sorting and degradation	ko04141//Protein processing in endoplasmic reticulum	K14010	-	-	-
TCONS_00001020	0.68	0.26	0.42	0.7	1.31	0.53	0.95	0.72	0.94	0.43	0.49	0.42	105.4	51.47	73.39	121.32	267.33	89.1	190.48	110.77	157.49	99.46	101.51	89.62	SLCO5A1	XP_013222266.1 PREDICTED: solute carrier organic anion transporter family member 5A1, partial [Columba livia]	-	-	-	-	-	-	GO:0051234//establishment of localization
TCONS_00001021	17.89	19.08	19.17	33.22	30.54	33.38	19.81	19.9	18.41	35.82	30.22	41.34	3072.51	4208.05	3703.1	6446.57	6922.67	6236.24	4408.01	3405.7	3437.11	9226.71	6987.13	9858.02	SLCO5A1	XP_013222266.1 PREDICTED: solute carrier organic anion transporter family member 5A1, partial [Columba livia]	-	-	-	-	-	-	GO:0051234//establishment of localization
TCONS_00001030	0.4	1.29	1.42	0	0	0	0	0	0	0	0	0	17.92	73.88	71	0	0	0	0	0	0	0	0	0	CPA6	EMC80889.1 Carboxypeptidase A6, partial [Columba livia]	-	-	-	-	-	GO:0008235//metalloexopeptidase activity;GO:0046914//transition metal ion binding	GO:0019538//protein metabolic process
TCONS_00001031	3.89	2.95	2.68	0.52	0.25	0.4	0	0.22	0.07	0.49	0.11	0.9	164.78	160.56	127.79	25.08	14.13	18.55	0	9.29	3.15	31	6.09	52.87	CPA6	EMC80889.1 Carboxypeptidase A6, partial [Columba livia]	-	-	-	-	-	-	-
TCONS_00001032	0.85	0.97	1.05	0.03	0.03	0.02	0	0.02	0.03	0.05	0	0.13	137	201	191	5	6	3	1	4	5	12	1	30	-	-	-	-	-	-	-	-	-
TCONS_00001036	6.24	4.88	5.44	5.45	4.48	4.54	5.43	5	4.81	3.87	2.44	4.21	878.77	881.9	861.33	866.99	832.74	695.31	990.01	700.48	736.25	816.35	462.95	823.1	ARFGEF1	XP_005240978.1 PREDICTED: brefeldin A-inhibited guanine nucleotide-exchange protein 1 isoform X1 [Falco peregrinus]	Cellular Processes	Transport and catabolism	ko04144//Endocytosis	K18442	GO:0030529//intracellular ribonucleoprotein complex;GO:0043231//intracellular membrane-bounded organelle;GO:0043232//intracellular non-membrane-bounded organelle;GO:0044444//cytoplasmic part	GO:0005085//guanyl-nucleotide exchange factor activity;GO:0008092//cytoskeletal protein binding;GO:0051018//protein kinase A binding	GO:0030010//establishment of cell polarity;GO:0030833//regulation of actin filament polymerization;GO:0043087//regulation of GTPase activity;GO:0060050//positive regulation of protein glycosylation;GO:0061041//regulation of wound healing
TCONS_00001042	0.24	0.95	0.75	0	0.46	0.35	0.28	0.27	0.36	0.6	0	0.08	5.2	26.81	18.52	0	13.4	8.25	7.85	5.98	8.7	19.9	0	2.46	PPP1R42	XP_005506569.1 PREDICTED: protein phosphatase 1 regulatory subunit 42 [Columba livia]	-	-	-	-	-	-	-
TCONS_00001043	0.98	1.49	1.32	0.65	0.53	0.84	0.52	0.69	0.81	0.43	0.34	0.34	33.8	66.31	51.48	25.19	24.03	31.75	23.15	23.72	30.3	22.1	16	16.54	PPP1R42	XP_005506569.1 PREDICTED: protein phosphatase 1 regulatory subunit 42 [Columba livia]	-	-	-	-	-	-	-
TCONS_00001050	0.6	0.71	0.8	0.66	0.3	0.74	0.15	0.11	0.24	0.18	0.2	0.2	103	156.98	154.43	128.12	67.48	139.06	33.47	19.68	43.93	45.88	46	48.54	MYBL1	EMC87040.1 Myb-related protein A, partial [Columba livia]	-	-	-	-	-	-	-
TCONS_00001053	0.5	0.53	0.51	0.61	0.8	0.51	0.25	0.16	0.33	0.26	0.33	0.34	47.91	66.15	55.92	66.47	101.6	53.4	31.51	15.32	35.15	38.33	42.38	45.28	MYBL1	EMC87040.1 Myb-related protein A, partial [Columba livia]	-	-	-	-	-	-	-
TCONS_00001057	2.5	2.38	2.47	2.28	2.19	2.44	2.15	4.36	2.31	1.43	1.75	1.73	1412	1727	1571	1456	1634	1498	1575	2450	1418	1208	1330	1356	-	KFW71281.1 hypothetical protein AS28_04827, partial [Pygoscelis adeliae]	-	-	-	-	-	-	-
TCONS_00001062	2.85	2.24	2.6	3.54	3.36	3.83	1.51	2.68	2.64	0.63	0.74	0.57	3860.37	3904.34	3956.57	5424.15	6002.38	5642.69	2658.18	3614.19	3882.69	1275.14	1350.92	1072.99	CYP7B1	EMC87048.1 25-hydroxycholesterol 7-alpha-hydroxylase, partial [Columba livia]	Metabolism	Lipid metabolism	ko00140//Steroid hormone biosynthesis;ko00120//Primary bile acid biosynthesis	K07430	-	-	-
TCONS_00001069	0.47	0.35	0.66	0.08	0.12	0.08	1.61	5.52	3.59	4.28	5.71	3.13	30.7	29	48	6	10	5.58	135.28	356	253	415.32	497.86	281.79	TTPA	EMC87050.1 Alpha-tocopherol transfer protein, partial [Columba livia]	-	-	-	-	-	-	-
TCONS_00001070	10.26	8.78	8.82	7.25	6.76	9.53	6.46	7.75	7.14	8	7.92	7.89	603.11	662.27	583.19	481.52	524.23	608.86	492.08	453.73	456.27	705.27	626.76	643.88	GGH	KFP61510.1 Gamma-glutamyl hydrolase, partial [Cariama cristata]	Human Diseases;Metabolism	Metabolism of cofactors and vitamins;Drug resistance	ko00790//Folate biosynthesis;ko01523//Antifolate resistance	K01307	-	-	-
TCONS_00001073	0.96	0.88	1.18	0.95	0.83	1.47	0.62	0.36	0.43	0.14	0.24	0.26	180.36	212.07	250.41	203.33	207.59	301.05	151.47	67.83	87.17	39.11	60.01	66.83	-	-	-	-	-	-	-	-	-
TCONS_00001074	0.41	0.14	0.19	0.19	0.49	0.37	0.33	0.1	0.36	0.07	0.11	0.05	57.64	24.93	29.59	29.67	90.41	55.95	60.53	14.17	54.83	14.89	19.99	9.17	-	-	-	-	-	-	-	-	-
TCONS_00001077	1.94	1.58	1.92	1.71	1.09	1.87	1.25	0.84	1.48	0.96	0.81	1.2	214.19	224.67	237.99	213.57	158.19	224.98	178.9	91.93	178.07	159.7	119.68	184.19	ASPH	XP_013223801.1 PREDICTED: aspartyl/asparaginyl beta-hydroxylase isoform X3 [Columba livia]	-	-	-	-	GO:0031227//intrinsic component of endoplasmic reticulum membrane;GO:0044448//cell cortex part	-	GO:0006355//regulation of transcription, DNA-templated;GO:0008283//cell proliferation;GO:0010469//regulation of receptor activity;GO:0010522//regulation of calcium ion transport into cytosol;GO:0010608//posttranscriptional regulation of gene expression;GO:0018126//protein hydroxylation;GO:0030162//regulation of proteolysis;GO:0031638//zymogen activation;GO:0032388//positive regulation of intracel…
TCONS_00001080	2.26	1.46	2.01	3.61	5.19	3.97	8.61	5.54	4.99	13.8	3.13	7.16	159.68	132.29	159.88	288.36	484.18	305.25	788.26	389.66	382.92	1461.85	297.78	701.8	ASPH	XP_013223801.1 PREDICTED: aspartyl/asparaginyl beta-hydroxylase isoform X3 [Columba livia]	-	-	-	-	GO:0031227//intrinsic component of endoplasmic reticulum membrane;GO:0044448//cell cortex part	-	GO:0006355//regulation of transcription, DNA-templated;GO:0008283//cell proliferation;GO:0010469//regulation of receptor activity;GO:0010522//regulation of calcium ion transport into cytosol;GO:0010608//posttranscriptional regulation of gene expression;GO:0018126//protein hydroxylation;GO:0030162//regulation of proteolysis;GO:0031638//zymogen activation;GO:0032388//positive regulation of intracel…
TCONS_00001084	1.82	2.08	1	4.62	8.46	5.13	46.42	47.84	51.1	109.43	74.19	109.8	101.12	148.46	62.81	290.57	621.19	310.19	3344.25	2650.6	3089.42	9127.5	5553.97	8477.48	ASPH	XP_009580967.1 PREDICTED: aspartyl/asparaginyl beta-hydroxylase-like, partial [Fulmarus glacialis]	-	-	-	-	GO:0031227//intrinsic component of endoplasmic reticulum membrane;GO:0044448//cell cortex part	-	GO:0006355//regulation of transcription, DNA-templated;GO:0008283//cell proliferation;GO:0010469//regulation of receptor activity;GO:0010522//regulation of calcium ion transport into cytosol;GO:0010608//posttranscriptional regulation of gene expression;GO:0018126//protein hydroxylation;GO:0030162//regulation of proteolysis;GO:0031638//zymogen activation;GO:0032388//positive regulation of intracel…
TCONS_00001087	1.16	1.62	1.44	2	1.41	2.53	1.18	0.98	0.99	1.16	1.84	1.02	157.3	281.3	219.59	305.52	252	372.26	206.66	132.33	145.51	235.79	335.82	192.3	CA8	XP_005506578.1 PREDICTED: carbonic anhydrase-related protein [Columba livia]	Metabolism	Energy metabolism	ko00910//Nitrogen metabolism	K01672	GO:0044424//intracellular part	GO:0046914//transition metal ion binding	GO:0044237//cellular metabolic process;GO:0048017//inositol lipid-mediated signaling
TCONS_00001097	2.91	2.86	3.49	0.87	0.91	1.08	1	0.86	0.65	0.63	0.71	0.63	236.19	298.32	318.07	79.87	97.33	95.42	104.73	69.55	57.29	76.21	77.27	71.35	TOX	XP_010399446.1 PREDICTED: thymocyte selection-associated high mobility group box protein TOX isoform X1 [Corvus cornix cornix]	-	-	-	-	-	-	-
TCONS_00001099	2.21	2.19	1.71	2.15	1.74	2.02	3.16	2.3	2.95	1.21	0.77	1.68	271	345	236	297	281	269	501	281	393	223	127	285	-	XP_010119479.1 PREDICTED: protein FAN-like, partial [Chlamydotis macqueenii]	-	-	-	-	-	-	-
TCONS_00001106	2.33	2.15	2.23	1.87	1.24	1.3	0.63	0.6	0.71	0.91	1.43	0.83	611.99	726.86	659.27	556.38	430.59	370.99	213.42	156.33	203.86	359.7	505.15	301.51	IMPAD1	XP_013223790.1 PREDICTED: inositol monophosphatase 3 [Columba livia]	Metabolism;Environmental Information Processing	Global and overview maps;Energy metabolism;Signal transduction;Carbohydrate metabolism	ko01100//Metabolic pathways;ko04070//Phosphatidylinositol signaling system;ko00562//Inositol phosphate metabolism;ko00920//Sulfur metabolism	K15759	-	-	-
TCONS_00001108	22.04	21.08	24.42	18.29	14.57	14.97	11.65	9.78	9.56	12.15	13.32	11.36	2474.3	3038.16	3083.02	2319.33	2157.83	1827.85	1693.97	1093.44	1166.83	2045.75	2012.12	1770.02	IMPAD1	XP_013223790.1 PREDICTED: inositol monophosphatase 3 [Columba livia]	Environmental Information Processing;Metabolism	Global and overview maps;Signal transduction;Energy metabolism;Carbohydrate metabolism	ko01100//Metabolic pathways;ko04070//Phosphatidylinositol signaling system;ko00562//Inositol phosphate metabolism;ko00920//Sulfur metabolism	K15759	-	-	-
TCONS_00001119	0.63	0.72	0.83	0.76	0.48	0.85	0.52	0.63	1.08	0.29	0.46	0.44	141.08	209.51	210.62	194	143.9	208.27	152.31	140.58	264.15	99.06	140.1	138.21	SDR16C5	XP_005506552.1 PREDICTED: epidermal retinol dehydrogenase 2 [Columba livia]	Metabolism	Metabolism of cofactors and vitamins	ko00830//Retinol metabolism	K15734	-	-	-
TCONS_00001121	5.38	5.14	5.84	5.16	4.1	5.03	4.44	3.72	3.65	1.24	0.88	1.1	1656.41	2032.14	2024.81	1794.75	1665.17	1684.04	1772.05	1141.01	1223.12	574.76	362.89	468.68	MOS	XP_005506583.1 PREDICTED: proto-oncogene serine/threonine-protein kinase mos [Columba livia]	Cellular Processes;Organismal Systems	Endocrine system;Cell growth and death;Cell motility	ko04810//Regulation of actin cytoskeleton;ko04114//Oocyte meiosis;ko04914//Progesterone-mediated oocyte maturation	K04367	-	-	-
TCONS_00001129	0.16	0.68	0.97	0.42	0.39	0.47	0	0.05	0.22	0.09	0.08	0	3.27	17.94	22.32	9.7	10.47	10.47	0	1	4.84	2.85	2.31	0	Kif20a	XP_017931762.1 PREDICTED: kinesin-like protein KIF20A [Manacus vitellinus]	-	-	-	-	-	-	-
TCONS_00001137	0.14	0.08	0.25	0.2	0.26	0.14	0.12	0	0.09	0.12	0	0	3.85	2.84	7.47	6	9	4	4	0	2.47	5	0	0	TMEM68	XP_005506558.1 PREDICTED: transmembrane protein 68 [Columba livia]	-	-	-	-	-	-	-
TCONS_00001138	4.71	4.37	4.96	3.48	3	3.4	2.34	2.94	2.78	2.19	2.71	2.66	566.79	675.73	672.56	473.04	477.26	445.16	364.35	353.15	364.48	395.99	439.93	445.24	TMEM68	XP_005506560.1 PREDICTED: transmembrane protein 68 [Columba livia]	-	-	-	-	-	-	-
TCONS_00001153	12.17	11.67	14.4	12.58	9.73	15.13	13.24	16.67	12.46	14.54	10.33	12.68	1563.57	1925.86	2081.47	1826.95	1649.49	2114.41	2204.6	2134.44	1740.68	2802.63	1786.26	2261.76	LYPLA1	KQK84645.1 acyl-protein thioesterase 1 isoform X1 [Amazona aestiva]	Human Diseases;Metabolism	Lipid metabolism;Cancers	ko05231//Choline metabolism in cancer;ko00564//Glycerophospholipid metabolism	K06128	GO:0031988//membrane-bounded vesicle;GO:0043231//intracellular membrane-bounded organelle;GO:0044444//cytoplasmic part	GO:0016790//thiolester hydrolase activity	GO:0042996//regulation of Golgi to plasma membrane protein transport
TCONS_00001155	45.92	50.22	44.84	41.46	35.71	38.43	29.21	24.62	21.41	19.11	19.61	19.19	955	1341	1049	974	980	869	787	510	484	596	549	554	TCEA1	XP_017582946.1 PREDICTED: transcription elongation factor A protein 1 isoform X4 [Corvus brachyrhynchos]	-	-	-	-	GO:0031981//nuclear lumen;GO:0043232//intracellular non-membrane-bounded organelle	GO:0003676//nucleic acid binding;GO:0046914//transition metal ion binding	GO:0006357//regulation of transcription from RNA polymerase II promoter;GO:0030099//myeloid cell differentiation
TCONS_00001164	5.4	4.71	6.57	5.34	3.92	4.14	3.99	4.04	1.45	4.63	2.51	6.6	203.01	227.24	277.83	226.93	194.33	169.05	194.13	151.19	59.11	261.18	127.06	344.54	ATP6V1H	EMC87078.1 V-type proton ATPase subunit H, partial [Columba livia]	Metabolism;Organismal Systems;Human Diseases;Cellular Processes;Environmental Information Processing	Infectious diseases;Immune diseases;Transport and catabolism;Energy metabolism;Nervous system;Signal transduction;Global and overview maps	ko01100//Metabolic pathways;ko05165//Human papillomavirus infection;ko05152//Tuberculosis;ko04150//mTOR signaling pathway;ko04142//Lysosome;ko04145//Phagosome;ko00190//Oxidative phosphorylation;ko05120//Epithelial cell signaling in Helicobacter pylori infection;ko05323//Rheumatoid arthritis;ko04721//Synaptic vesicle cycle;ko05110//Vibrio cholerae infection	K02144	GO:0005774//vacuolar membrane;GO:0031988//membrane-bounded vesicle	GO:0015078//hydrogen ion transmembrane transporter activity	GO:0015988//energy coupled proton transmembrane transport, against electrochemical gradient;GO:0016192//vesicle-mediated transport
TCONS_00001166	9.25	12.52	10.07	10.06	8.78	9	5.52	5.92	5.93	13.36	11.62	11.11	222.54	386.56	272.5	273.32	278.75	235.54	172.01	141.75	155.04	482.02	376.09	371.13	ATP6V1H	EMC87078.1 V-type proton ATPase subunit H, partial [Columba livia]	Metabolism;Organismal Systems;Environmental Information Processing;Cellular Processes;Human Diseases	Immune diseases;Infectious diseases;Transport and catabolism;Energy metabolism;Nervous system;Signal transduction;Global and overview maps	ko01100//Metabolic pathways;ko05165//Human papillomavirus infection;ko05152//Tuberculosis;ko04150//mTOR signaling pathway;ko04142//Lysosome;ko04145//Phagosome;ko00190//Oxidative phosphorylation;ko05120//Epithelial cell signaling in Helicobacter pylori infection;ko05323//Rheumatoid arthritis;ko04721//Synaptic vesicle cycle;ko05110//Vibrio cholerae infection	K02144	GO:0005774//vacuolar membrane;GO:0031988//membrane-bounded vesicle	GO:0015078//hydrogen ion transmembrane transporter activity	GO:0015988//energy coupled proton transmembrane transport, against electrochemical gradient;GO:0016192//vesicle-mediated transport
TCONS_00001168	0.47	0	0.22	0	0	0	0	0	0	0	0	0	19	0	9.81	0	0	0	0	0	0	0	0	0	OPRK1	NP_001305703.1 kappa-type opioid receptor isoform 1x [Gallus gallus]	Environmental Information Processing	Signaling molecules and interaction	ko04080//Neuroactive ligand-receptor interaction	K04214	GO:0016021//integral component of membrane	GO:0004985//opioid receptor activity	GO:0002252//immune effector process;GO:0007193//adenylate cyclase-inhibiting G-protein coupled receptor signaling pathway;GO:0007600//sensory perception;GO:0007610//behavior;GO:0044058//regulation of digestive system process
TCONS_00001170	3.06	2.3	2.59	2.48	2.07	2.48	3.23	3.47	2.52	2.25	1.63	2.1	429.72	414.87	408.33	392.33	382.64	378.44	586.26	484.23	383.45	473.75	308.06	407.95	Rb1cc1	XP_005505509.1 PREDICTED: RB1-inducible coiled-coil protein 1 [Columba livia]	Cellular Processes;Organismal Systems	Aging;Transport and catabolism	ko04140//Autophagy - animal;ko04211//Longevity regulating pathway - mammal	K17589	GO:0031090//organelle membrane;GO:0043234//protein complex;GO:0044444//cytoplasmic part	GO:0019900//kinase binding	GO:0001932//regulation of protein phosphorylation;GO:0008361//regulation of cell size;GO:0031329//regulation of cellular catabolic process;GO:0042981//regulation of apoptotic process;GO:0044767//single-organism developmental process;GO:0051403//stress-activated MAPK cascade;GO:0097191//extrinsic apoptotic signaling pathway
TCONS_00001171	2.3	2.07	2.45	2.09	1.74	2.2	2.92	2.56	2.75	1.4	1.09	1.39	588.7	681.56	706.9	604.5	588.84	614.36	969.8	653.65	767.32	537.14	375.14	496.55	Rb1cc1	XP_005505509.1 PREDICTED: RB1-inducible coiled-coil protein 1 [Columba livia]	Organismal Systems;Cellular Processes	Transport and catabolism;Aging	ko04140//Autophagy - animal;ko04211//Longevity regulating pathway - mammal	K17589	GO:0031090//organelle membrane;GO:0043234//protein complex;GO:0044444//cytoplasmic part	GO:0019900//kinase binding	GO:0001932//regulation of protein phosphorylation;GO:0008361//regulation of cell size;GO:0031329//regulation of cellular catabolic process;GO:0042981//regulation of apoptotic process;GO:0044767//single-organism developmental process;GO:0051403//stress-activated MAPK cascade;GO:0097191//extrinsic apoptotic signaling pathway
TCONS_00001183	0.05	0.08	0.14	0.14	0	0	0.49	0.53	0.24	0	0	0	1	2	3	3	0	0	12	10	5	0	0	0	-	XP_010022607.1 PREDICTED: protein FAM150A, partial [Nestor notabilis]	-	-	-	-	-	-	-
TCONS_00001188	0.1	0.12	0.04	0.42	0	1.55	0.29	0.25	0.79	0	0	0.05	4	6	2	19	0	67	15	10	34	0	0	3	-	-	-	-	-	-	-	-	-
TCONS_00001189	0	0	0	0	0.76	0	0	0	0	0	0	0	0	0	0	0	40	0	0	0	0	0	0	0	-	-	-	-	-	-	-	-	-
TCONS_00001210	5.84	5.52	7.26	3.54	3.47	5.39	3.38	1.8	2.56	2.03	2.33	2.68	1407.94	1707.89	1966.07	963.86	1102.8	1411.02	1053.27	432.51	671.38	733.32	755.85	897.7	PRKDC	XP_009583138.1 PREDICTED: DNA-dependent protein kinase catalytic subunit, partial [Fulmarus glacialis]	Cellular Processes;Genetic Information Processing	Replication and repair;Cell growth and death	ko04110//Cell cycle;ko03450//Non-homologous end-joining	K06642	-	-	-
TCONS_00001213	0.56	0.5	0.76	0.26	0.14	0.17	0.11	0.05	0.06	0.03	0.05	0.08	62	71	95	32	20	20	16	6	7	5	7	12	-	EMC86496.1 hypothetical protein A306_04974 [Columba livia]	Metabolism;Organismal Systems	Global and overview maps;Endocrine system;Lipid metabolism	ko01100//Metabolic pathways;ko03320//PPAR signaling pathway;ko00561//Glycerolipid metabolism	K00864	-	-	-
TCONS_00001220	0.14	0	0.06	0	0	0	0	0	0	0	0	0	4	0	2	0	0	0	0	0	0	0	0	0	NOL4	XP_005505886.1 PREDICTED: nucleolar protein 4 isoform X2 [Columba livia]	-	-	-	-	-	-	-
TCONS_00001229	1.59	1.79	1.42	0.8	0.59	0.59	0.36	0.73	0.36	0.15	0.14	0.2	116	168	117	66	57	47	34	53	29	16	13.65	20	KLHL14	XP_005505891.1 PREDICTED: LOW QUALITY PROTEIN: kelch-like protein 14 [Columba livia]	-	-	-	-	GO:0042995//cell projection;GO:0043231//intracellular membrane-bounded organelle;GO:0044297//cell body	-	-
TCONS_00001233	1.28	1.47	1.23	1.33	0.6	1.35	1.04	0.94	0.93	0.71	0.67	0.43	20.17	29.73	21.77	23.68	12.53	22.98	21.11	14.63	15.86	16.82	14.19	9.38	RAB10	EMC88191.1 Ras-related protein Rab-10 [Columba livia]	Environmental Information Processing;Cellular Processes	Signal transduction;Transport and catabolism	ko04144//Endocytosis;ko04152//AMPK signaling pathway	K07903	-	-	-
TCONS_00001235	1.02	1.01	1.01	1.2	0.83	1.45	0.9	1.33	1	0.91	0.8	0.34	18.68	23.62	20.74	24.64	20.08	28.77	21.34	24.22	19.82	24.94	19.54	8.72	-	EMC88191.1 Ras-related protein Rab-10 [Columba livia]	Cellular Processes;Environmental Information Processing	Signal transduction;Transport and catabolism	ko04144//Endocytosis;ko04152//AMPK signaling pathway	K07903	-	-	-
TCONS_00001236	3.5	3.12	3.23	2.47	2.63	2.73	2.72	2.85	2.56	1.92	1.37	1.77	858.7	982.39	893.1	685.01	850.6	728.26	863.26	696.01	682.81	705.7	451.47	603.68	-	XP_005504299.1 PREDICTED: GRB2-associated and regulator of MAPK protein [Columba livia]	-	-	-	-	-	GO:0005515//protein binding	GO:0042127//regulation of cell proliferation;GO:0043410//positive regulation of MAPK cascade;GO:0070849//response to epidermal growth factor
TCONS_00001239	5.13	5.15	5.69	6	4.42	5.59	5.55	5.07	3.91	3.25	4.14	3.2	553.02	712.5	689.6	729.98	627.95	654.76	774.19	544.07	457.66	524.94	599.51	478.88	TRAPPC8	XP_011580814.1 PREDICTED: trafficking protein particle complex subunit 8 isoform X6 [Aquila chrysaetos canadensis]	-	-	-	-	-	-	-
TCONS_00001245	3.31	3.76	4.54	2.09	1.37	1.76	0.66	0.53	0.56	0.31	0.16	0.16	569.06	829.51	877.33	406.24	311.38	329.05	146.23	89.99	104.76	80.6	38.05	39.18	B4GALT6	EMC88185.1 Beta-1,4-galactosyltransferase 6, partial [Columba livia]	Metabolism	Global and overview maps;Lipid metabolism	ko01100//Metabolic pathways;ko00600//Sphingolipid metabolism	K07553	-	-	-
TCONS_00001246	0.58	0	0	0	0	0.74	0	0	0	0	0	0	98.44	0	0	0	0	137.39	0	0	0	0	0	0	B4GALT6	EMC88185.1 Beta-1,4-galactosyltransferase 6, partial [Columba livia]	Metabolism	Lipid metabolism;Global and overview maps	ko01100//Metabolic pathways;ko00600//Sphingolipid metabolism	K07553	-	-	-
TCONS_00001247	1.37	1.8	2.02	1.11	0.77	1.25	0.38	0.18	0.22	0.08	0.04	0.06	165	278	273	151	123	164	59	21	29	15	7	10	-	EMC84465.1 Disco-interacting protein 2 like protein B, partial [Columba livia]	Environmental Information Processing;Human Diseases;Organismal Systems	Endocrine system;Immune system;Signal transduction;Cancers	ko05200//Pathways in cancer;ko04151//PI3K-Akt signaling pathway;ko04010//MAPK signaling pathway;ko04015//Rap1 signaling pathway;ko04014//Ras signaling pathway;ko04072//Phospholipase D signaling pathway;ko05224//Breast cancer;ko04916//Melanogenesis;ko05230//Central carbon metabolism in cancer;ko04640//Hematopoietic cell lineage;ko05221//Acute myeloid leukemia	K05091	-	-	-
TCONS_00001251	0	1.22	0.44	0	0	0	0	0	0	0	0	0	0	75.15	23.99	0	0	0	0	0	0	0	0	0	DSC1	KFW72351.1 Desmocollin-1, partial [Pygoscelis adeliae]	Human Diseases	Cardiovascular diseases	ko05412//Arrhythmogenic right ventricular cardiomyopathy (ARVC)	K07601	-	-	-
TCONS_00001261	9.59	0.9	8.63	0	0	0	0	0	0	0	0	0	445.6	53.89	451.01	0	0	0	0	0	0	0	0	0	DSC1	KFW72351.1 Desmocollin-1, partial [Pygoscelis adeliae]	Human Diseases	Cardiovascular diseases	ko05412//Arrhythmogenic right ventricular cardiomyopathy (ARVC)	K07601	-	-	-
TCONS_00001262	0.48	1.23	0	0	0	0	0	0	0	0	0	0	22.4	73.5	0	0	0	0	0	0	0	0	0	0	DSC1	KFW72351.1 Desmocollin-1, partial [Pygoscelis adeliae]	Human Diseases	Cardiovascular diseases	ko05412//Arrhythmogenic right ventricular cardiomyopathy (ARVC)	K07601	-	-	-
TCONS_00001292	1.23	2.28	0	1.56	0.81	1.21	0	1.2	1.86	0	1.77	0	46.44	110.51	0	66.45	40.2	49.48	0	44.94	76.21	0	89.62	0	CHST9	XP_013225627.1 PREDICTED: carbohydrate sulfotransferase 9 [Columba livia]	Metabolism	Global and overview maps	ko01100//Metabolic pathways	K09673	-	-	-
TCONS_00001293	1.04	0.26	2.41	1.37	0.9	0.79	2.71	1.53	0	2.77	0.76	7.76	44.79	14.54	116.46	66.29	51.22	37.01	150.51	65.62	0	178.12	43.88	462.23	CHST9	XP_013225627.1 PREDICTED: carbohydrate sulfotransferase 9 [Columba livia]	Metabolism	Global and overview maps	ko01100//Metabolic pathways	K09673	-	-	-
TCONS_00001308	1.78	1.19	1.95	0.78	0.34	1.3	0.31	0.2	0.11	0.42	0	0.19	164.96	141.58	203.12	81.59	41.75	131.13	36.63	18.12	11.31	58.48	0.55	23.92	KCTD1	XP_005511812.1 PREDICTED: BTB/POZ domain-containing protein KCTD1 isoform X1 [Columba livia]	-	-	-	-	GO:0043231//intracellular membrane-bounded organelle	GO:0005515//protein binding	GO:0006355//regulation of transcription, DNA-templated;GO:0051259//protein oligomerization
TCONS_00001314	1.44	1.11	0.54	0.78	0.8	0.16	1.22	2.12	1.13	0.59	1.3	0.76	140.95	139.96	59.34	85.8	103.16	17.17	155.03	206.43	120.09	86.09	171.27	103.17	KCTD1	XP_014120167.1 PREDICTED: BTB/POZ domain-containing protein KCTD1 isoform X1 [Zonotrichia albicollis]	-	-	-	-	GO:0043231//intracellular membrane-bounded organelle	-	GO:0002252//immune effector process;GO:0050794//regulation of cellular process
TCONS_00001325	6.61	4.94	5.03	5.13	3.26	5.34	2.5	2.46	1.9	1.69	1.59	1.3	446.46	428.75	381.96	391.56	290.55	392.01	218.49	165.61	139.17	170.78	144.35	122.16	SS18	XP_005243332.1 PREDICTED: protein SSXT isoform X2 [Falco peregrinus]	Human Diseases	Cancers	ko05202//Transcriptional misregulation in cancers	K15623	GO:0005874//microtubule;GO:0090544//BAF-type complex	GO:0003713//transcription coactivator activity	GO:0006357//regulation of transcription from RNA polymerase II promoter;GO:0006996//organelle organization;GO:0007169//transmembrane receptor protein tyrosine kinase signaling pathway;GO:0019827//stem cell population maintenance;GO:0032989//cellular component morphogenesis;GO:0042221//response to chemical
TCONS_00001329	20.65	20.58	23.37	18.99	12.2	11.31	13.06	15.21	12.87	8.21	10.01	9.88	1167.49	1494.38	1486.24	1213.17	910.13	695.57	956.54	856.58	790.92	696.51	761.89	775.25	SS18	XP_009490253.1 PREDICTED: uncharacterized protein LOC104037800 [Pelecanus crispus]	Human Diseases	Cancers	ko05202//Transcriptional misregulation in cancers	K15623	GO:0005874//microtubule;GO:0090544//BAF-type complex	GO:0003713//transcription coactivator activity	GO:0006357//regulation of transcription from RNA polymerase II promoter;GO:0006996//organelle organization;GO:0007169//transmembrane receptor protein tyrosine kinase signaling pathway;GO:0019827//stem cell population maintenance;GO:0032989//cellular component morphogenesis;GO:0042221//response to chemical
TCONS_00001330	1.21	0	2.92	0	3.59	6.76	5.29	5.05	8.03	2.56	0	2.95	68.19	0	184.69	0	266.65	413.66	385.47	283.14	491.3	216.23	0	230.61	SS18	XP_009490253.1 PREDICTED: uncharacterized protein LOC104037800 [Pelecanus crispus]	Human Diseases	Cancers	ko05202//Transcriptional misregulation in cancers	K15623	-	-	-
TCONS_00001340	0	0	0.13	0	0	0	0	0	0	0	0	0	0	0	12.32	0	0	0	0	0	0	0	0	0	ZNF521	XP_014111931.1 PREDICTED: zinc finger protein 521 isoform X1 [Pseudopodoces humilis]	-	-	-	-	GO:0043231//intracellular membrane-bounded organelle	GO:0005515//protein binding;GO:0043169//cation binding	-
TCONS_00001347	0	0.2	3.8	0	3.13	0	3.15	7.94	3.34	9.88	13.74	10.61	0	7.09	117.42	0	113.61	0	112.1	217.3	99.65	407.09	508.21	404.75	OSBPL1A	XP_005511822.1 PREDICTED: oxysterol-binding protein-related protein 1 [Columba livia]	-	-	-	-	GO:0005768//endosome;GO:0031988//membrane-bounded vesicle	GO:0032934//sterol binding	GO:0044765//single-organism transport
TCONS_00001348	0	0	0.28	0	0	0.28	0.11	0	0.44	0.74	0	0.11	0	0	10.39	0	0	9.94	4.67	0	15.52	36.37	0	5.21	OSBPL1A	XP_005511822.1 PREDICTED: oxysterol-binding protein-related protein 1 [Columba livia]	-	-	-	-	GO:0005768//endosome;GO:0031988//membrane-bounded vesicle	GO:0032934//sterol binding	GO:0044765//single-organism transport
TCONS_00001349	12.46	11.49	6.79	13.14	10.59	12.36	11.92	13.78	18.55	26.99	41.96	38.04	308.17	364.68	188.72	367	345.42	332.26	381.85	339.51	498.45	1000.67	1396.43	1305.78	OSBPL1A	XP_005511822.1 PREDICTED: oxysterol-binding protein-related protein 1 [Columba livia]	-	-	-	-	GO:0005768//endosome;GO:0031988//membrane-bounded vesicle	GO:0032934//sterol binding	GO:0044765//single-organism transport
TCONS_00001355	0	0.68	0	0.4	0	0.41	0.26	0.19	0	1.08	0.17	0.17	0	84.3	0	44	0	43.17	32	18.22	0	156.21	21.84	22.67	ANKRD29	XP_010213372.1 PREDICTED: ankyrin repeat domain-containing protein 29 [Tinamus guttatus]	-	-	-	-	-	-	-
TCONS_00001357	0.96	0	1.04	0	0.49	0.04	0	0.34	0.68	0.75	0.61	0.98	96	0	116	0	64	3.9	0	33.78	74	111.79	81.16	135.33	ANKRD29	XP_010213372.1 PREDICTED: ankyrin repeat domain-containing protein 29 [Tinamus guttatus]	-	-	-	-	-	-	-
TCONS_00001358	10.07	6.27	7.15	6.22	7.61	8.32	3.88	13.1	10.16	14.76	10.46	5.79	744.63	595.73	594.46	519.77	742.89	669.35	371.94	965.02	816.99	1637.01	1041.44	594.8	NPC1	XP_005498437.1 PREDICTED: Niemann-Pick C1 protein [Columba livia]	Organismal Systems;Cellular Processes	Digestive system;Transport and catabolism	ko04142//Lysosome;ko04979//Cholesterol metabolism	K12385	GO:0000323//lytic vacuole;GO:0005774//vacuolar membrane;GO:0012505//endomembrane system;GO:0016021//integral component of membrane;GO:0031988//membrane-bounded vesicle;GO:0098589//membrane region	GO:0004888//transmembrane signaling receptor activity;GO:0032934//sterol binding	GO:0006464//cellular protein modification process;GO:0008344//adult locomotory behavior;GO:0010507//negative regulation of autophagy;GO:0016192//vesicle-mediated transport;GO:0030301//cholesterol transport;GO:0032870//cellular response to hormone stimulus;GO:0044802//single-organism membrane organization;GO:0045184//establishment of protein localization;GO:0055098//response to low-density lipopro…
TCONS_00001391	1.35	0.88	1.3	0.74	0.8	1.24	0.51	1.03	0.71	0.83	0.52	0.92	112.64	94.24	121.55	69.87	88.07	112.57	54.8	84.91	63.75	103.37	57.78	106.4	ESCO1	XP_005498426.1 PREDICTED: N-acetyltransferase ESCO1 [Columba livia]	-	-	-	-	-	-	-
TCONS_00001403	11.55	11.08	11.3	9.91	9.18	10.46	12.6	12.95	9.59	9.31	11.22	10.13	1402.59	1727.4	1543.39	1360.17	1471.63	1382.15	1983.15	1567.02	1266.14	1695.23	1835.09	1707.31	ROCK1	XP_013226078.1 PREDICTED: rho-associated protein kinase 1 [Columba livia]	Organismal Systems;Environmental Information Processing;Cellular Processes;Human Diseases	Cancers;Immune system;Circulatory system;Infectious diseases;Signal transduction;Cellular community - eukaryotes;Cell motility;Development;Endocrine system	ko05200//Pathways in cancer;ko04510//Focal adhesion;ko04810//Regulation of actin cytoskeleton;ko05205//Proteoglycans in cancer;ko04360//Axon guidance;ko04024//cAMP signaling pathway;ko05163//Human cytomegalovirus infection;ko04022//cGMP - PKG signaling pathway;ko05206//MicroRNAs in cancer;ko04530//Tight junction;ko04921//Oxytocin signaling pathway;ko04062//Chemokine signaling pathway;ko04270//Vas…	K04514	GO:0016020//membrane;GO:0031252//cell leading edge;GO:0043232//intracellular non-membrane-bounded organelle	GO:0004672//protein kinase activity;GO:0017048//Rho GTPase binding;GO:0032550//purine ribonucleoside binding;GO:0043169//cation binding	GO:0001954//positive regulation of cell-matrix adhesion;GO:0002376//immune system process;GO:0006464//cellular protein modification process;GO:0006796//phosphate-containing compound metabolic process;GO:0007159//leukocyte cell-cell adhesion;GO:0007265//Ras protein signal transduction;GO:0014812//muscle cell migration;GO:0022406//membrane docking;GO:0030010//establishment of cell polarity;GO:00300…
TCONS_00001413	3.65	5.98	7.52	1.77	2.44	5.16	2.27	1.02	0.76	0.27	0	0.58	72	151.4	166.73	39.34	63.57	110.57	57.86	20	16.19	8.06	0	15.77	TYMS	EMC79413.1 Thymidylate synthase, partial [Columba livia]	Metabolism;Human Diseases	Global and overview maps;Metabolism of cofactors and vitamins;Drug resistance;Nucleotide metabolism	ko01100//Metabolic pathways;ko00240//Pyrimidine metabolism;ko01523//Antifolate resistance;ko00670//One carbon pool by folate	K00560	-	-	-
TCONS_00001416	2.33	6.71	4.74	3.09	2.77	5.68	2.9	0	2.56	1.67	2.2	0	218.73	808.41	500.89	327.43	343.63	579.44	352.23	0	261.03	234.97	278.41	0	NDC80	XP_005500012.1 PREDICTED: kinetochore protein NDC80 homolog [Columba livia]	-	-	-	-	-	-	-
TCONS_00001417	13.07	9.73	11.02	8.8	4.57	4.68	1.17	2.05	1.77	1.01	1.66	2.51	1216.9	1163.55	1154.1	925.27	561.05	473.67	141.44	189.87	179.27	141.28	208.23	324.93	NDC80	XP_005500012.1 PREDICTED: kinetochore protein NDC80 homolog [Columba livia]	-	-	-	-	-	-	-
TCONS_00001422	10.97	8.77	9.41	9.06	10.86	11.3	12.72	17.69	14.32	13.96	15.37	13.13	1733.24	1780.35	1671.79	1616.68	2263.81	1941.68	2603.55	2784.18	2459.11	3307.3	3269.64	2879.52	EMILIN2	XP_005500026.1 PREDICTED: EMILIN-2 [Columba livia]	-	-	-	-	-	-	-
TCONS_00001446	11.81	24.88	15.74	17.75	16.03	16.47	7.82	6.65	12.07	6.03	4.93	2.14	2060.13	5571.15	3087.73	3495.79	3688.86	3123.92	1766.77	1155.03	2287.75	1576.49	1156.69	518.63	ARHGAP28	XP_005515970.2 PREDICTED: rho GTPase-activating protein 28 [Columba livia]	-	-	-	-	GO:0043231//intracellular membrane-bounded organelle	-	GO:0050794//regulation of cellular process
TCONS_00001449	15.23	3.51	11.52	5.92	0.6	1.45	1.16	0.82	0	0.5	0	2.16	2674.84	791.01	2275.47	1175.01	139.92	277.3	263.74	144.02	0	131.87	0	527.51	ARHGAP28	XP_005515970.2 PREDICTED: rho GTPase-activating protein 28 [Columba livia]	-	-	-	-	GO:0043231//intracellular membrane-bounded organelle	-	GO:0050794//regulation of cellular process
TCONS_00001451	0.11	0.03	0	0.14	0.11	0.2	0.64	0.76	0.8	5.41	3.77	5.01	4.51	1.53	0	6.42	5.99	9.05	33.95	31	35.43	332.07	207.88	284.74	LRRC30	XP_005516079.1 PREDICTED: LOW QUALITY PROTEIN: leucine-rich repeat-containing protein 30 [Columba livia]	-	-	-	-	-	-	-
TCONS_00001454	6.76	8.35	6.5	12.4	9.65	14.67	18.75	23.32	26.96	19.63	26.61	33.73	611.55	970.43	661.29	1268.14	1151.96	1443.21	2198.25	2102.65	2651.6	2663.58	3240.79	4236.76	PTPRM	XP_011590681.1 PREDICTED: receptor-type tyrosine-protein phosphatase mu isoform X12 [Aquila chrysaetos canadensis]	Environmental Information Processing;Cellular Processes	Signaling molecules and interaction;Cellular community - eukaryotes	ko04514//Cell adhesion molecules (CAMs);ko04520//Adherens junction	K05693	GO:0005911//cell-cell junction;GO:0031252//cell leading edge;GO:0044444//cytoplasmic part	GO:0004725//protein tyrosine phosphatase activity;GO:0050839//cell adhesion molecule binding	GO:0003407//neural retina development;GO:0006470//protein dephosphorylation;GO:0007411//axon guidance;GO:0010594//regulation of endothelial cell migration;GO:0042312//regulation of vasodilation;GO:0045765//regulation of angiogenesis;GO:0098742//cell-cell adhesion via plasma-membrane adhesion molecules
TCONS_00001455	4.5	4.13	4.75	1.92	4.91	0.72	11.66	12.45	12.73	7.3	13.36	8.71	416.84	491.42	494.7	201.24	599.91	72.64	1397.79	1147.57	1280.56	1013.44	1664.85	1119.43	PTPRM	XP_011590675.1 PREDICTED: receptor-type tyrosine-protein phosphatase mu isoform X6 [Aquila chrysaetos canadensis]	Cellular Processes;Environmental Information Processing	Cellular community - eukaryotes;Signaling molecules and interaction	ko04514//Cell adhesion molecules (CAMs);ko04520//Adherens junction	K05693	GO:0005911//cell-cell junction;GO:0031252//cell leading edge;GO:0044444//cytoplasmic part	GO:0004725//protein tyrosine phosphatase activity;GO:0050839//cell adhesion molecule binding	GO:0003407//neural retina development;GO:0006470//protein dephosphorylation;GO:0007411//axon guidance;GO:0010594//regulation of endothelial cell migration;GO:0042312//regulation of vasodilation;GO:0045765//regulation of angiogenesis;GO:0098742//cell-cell adhesion via plasma-membrane adhesion molecules
TCONS_00001527	13.39	12.31	13.96	9.88	6.86	6.75	6.8	7.47	6.46	5.15	2.93	3.75	908.22	1072.24	1064.76	756.81	614.06	498	597.78	504.78	476.33	523.52	267.32	353.47	TWSG1	XP_005515965.1 PREDICTED: twisted gastrulation protein homolog 1 [Columba livia]	-	-	-	-	GO:0031988//membrane-bounded vesicle;GO:0044421//extracellular region part	-	GO:0001649//osteoblast differentiation;GO:0001654//eye development;GO:0001704//formation of primary germ layer;GO:0007431//salivary gland development;GO:0030510//regulation of BMP signaling pathway;GO:0048534//hematopoietic or lymphoid organ development
TCONS_00001535	12.9	13.84	12.69	18.05	13.7	14.53	4.71	6.34	6.15	7.19	7.27	8.73	1495	2060	1655	2364	2096	1832	706.9	732	774.9	1250	1135	1405	Rab31	XP_005515974.1 PREDICTED: LOW QUALITY PROTEIN: ras-related protein Rab-31 [Columba livia]	Cellular Processes	Transport and catabolism	ko04144//Endocytosis	K07891	-	-	-
TCONS_00001538	0	0	0	0	0	0	0.12	0	0.22	0	0	0	0	0	0	0	0	0	17.1	0	26.1	0	0	0	Rab31	EMC84415.1 Ras-related protein Rab-31, partial [Columba livia]	Cellular Processes	Transport and catabolism	ko04144//Endocytosis	K07891	-	-	-
TCONS_00001539	37.58	36	39.66	56.15	48.07	44.32	56.63	55.02	51.18	37.17	28.73	37.25	2407.06	2960.81	2857.48	4062.78	4062.97	3086.71	4698.64	3510.56	3563.08	3569.87	2476.57	3312.22	Vapa	XP_005432111.1 PREDICTED: vesicle-associated membrane protein-associated protein A [Falco cherrug]	Organismal Systems	Digestive system	ko04979//Cholesterol metabolism	K06096	-	-	-
TCONS_00001540	3.43	3.01	3.41	2.57	2.77	3.76	2.51	2.17	2.69	1.45	1.57	2.2	1062.76	1198.71	1190.29	902.06	1131.9	1269.17	1008.48	669.16	906.5	673.43	653.51	949.1	Vapa	XP_018764381.1 PREDICTED: vesicle-associated membrane protein-associated protein A [Serinus canaria]	Organismal Systems	Digestive system	ko04979//Cholesterol metabolism	K06096	-	-	-
TCONS_00001541	0.22	0.21	0.29	0.94	0	0	0	0.27	0	0.29	0.23	0	51.01	62.9	75.76	247.5	0	0	0	62.81	0	102.92	71.5	0	Vapa	XP_018764381.1 PREDICTED: vesicle-associated membrane protein-associated protein A [Serinus canaria]	Organismal Systems	Digestive system	ko04979//Cholesterol metabolism	K06096	-	-	-
TCONS_00001545	4.59	4.89	4.91	4.24	4.11	4.41	3.68	3.92	3.68	3.58	3.46	5.34	553.62	757.56	666.73	577.87	654.6	578.88	575.02	471.32	483.09	648.01	562.21	895.37	Napg	XP_005514090.1 PREDICTED: gamma-soluble NSF attachment protein [Columba livia]	-	-	-	-	-	-	-
TCONS_00001561	4.16	4.17	4.48	5.8	4.7	5.81	7.29	6.42	5.42	7.87	7.17	10.5	370.07	475.78	448.51	583.22	551.31	562.42	840.31	568.45	524.47	1050.09	858	1296.9	IMPA2	EMC78298.1 Inositol monophosphatase 2, partial [Columba livia]	Metabolism;Environmental Information Processing	Global and overview maps;Carbohydrate metabolism;Signal transduction	ko01100//Metabolic pathways;ko04070//Phosphatidylinositol signaling system;ko00562//Inositol phosphate metabolism	K01092	-	-	-
TCONS_00001567	0	0.22	0	0	0	0	0	0	0.63	0.5	1.06	0	0	10.83	0	0	0	0	0	0	26.14	28.25	54.4	0	-	XP_013226454.1 PREDICTED: tubulin beta-6 chain [Columba livia]	Cellular Processes;Human Diseases	Transport and catabolism;Infectious diseases;Cellular community - eukaryotes	ko04145//Phagosome;ko04540//Gap junction;ko05130//Pathogenic Escherichia coli infection	K07375	GO:0015630//microtubule cytoskeleton;GO:0031988//membrane-bounded vesicle;GO:0032991//macromolecular complex;GO:0043231//intracellular membrane-bounded organelle	GO:0005198//structural molecule activity;GO:0017111//nucleoside-triphosphatase activity;GO:0032550//purine ribonucleoside binding	GO:0043623//cellular protein complex assembly;GO:0044763//single-organism cellular process
TCONS_00001569	4.47	3.26	4.72	3.21	2.54	2.29	1.68	2.57	2.96	8.33	6.86	6.86	389.55	365.51	463.7	316.71	292.36	217.28	189.88	223.39	280.57	1089.59	805.95	830.92	slmo	XP_017674954.1 PREDICTED: PRELI domain containing protein 3A isoform X1 [Lepidothrix coronata]	-	-	-	-	GO:0043231//intracellular membrane-bounded organelle	-	-
TCONS_00001575	0.83	0.54	0.37	0.73	0	0.25	0.75	0.41	0	0	0	0.3	27.14	22.57	13.6	26.88	0	9.04	31.89	13.44	0	0	0	13.65	SEH1L	EMC78290.1 Nucleoporin SEH1, partial [Columba livia]	Genetic Information Processing;Environmental Information Processing	Translation;Signal transduction	ko04150//mTOR signaling pathway;ko03013//RNA transport	K14299	-	-	GO:0000070//mitotic sister chromatid segregation;GO:0001816//cytokine production;GO:0006997//nucleus organization;GO:0008608//attachment of spindle microtubules to kinetochore;GO:0042742//defense response to bacterium
TCONS_00001576	19.8	26.97	27.12	27.84	31.62	29.87	32.66	30.36	24.98	19.89	20.59	27.61	526.78	921.55	811.64	836.88	1110.18	864.29	1125.62	804.76	722.5	793.68	737.24	1019.81	SEH1L	XP_008503792.1 PREDICTED: nucleoporin SEH1 [Calypte anna]	Environmental Information Processing;Genetic Information Processing	Signal transduction;Translation	ko04150//mTOR signaling pathway;ko03013//RNA transport	K14299	-	-	GO:0000070//mitotic sister chromatid segregation;GO:0001816//cytokine production;GO:0006997//nucleus organization;GO:0008608//attachment of spindle microtubules to kinetochore;GO:0042742//defense response to bacterium
TCONS_00001577	1.94	1.99	3.61	1.35	0.48	0.31	0.24	1.31	1.47	0.41	0.8	0.5	57.1	75.16	119.13	44.8	18.56	9.91	9.28	38.18	46.93	18.21	31.48	20.32	SEH1L	XP_008503792.1 PREDICTED: nucleoporin SEH1 [Calypte anna]	Environmental Information Processing;Genetic Information Processing	Signal transduction;Translation	ko04150//mTOR signaling pathway;ko03013//RNA transport	K14299	GO:0005815//microtubule organizing center	-	GO:0000070//mitotic sister chromatid segregation;GO:0001816//cytokine production;GO:0006461//protein complex assembly;GO:0006997//nucleus organization;GO:0008608//attachment of spindle microtubules to kinetochore;GO:0042742//defense response to bacterium
TCONS_00001579	0.29	0.78	0.48	0.33	0.33	0.32	0.45	0.17	0.57	0	0.25	0.47	7.5	26	14.14	9.75	11.32	9.09	15	4.42	16	0	8.66	17	-	-	-	-	-	-	-	-	-
TCONS_00001581	0.72	0.6	0.73	0.68	0.66	0.54	0.46	0.41	0.45	0.44	0.35	0.51	145.92	156.54	166.96	156.41	177.64	119.39	121.99	82.15	98.15	135.26	95.47	143.18	CEP192	XP_005514082.1 PREDICTED: centrosomal protein of 192 kDa [Columba livia]	-	-	-	-	-	-	-
[truncated: 32,294 more rows]

## Sheet: miRNA
id	length	seq	total	E8-1_count	E8-2_count	E8-3_count	E13-1_count	E13-2_count	E13-3_count	D1-1_count	D1-2_count	D1-3_count	D10-1_count	D10-2_count	D10-3_count	E8-1_TPM	E8-2_TPM	E8-3_TPM	E13-1_TPM	E13-2_TPM	E13-3_TPM	D1-1_TPM	D1-2_TPM	D1-3_TPM	D10-1_TPM	D10-2_TPM	D10-3_TPM
[truncated: 2,362 more rows]
