# Supplementary material for: Integrated Analysis Reveals a lncRNA–miRNA–mRNA Network Associated with Pigeon Skeletal Muscle Development
Source: Genes (Basel). 2021 Nov 11;12(11):1787. doi: 10.3390/genes12111787 (PMC8625974; doi:10.3390/genes12111787)
Supplement: Supplementary file 1 [file genes-12-01787-s001.zip › genes-1442823-supplementary material/Table S5.xlsx]

## Sheet: DE lncRNA
id	E8-1	E8-2	E8-3	E13-1	E13-2	E13-3	D1-1	D1-2	D1-3	D10-1	D10-2	D10-3
TCONS_00000471	0.16	0	0.03	0.12	0.03	0.03	0.37	0.42	0.25	0	0	0
TCONS_00000473	0.06	0.18	0.23	0	0.04	0	0.38	0.49	0.41	0	0	0
TCONS_00000660	0	0	0	0	0	0	0	0	0	0.4	0.32	0.16
TCONS_00001144	0.17	0.32	0.16	0.61	0.44	0.38	0.67	0.17	0.85	0	0	0
TCONS_00001394	1.24	0.68	0.86	0.9	1	0.95	1.47	1.4	1.14	0.11	0.21	0.24
TCONS_00001438	0.26	0.36	0.07	0.16	0.08	0.05	0.36	0.47	0.1	0	0	0
TCONS_00001658	0.14	0.22	0.12	0.25	0.33	0.39	0.29	0.45	0.3	0.05	0.01	0
TCONS_00001703	0.03	0	0.03	0	0.1	0.06	1.33	1.21	1.82	0	0	0.09
TCONS_00002082	1.39	1.36	0.27	0.64	1.4	0.84	0.05	0.25	0.11	1.97	3	0.8
TCONS_00002118	0.23	0.07	0.21	0.02	0.01	0.04	0.66	0.75	0.62	0.07	0	0.02
TCONS_00002136	0	0.02	0.05	0	0	0	0.26	0.64	0.56	0	0	0.02
TCONS_00002439	1.98	1.64	1.97	5.25	9.84	6.44	4.67	0.53	2.82	0.25	0.02	0
TCONS_00002443	2.49	1.86	1.73	5.23	10.1	9.63	6.23	0.73	3.12	0.13	0.02	0
TCONS_00002445	0.96	0.92	1.56	2.45	2.86	9.04	2.49	0.11	1.4	0.06	0.01	0.01
TCONS_00002462	0.04	0.01	0.05	0.03	0.15	0.05	1.65	3.89	2.59	0.01	0.14	0.16
TCONS_00002933	1.68	2.16	2.36	5.43	5.14	5.05	15.79	11.03	12.12	1.57	2.22	3.07
TCONS_00003037	0	0	0	0	0.07	0	0.02	0	0	0.31	0.49	0.73
TCONS_00003078	0.04	0.27	0.1	0.11	0.15	0.32	0.15	0.74	0.49	0	0	0
TCONS_00003096	0	0.06	0.23	0.05	0.25	0.42	0.41	0.05	0.33	0.01	0	0
TCONS_00003109	0	0	0	0	0	0	0.16	0.53	0.27	0	0	0
TCONS_00003267	0.38	0.27	0.49	1.43	3.42	2.9	6.38	7.18	4.51	0	0	0
TCONS_00003633	0.15	0.2	0	0.27	0.08	0.38	0	0.05	0.23	0.58	1.52	2.94
TCONS_00003639	0.26	0.38	0.09	0.59	0.11	0.55	0.37	0.11	0.26	0.67	1.62	2.76
TCONS_00003971	0.08	0.16	0.11	0.37	0.84	0.29	1.91	3.81	1.49	0.06	0.13	0.06
TCONS_00004016	0	0.14	0.11	0.3	0.12	0	0	0	0	0.05	0.21	0.09
TCONS_00004510	1.69	1.78	2.14	2.74	3.29	3.13	3.29	3.05	3.63	0.49	0.48	0.59
TCONS_00004511	2.36	2.75	2.76	4.15	4.15	4.09	5.54	4.69	5.63	0.79	0.76	1.33
TCONS_00004513	1.24	1.35	0.54	0	0	2.87	0	0	0	0	0	0.53
TCONS_00004515	0.83	1.65	1.7	1.91	2.35	2.68	2.55	3.29	2.49	0.44	0.24	0.68
TCONS_00005079	0	0	0	0.02	0.09	0.05	0.41	0.87	0.18	0	0	0
TCONS_00005080	0.01	0	0	0.04	0.12	0.13	0.49	1.38	0.56	0	0	0.04
TCONS_00005129	0.55	0.19	0.36	0.1	0.21	0.19	0.5	2.74	0.13	0.01	0	0
TCONS_00005237	0.38	0.39	0.41	0.21	0.16	0.31	0.16	0.21	0.48	1.21	0.44	0.62
TCONS_00005636	0	0	0	0	0	0	0.06	0.23	0.14	0.3	0.61	0.82
TCONS_00005935	0	0.71	0.84	0	0	0.21	0	0	0	0	0.32	0.24
TCONS_00005962	1.04	1.95	1.8	3.63	5.23	4.07	18.15	30.47	20.59	49.52	56.45	52.04
TCONS_00006096	0.24	0.39	0.29	0.21	0.11	0.35	0.24	0.19	0.22	0	0	0
TCONS_00006249	0.53	0.47	0.45	0.05	0.11	0.13	0.02	0.04	0.02	0.18	0.11	0.2
TCONS_00006537	0	0	0.06	0.11	0.1	0.12	0.02	0.03	0	0.25	1.37	0.11
TCONS_00007023	0.04	0.11	0.04	0.08	0.11	0.17	0.2	0.33	0.23	0.37	0.51	1.53
TCONS_00007431	0	0	0	0	0.29	0	0	0.61	1.43	0	0	0
TCONS_00007768	0.48	0.39	0.47	0.42	0.43	0.43	2.99	7.97	2.99	0.2	0.47	0.63
TCONS_00007944	0.17	0	0.3	0	0	0.31	0	0	0	0.32	0.75	0
TCONS_00008052	0.24	0.28	0.26	0.46	0.75	0.35	0.35	0.27	0.04	0.01	0	0
TCONS_00008297	0	0.02	0.07	0.11	0	0	0	0.03	0.09	0.67	0.19	0.22
TCONS_00008460	0	0	0	0	0	0	0.48	0.89	0	0	0	0
TCONS_00008709	0.16	0.08	0.03	0	0	0.03	0.23	0.43	0.3	0	0	0
TCONS_00008818	0.3	0.35	0.11	0.28	0.59	0.68	0.16	0.85	0.9	0.01	0.02	0.02
TCONS_00009311	0	0.06	0	0.02	0.19	0.03	0.05	0.71	0.54	0.02	0	0
TCONS_00009339	0.37	0.62	1.81	2.64	1.81	2.34	0	0	0	0.13	0.25	0.04
TCONS_00009554	0.04	0.11	0.03	0.95	0.26	0.54	0.84	3.54	1.52	0	0	0
TCONS_00009555	0	0	0	0	0.56	0.3	0.36	0	1.56	0	0	0
TCONS_00009633	0	0	0	0	0	0	0	0	0	0.25	0.52	0.42
TCONS_00009642	0.53	0.61	0	0.28	0.95	0.57	1	0.59	0.4	1.59	1.86	1.91
TCONS_00009648	0	0	0	0	0.88	0.31	4.34	0.61	8.83	0.11	0	0.01
TCONS_00009651	0.07	0.08	0.1	0.98	0.42	0.63	5.78	6.4	6.97	0.49	0.18	0.43
TCONS_00009669	0.39	0.26	0.2	0.06	0.08	0.18	0.12	0.05	0.23	0.66	0.5	0.34
TCONS_00009861	0.12	0.05	0.03	0.03	0.03	0.02	0.89	1.78	1.91	0.13	0.1	0.03
TCONS_00009962	0	0	0	0	0.03	0.03	0.16	0.32	0.29	0	0	0
TCONS_00009966	0	0	0	0.24	0	0	0	0	0	0.35	0.73	0.33
TCONS_00010262	0.36	0.6	0.52	0.3	0.3	0.46	0.22	0.24	0.47	0.01	0.01	0.02
TCONS_00010637	0.33	0.05	0	0.49	0.28	0.74	0.29	0.15	0.42	3.82	0.63	0.46
TCONS_00010786	0.3	0.12	0.14	0	0.02	0.12	0	0	0	0.1	0.38	0.26
TCONS_00010790	0.51	0.15	0.18	0.15	0.06	0.05	0.07	0.08	0.07	0.08	0.51	0.57
TCONS_00010791	0.06	0.12	0.21	0.02	0.03	0.07	0	0.02	0.05	0.14	0.82	0.57
TCONS_00011617	0	0.17	0.06	0.65	0.55	0.62	0.78	1.14	1.5	0	0	0.02
TCONS_00012459	0.83	0	0	0	0	0	2.12	0.89	3.48	0.17	0	0
TCONS_00012466	0.8	1.2	1.02	0.22	0.19	0.1	0.15	0.23	0.18	0.01	0.03	0.02
TCONS_00012636	0.54	0.49	0.12	0.4	1.2	0.87	12.35	8.44	8.32	0.84	0.47	0.75
TCONS_00013055	0.02	0	0	0	0.01	0.01	0.01	0	0.01	1.05	0.83	0.67
TCONS_00013295	0.94	0.4	0.95	0.42	0.46	0.37	0.27	0.07	0.24	0.01	0	0
TCONS_00013490	1.1	0.15	0	0	0	0.43	2.33	0	0	0	0	0
TCONS_00015122	0.24	0.42	0.64	0.37	0.63	0.54	0.78	0.7	1.1	0.01	0	0
TCONS_00015123	0.76	0.6	0.81	0.59	0.42	0.66	0.33	0.29	0.74	0	0.02	0.01
TCONS_00015591	0.55	0.25	0.49	0.41	0.32	0.23	0.19	0.34	0.2	0.84	0.76	1.46
TCONS_00015635	0	0	0.32	0	0	0	1.98	0	0.91	0	0	0
TCONS_00015701	0	0	0	0	1.47	0	0	0	0	0	1.7	1.48
TCONS_00015745	0.08	0.04	0.02	0.11	0.04	0.17	0.89	0.32	0.76	0	0	0.01
TCONS_00015863	0.41	0.32	0.58	0.16	0.32	0.4	0.32	0.14	0.31	0.99	1.14	0.41
TCONS_00016218	0.41	0.25	0.66	0.46	0.46	2.3	0.32	1.53	3.73	0.1	0.14	0.11
TCONS_00016500	0.07	0.38	0	0	0.19	0	0.16	0.25	0	0.66	1.83	0.53
TCONS_00016504	0	0	0	0	0	0	0	0	2.42	0	0	0
TCONS_00017021	0.43	0	0	0.34	0.2	0.29	0	0	0	0	0.37	0.42
TCONS_00017592	0	0	0.19	0.26	0.16	0.61	0.66	0.85	0.25	0	0	0
TCONS_00018078	0	0	0	0	0	0	0.06	0.26	0.24	0	0	0
TCONS_00018379	0.57	0.89	1.13	0.75	0.5	1.15	0.88	0.93	0.76	0.08	0.16	0.09
TCONS_00019102	0.13	0.16	0.18	0.36	0.36	0.66	0.11	0.07	0.12	0	0	0
TCONS_00019476	0.12	0.07	0.08	0.94	0.47	1.36	0.09	0.27	0.46	0	0	0
TCONS_00019529	0.4	0.21	0.22	7.59	10.33	11.21	32.39	43.34	45.31	0.98	2.09	1.26
TCONS_00019706	0.61	0.21	0.36	0.21	1.3	0.66	7.97	4.73	3.48	0.4	0.02	0.31
TCONS_00019839	1.06	1	1.68	1.35	1.7	1.6	0.72	1.26	1.11	4	2.51	2.1
TCONS_00019938	0	0	0.02	0	0.02	0.04	0.25	0.64	0.38	0	0	0
TCONS_00020010	0.13	0	0	0	0	0.07	0	0	0	0	0.36	0
TCONS_00020334	0.12	0.02	0.03	0.19	0.12	0.14	0.02	0.06	0.09	0.17	0.3	0.76
TCONS_00020505	0	0.08	0.09	0.02	0	0.02	0.02	0	0	0.19	0.27	0.06
TCONS_00020538	0	0	0	0	0	0	0	0	0	0.03	0.37	0
TCONS_00020571	0	0.01	0	0.03	0.07	0.1	0.31	0.35	0.1	0.79	0.56	0.88
TCONS_00020696	0	0	0	0	0	0	0	0.01	0.02	1.14	0.08	0.56
TCONS_00020810	1.46	1.87	1.39	1.28	0.84	0.61	0.16	0.19	0.41	0	0	0
TCONS_00020924	0	0	0	0	0	0	0	0	0	0.04	0.23	1.15
TCONS_00020925	0	0	0	0	0	0	0	0	0	0.05	1.01	0
TCONS_00021057	0	0.08	0	1.72	0	0.06	0	2.91	0	0	0	0
TCONS_00021433	0.24	0.2	0.22	0.07	0.1	0.1	0.23	0.22	0.2	0.55	0.57	0.77
TCONS_00021467	0	0.05	2.03	0	0	0	0	0	0	0.43	0.69	0
TCONS_00021557	0.03	0.04	0.05	0.03	0	0.03	0	0	0	0	0.63	0
TCONS_00021657	0	0	0	0	0	0.17	0.1	0.83	0.25	0	0	0.01
TCONS_00021850	0.04	0	0.04	0	0.06	0.42	0.13	0.13	0.15	0.75	0.37	0.79
TCONS_00022129	0.03	0.03	0.03	0	0	0	0	0	0	0.39	0.18	0.05
TCONS_00022172	0.07	0	0.06	0	0	0	0	0	0	1.23	0.21	0.86
TCONS_00022732	0.53	0.2	0.3	0	0	0	0	0	0	0.54	0.21	0
TCONS_00022815	0	0.03	0.01	0.06	0.09	0.11	0.47	2.09	1.35	0.02	0	0.1
TCONS_00022838	1.14	1.25	0.75	1.25	1.33	2.1	3.22	8.24	3.65	0.02	0.04	0.1
TCONS_00022839	1.73	2.85	1.93	2.05	2.09	3.01	2.39	5.96	3.4	0.09	0.04	0.07
TCONS_00023228	0.53	0.77	0.88	0.51	0.4	0.45	1.99	0.65	2.82	0.18	0.09	0.25
TCONS_00023546	2.26	1.63	1.43	2	1.1	1.19	0.75	0.97	0.15	2.15	3.12	3.25
TCONS_00024090	0.16	0.21	0.16	0.01	0.09	0.05	1.37	2.34	2.74	0.24	0.13	0.2
TCONS_00024656	0.19	0.04	0.25	0.15	0.2	0.09	0.09	0.02	0.11	0.49	0.8	0.51
TCONS_00024676	0	0	0.12	0.04	0.07	0	0	0	0	0.14	0.64	0.38
TCONS_00024688	0	0.05	0	0	0	0	0	0	0	0.05	0.66	0.45
TCONS_00024693	0	0.02	0.04	0	0	0	0	0	0.04	0.22	0.37	0.26
TCONS_00024762	0.63	0.85	0.73	0.49	0.34	0.22	0.05	0.22	0.29	0	0	0
TCONS_00025499	1.73	1.92	2.85	3.23	3.76	4.26	15.37	8.86	13.02	1.76	1.85	1.11
TCONS_00025505	0.61	0.64	1.2	2.14	3.42	3.83	7.28	7.33	5.95	1.37	0.78	0.94
TCONS_00025517	1.12	0.42	1.11	2.08	2.13	2.23	7.34	5.55	7.92	0.58	0.69	0.69
TCONS_00025584	0.34	0.37	0.82	0.76	1.19	1.99	3.94	2.79	4.04	0.16	0.2	0.25
TCONS_00025592	0.11	0.17	0.09	0.66	0.64	0.49	1.88	0.64	1.76	0.14	0	0
TCONS_00025873	0.13	0.17	0.3	0.28	0.34	0.14	0.24	0.37	0.32	0	0.03	0
TCONS_00026201	0.54	0.56	0.29	1.11	2.49	1.59	6.53	5.19	6.22	0.32	0.2	0.56
TCONS_00026224	0.09	0.07	0.1	0.32	0.34	0.36	0.75	0.52	0.78	0.06	0.12	0.09
TCONS_00026226	0.2	0.13	0.19	0.69	0.66	0.81	1.82	1.34	1.96	0.25	0.28	0.28
TCONS_00026527	0	0.02	0.04	0.03	0.28	0.26	10.73	15.95	12.88	0	0.03	0
TCONS_00027226	0	0.27	0	0.46	0.11	0.64	0.23	1.39	0.6	0	0	0
TCONS_00027230	0.21	0.32	0.29	0.59	0.54	0.73	0.46	1.66	1.06	0.03	0.07	0.07
TCONS_00027514	0	0	0	0	0	0.26	0.59	0.53	0	0	0	0
TCONS_00027593	0	0	0	0	0.04	0.05	0.31	1.15	0.27	0	0	0
TCONS_00027610	0.17	0.2	0.26	0.09	0.16	0.13	1.05	1.65	0.9	0.12	0.1	0.08
TCONS_00028255	0	0.04	0	0.11	0	0	0.81	0.54	0.77	0	0	0
TCONS_00028386	0.27	0	0.07	0	0.22	0	0.05	0.01	0	0.26	0.63	0.14
TCONS_00028408	0.39	0.33	0	0.4	0.35	1.42	1.61	1.7	1.21	0.1	0.01	0.1
TCONS_00029061	0.39	0.31	0.61	0	0	0.23	0	0	0	0	0.13	0.22
TCONS_00029105	0.14	0.38	0.37	0.15	0.48	0.7	0	0	0.09	1.05	0.3	0.51
TCONS_00030380	0	0.27	0.16	0.05	0.22	0.27	0.18	0.05	0.18	0	0	0
TCONS_00030382	0	0.01	0	0	0	0.02	0	0	0	0.07	0.1	0.14
TCONS_00030580	0.99	0.68	0.58	0.61	0.55	0.48	0.12	0.19	0.69	1.32	1.18	1.36
TCONS_00030681	17.07	18.62	18.46	19.93	15.26	21.07	28.1	20.32	19.01	54.92	53.12	36.52
TCONS_00030717	0	0	0	0.14	0	0.56	0.18	1.13	0.07	0	0	0
TCONS_00030726	0.06	0.1	0.2	0.14	0.09	0.18	0.35	0.81	0.48	0.04	0.06	0.03
TCONS_00031641	0	0.01	0.06	0.07	0.09	0.05	0.42	0.67	0.74	0.01	0	0.01
TCONS_00031679	0.07	0.09	0.2	0.07	0.13	0.15	0.64	0.22	0.56	0	0	0
TCONS_00031869	0.2	0.17	0.17	0.18	0.21	0.16	0.18	0.17	0.43	1.53	1.19	0.91
TCONS_00031960	9.06	6.58	6.8	5.3	6.36	3.69	2.05	2.54	2.37	0.16	0.1	0.16
TCONS_00031963	7.12	5.76	7.93	4.07	4.92	4.71	1.74	2.48	2.53	0	0.05	0.25
TCONS_00031965	4.93	5.66	5.84	6.14	8.17	2.83	1.68	1.77	1.44	0.13	0.07	0
TCONS_00031986	4.2	2.94	3.8	2.55	3.21	2.49	1.32	1.22	2.1	0.1	0.09	0.31
TCONS_00031997	9.18	4.78	7.87	5.78	5.32	6.37	2.49	2.9	2.38	0.24	0.28	0.27
TCONS_00032132	0	0	0.04	0	0.11	0	1.31	0.67	0.13	0	0	0
TCONS_00032135	0	0	0	0.07	0.01	0	0.32	3.85	1.05	0	0.01	0
TCONS_00032197	0	0.03	0	0	0	0.04	0.03	0.04	0	0.26	0.65	0.41
TCONS_00032360	1.43	1.36	1.39	0.81	0.52	0.55	1.08	0.61	1.29	0.02	0.02	0.07
TCONS_00032872	0.09	0.06	0	0	0	0	0	0	0	0.99	0.64	0.34
TCONS_00032873	0	0.01	0.07	0.01	0.08	0.03	0.28	0.13	0.16	0.44	0.5	0.85
TCONS_00032948	0	0.03	0	0	0.02	0.02	1.27	0.74	0.76	0.01	0	0
TCONS_00032949	0	0.04	0	0	0.11	0	0	5.58	0	0	0.02	0
TCONS_00033695	0.36	0	0.56	1.42	0.96	1.52	0.5	0.72	0.63	0	0	0
TCONS_00033772	2.04	2.21	2.02	8.67	7.49	6.32	2.89	3.53	3.69	0.06	0.02	0.09
TCONS_00033775	1.19	1.94	1.9	6.6	5.92	3.08	1.32	1.68	4.27	0	0	0.14
TCONS_00033776	0.72	0	0	0	0	3.61	1.23	1.8	0	0	0	0
TCONS_00034417	0.31	0.16	0.44	0.77	1.03	0.9	5.31	11.35	3.55	0.22	0.05	0.09
TCONS_00035361	0	0	0	0	0	0.01	0	0	0	0.12	0	0.11
TCONS_00035371	1.13	0.99	1.04	0.18	0.12	0.14	0.41	0.43	0.15	0	0	0.01
TCONS_00035435	0.63	0.97	0.27	0	0	0	0.1	0.12	0.07	0	0	0
TCONS_00035581	5.99	5.31	5.91	9.66	10.69	8.73	9.45	6.51	10.43	1.94	0.92	1.88
TCONS_00036467	0.05	0.25	0	0.05	0.12	0.05	0.59	0.38	0.54	0	0	0
TCONS_00037466	0.16	0.09	0.1	0.08	0.19	0.22	0.12	0.31	0.13	0.58	1.05	0.31
TCONS_00037513	0.18	0.25	0.2	0.11	0.23	0.19	2.39	3.76	2.05	0.1	0.14	0.12
TCONS_00037519	0.09	0.17	0.13	0.17	0.14	0.33	1.46	1.73	1.02	0.06	0.05	0.03
TCONS_00037530	0.47	0.31	0.47	0.12	0.2	0.25	1.96	2.74	1.1	0.13	0.05	0.05
TCONS_00037535	0.67	0.63	0.86	0.87	0.99	0.93	1.41	2.06	0.84	0.2	0.11	0.03
TCONS_00037537	0.67	0.51	0.76	0.86	0.72	0.87	1.32	2.04	1.07	0.17	0.05	0.04
TCONS_00037539	0.5	0.46	0.74	0.53	0.7	0.7	0.97	1.45	0.67	0.1	0.04	0.04
TCONS_00037543	0.52	0.45	0.66	0.38	0.78	0.48	0.58	0.89	0.46	0.05	0.03	0.01
TCONS_00037551	0.36	0.72	0.9	1.21	0.55	0.8	1.82	1.39	1.06	0.15	0.08	0.15
TCONS_00037554	0.84	1.17	0.94	0.9	1.09	0.98	2.37	2.01	1.51	0.31	0.07	0.03
TCONS_00037561	1.95	1.45	1.64	2.18	1.56	2.45	3.82	4.44	2.94	0.46	0.26	0.19
TCONS_00037573	1.83	1.15	1.98	2.66	1.8	2.28	3.23	6.01	2.58	0.18	0.17	0.13
TCONS_00038972	0.34	0.94	0.87	0.1	0.53	0.91	0.86	0.48	0.99	0.02	0.07	0
TCONS_00039240	0.02	0.03	0.06	0.1	0.08	0.09	1.28	3.09	2.46	0.34	0.2	0.46
TCONS_00039773	0	0	0	0	0.42	0.17	0.78	0.18	1.25	0	0	0
TCONS_00039882	0	0	0	0	0	0	0	0	0	0.1	0.14	0.06
TCONS_00040508	4.9	4.16	4.95	4.28	4.09	5.12	11.64	10.95	10.9	2.11	1.32	2.16
TCONS_00040767	0.63	0.27	0.48	0.3	0	0.21	0.46	0.2	0.88	0	0	0
TCONS_00041009	0	0	0	0.18	0.12	0	0.51	0.29	0.26	0	0	0.06
TCONS_00041011	0.4	0.24	0.36	0.6	0.48	0.6	0.73	0.63	0.87	0.14	0.03	0.05
TCONS_00041465	0.26	0.1	0.12	0.17	0.23	0.26	0.49	0.46	0.5	0.07	0.09	0.05
TCONS_00042644	1.22	1.19	1.71	1.44	0.47	0.98	0	0	0	0	0.79	0.44
TCONS_00042710	0.52	0.3	0.48	1.36	1.62	2.17	4.45	6.35	7.67	0.51	0.57	0.87
TCONS_00042714	0.95	0.77	1.31	2.92	3.44	4.59	12.97	20	15.93	0.35	0.17	0.62
TCONS_00042715	0.84	0.62	1.05	3.02	3.89	4.99	13.33	16.45	15.75	0.28	0.06	0.64
TCONS_00042747	0.48	0.34	0.48	0.65	0.64	0.63	0.09	0.13	0.08	0.88	0.11	0.21
TCONS_00042853	0.26	0.08	0	0.09	0.1	0.11	0.5	0.42	0.39	0.94	0.87	2.19
TCONS_00042960	0	0	0	0	0	0	0	0.22	0	0.56	0.98	0.57
TCONS_00043006	0	0.13	0	0.45	0.23	0.08	1.96	1.57	1.46	0	0	0
TCONS_00043008	0.18	0.13	0.14	0	0.34	0.18	0.36	0.95	0.73	0.02	0.05	0.03
TCONS_00043448	0.01	0	0	0.07	0.07	0.05	3.43	0.23	3.47	0	0.04	0.04
TCONS_00043535	0	0.43	0	0.48	0.71	0.19	1.87	1.17	1.69	0.38	0.15	0.08
TCONS_00043537	0.45	0	0.21	1.13	0.84	1.45	0.29	1.6	1.75	0	0	0.07
TCONS_00043743	0.13	0.1	0.2	0.14	0.16	0.07	0.3	1.41	0.34	0	0.02	0
TCONS_00043824	0.53	0.41	0.52	5.1	7.36	9.21	0.84	1.18	0.99	0.01	0	0
TCONS_00044184	0.05	0.17	0.05	0.43	0.02	0	0.36	0.71	0.35	1.25	0.59	2.89
TCONS_00044703	1.36	0.89	1.92	0.24	0.14	0.22	0.22	0.4	0.32	0	0.01	0.03
TCONS_00044910	0.3	0.04	0.12	0.07	0	0.08	0.25	0.22	0.09	0	0	0
TCONS_00045057	0.28	0.06	0.05	0.29	0	0	0.12	0.41	0.03	0	0	0
TCONS_00045158	0.46	0.57	0.44	0.35	0	0.28	0.19	0.24	0.34	0.63	0.58	0.59
TCONS_00045327	0.93	1.06	0.72	0.73	0.56	0.47	0.4	0.32	0.32	0.04	0	0.03
TCONS_00045744	0.27	0.14	0.12	0.07	0.06	0.05	0.08	0.81	0.61	0	0.04	0
TCONS_00046677	0.13	0.12	0.05	0.07	0.12	0.24	0.2	0.35	0.1	0.89	0.55	1.57
TCONS_00046930	0	0.03	0.2	0.39	0.57	0.41	1.92	0.63	0.66	0	0.03	0.03
TCONS_00047165	0.14	0.11	0.31	0.12	0.21	0.32	0.64	1.53	1.46	0	0.05	0.1
TCONS_00047169	0.22	0.13	0.32	0.28	0.25	0.42	0.57	1.38	2.3	0.11	0.15	0.15
TCONS_00047825	0	0	0.32	0.28	0.02	0.14	0.17	0.06	0.07	0.41	0.44	0.43
TCONS_00047939	1.16	1	1.25	1.39	1.17	1.37	1.42	1.23	0.71	0.09	0.19	0.19
TCONS_00048434	0.08	0.09	0	0.24	0	0	0	0.74	0.41	0	0	0
TCONS_00048830	0.17	0.02	0	0.21	0.09	0.12	0.62	0.55	0.4	0	0	0
TCONS_00049265	2.86	3.3	3.26	3.53	3.28	3.9	1.31	1.94	2.17	0.21	0.32	0.23
TCONS_00049875	0.06	0.03	0.06	0.01	0.02	0.02	0.95	4.38	0.94	0	0.01	0
TCONS_00049993	0.7	0.54	0.42	0.24	0.29	0.37	0.98	0.68	1.03	0.04	0.14	0.05
TCONS_00050022	0	1.82	0.8	0.38	0.96	0	0	0	0.81	0	0	0
TCONS_00050400	1.18	0.71	0.61	2.81	3.25	3.75	3.15	5.35	5.28	0.49	0.45	0.57
TCONS_00050531	0.21	0.21	0.28	0.08	0.31	0.16	3.63	8.82	3.76	0.45	0.63	0.71
TCONS_00050587	2.86	2.56	3.09	1.81	1.77	2.12	2.14	1.81	1.8	3.63	3.66	7.03
TCONS_00050888	0.22	0.13	0.14	0.46	0.79	1.89	0.84	0.36	0.85	2.04	2.45	1.23
TCONS_00051002	0	0	0.02	0	0	0	0.27	0.19	0.04	1.36	1.22	1.32
TCONS_00051812	0.44	0.21	0.56	0.72	0.31	0	0	0	0	0.07	0.03	0.09
TCONS_00051839	0.99	0.33	0.64	1.51	0.21	0	0.6	0	0.62	0.02	0	0
TCONS_00051998	0.08	0.06	0.02	0.04	0.18	0.19	0.48	0.26	0.29	0.81	1.28	1.44
TCONS_00051999	0	0.07	0.08	0.08	0.21	0	0.14	0	0	0.55	1.15	0.65
TCONS_00052000	0.06	0	0.13	0	0.09	0.13	0.38	0.18	0.3	1.07	0.98	1.27
TCONS_00052022	0	0.1	0.07	0	0.09	0.08	0.03	0.13	0.04	0.42	0.43	0.63
TCONS_00052288	0.04	0.02	0.03	0.01	0.03	0.07	0.44	0.47	1.04	0	0	0.01
TCONS_00052293	0.04	0.02	0.03	0.15	0.14	0.17	1.12	0.81	1.05	0.02	0.05	0.07
TCONS_00052833	0.15	0.33	0.26	0.14	0.28	0.16	2.07	1.78	2.45	0.12	0.09	0.14
TCONS_00052903	0.08	0.43	0.64	0.12	0.02	0.07	0.1	0.59	0.1	0	0	0
TCONS_00053017	0.1	0.43	0.17	0.48	2.17	1.51	1.71	3.07	6.21	0.22	0.07	0.39
TCONS_00053218	0.85	0.99	0.57	0	0.26	0.51	0.13	0.21	0.19	0	0	0
TCONS_00053329	0.3	0.23	0.13	0.02	0.06	0.02	0.03	0	0.02	0.75	0.12	0.56
TCONS_00053576	0	0	0	0	0	0	0.75	0.49	0	0	0	0
TCONS_00053769	0	0	0	0.15	0	0	0.9	1.18	0.85	0	0.06	0
TCONS_00054259	0	0	0	0	0.4	0	1.52	0	0.84	0	0	0
TCONS_00054722	0.28	0	0.08	0	0.07	0.35	0	0	0	0.28	0.29	0.07
TCONS_00054949	1.41	0	0	0	0	1.66	0.91	0	0	0	0	0
TCONS_00055016	0.39	0.44	0.45	0.27	0.25	0.3	0.49	0.29	0.17	1.1	1.39	1.11
TCONS_00055249	0	0	0.06	0	0.4	0.6	0.19	0.72	0.23	2.54	2.58	0.39
TCONS_00055434	0.02	0.03	0	0.03	0.01	0.02	0.05	0.02	0.09	0.66	0.12	0.94
TCONS_00055542	0.39	0.24	0.33	0.41	0.14	0.41	0.3	0.14	0.23	0.01	0.01	0.01
TCONS_00055554	0.19	0.16	0.23	0.05	0.12	0.07	0.18	0.13	0.08	0.97	0.38	0.48
TCONS_00055555	0.42	0.23	0.43	0.22	0.11	0.06	0.11	0.06	0.26	0.67	0.48	0.35
TCONS_00055700	0.19	0.31	0.49	0.26	0.21	0.16	0.82	0.81	0.88	0.11	0.05	0.12
TCONS_00055777	4.22	2.59	3.68	0.11	0.03	0.11	0.05	0.08	0.19	0	0.01	0
TCONS_00056507	2.46	0.69	1.56	0	0	0	0.09	1.34	1.09	0	0	0
TCONS_00056626	0.19	0.21	0.23	0.24	0.31	0.16	0.52	2.6	0.44	0.01	0.03	0.02
TCONS_00056629	0.31	0.25	0.26	0.16	0.18	0.25	0.38	1.94	0.44	0.01	0.01	0.03
TCONS_00056636	0.14	0.16	0.2	0.21	0.39	0.36	1.44	2.66	0.73	0.07	0.03	0.12
TCONS_00056638	0.21	0.24	0.41	0.35	0.55	0.63	2.75	4.92	1.13	0.15	0.06	0.15
TCONS_00056641	0.09	0.09	0.41	0.26	0.34	0.44	1.73	2.94	0.82	0	0	0.04
TCONS_00057292	0	0	0.4	1.01	0	0	0	0	0	1.45	0	0
TCONS_00057443	0.1	0.02	0	0.02	0.04	0.05	0	0	0	0.46	0.43	0.62
TCONS_00058059	3.98	3.74	4.43	5.55	6.98	5.54	2.14	2.12	2.89	0.48	0.25	0.23
TCONS_00058068	4.77	5.01	5.03	6.56	9.27	6.77	3.13	2.62	4.22	0.64	0.22	0.28
TCONS_00058221	0	0.17	0.18	0.45	0.4	0.41	2.23	0.94	2.16	6.75	3.92	5
TCONS_00058266	0.88	0.68	0.86	0.56	0.18	0.17	0.94	1.31	2.65	0.16	0.09	0.26
TCONS_00058525	0	0	0	0.02	0.02	0.03	0.03	0.14	0.15	1.32	0.58	0.74
TCONS_00058629	0	0	0	0.61	0	0.71	0	0	0	0	0.85	0
TCONS_00058833	0	0.03	0.39	0.57	0.35	0.14	0.31	0.36	0.44	0	0	0
TCONS_00059897	0	0	0.08	0	0	0	0	0	0	0.17	0.32	0.31
TCONS_00059950	0.19	0.34	0.44	1.08	2.04	0.68	0.09	2.33	0.39	0.02	0.07	0.04
TCONS_00059969	0	0.09	0.76	0.05	0.04	0.1	0	0	0	0.25	0.75	0
TCONS_00060137	0.16	0	0	0.02	0.15	0	0	0	0	0	0.36	0.08
TCONS_00060317	0.08	0.09	0.07	0.07	0.38	0.17	0.75	3.39	4.04	0.04	0.15	0.04
TCONS_00060320	0.13	0.11	0.06	0.06	0.1	0.22	1.28	3.21	4.62	0.02	0.03	0.12
TCONS_00061798	0	0	0	0	0	0	0.02	0.11	0	1.54	0.31	0.89
TCONS_00061802	0	0	0	0	0	0	0	0.04	0	0.26	0.6	0.74
TCONS_00061805	0	0	0	0	0	0	0	0	0	0.85	1.15	0.26
TCONS_00062215	0	0	1.06	2.92	0.14	1.87	1.21	2.62	1.22	0	0	0
TCONS_00062369	0.35	0.48	0.74	0.36	0.64	0.58	0.25	0.4	0.33	0.05	0.02	0.03
TCONS_00062445	0.64	0.18	0.26	1.61	2.86	1.97	0.67	1.29	1.46	0.2	0.08	0.14
TCONS_00062455	2.64	3.78	4.01	9.34	8.41	7.88	2.21	2.49	2.4	0	0	0
TCONS_00062933	0.48	0.6	0.4	0.68	1.16	1.01	0.41	0.94	0.8	0.09	0.04	0.07
TCONS_00062949	0.25	0.27	0.12	0.3	0.95	0.86	0.3	1.05	0.29	0.02	0	0
TCONS_00063105	0	0	0	0.14	0.03	0.11	0	0	0	0.07	0.34	0.14
TCONS_00063224	0.06	0.06	0.04	0.05	0.07	0.02	0.4	0.38	0.47	1.14	0.53	1.1
TCONS_00063436	0.32	0.07	0	0.33	0.07	0.44	0	0	0.14	1.13	0.39	0.2
TCONS_00064442	0.17	0	0.17	0.29	0	0.22	0.45	0.53	0.3	0	0	0.01
TCONS_00064505	0.06	0.11	0.08	0.04	0.25	0.07	0.28	0.25	1.49	0	0.01	0
TCONS_00064507	0	0	0.02	0.1	0.14	0.02	0.31	0.16	1.27	0	0	0
TCONS_00064973	0.04	0	0.02	0.06	0.16	0.03	0.01	0	0.13	0.84	0.46	0.14
TCONS_00064993	0.12	0.18	0.34	0.63	0.53	0.6	1.21	0.6	0.46	0	0	0.04
TCONS_00064994	0.11	0.18	0.53	0.35	0.6	0.21	0.57	0.26	0.39	0.04	0	0
TCONS_00065187	5.99	5.98	9.52	6.96	6.44	9.54	6.12	6.89	5.45	27.49	32.63	31.03
TCONS_00065906	2.68	1.05	1	1.31	0.89	1.86	0	0	0	0.81	0.84	0.76
TCONS_00065907	0	1.27	1.75	1.3	1.1	0.79	1.65	1.72	1.97	0.09	0	0
TCONS_00066132	0.37	0.29	0.37	1.04	0.81	1.88	3.11	2.12	0.91	0.1	0.28	0.09
TCONS_00066138	0.18	0.1	0.12	0.53	0.32	0.43	1.37	0.84	0.48	0.03	0.1	0.06
TCONS_00066197	0.11	0.11	0.06	0.04	0	0.19	0.15	0.23	0.38	5.23	1.49	2.87
TCONS_00067334	0.05	0	0.05	0	0.12	0.2	0.7	1.18	2.07	0	0	0.15
TCONS_00067447	1.09	0.81	0.75	0.32	0.28	0.39	0.22	0.28	0.41	0.02	0	0
TCONS_00067455	0.78	0.6	0.62	0.24	0.11	0.17	0.11	0.07	0.28	0	0	0
TCONS_00068796	0.49	0.15	0.17	0.1	0	0.17	0.06	0.26	0.16	0	0	0
TCONS_00068875	0	0	0	0	0	0	0.22	0.08	0.17	0	0	0
TCONS_00069007	0.21	0.56	0.22	0.27	0.9	0.59	0.64	0.39	0.29	1.38	1.19	0.95
TCONS_00069089	0.97	0.71	1.63	1.97	3	4.36	2.83	4.37	4.47	0.23	0.17	0.49
TCONS_00069100	1.31	1.41	2.03	4.21	5.54	5.06	5.47	5.05	7.39	0.73	0.27	0.55
TCONS_00069101	0.99	0.64	1.1	2.55	3.06	3.26	2.1	1.65	3.48	0.16	0.06	0.12
TCONS_00069141	3.92	3.34	3.98	5.01	4.37	4.64	5.77	10.32	7.82	1.47	1.37	1.7
TCONS_00069507	0	0	0	0	0	0.21	0	0	0	0.65	0.16	0
TCONS_00069708	0	0	0.29	0	0	0	0.16	0.16	0.12	0	0	0
TCONS_00069806	0	0	0	0	0	0.1	0	0	0	1.14	0	0.53
TCONS_00070001	0.19	0.24	0.41	0.16	0.19	0.27	0.2	0.08	0.19	0.65	0.44	0.28
TCONS_00070347	0.45	0.35	0.62	0.04	0.08	0.14	0.77	0.6	0.97	3.88	3.76	5.25
TCONS_00070415	0	0.05	0.05	0.02	0.17	0	0.09	0.15	0.25	0	0	0
TCONS_00071134	3.44	2.25	4.04	2.58	3.09	2.32	1.24	0.9	1.2	2.04	3.51	2.14
TCONS_00071652	0	0.01	0.07	0.01	0	0.05	0.06	0.07	0.08	0.37	0.64	0.25
TCONS_00072065	0.16	0.07	0.45	0.05	0.03	0.03	0.33	0.31	0.29	0.79	1.51	0.72
TCONS_00072067	0.24	0.06	0.34	0.05	0.04	0.03	0.17	0.17	0.31	0.75	0.62	0.58
TCONS_00072073	0.4	0.15	0.19	0.11	0.03	0.12	0.69	0.47	0.53	0.96	1.44	1.15
TCONS_00072161	0.17	0	0.08	0.02	0.07	0.11	0.08	0.17	0.08	0.61	0.43	0.48
TCONS_00072343	0	0	0.25	0	0.02	0	0.13	0.27	0.08	0	0	0.01
TCONS_00072527	0.31	0.37	0.1	0.15	0.16	0.15	0.32	0.5	0.25	0	0	0
TCONS_00072758	0.08	0.06	0.13	0.85	0.43	1.19	0.28	0.26	0.13	0.02	0.02	0.01
TCONS_00073728	0.15	0.27	0.18	0.15	0.13	0.21	0.16	0.26	0.25	0.77	0.87	1.03
TCONS_00073969	0.17	0.58	0.24	0.56	0.48	1.03	0.25	0.42	0.32	0	0	0.03
TCONS_00074599	0.74	0.86	0.66	0.87	0.79	1.42	1.19	2.6	1.3	9.94	31.09	14.21
TCONS_00075781	33.28	44.6	48.37	39.86	48.72	49.92	59.22	67.57	53.1	136.23	151.13	142.8
TCONS_00075833	0	0	0.01	0.07	0.54	0.66	0.2	0.61	0.81	0.01	0.01	0.01
TCONS_00075950	0.26	0.66	0.08	0.45	0.77	1.02	0.07	0.51	0.23	4.2	1.77	2.02
TCONS_00077870	0	0	0	0	0.35	0.41	0	0	0	0.19	0.95	0.54
TCONS_00077987	0.25	0.71	0	0	0	0.15	0.19	0.06	0.04	0.38	0.04	0.96
TCONS_00078126	0	1.35	0	2.28	0	0	0	0	0	1.19	0	0.73
TCONS_00079393	0.75	0.46	0.43	0.17	0.4	0.03	0.03	0.07	0.1	0.45	0.58	0.46
TCONS_00080117	0	0	0	0	0	0	0	0.25	0.06	0.67	1.11	2.2
TCONS_00080683	0.69	1.31	0.65	0.23	0.18	1	0.52	0.4	0.41	1.22	2.02	1.27
TCONS_00081285	0.63	0.94	0.21	0.4	2.07	2.82	3.05	1.45	5.68	0	0	0
TCONS_00083226	0.11	0	0.41	0.2	0	0.21	0.18	0	0.11	1.83	0.26	1.15
TCONS_00083257	0	0	0	0	0	0	0.15	0.47	0.27	4.78	6.78	3.31
TCONS_00083325	3.46	1.87	0.4	1.2	0.92	1.22	0.84	0.52	0.42	0	0	0
TCONS_00084491	0.2	0.08	0.09	1.92	1.4	1.36	1.81	1.9	2.07	0	0	0
TCONS_00084866	0	0	0	0.39	0.58	0.64	0.74	4.61	2.64	0.09	0	0.05
TCONS_00085289	2.4	1.69	4.46	0.4	1.81	1.47	0.88	0.34	0.84	17.03	11.27	7.72
rna10275	4.84	7.02	5.22	10.38	13.91	11.27	6.4	8.81	5.54	20.5	12.17	19.01
rna10777	0	0	0	0	0	2.43	0	0	0	4.6	1.94	0
rna10986	0	0	0	0.66	0.16	0	0.14	0	0	0.52	0.23	0.62
rna11163	6.98	4.51	4.04	2.19	2.99	3.49	0.31	1.74	0.34	3.86	4.07	2.21
rna11164	9.93	12.18	8.79	8.03	5.02	6.13	1.61	2.34	1.34	4.62	3.68	3.87
rna17230	4.08	2.7	3.99	2.89	3.09	4.87	3.46	4.71	3	14.95	14.39	13.81
rna17232	0.03	0	0.03	0.03	0.1	0	0	0	0	0.63	0.02	0.12
rna18064	9.51	10.7	8.85	8.11	9.34	7.13	10.33	9.37	7.29	24.55	24.86	21.06
rna18076	0.11	0.09	0	0.97	2.16	2.42	3.99	2.54	3.33	0	0.08	0
rna18077	0.61	0.8	0.29	1.23	1.16	1.11	5.65	2.88	2.13	0	0	0
rna18266	0	0	0	0.53	0.46	0.56	2.68	1.82	1.25	13.1	8.08	10.67
rna5865	1.98	1.65	1.19	1.3	1.62	0.94	0.35	0.74	0.86	3.91	3.77	3.91
rna6405	0.29	0.62	0.41	2.08	1.74	1.47	10.87	23.56	7.28	1.05	0.44	0.36
rna6980	0.86	0.83	0.53	1.53	1.48	0.45	6.27	2.44	1.93	0.42	0.21	0.32
rna7076	1.52	1.34	0.97	0.78	0.73	1.09	0.57	0.73	1.03	3.44	2.66	2.23
rna7127	6.5	2.5	4.51	2.38	7.32	4.1	2.25	3.17	5.96	16.92	13.82	15.19
rna7128	0.22	0	0.39	0	0	0.24	0	0	0	0.61	1.1	0
rna8778	0	0.28	1.02	6.28	3.12	2.51	0	0	0	0.23	3.96	0
TCONS_00000075	0	0.1	0	0	0	0	0.97	0.5	0.41	0.04	0.16	0.61
TCONS_00000481	0.29	0.18	0.3	0.47	0.35	0.37	0	0	0.01	0.02	0.02	0
TCONS_00000658	0	0	0	2.14	0	0	0	0	1.7	0	0.55	0
TCONS_00000946	0.33	0.76	0.48	0.03	0.01	0	0	0	0	0.01	0	0
TCONS_00000947	0.71	1.08	0.67	0	0	0.02	0.01	0.02	0.1	0	0	0
TCONS_00000975	0.1	0.02	0.01	0.01	0.07	0.47	0.51	0.04	0.64	0.13	0	0
TCONS_00001187	0.86	0.65	0.69	0.79	0.81	0.91	2.01	1.97	1.59	0.5	0.46	0.9
TCONS_00001338	6.87	7.66	7.35	4.05	3.4	2.61	3.05	2.49	2.7	1.1	0.66	1.12
TCONS_00001339	0	0	0	0	0	1.37	0	0.34	0.16	0	0.07	0
TCONS_00001386	0	0	0	0	0.74	0	1.38	1.21	0.55	1.49	0.46	0.47
TCONS_00001387	1.94	2.45	2.36	10.26	11.21	11.66	28.09	30.99	33.11	5.98	9.2	16.56
TCONS_00001388	2.67	3.16	3.22	7.29	7.36	8.32	18.3	18.82	31.14	14.69	16.74	20.12
TCONS_00001395	0.45	0.54	0.52	1.51	1.43	1.45	3.27	3.45	3.07	2.76	6.12	3.94
TCONS_00001553	1.42	1.55	1.67	0.99	0.8	1.19	0.39	0.43	0.58	0.29	0.15	0.3
TCONS_00001557	1.02	1.16	0.98	0.69	0.61	0.8	0.31	0.27	0.41	0.17	0.11	0.17
TCONS_00001719	0.79	0.42	0.41	0.27	0.33	0.14	0.02	0.02	0.02	0	0	0
TCONS_00001747	0.83	0.69	0.79	0	0.02	0	0	0	0.03	0.04	0	0
TCONS_00002225	0.76	0.67	0.96	0.03	0.01	0.02	0	0	0.03	0	0	0
TCONS_00002236	0.22	0.27	0.34	0	0	0	0	0	0	0.01	0	0
TCONS_00002346	0.28	0.3	0.34	0.46	0.5	0.5	0.58	0.72	1.11	0.45	1.02	1.06
TCONS_00002450	0	0.09	0.05	0	0	0	1.07	13.37	2.1	2.72	0.04	0
TCONS_00002455	0	0	0	0	0	0	0	3.13	0.32	0.12	0	0
TCONS_00002459	0	0	0	0	0.06	0	0.76	15.77	6.55	1.49	0	0
TCONS_00002628	1.35	1.29	1.37	0.98	0.88	0.63	0.37	0.65	0.6	0.34	0.52	0.36
TCONS_00002693	0.45	0.53	0.32	0.01	0	0.06	0.01	0	0.08	0.01	0	0
TCONS_00002694	1.18	0.62	1.28	0	0.01	0	0	0.04	0	0	0.03	0
TCONS_00002707	0.46	0.3	0.35	0.03	0.13	0.32	0	0	0	0	0.03	0
TCONS_00002888	2.02	2.33	2.19	4.14	2.55	4.52	0.43	0.84	0.89	0.18	0.23	0.08
TCONS_00002922	0.64	0.71	0.86	1.55	1.67	1.67	2.09	2.96	2.35	0.34	0.52	0.58
TCONS_00002985	0.7	0.45	0.45	0.24	0.35	0.28	0.17	0.05	0.06	0.03	0.02	0.02
TCONS_00003006	0.92	0.79	1.04	0.46	0.49	0.63	0.37	0.37	0.25	0.21	0.24	0.33
TCONS_00003098	0.18	0.18	0.3	0.01	0.05	0.1	0.01	0.03	0.01	0.08	0.03	0
TCONS_00003307	0.66	0.62	0.69	0.37	0.36	0.51	0.18	0.14	0.1	0.04	0.04	0.07
TCONS_00003349	0.46	0.44	0.48	0.02	0.45	0.14	0.02	0	0	0.07	0	0.09
TCONS_00003373	0.23	0.59	0.23	0	0.06	0.05	0	0	0	0.03	0	0
TCONS_00003428	3.06	2.94	2.77	3.47	2.17	2.96	0.84	0.92	0.54	0.32	0.37	0.48
TCONS_00003543	1.54	1.17	1.38	0.34	0.17	0.28	0.14	0.22	0.21	0.06	0.02	0.01
TCONS_00003981	0	0	0	0	0.21	0.32	0.27	0.4	0.61	0	0	0
TCONS_00004015	0.22	0.62	0	0	0.05	0.14	0	0	0	0	0	0
TCONS_00004087	0.16	0.14	0.1	0.35	0.21	0.46	0.62	0.71	1.08	0.13	0.26	0.33
TCONS_00004102	1.27	1.09	1.45	0.32	0.25	0.43	0.02	0.04	0.07	0	0	0
TCONS_00004131	1.12	0.26	0.46	0	0	0	0.11	0.03	0.05	0	0	0.02
TCONS_00004144	0.57	0.19	0.21	0	0	0	0	0	0	0	0	0
TCONS_00004151	0.28	0.69	0	0	0	0.52	0	0	0	0	0	0
TCONS_00004514	1.24	0.45	1.36	3.34	3.63	0.48	3.34	2.93	3.93	0.77	0.9	0.53
TCONS_00004638	3.37	2.9	3.19	2.75	1.8	2.53	1.07	1.23	0.93	1.16	1.04	1.33
TCONS_00004715	0.28	0.18	0.1	0.39	0.31	0.28	0.91	4.37	0.52	0.75	0.4	0.49
TCONS_00004720	0	0	0	0	0	0.22	0.36	1.52	0	0	0.06	0
TCONS_00005394	0	0	0	0	0.1	0	0.16	0.81	0.43	0	0.05	0.05
TCONS_00005422	2.92	2.56	2.98	2.25	2.4	2.68	0.67	0.75	0.34	0.37	0.42	0.49
TCONS_00005639	0	0	0	0.02	0.2	0.02	0.22	0.87	0.17	0.18	0.2	0.15
TCONS_00005934	0.49	0.18	0.08	0.23	0.1	0	0	0	0	0.06	0	0
TCONS_00005964	0.98	0.94	0.97	3.18	4.81	3.95	13.5	14.25	15.98	10.43	10.19	14.57
TCONS_00005975	0.09	0.18	0.15	0.55	0.41	0.1	0.72	0.74	1.02	0.47	0.15	1.04
TCONS_00005976	0.53	0.26	0.36	0.03	0.01	0.05	0.01	0.02	0	0	0	0.01
TCONS_00006029	0.07	0.12	0.08	0.33	0.21	0.34	0.12	0.38	0.4	0.01	0.02	0.11
TCONS_00006075	0.01	0	0.04	0	0.11	0.09	0.7	0.45	0.16	0.07	0.16	0.67
TCONS_00006090	6.03	4.81	6.27	1.9	1.68	2.55	0.68	1.44	1.3	1.15	0.99	1.57
TCONS_00006119	0.75	0.41	1.19	0.34	0.06	0.02	0	0.08	0	0.01	0	0
TCONS_00006145	0.51	0.33	0.66	0.78	0.85	0.39	1.09	4	2.29	0.33	0.72	0.66
TCONS_00006231	1.6	0.88	1.03	0.44	0.48	0.28	0.15	0.19	0.18	0	0.08	0.02
TCONS_00006253	0.03	0	0	0.03	0.03	0.03	2.39	0.1	0	0.02	0.6	0.03
TCONS_00006337	0.96	1.3	1.07	0.46	0.59	0.54	0.14	0.28	0.61	1.14	0.63	0.61
TCONS_00006358	0	0.02	0.04	0	0	0	2.46	4.55	8.7	1.72	0.03	0.3
TCONS_00006489	0.33	0.85	0.83	5.46	3.75	1.03	0.18	0	0.09	0.27	0	0
TCONS_00006554	0	0.1	0.11	0	0	0.06	0.45	1.1	0.83	0.09	0	0.84
TCONS_00006584	0.8	0.6	0.84	0.42	0.38	0.64	0.1	0.19	0.07	0	0.01	0.02
TCONS_00006725	0.59	0.9	0.87	0.66	0.41	0.26	0.05	0.06	0.12	0.01	0	0.01
TCONS_00006857	0	0	0	0.05	0.14	0.18	1.08	0.89	1.02	0.45	0	0.26
TCONS_00006859	0.24	0.25	0	0.7	0.32	0.5	12.03	17.87	10.56	3.85	4.8	2.03
TCONS_00006862	0	0	0	0.23	0	0.12	1.01	1.05	0.72	0	0.19	0.28
TCONS_00006982	0.03	0.01	0.01	0.03	0.06	0.06	0.55	1.24	0.02	0.04	0.07	0.04
TCONS_00007144	2.04	0.69	0.37	1.02	0.56	0.51	0.08	0.22	0.13	0.04	0.16	0.15
TCONS_00007365	0.27	0.32	0.61	0.17	0.23	0.1	0	0.05	0	0.13	0.04	0
TCONS_00007893	0.27	0.27	0.35	0.37	0.39	0.38	1.55	3.1	1.79	0.63	0.51	0.9
TCONS_00008321	0	0.05	0	0.03	0.03	0	0.63	0.38	0.59	0.23	0.05	0.02
TCONS_00008380	0.25	0.39	0.17	0.38	0.1	0.44	0	0	0	0	0.12	0
TCONS_00008457	0.29	0.11	0.43	0.07	0	0	0	0	0	0	0.16	0
TCONS_00008494	0.2	0.17	0.11	0.36	0.17	0.86	0.02	0.03	0.01	0.03	0.33	0
TCONS_00008579	0	0	0	0.07	0	0	0.83	0.67	0.54	0.12	0.03	0.03
TCONS_00008635	0.43	0.14	0.3	0	0.02	0.02	0	0	0.02	0	0	0.02
TCONS_00008637	0.03	0	0	0.03	0.02	0.06	1.43	1.58	0.56	0.22	0.27	0.74
TCONS_00008698	0.53	0.62	0.47	0.06	0	0.12	0.05	0	0.06	0	0	0
TCONS_00008724	0.92	0.1	0.11	0	0	0	0	0	0	0.08	0.12	0.12
TCONS_00008780	0.27	0.27	0.63	0.2	0.37	0.13	0.09	0.06	0.05	0	0	0
TCONS_00008781	0.88	0.52	0.48	0	0	0.16	0.08	0	0	0	0	0
TCONS_00008792	0.65	0.41	0.53	0.19	0.3	0.29	0.04	0.06	0.03	0	0	0
TCONS_00009006	0.21	0.44	0.82	0	0	0	0	0.12	0	0.16	0.34	0
TCONS_00009254	0.05	0	0.04	0	0.04	0.17	2.02	0.89	1.2	0.12	0.24	0.24
TCONS_00009326	0.04	0.13	0.23	0.07	0.04	0.15	0	0	0.02	0	0.01	0.01
TCONS_00009394	0.28	0.32	0.29	0.29	0.57	0.28	0.02	0.06	0.02	0.07	0.02	0.12
TCONS_00009398	0	0	0	0.27	0.13	0.28	0.13	0.19	0.23	0.06	0	0.02
TCONS_00009399	0.49	0.21	0.32	0	0	0	0	0	0	0	0	0
TCONS_00009517	1.38	1.46	1.15	0.07	0.03	0	0	0	0.05	0	0	0
TCONS_00009640	0.13	0.77	0.5	1.17	0.48	0.7	2.02	2.36	2.23	1.66	6.34	7.53
TCONS_00009768	1.71	1.71	2.04	1.16	0.59	0.74	0.37	0.48	0.41	0.16	0.1	0.22
TCONS_00009826	0	0	0	0	0.05	0	0.44	1.14	0.39	0.05	0.53	0
TCONS_00009838	0.11	0	0.02	0.06	0.02	0.02	0.79	2.01	1.49	0.15	0.4	0.11
TCONS_00010071	2.15	4.37	5.48	3.91	5.99	1.98	0.08	0.19	0.1	0	0	0
TCONS_00010447	0.92	0.61	0.73	0.89	0.66	0.64	1.85	2.78	2.25	3.34	3.08	4.18
TCONS_00010959	1.7	1.01	1.52	0.44	0.74	0.69	4.03	4.03	4.35	2.21	0.94	1.52
TCONS_00011046	1.5	1.68	2.05	0.6	0.2	0.23	0.01	0.07	0.03	0.01	0.01	0
TCONS_00011105	0.35	0.39	0.93	0.13	0	0.05	0	0	0	0	0	0
TCONS_00011122	0.91	0.92	0.88	0.22	0.05	0.24	0.09	0.19	0.18	0.11	0.2	0.16
TCONS_00012235	0	0	0	0	0	0	0.25	0	0.55	0.09	0	0
TCONS_00012241	0.86	0.19	0.44	0.27	0.05	0	0	0	0.06	0	0.14	0
TCONS_00012439	0.38	0.55	0.5	0.21	0.2	0.28	0.17	0.01	0.06	0.01	0.08	0.26
TCONS_00012464	0.28	0.65	0.52	0.06	0.12	0.05	0.07	0.1	0.15	0.02	0.01	0.02
TCONS_00012537	2.02	2.4	2.36	1.09	0.68	0.71	0.87	0.57	0.36	0.06	0.25	0.46
TCONS_00012741	0.14	0.36	0.41	0.18	0.1	0	0.05	0	0.09	0.12	0.13	0.06
TCONS_00012871	0	0	0	0.07	0.27	0	0.59	0	0	0	0	0
TCONS_00012928	0.25	0.28	0.3	0.3	0.61	0.3	1.11	0.75	1.91	0.65	0.57	0.84
TCONS_00013290	0.72	0.32	0.39	0.01	0.09	0.04	0	0	0	0	0	0
TCONS_00013420	0.06	0	0	0	0.04	0	1.02	1.9	0.69	0.23	0.43	0.17
TCONS_00013469	4.43	5.02	5.77	3.95	3.76	4.21	2.53	1.62	2.33	0.82	1	0.74
TCONS_00013553	0.32	0.6	0.32	0.11	0	0	0.03	0.08	0	0.08	0.06	0.09
TCONS_00013554	0.48	0.44	0.42	0.09	0	0	0.02	0.04	0.08	0.03	0	0
TCONS_00013669	0.37	0.31	0.19	0.08	0.09	0.14	0	0.06	0	0	0	0
TCONS_00013683	0.17	0.12	0.04	0.17	0.38	0.26	0.59	0.65	0.64	0.19	0.13	0.16
TCONS_00013690	0	0.06	0.07	0.07	0.18	0.07	1.18	0.32	0.81	0.16	0.18	0.23
TCONS_00013766	0.1	0.88	0.59	0	0	0	0	0	0	0	0	0
TCONS_00013767	0.41	0.58	0.42	0.01	0	0	0	0	0	0	0	0
TCONS_00013827	0	0.04	0	0.11	0.06	0	0.35	0.7	0.33	0.06	0	0.07
TCONS_00013974	0.05	0.2	0.18	0.09	0.12	0.29	0.64	1.04	2.1	1.94	0.19	1.5
TCONS_00014480	0.1	0.51	0.45	0	0	0	0	0	0	0	0	0
TCONS_00014482	0.48	0.24	0.63	0	0	0	0	0.06	0	0	0.02	0
TCONS_00014513	1.07	0.63	1.01	0.07	0.05	0.09	0.16	0.07	0.1	0.02	0	0.06
TCONS_00014685	1.85	1.9	1.86	1.24	0.88	1.42	0.27	0.49	0.3	0.08	0.27	0.1
TCONS_00014696	1.52	1.69	1.69	1.03	0.56	1.11	0.3	0.46	0.22	0.36	0.11	0.15
TCONS_00014720	1.3	1.5	1.41	0.99	1.07	0.92	0.27	0.36	0.28	0.17	0.18	0.09
TCONS_00014827	0.72	0.17	1.33	0	0	0	0	0	0	0	0	0
TCONS_00014868	6.77	7.53	7.77	5.17	3.39	5.98	1.43	2.74	1.21	3.75	2.84	2.09
TCONS_00015024	2.04	2.95	1.73	1.95	2.28	2.17	0.17	0.21	0.16	0.16	0.13	0.22
TCONS_00015025	0.53	0.93	1.3	0.59	0.4	1.22	0	0	0	0.18	0	0
TCONS_00015039	0.3	0.15	0.25	0.28	0.31	0.18	1.41	0.78	0.4	0.83	0.39	0.73
TCONS_00015581	0.78	0.81	0.71	0.65	0.66	0.48	0.3	0.12	0.27	0.35	0.17	0.56
TCONS_00015633	0.04	0.04	0	0.51	0.11	0.6	0.6	0	1.24	0.44	0.75	0.47
TCONS_00015930	18.15	18.63	19.05	10.35	7.5	10.85	5.27	4.78	3.94	2.96	3.38	3.51
TCONS_00016264	1.83	1.58	2.09	1.05	0.97	1.12	11.03	17.11	5.63	1.47	2.81	2.44
TCONS_00016596	1.08	1.04	0.93	0.22	0.22	0.37	0.14	0.18	0.23	0.07	0.08	0.14
TCONS_00016758	3.48	3.64	4.19	1.61	1.26	1.35	1.24	1.04	1.03	1.27	1.13	1.61
TCONS_00016878	0.2	0.53	0.49	0	0	0.06	0	0	0	0	0	0
TCONS_00017082	3.62	3.4	3.77	2.09	1.82	2.17	1.48	1.64	1.73	0.87	0.74	1.13
TCONS_00017323	0.6	0.1	0	0	0	0.06	0	0	0	0	0	0
TCONS_00017324	0.07	0.21	0.24	0.1	0	0	0	0	0	0	0	0
TCONS_00017361	0.43	0.67	0.38	0.03	0.05	0.03	0.03	0	0	0.02	0.05	0
TCONS_00017616	0.52	0.38	0.62	1.53	0.91	1.42	0.06	0.01	0.02	0.01	0.01	0.02
TCONS_00017619	0.2	0.09	0.3	0.52	0.33	0.81	0	0	0.05	0	0.01	0.02
TCONS_00017900	0.67	1.22	0.42	0.62	0.12	0	0.26	0.13	0	0.24	0	0.26
TCONS_00018205	0	0	0	0.17	0.43	0	3.07	1.52	1.4	0.32	0.42	0.27
TCONS_00018206	0	0	0	0	0.17	0	0.71	0.69	0.63	0	0.26	0
TCONS_00018440	0.13	0.15	0.09	0.3	0.07	0.15	0.46	0.42	0.79	0.28	0.26	0.49
TCONS_00018527	0.35	0.52	0.48	0.11	0.14	0.12	0.02	0	0.06	0	0	0.05
TCONS_00018979	0.07	0.08	0.08	0.22	0.13	0.11	0.48	0.37	0.65	0.18	0.24	0.17
TCONS_00019306	0.85	0.38	0.5	0.31	0.11	1.23	0.05	0	0	0.23	0.05	0.05
TCONS_00019384	0.05	0.02	0.01	0.2	0.17	0.23	0.38	0.07	0.32	0.1	0.02	0.18
TCONS_00019551	0	0	0	0	0	0	0	1.47	0.72	0.05	0.06	0.47
TCONS_00019707	0.73	0.56	0.68	0.44	1.65	0.52	7.83	7.67	3.32	1.77	0.22	0.64
TCONS_00019710	0.37	0.2	0.47	0.24	0.68	0.23	5.93	5.08	1.47	1.28	0.06	0.43
TCONS_00020269	0	0	0	0.15	0.1	0.18	0.08	0	0.28	0.61	0.14	0.18
TCONS_00020360	0.5	0.35	0.43	0.4	0.1	0.16	0.1	0.13	0.03	0.17	0.1	0.09
TCONS_00020417	4.34	4.13	4.83	2.47	1.79	2.23	1.19	1.19	1.42	0.78	1.61	0.71
TCONS_00020463	4.02	2.77	4	2.2	0	0.43	0.57	1.53	0.91	0.12	0.22	0
TCONS_00020464	1.21	1.23	0.52	0.18	0.91	1.27	0.15	0	0	0.13	0.29	0.32
TCONS_00020465	0.46	1.14	0.5	0.2	0.34	0.41	0.09	0.11	0	0.15	0	0.22
TCONS_00020472	0.15	0.38	0.68	0.55	0.41	0.48	0.07	0.04	0.1	0	0	0.02
TCONS_00020478	0.47	0.28	0.35	0.24	0.07	0.11	0	0.03	0	0.02	0.04	0
TCONS_00020572	0.02	0	0	0	0.04	0.09	0.2	0.54	0	0.05	0	0
TCONS_00020584	0	0.01	0	0.15	0.17	0.16	0.18	0.29	0.08	0.14	0.03	0.55
TCONS_00020585	0.02	0.01	0.02	0.24	0.24	0.38	0.17	0.43	0.04	0	0.23	0.41
TCONS_00020586	0.01	0	0	0.11	0.13	0.1	0.11	0.53	0.15	0.15	0.1	0.29
TCONS_00020590	0	0.01	0	0.68	0.22	0.77	0.36	1.25	0.33	0.39	1.43	4.51
TCONS_00020712	0.64	0.68	0.61	0.25	0.45	0.39	0.09	0.07	0.38	0.07	0.12	0.41
TCONS_00020889	0.9	0.82	1	0.86	0.34	0.62	0.06	0.15	0.14	0	0	0.11
TCONS_00021351	0.82	0.64	0.96	1.06	1.28	0.99	6.3	6.44	5.03	0.83	1.51	2.43
TCONS_00021503	0.58	0.47	0.38	0.44	0.17	0.55	0.03	0.04	0.1	0.04	0.1	0.18
TCONS_00021558	0	0	0	0	0.07	0	1.29	1.48	1.18	0.5	0	0.4
TCONS_00021561	0.03	0.04	0	0.02	0.06	0.01	1.01	1.17	1.44	0.57	0.49	0.44
TCONS_00021564	0.09	0.07	0.08	0.02	0.05	0.08	1.53	2.09	2.09	0.85	0.54	0.68
TCONS_00021595	0.02	0.45	0.05	0	0.11	0	0	0	0	0.13	0	0
TCONS_00021734	0.64	0.43	0.39	0.25	0.2	0.16	0.09	0.11	0.17	0.04	0.05	0.03
TCONS_00021972	0	0	0	0	0.08	0	0.11	0.85	0.16	0.08	0	0.03
TCONS_00021973	0.46	0.4	0.63	0.56	0.87	0.41	0.86	1.58	1.35	0.22	0.55	0.27
TCONS_00022117	0	0	0	0	0.06	0	0.04	0.37	0.04	0.03	0	0.03
TCONS_00022223	0.31	0.45	0.57	0.29	0.12	0.1	0.02	0.02	0.02	0.18	0	0.02
TCONS_00022340	2.15	2.17	2.24	0.57	0.46	0.52	0.66	0.62	0.55	0.36	0.23	0.39
TCONS_00022347	0.59	0.61	0.71	0.14	0.07	0.19	0.27	0.11	0.15	0.09	0.1	0.13
TCONS_00022496	0.31	0.65	0.45	0.11	0.12	0.23	0.03	0.01	0.03	0.06	0	0
TCONS_00022629	1.1	0.58	0.61	0.05	0.07	0.21	0.02	0	0.02	0.04	0.04	0
TCONS_00022632	1.03	0.31	0.32	0.02	0.03	0.02	0	0.02	0	0	0	0.02
TCONS_00022739	0.26	0.51	0.23	0.16	0.11	0.15	0.06	0	0	0	0.12	0.04
TCONS_00022813	0	0.02	0	0	0.13	0	0.7	0	0.86	0.08	0.07	0.14
TCONS_00022840	0.54	0.88	0.9	0.81	0.6	1.09	0.01	0.01	0	0	0	0
TCONS_00022874	0.98	0.99	1.2	0.25	0.15	0.25	0.12	0.09	0.06	0.01	0	0.01
TCONS_00022905	0.36	0.82	0.56	0.63	0.51	0.72	0.06	0.18	0.1	0.01	0	0.02
TCONS_00022986	1.52	1.25	1.45	0.09	0.07	0.63	0.11	0.12	0.12	0.03	0.03	0.02
TCONS_00022988	1.75	1.45	1.14	0.13	0.14	0.43	0.11	0.22	0.23	0	0	0
TCONS_00023010	0.48	0.36	0.49	0.3	0.47	0.5	0.82	1.48	0.93	0.35	0.23	0.31
TCONS_00023169	0.45	0.3	0.4	0	0	0	0	0	0.03	0	0.02	0
TCONS_00023172	1.2	0.4	0.51	0.01	0.02	0.03	0.01	0	0.02	0	0	0
TCONS_00023173	1.05	0.55	0.69	0	0	0.07	0	0	0	0	0	0
TCONS_00023463	2.33	3.69	5	5.65	4.68	4.92	1.06	0.55	0.82	0.69	0.15	0.25
TCONS_00023464	3.02	2.75	3.63	4.79	4.09	4.69	0.9	0.61	0.96	0.2	0.32	0.21
TCONS_00023627	0	0	0	1.25	0.47	1.31	0.1	0	0.36	0	0.1	0
TCONS_00023922	1.79	4.02	1.2	5.65	4.44	5.06	13.2	10.99	3.71	13.35	12.98	5.81
TCONS_00023989	3.78	3.57	4.02	0.99	0.48	0.54	0.34	0.6	0.46	0.19	0.34	0.3
TCONS_00024052	0.41	0.42	0.17	0.6	0.62	0.64	0	0	0	0	0	0
TCONS_00024053	0.53	0.61	0.36	0.76	0.58	1.96	0.03	0	0	0.15	0.05	0.09
TCONS_00024062	2.35	2.61	2.76	0.4	0.49	0.66	0.1	0.17	0.19	0.19	0.16	0.24
TCONS_00024142	9.14	7.68	8.93	4.2	6.19	6.4	27.39	30.56	24.51	12.12	6.46	12.61
TCONS_00024153	3.48	2.31	3.26	1.65	1.37	1.36	11.34	10.74	6.22	2.58	1.87	3.34
TCONS_00024351	0.64	0.32	0.38	0.37	0.3	0.47	0.09	0.13	0.05	0.19	0.11	0.15
TCONS_00024481	0.57	1.46	1.03	2.16	0.84	1.23	0.16	0.18	0.03	0.2	0.16	0.28
TCONS_00024513	0.54	0.29	0.36	0.04	0	0	0	0	0	0	0	0.02
TCONS_00024858	0	0	0	0.36	0.9	0.34	2.03	1.45	2.76	0.52	0.93	1.2
TCONS_00025134	2.41	2.11	0	0.66	0	0	0	0	0	0.79	0	0
TCONS_00025260	0.31	0.35	0.36	0.65	0.73	0.57	1.1	1.22	1.17	0.4	0.18	0.29
TCONS_00025283	5.59	3.59	4.3	2.2	1.67	2.16	1.18	1.02	1.07	0.24	0.25	0.39
TCONS_00025310	1.21	0.65	0.94	0.74	0.35	0.52	0.06	0	0.02	0.03	0.07	0
TCONS_00025405	0	0	0.03	0.07	0.01	0	0.4	0.68	0.47	0.32	0.34	0.77
TCONS_00025654	0	0	0	0	0	0	0.32	0.24	0	0	0	0.43
TCONS_00025938	0	0	0	2.64	0	0	0	1.8	0.57	1.92	0	2.06
TCONS_00026450	0	0	0	0	0.05	0.21	0.1	0	0.06	0	0	0
TCONS_00026453	0.32	0.36	0.7	0.33	0.27	0	0	0.07	0	0.15	0.2	0.21
TCONS_00026471	0.31	0.46	0.48	0.59	0.65	0.68	3.13	2.83	3.33	0.99	0.81	1.02
TCONS_00026526	0	0	0.12	0.58	0	0.13	1.21	1.38	0.57	0	0.16	0
TCONS_00026594	13.45	11.26	12.41	7.75	6.22	7.04	3.39	3.21	3.05	1.09	1.24	2.15
TCONS_00027040	0.48	0.44	0.44	0.13	0.07	0.24	0.1	0.1	0.01	0.13	0.16	0
TCONS_00027043	0.52	0.41	0.58	0.21	0.12	0.23	0.1	0	0.07	0.05	0.28	0.03
TCONS_00027045	0.54	0.22	0.59	0.09	0.07	0.23	0.04	0.11	0.02	0.02	0.19	0.11
TCONS_00027053	0.56	0.43	0.59	0.22	0.11	0.37	0.21	0.07	0.11	0.16	0.34	0.08
TCONS_00027054	0.59	0.52	1.29	0.39	0.06	0.44	0.13	0.11	0.05	0.07	0.17	0.24
TCONS_00027139	4.01	5.15	5.63	11.86	8.09	10.93	1.27	1.44	1.57	1.62	2.08	1.66
TCONS_00027141	7.38	8.51	8.06	16.2	10.32	14.57	2.18	1.63	2.43	1.96	3.17	3.2
TCONS_00027204	0	0	0	0	0	0	0.22	0.13	0	0	0	0.1
TCONS_00027424	0.14	0.09	0.04	0.2	0.06	0.17	0.4	0.4	0.67	0.09	0.04	0.19
TCONS_00027552	5.48	2.43	2.82	0.31	0.24	0.25	0.1	0.27	0.72	0.09	0.32	0.08
TCONS_00027713	1.77	1.5	1.84	0.56	0.55	0.53	0.47	0.45	0.78	0.22	0.43	0.4
TCONS_00027900	0.35	0.25	0.23	0	0.02	0	0	0.06	0	0.02	0	0.02
TCONS_00028644	2.46	2	1.86	1.67	1.96	1.86	0.48	0.43	0.42	0.17	0.1	0.06
TCONS_00028757	0.17	0.18	0.13	0.23	0.12	0.32	0.48	0.7	0.91	0.23	0.22	0.46
TCONS_00029060	0	0	0	0.63	0.21	0.15	0.23	0.18	0.25	0.07	0	0
TCONS_00029103	0.12	0.05	0	0.08	0	0.24	0.28	0.64	0.38	0	0.11	0.23
TCONS_00029204	0.88	0.15	0.59	0	0.01	0.01	0.03	0.01	0.01	0	0	0
TCONS_00029384	0.08	0.04	0.04	0.06	0.06	0.21	0.68	0.42	0.78	0.21	0.17	0.2
TCONS_00029751	1.45	1.3	1.58	0.83	0.82	1.1	0.5	0.67	0.42	0.31	0.35	0.46
TCONS_00029767	0.76	0.46	0.82	0.33	0.21	0.18	0.13	0.16	0.21	0.04	0.01	0.1
TCONS_00029799	1.94	0.65	1.47	0.29	0.24	0.47	0.25	0.37	0.04	0.09	0	0.03
TCONS_00029864	1.22	1.48	0.5	0.31	0.4	0.23	0.06	0.48	0.19	0.14	0	0.14
TCONS_00029874	2.28	1.57	2.46	1.09	0.78	1.13	0.42	0.55	0.46	0.12	0.11	0.13
TCONS_00029876	2.45	1.41	2.44	0.82	0.89	0.74	0.4	0.54	0.65	0.05	0.09	0.12
TCONS_00029899	0.26	0.55	0.16	0.16	0.29	0.27	0.02	0.03	0.03	0	0.04	0.02
TCONS_00029906	0.32	0.5	0.46	0.11	0.17	0.21	0.02	0.06	0	0.02	0.02	0.02
TCONS_00029913	0.35	0.71	0.43	0.19	0.3	0.33	0.05	0.04	0.06	0.1	0.04	0.04
TCONS_00029934	0.57	0.55	0.32	0.36	0.28	0.27	0.04	0.09	0	0	0.05	0
TCONS_00029938	0.33	0.73	0.32	0.21	0.33	0.35	0.06	0.01	0.04	0.01	0.07	0.04
TCONS_00030097	0	0	0	0	0.05	0	0.1	0.27	0.15	0.04	0.12	0.31
TCONS_00030175	1.4	1.7	1.38	0.58	0.62	0.75	0.42	0.55	0.55	0.43	0.22	0.37
TCONS_00030298	3.37	3.09	2.95	0.63	0.25	0.7	0.34	0.55	0.7	0.14	0.32	0.43
TCONS_00030321	1.15	1.08	1.14	2.07	1.78	2.12	2.51	3.12	1.87	0.42	0.82	0.59
TCONS_00030476	0.31	0.36	0.33	0.12	0	0.23	0	0	0	0.02	0.25	0
TCONS_00030484	1.27	0.37	0.92	0.42	0.21	0.26	0.12	0.2	0.13	0.14	0.12	0.3
TCONS_00030551	0.7	0.52	0.48	0.27	0.26	0.26	0.18	0.09	0.12	0.01	0.01	0.05
TCONS_00030584	0.47	0.29	0.4	0.74	0.5	0.2	0	0.04	0.01	0.01	0	0
TCONS_00030601	0.44	0.39	0.77	0.86	0.36	0.26	0.08	0.03	0.02	0	0	0.04
TCONS_00030696	0.35	0.47	0.31	0.15	0	0	0	0	0	0	0	0
TCONS_00030759	1.05	1.02	1.22	0.77	0.65	0.72	0.44	0.35	0.55	0.13	0.2	0.58
TCONS_00030996	0.04	0	0	0.44	0	0	0	0.97	0.95	0.2	0	0.18
TCONS_00031052	1.57	2.62	1.69	1.42	0.93	1.38	0.54	0.47	0.56	0.15	0.03	0.07
TCONS_00031096	0.12	0.21	0.37	0.05	0.04	0.14	0	0	0.03	0.08	0	0.04
TCONS_00031104	2.37	1.79	2.63	1.71	1.91	1.95	0.89	0.67	0.67	0.91	0.46	0.99
TCONS_00031220	0.54	0.53	0.49	0.46	0.86	0.82	0.92	2.15	1.74	0.19	0.34	0.31
TCONS_00031224	2.15	0.02	0.03	0.13	0.02	0	0	0	0	0	0	0
TCONS_00031280	1.07	0.98	1.25	0.06	0.04	0.04	0.01	0	0	0	0	0
TCONS_00031289	0.44	0.48	0.25	0.12	0.12	0.53	0.01	0	0	0	0	0
TCONS_00031506	0.03	0.02	0.04	0.08	0.08	0.04	0.68	0.78	0.17	0.14	0	0.23
TCONS_00032004	3.91	2.05	4.24	2.34	2.09	2.56	0.93	1.01	0.95	0.14	0.26	0.15
TCONS_00032011	3.77	2.23	3.5	2.84	2.36	2.31	1.13	1.1	0.87	0.08	0.2	0.22
TCONS_00032029	1.49	0.98	1.34	1.14	0.96	1.3	0.41	0.43	0.5	0.06	0.09	0.09
TCONS_00032131	0	0.07	0	0	0.07	0.09	0.72	1.16	2.22	0	0.21	0
TCONS_00032500	0.42	0.18	0.61	0.04	0.08	0	0.08	0.02	0.02	0.08	0.05	0.07
TCONS_00032588	0	0	0	0	0	0	0.23	0.19	0	0.53	0	0
TCONS_00032766	2.56	2.01	2.41	0.15	0.19	0.05	0.11	0.03	0.11	0	0	0
TCONS_00032906	1.37	1.47	1.07	0.58	0.78	0.86	0.42	0.32	0.35	0.24	0.32	0.27
TCONS_00032912	1.24	1.34	1.23	0.36	0.7	0.65	0.43	0.45	0.36	0.22	0.18	0.24
TCONS_00032988	0	0	0.04	0.04	0.06	0.15	0.24	0.06	0.78	0.17	0.02	0.04
TCONS_00033112	1.93	1.92	0.8	0.17	0.56	0.35	0.31	0.36	0.24	0.22	0.36	0.03
TCONS_00033215	2.8	3.13	2.46	1.28	1.94	2.57	1.24	1.2	1.12	0.9	1.05	1.29
TCONS_00033246	0.07	0	0	0.06	0.08	0.06	2.21	3.59	2.79	0.59	0.38	0.76
TCONS_00033251	0	0.03	0.01	0.02	0.05	0.07	1.21	1.68	1.21	0.27	0.45	0.55
TCONS_00033280	0.54	0.66	0.6	0	0	0	0	0	0	0	0	0
TCONS_00033335	0.24	0.45	0.64	0.09	0.26	0.27	0	0.05	0	0	0	0.03
TCONS_00033403	0	0	0	0.1	0.07	0.19	0.42	0.25	0	0	0.01	0
TCONS_00033430	0.51	0.68	0.39	0.45	0.11	0.07	0	0	0	0.19	0.05	0.05
TCONS_00033482	0.91	1.26	1	0.95	0.94	1.21	0.34	0.15	0.18	0.03	0.11	0
TCONS_00033484	0.7	1.05	0.35	0.42	1	0.59	0.06	0.05	0.2	0	0.02	0
TCONS_00033501	1.34	1.64	1.2	0.28	0.57	0.62	0.21	0.25	0.27	0.33	0.36	0.21
TCONS_00033503	1.18	1.31	1.22	0.35	0.63	0.54	0.16	0.2	0.34	0.3	0.35	0.36
TCONS_00033548	0	0	0	0	0	0	0.28	0.89	0.11	0.03	0	0
TCONS_00033609	0.83	0.75	0.83	0.18	0.29	0.38	0.03	0.21	0.22	0.09	0.08	0
TCONS_00034014	0.44	0.59	0.54	0.31	0.18	0.37	0.09	0.06	0	0.02	0.09	0.06
TCONS_00034366	0.36	0.66	0.22	0	0	0	0	0	0	0	0	0
TCONS_00034383	0.81	0.79	0.57	0.1	0.02	0.09	0.02	0.04	0.04	0.01	0	0
TCONS_00034384	0.26	0.38	0.55	0	0	0.04	0	0	0.04	0	0	0
TCONS_00034385	0.89	0.9	0.66	0.1	0.04	0.1	0.01	0.03	0.02	0.02	0	0
TCONS_00034416	0	0	0	0	0	0.09	0	1.4	0.25	0.06	0.16	0
TCONS_00034473	0.21	0.05	0	0.12	0.36	0	0.58	2	1.45	2.25	0.26	1.09
TCONS_00034490	0.23	0.11	0.1	0.21	0.33	0.16	1.64	0.52	1.34	0.08	0	0.19
TCONS_00034673	0.83	0.74	0.9	0.15	0.06	0.1	0.08	0.04	0.05	0.04	0.01	0.01
TCONS_00034708	0.02	0.03	0	0.01	0.22	0.02	1.94	0	2.14	0	1.15	0
TCONS_00034724	0	0.09	0	0.21	0.36	0	2.27	1.53	1.51	0.47	0.09	0.59
TCONS_00034734	0.14	0.38	0.68	0.37	0.74	0.9	3.23	4.48	2.18	1.07	0.78	1.26
TCONS_00034752	0.34	0.22	0.15	0.1	0.81	0.31	1.7	4.54	2.76	0.3	0.42	1.06
TCONS_00034762	0.17	0.32	0.34	0.26	0.92	0.51	3.01	3.87	3.05	0.68	0.59	0.87
TCONS_00035172	0.37	0.29	0.74	0.18	0.13	0.11	0.02	0	0	0	0	0.08
TCONS_00035200	3.5	1.67	4.95	1.48	1.39	1.61	0.68	1.28	0.59	1.38	0.06	0.69
TCONS_00035327	0.89	1.06	1.46	0.87	0.64	1.05	0.27	0.13	0.43	0.21	0.22	0.16
TCONS_00035348	0.22	0.29	0.25	0.13	0.16	0.09	0.82	1	0.59	0.02	0.08	0.36
TCONS_00035363	0.58	0.59	0.6	1.07	1.01	1.04	2.3	1.37	0.94	0.38	0.55	0.63
TCONS_00035433	1.49	0.89	1.43	0.81	0.43	0.63	0	0	0	0.31	0	0.17
TCONS_00035493	0.02	0.14	0	0.52	0.24	0.4	0.39	2.09	3.53	0.14	0.28	0.47
TCONS_00035542	1.97	2.08	1.8	3.85	4.1	3.79	11.79	7.27	15.11	4.47	2.44	3.54
TCONS_00035713	0.69	0.59	0.67	0.96	0.95	0.74	2.76	2.78	3.1	3.98	3.75	4.61
TCONS_00035848	2.95	2.58	2.96	1.93	1.34	1.76	1.15	1.19	1.22	0.45	0.6	0.56
TCONS_00036637	0.06	0.05	0.4	0.51	1.12	1.48	5.07	2.97	4.97	0.9	1.34	0.79
TCONS_00036652	0.07	0.2	0.23	0.55	0.61	0.66	0.71	0.57	0.73	0.48	0.3	0.77
TCONS_00036791	0.64	0.45	0.05	0.15	0.13	0.11	0	0	0	0	0	0
TCONS_00036804	0.12	0.11	0.12	0.02	0.1	0.05	0.53	0.47	0.78	0.17	0.1	0.2
TCONS_00037204	3.09	2.93	3.4	2.28	1.12	2.36	0.91	0.56	1.1	1.69	0.89	1.75
TCONS_00037296	0.55	0.4	0.78	0.12	0	0.03	0.11	0.06	0.07	0.06	0	0.1
TCONS_00037368	1.3	0.84	0.97	0.45	0.21	0.26	0.18	0.15	0.13	0.07	0.08	0.08
TCONS_00037372	1.19	0.9	1.1	0.45	0.29	0.35	0.39	0.3	0.2	0.14	0.08	0.1
TCONS_00037379	2.07	1.48	2	0.9	0.47	0.56	0.49	0.47	0.34	0.29	0.14	0.23
TCONS_00037385	1	0.82	1.13	0.46	0.3	0.28	0.27	0.22	0.2	0.11	0.12	0.17
TCONS_00037499	0.27	0.55	0.73	0.53	0.59	0.65	0.07	0.08	0	0	0.01	0.01
TCONS_00037626	0.46	0.34	0.49	0.49	0.06	0.26	0.03	0	0.05	0	0	0
TCONS_00037627	0.79	1	0.62	0.18	0.07	0.09	0	0	0	0	0	0
TCONS_00037637	0.6	0.52	0.33	0.18	0.1	0.21	0	0	0	0	0	0
TCONS_00037706	1.93	1.29	1.94	4.65	2.43	4.81	0.63	0.54	0.49	0.2	0.43	0.18
TCONS_00037707	1.1	0.85	1.1	2.9	1.39	2.4	0.12	0.41	0.07	0.34	0.09	0.26
TCONS_00037716	0.29	0.33	0.37	0.47	0.35	0.76	0.02	0.02	0	0.04	0	0.12
TCONS_00037778	0	0	0	0.03	0	0.03	0.51	0.49	0.21	0.1	0.06	0.1
TCONS_00037919	3.88	3.81	1.92	2.41	2.3	2.25	1.04	1.21	1.04	1.24	1.02	1.13
TCONS_00037920	1.76	1.55	2.15	1.2	1.04	1.31	0.62	0.24	0.37	0.42	0.35	0.56
TCONS_00037940	1.13	1.37	1.9	0.88	0.56	0.7	0.41	0.25	0.36	0.44	0.63	0.47
TCONS_00037944	0.62	0.32	0.48	0.5	0.28	0.34	0.05	0.09	0.07	0.1	0.21	0.06
TCONS_00037949	0.38	0.53	0.46	0.44	0.19	0.26	0.03	0.08	0.06	0.16	0.17	0.07
TCONS_00038458	0.77	0.78	0.79	0.2	0.33	0.32	0.33	0.34	0.24	0.04	0.03	0.09
TCONS_00038574	0	0	0	0	0	0	0.76	0.99	0.07	0	0.23	0.05
TCONS_00038873	0.69	0.08	0.19	0.05	0.04	0.25	0	0	0	0.04	0	0.04
TCONS_00038970	0.11	0	0.14	0	0	0	0	0	0	0.04	0.03	0
TCONS_00039239	0	0	0	0	0	0	0.21	0.23	0.43	0	0.04	0.13
TCONS_00039422	0.63	0.92	0.56	0.08	0	0	0	0	0	0	0	0
TCONS_00039630	0.29	0.26	0.22	0.26	0.27	0.2	0.84	0.5	0.77	0.16	0.37	0.26
TCONS_00039632	0	0	0	0	0	0.06	0.21	0.29	0	0.28	0.19	0.85
TCONS_00039769	3.53	2.29	2.21	0.39	0.45	0.36	0.13	0.39	0.22	0.06	0.11	0.14
TCONS_00039786	0.24	0.55	0.66	1.34	3.01	1.81	4.05	4.01	6.23	2.24	2	3.64
TCONS_00039883	0.25	0.6	0.41	0.27	0.2	0.14	0.04	0.12	0	0.11	0.24	0
TCONS_00040060	0.64	0.23	0.24	0.12	0.1	0.04	0	0	0.06	0	0	0
TCONS_00040187	1.17	0.93	1	1.94	2.19	2.17	2.83	2.33	3.6	0.44	0.97	1.11
TCONS_00040245	0.76	0.79	0.74	1.99	1.94	3.02	13.05	11.63	9.42	6.57	9.93	8.32
TCONS_00040321	1.11	0.23	0.35	0.09	0	0	0	0.02	0.02	0.01	0	0.01
TCONS_00040322	0.69	0.14	0.34	0	0	0	0	0.06	0.05	0.08	0	0
TCONS_00040323	0.31	0.11	0.33	0.12	0	0.03	0	0.03	0	0	0	0
TCONS_00040327	0.47	0.59	0.51	0.47	0.58	0.48	0.19	0.01	0.05	0	0.03	0.01
TCONS_00040345	0	0	0	0	0	0	0.42	0.26	0	0.12	0	0
TCONS_00040389	0.46	0.09	0.56	0.05	0.07	0	0	0	0.05	0.02	0.09	0.02
TCONS_00040479	2.16	1.57	1.31	0.46	0.73	0.89	0	0	0.21	0	0.07	0.1
TCONS_00040574	3.1	2.44	3.26	4.31	2.42	3.63	6.76	6.79	6.25	2	2.18	2.64
TCONS_00040678	1.99	1.46	2.07	1.59	1.74	1.75	0.77	0.52	0.61	0.35	0.29	0.33
TCONS_00040849	0.1	0.12	0.15	0.43	0.26	0.32	0.33	0.23	0.66	0.09	0.43	0.88
TCONS_00040895	0.53	0.71	0.87	2.5	1.6	1.78	0.23	0.33	0.17	0.16	0.06	0.04
TCONS_00040901	0.34	0.16	0.45	2.09	2.39	1.36	0.79	2.67	1.23	3.09	0.2	1.94
TCONS_00040979	2.93	2.63	2.1	3.47	2.25	1.9	5.44	7.5	6.46	2.02	2.07	2.44
TCONS_00040987	6.25	5.98	6.95	7.24	7.38	7.87	16.12	17.01	10.73	3.58	6.6	9.2
TCONS_00041030	0.79	0.63	1.05	0.33	0.34	0.53	0.19	0.24	0.25	0.27	0.22	0.28
TCONS_00041146	2.33	2.16	2.29	0.85	0.97	1.41	0.89	0.86	0.44	0.62	0.64	0.83
TCONS_00041217	0.56	0.56	0.45	0.07	0.09	0.17	0.06	0.05	0.17	0.08	0.04	0.19
TCONS_00041342	0.67	0.62	0.59	0.17	0.3	0.2	0.17	0.12	0.34	0.04	0.06	0.05
TCONS_00041348	0.31	0.1	0.71	0.27	0.05	0.23	0	0	0	0	0.05	0.04
TCONS_00041462	0	0.05	0	0.04	0	0	0.07	0.45	0.24	0	0	0.19
TCONS_00041482	14.8	10.29	11.47	13.35	7.27	6.5	1.95	1.69	1.53	1.86	1.67	1.21
TCONS_00041483	146.57	198.66	224.56	138.1	108.6	130.35	56.65	69.95	49.18	30.46	50.11	45.73
TCONS_00041491	0.76	0.48	0.9	1.14	1.78	1.45	3.09	3.07	3.91	2.08	1.73	1.49
TCONS_00041494	0.76	0.41	0.67	1.07	1.69	1.29	2.78	2.62	3.61	1.81	1.67	1.29
TCONS_00041495	0.48	0.37	0.44	0.68	0.94	0.71	1.44	1.6	1.47	0.97	1.09	1
TCONS_00041496	0.72	0.21	0.43	0.59	1.26	0.84	1.87	2.03	2.61	1.28	1.15	1.19
TCONS_00041898	0.37	0.47	0.82	0.34	0.28	0.29	0.22	0.09	0.15	0.42	0.36	0.28
TCONS_00041936	0.04	0.06	0.02	0.05	0.04	0.07	1.63	2.1	1.09	0.51	0.67	0.88
TCONS_00041972	0.76	0.43	0.68	1.29	1.73	1.46	3.56	3.84	4.75	2.84	1.89	1.47
TCONS_00042079	1.45	1.63	1.14	0.05	0.02	0.3	0.08	0	0	0	0	0.02
TCONS_00042134	0.58	0.79	1.37	1.13	0.68	0.66	4.94	3.8	5.63	1.97	1.2	2.22
TCONS_00042323	4.07	3.58	4	5.11	5.73	5.11	9.46	10.25	10.55	2.87	1.87	3.1
TCONS_00042463	0	0	2.29	0	0	0	0	0	0	0	0	0
TCONS_00042825	2.12	1.59	2.41	4.86	4.42	4.36	4.98	7.54	5.63	1.94	5.19	5.28
TCONS_00042842	1.7	0.79	1.02	0.82	0.89	1	0.26	0.34	0.2	0.06	0.25	0.13
TCONS_00042865	0	0	1.34	0	0	0	0	0	0	0	0	0
TCONS_00042949	0.3	0.4	0.27	0.67	0.93	1	1.1	0.99	1.04	0.36	0.48	0.42
TCONS_00043462	0	0	0	0.13	0.03	0.49	0.38	0.23	0.38	0.05	0	0.32
TCONS_00043512	1.15	0.65	0.43	0.1	0.12	0.3	0	0.04	0.02	0	0.06	0.01
TCONS_00043536	0.03	0.08	0.06	0.11	0.3	0.21	0.39	0.64	0.95	0.53	0.43	0.49
TCONS_00044060	0.1	0.06	0.13	0.48	0.27	0.18	0.38	0.67	0.44	0.14	0.05	0.21
TCONS_00044077	0.84	0.52	0.64	0.4	0.3	0.53	0.23	0.14	0.23	0.18	0.14	0.21
TCONS_00044229	0.45	0.59	0.42	0.6	0.39	0.78	0.13	0.04	0.14	0.06	0.01	0.01
TCONS_00044246	1.12	1	1.66	1.56	0.72	0.22	0.07	0.3	0.42	0.04	0.2	0.46
TCONS_00044267	0.5	0.49	0.55	0.55	0.33	0.34	0.06	0.02	0.08	0.01	0.03	0.07
TCONS_00044269	0.61	0.54	0.57	0.68	0.34	0.31	0.09	0.13	0.1	0.02	0.03	0.04
TCONS_00044309	1.8	0.97	1.35	0.02	0	0.03	0.01	0	0	0	0	0
TCONS_00044477	0.54	0.27	0.41	0.1	0.02	0.09	0.03	0	0.11	0	0.09	0.07
TCONS_00044488	3.06	2.69	3.01	2.39	1.14	1.77	0.97	1.2	0.63	0.46	0.27	0.5
TCONS_00044581	0	0	0	0	0	0.19	0.3	0.01	0.11	0	0	0.02
TCONS_00044622	0.33	0.44	0.5	0.08	0	0	0	0	0	0	0	0
TCONS_00044698	0.72	0.45	0.49	0.27	0.34	0.23	0.03	0.16	0.15	0	0.03	0.07
TCONS_00044704	0.17	0.17	0.08	0	0	0	0	0	0	0.02	0	0
TCONS_00044714	0.16	0.37	0.39	0.04	0.12	0.07	0.03	0	0	0	0.09	0
TCONS_00044719	0.44	0.39	0.95	0.29	0.28	0.21	0.08	0	0.2	0.08	0	0.14
TCONS_00044746	0.72	0.52	1.47	0.24	0.37	0.04	0.14	0.09	0.12	0.06	0	0.06
TCONS_00044831	0.36	0.29	0.64	0.14	0	0.15	0	0.04	0	0.11	0	0
TCONS_00044833	0.26	0.63	0.55	0.16	0.12	0.39	0.03	0.06	0.02	0.11	0.02	0.08
TCONS_00045032	3.77	3.43	4.07	0.35	0.3	0.38	0.18	0.36	0.19	0.08	0.03	0.12
TCONS_00045397	1	0.94	0.85	0.77	0.46	0.74	0.26	0.31	0.36	0.2	0.25	0.17
TCONS_00045452	0.5	0.46	0.58	0.81	0.67	0.97	0.12	0.21	0.21	0.02	0.01	0.04
TCONS_00045657	0.68	0.61	0.69	1.04	1.28	0.7	1.5	1.64	1.51	0.82	1.42	1.74
TCONS_00045697	0.52	0.3	0.29	0.04	0.17	0.12	0	0.05	0.03	0	0	0
TCONS_00045869	0.43	0.42	0.46	0.32	0.05	0.25	0	0.02	0.08	0.05	0.07	0.2
TCONS_00045924	0.08	0.27	0.18	0.2	0.21	0.22	0.02	0	0	0	0	0
TCONS_00046010	0.42	0.8	0.53	0.13	0.58	0.33	0.02	0	0.03	0.14	0.06	0.01
TCONS_00046251	0.48	0.58	0.56	0.8	1.67	1.28	4.66	2.1	3.32	1.17	0.45	1.9
TCONS_00046873	0.04	0.1	0.19	0.26	0.37	0.44	0.76	1.26	0.91	0.69	1.03	1.18
TCONS_00047114	0.61	0.22	0.64	0	0.25	0.15	0.06	0	0.03	0.13	0	0
TCONS_00047173	0.12	0.09	0.21	0.42	0.54	0.88	1.11	2.77	3.86	0.08	0.53	0.6
TCONS_00047367	0.87	0.68	0.76	2.01	0.8	2.23	2.74	1.48	2.11	1.5	1.18	2.58
TCONS_00047480	0.39	0.25	0.33	0.46	0.06	0.12	0	0.04	0.02	0.06	0.07	0.05
TCONS_00047512	0.55	0.56	0.4	0.64	0.15	0.22	0.09	0.04	0.18	0.04	0.07	0.03
TCONS_00048006	0.33	1.03	0.5	0.1	0.05	0.45	0.07	0.04	0.16	0.03	0.03	0.06
TCONS_00048008	0.74	0.13	0.12	0.31	0.24	0.07	0	0.05	0.06	0	0	0
TCONS_00048113	0.56	0.53	0.98	0.59	0.24	0.51	0.14	0.04	0.11	0.1	0.2	0.04
TCONS_00048160	0.13	0.41	0.52	0.14	0.18	0	0	0.03	0.05	0	0	0
TCONS_00048548	0.05	0	0	0	0.04	0	1.22	7.01	1.39	0.14	0.47	0.43
TCONS_00048561	2.23	2.59	3.21	3.22	1.94	2.96	0.32	0.65	0.91	0.38	0.52	0.51
TCONS_00048744	1.12	1.66	1.57	1.09	1.34	0.64	0.33	0.11	0.49	0.57	0.52	1.08
TCONS_00048856	0	0	0.17	0	0.19	0	0.35	1.31	1.11	0.26	0.09	0.5
TCONS_00048857	0.09	0.24	0	0.2	0.13	0.7	1.45	3.39	0.68	0.27	0.08	0.71
TCONS_00048882	0.26	0.31	0.24	0.46	0.43	0.4	0.78	1.23	0.99	0.37	0.25	0.13
TCONS_00049449	0.9	1.09	0.83	0.96	0.71	0.87	0.2	0.48	0.22	0.03	0.14	0.09
TCONS_00049535	2.18	2.25	2.1	1.57	0.95	0.88	0.63	0.58	0.56	0.27	0.39	0.44
TCONS_00049575	0.24	0.3	0.24	0.13	0.11	0.24	0	0.02	0.05	0.14	0.25	0.07
TCONS_00049577	0.53	0.53	0.33	0.19	0.23	0.38	0.02	0.04	0.05	0.13	0.07	0.15
TCONS_00049632	0.27	0.74	0.33	0.14	0.2	0.44	0	0.05	0	0.14	0.04	0.08
TCONS_00049745	0.09	0.02	0.1	0.16	0.29	0.33	0.33	0.5	0.33	0.06	0.13	0.02
TCONS_00049778	0.3	0.35	0.04	0	0.02	0	0.02	0	0	0	0	0
TCONS_00050472	0	0.15	0.49	0.65	0.99	1.17	2	1.77	0.47	0	0.29	0.13
TCONS_00050473	0.62	0.32	0.33	0.54	0.19	0	1.79	2.47	2.19	0.41	0	0.86
TCONS_00050600	0.89	0.55	1.06	1.31	1.09	1.54	2.44	2.59	2.7	0.74	0.89	1.38
TCONS_00050748	0.03	0.01	0.12	0.3	1.43	0.37	0.83	1.26	0.38	0.25	0	0.04
TCONS_00050753	0	0	0	0.1	0.13	0.18	0.71	0.58	0.05	0.85	0	0
TCONS_00050758	1	1.23	1.71	1.38	0.8	1.21	0.33	0.56	0.2	0.81	0.77	0.77
TCONS_00050998	0	0	0	0	0	0	0	0	1.41	0	0	0.24
TCONS_00050999	0.08	0.16	0.09	0.34	0.56	0.56	1.66	1.02	1.38	0.19	0.37	0.39
TCONS_00051300	2.31	3.61	2.72	0.65	1.7	2.17	0.4	0.83	1.14	0.16	0.32	0.77
TCONS_00051553	0.51	0.42	0.67	0.24	0.29	0.19	0.08	0.04	0.07	0.06	0.05	0.05
TCONS_00051758	0.63	0.21	1.15	1.64	1.63	1.89	5.83	3.35	3.21	0.53	1.5	0.14
TCONS_00051959	1.47	1.26	2.45	3.49	2.55	3.41	5.31	8.29	5.15	1.36	1.98	2.02
TCONS_00051982	0.94	0.96	0.87	2.15	2.29	1.61	2.3	3.08	2.94	1.11	1.01	1.5
TCONS_00051985	1.19	1.1	1.19	2.05	2.46	1.52	3.31	3.33	4.29	1.39	0.93	1.77
TCONS_00051986	1.84	1.49	1.79	2.37	3.42	1.94	5.28	3.89	6.2	2.51	1.96	2.59
TCONS_00051989	0.87	0.88	1.76	1.87	2.14	1.35	3.74	2.57	4.57	1.37	1.12	1.17
TCONS_00051991	1.36	1.08	0.73	1.82	2.3	1.96	4.04	3.8	3.91	1.89	1.27	1.96
TCONS_00052179	0.8	0.88	0.88	0.5	0.65	0.66	0.22	0.22	0.31	0.18	0.11	0.18
TCONS_00052204	0	0	0.04	0.1	0.32	0.21	0.35	1.75	0.09	0.03	0.15	0.06
TCONS_00052514	0.44	0.45	0.52	0.21	0.12	0.13	0.06	0.09	0.21	0.09	0.04	0.1
TCONS_00052646	1.15	0.96	0.83	0.24	0.08	0.31	0.4	0.33	0.31	0.37	0.37	0.66
TCONS_00052835	0.07	0.34	0.13	0	0.22	0.13	1.3	1.25	2.29	0.15	0	0.16
TCONS_00052909	0.01	0	0.02	0.02	0	0	0	0.01	1.38	0	0.07	0
TCONS_00052933	0	0	0	0.88	1.51	0.85	0.33	0.21	0.72	0.19	0.21	0.21
TCONS_00052937	0.08	0.04	0.07	0.1	0.1	0.18	1.38	1.74	1.66	0.55	0.1	0.12
TCONS_00053264	0.21	0.52	0.15	0.07	0.19	0.27	0.03	0	0	0	0	0.06
TCONS_00053429	0.33	0.34	0.36	0.03	0.03	0.03	0	0	0	0.07	0.03	0.11
TCONS_00053483	0.37	0.46	0.66	0	0	0.07	0	0	0	0	0	0
TCONS_00053497	0.11	0	0.1	0	0.19	0.13	0.57	0.33	0.39	0	0	0.26
TCONS_00053644	0.99	1.13	1.16	0.9	0.6	0.66	0.25	0.31	0.24	0.29	0.3	0.32
TCONS_00053840	0.93	0.91	1.11	0.48	0.88	0.21	0.12	0	0.21	0.26	0	0
TCONS_00053842	3.03	3.04	3.72	1.93	1.47	1.87	1.15	0.86	1.12	0.54	0.64	0.89
TCONS_00053887	3.68	1.81	1.74	0.19	0.16	0.15	0.01	0.02	0.08	0.06	0.07	0.07
TCONS_00054154	0.4	0.49	1.3	0	2.56	0.17	4.48	1.69	8.98	2.39	1.24	0
TCONS_00054466	0.05	0.08	0.02	0.05	0.15	0.12	0.69	0.49	0.09	0.09	0.08	0.35
TCONS_00054531	0.04	0.09	0.07	0.54	1.63	0.95	2.43	5.98	3.75	0.92	0.31	0.14
TCONS_00054621	0.81	0.49	0.67	0.2	0.08	0.18	0.02	0.03	0.03	0.04	0	0.02
TCONS_00054622	0.64	0.56	0.78	0.47	0.2	0.3	0.04	0	0.09	0.01	0	0
TCONS_00054653	1.94	1.74	1.9	1.18	0.93	1.07	0.5	0.78	0.96	0.41	0.47	0.63
TCONS_00054796	0.06	0.04	0.07	0.03	0.04	0.04	0.59	0.34	0.54	0.06	0.05	0.18
TCONS_00054950	0.38	0.23	0.47	0.68	0.52	0.48	0.08	0.14	0.05	0.19	0.07	0.08
TCONS_00055298	0.39	0	0.55	0	0	0	0	0	0	0	0	0
TCONS_00055299	0.18	0.51	0.36	0	0	0.1	0	0	0.02	0	0	0
TCONS_00055681	0.09	0.14	0	0.08	0.1	0.02	0	0	0	0.04	0	0
TCONS_00055772	0.52	0.19	0.26	0	0	0	0	0	0	0	0	0
TCONS_00055778	1.49	1.23	1.36	0.12	0.09	0.08	0.09	0.03	0.07	0.02	0	0.01
TCONS_00055780	2.7	2.19	2.61	0	0.01	0	0.12	0.84	0.14	0	0	0
TCONS_00055782	3.62	3.04	3.39	0.14	0.11	0.47	0.09	0.11	0.34	0.05	0	0
TCONS_00055816	1.05	0.9	1.02	0.95	0.48	1.06	0.31	0.04	0.4	0.14	0.12	0.08
TCONS_00055834	0.98	0.97	1.72	1.16	0.28	0.2	0.2	0	0	0	0	0
TCONS_00055865	0.44	1.15	0.6	0.21	0.12	0.22	0	0.04	0.07	0.13	0.15	0.2
TCONS_00055955	0.24	0.2	0.28	0.47	0.49	0.67	0.05	0.02	0.07	0.01	0.02	0.02
TCONS_00055970	1.37	0.79	0.63	0.43	0.19	0	0	0.24	0	0	0	0
TCONS_00056511	1.91	2.15	1.92	1.32	0.47	1.14	0.31	0.1	0.16	0.18	0.28	0.27
TCONS_00056716	0.02	0.13	0.04	0.27	0.31	0.15	0.22	1.63	0.35	0.1	0.04	0.31
TCONS_00056725	0.21	0.12	0.2	0.57	0.71	0.56	0.45	1.81	0.43	0.85	0.35	0.51
TCONS_00056731	0.18	0.25	0.35	0.4	0.46	0.42	0.42	1.55	0.58	0.48	0.16	0.36
TCONS_00056804	0.29	0.1	0.18	0	0.29	0	0	0	0	0.04	0	0
TCONS_00056927	7.07	7.29	7.81	7.42	5.55	7.29	2.48	1.61	2.88	0.93	0.83	0.89
TCONS_00056932	6.6	5.76	6.54	7.28	5.87	6.45	1.41	1.69	2.46	1.06	0.97	0.97
TCONS_00056946	0.1	0.11	0.05	0.1	0.05	0.07	0	0.01	0.01	0.01	0	0
TCONS_00056965	0.95	0.48	0.55	0.1	0.22	0.13	0.03	0.11	0	0.17	0	0
TCONS_00057001	1.75	2.54	1.77	0.42	0.36	0.61	0.18	0.14	0.09	0	0	0
TCONS_00057096	0.33	0.85	0.74	1.44	1.36	1.49	0.1	0.03	0.03	0.15	0.12	0
TCONS_00057622	0.66	0.8	0.26	0.18	0.44	0.27	0	0.08	0.08	0	0.03	0.06
TCONS_00057656	2.09	3.1	2.2	1.63	3.24	2.98	0.79	0.83	1.45	0.9	0.64	0.75
TCONS_00057737	3.9	3.59	2.8	1.03	1.81	1.86	1.37	0.98	1.1	0.7	0.62	0.68
TCONS_00058246	1.37	1.17	1.19	0.69	0.48	0.72	0.19	0.33	0.32	0.39	0.28	0.37
TCONS_00058248	1.44	1.19	1.48	0.84	0.61	1.06	0.2	0.28	0.36	0.43	0.17	0.28
TCONS_00058327	0.37	0.47	0.57	0.35	0.15	0.29	0.05	0.16	0.07	0.08	0.04	0.17
TCONS_00058519	0.04	0.13	0.06	0.13	0.11	0.07	0.93	1.64	0.61	0.36	0.58	0.68
TCONS_00058521	0.41	0.54	0.44	0.81	0.68	0.68	3.89	12	4.81	5.45	4.53	7.08
TCONS_00058571	0.93	0.91	1.17	0.76	0.69	0.77	0.37	0.3	0.4	0.36	0.29	0.68
TCONS_00058610	0.69	0.48	0.81	0.49	0.6	0.7	0.09	0.1	0.18	0.03	0.09	0.03
TCONS_00058628	0	0	0	0.45	1.35	0	0	1.19	2.28	0.44	1.75	0.28
TCONS_00058719	0.61	0.78	0.67	0.26	0.12	0.18	0.01	0.04	0.06	0.16	0.08	0.11
TCONS_00058973	0.03	0	0	0.05	0	0.11	0.2	0.7	0.53	0.21	0.13	0.06
TCONS_00059322	0.72	0.25	0.61	0	0	0.02	0.06	0.02	0.09	0.15	0.04	0.08
TCONS_00059360	10.77	4.84	10.14	0	0	0.04	0.02	0.46	0.02	0	0.04	0.01
TCONS_00059361	1.02	0.62	0.75	0.02	0	0.03	0.02	0.24	0	0.01	0	0
TCONS_00059554	1.37	1.31	0.93	0.62	0.22	0.49	0.4	0.21	0.28	0.22	0.55	0.15
TCONS_00059787	1.93	1.32	2.41	0.93	0.3	0.35	0	0	0	0	0	0
TCONS_00060036	0.59	2.19	0.54	0.11	0.12	0.14	0.04	0.11	0.03	0.03	0	0
TCONS_00060271	1.99	2.53	1.8	1.18	1.9	1.94	0.9	0.92	0.91	0.61	0.72	0.82
TCONS_00060313	0	0.03	0	0	0.05	0.1	0.04	0.38	0.7	0	0.19	0.02
TCONS_00060418	0	0	0	0	1.04	1.39	0.52	0.52	0	0.41	0.41	0.72
TCONS_00060566	0	0	0	0	0.37	0	0.6	0	0.12	0	0.12	0.12
TCONS_00061001	0.26	0.34	0.33	0.13	0.31	0.2	0.03	0	0.03	0.15	0.05	0.19
TCONS_00061290	0.06	0.05	0	0.15	0.27	0.2	0.31	0.7	0.27	0.75	0.85	0.58
TCONS_00061321	0.4	0.51	0.33	0.16	0.05	0.11	0.03	0.12	0.06	0.04	0.04	0.08
TCONS_00061398	0	0	1.51	0	0.48	0	0	0	0	0	0	0.94
TCONS_00061722	1.43	1.82	1.47	1.37	0.48	0.79	0.31	0.17	0.26	0.57	0.51	0.33
TCONS_00061744	0.09	0.04	0.04	0.2	0.17	0.31	0.72	0.63	0.89	0.5	0.24	0.82
TCONS_00061830	0.73	0.48	0.49	1.68	1.09	0.54	0.24	0.07	0.14	0.05	0.03	0.06
TCONS_00062280	0	0.02	0	0	0.07	0.04	0.25	1.21	0	0	0.19	0
TCONS_00062507	1.56	1.44	2.19	1.33	1.41	1.9	0.51	0.45	0.82	0.57	0.58	0.27
TCONS_00062512	0.93	0.84	1.12	0.55	0.64	0.59	0.37	0.17	0.27	0.21	0.17	0.04
TCONS_00063002	0	0	0	0	0	0.11	0.19	1.15	0.11	0	0	0
TCONS_00063053	0.8	0.94	0.75	0.13	0.24	0.31	0.1	0.09	0.09	0.03	0.02	0.01
TCONS_00063201	0.14	0.04	0.1	0.14	0.08	0.03	0.48	0.72	0.41	0.78	0.09	0.89
TCONS_00063205	0.06	0.04	0.04	0.11	0.04	0.14	0.65	0.71	0.55	1.08	0.51	0.86
TCONS_00063210	0.16	0.1	0.05	0.09	0.08	0.08	0.61	0.78	0.89	1.17	0.7	1.06
TCONS_00063214	0.1	0.03	0.13	0.13	0.09	0.1	0.83	1.38	1.02	1.56	0.72	1.84
TCONS_00063313	0.58	0.33	0.57	0.75	1.77	1.22	3	2.99	2.98	1.28	0.71	1.53
TCONS_00064439	0.19	0.27	0.25	0.3	0.32	0.42	0.73	1.03	0.63	0.15	0.08	0.16
TCONS_00064479	2.99	1.78	1.64	0.9	0.43	0.58	0.05	0.06	0.18	0.13	0	0
TCONS_00064694	0	0	0	0.04	0.05	0.02	0.07	0.28	0.13	0.16	0.27	0.71
TCONS_00064695	0	0	0	0	0.09	0	0.35	0.11	0.17	0.12	0.22	2.32
TCONS_00064752	0.39	0.27	0.37	0.37	0.12	0.32	0.05	0.13	0.07	0.14	0.04	0.01
TCONS_00064768	0.46	0.38	0	0	0	0	0	0	0	0	0	0.08
TCONS_00064806	1.78	1.59	1.5	1.3	1.01	1.21	0.7	0.52	0.56	0.45	0.24	0.7
TCONS_00065041	0.04	0.04	0.03	0.08	0.26	0.2	0.3	1.61	0.55	0.08	0.14	0.07
TCONS_00065090	1.12	1.25	1.24	0.27	0.24	0.31	0.18	0.26	0.15	0.01	0.03	0.06
TCONS_00065361	0.44	0.12	0	0.14	0	0	0	0	0	0	0	0
TCONS_00065428	0.08	0.06	0.37	0	0	0	0	0	0	0	0	0.62
TCONS_00065434	0	0.21	0.55	1.22	0.02	0.97	1.4	1.51	1.09	0.48	0.97	0.46
TCONS_00065587	0	0.05	0.05	0.03	0.02	0.06	0.51	0.76	0.3	0.34	0.16	0.43
TCONS_00066044	0.01	0.02	0.03	0.14	0.89	0.25	0.09	0.22	0.19	0.12	0.07	0
TCONS_00066045	0	0	0.05	0	0.2	0.08	0.19	0.33	0.55	0	0.06	0.03
TCONS_00066304	1.33	0.96	1.41	0.71	0.74	0.7	0.39	0.22	0.48	0.2	0.19	0.21
TCONS_00066305	2.1	1.36	1.67	1.02	1.03	0.79	0.44	0.35	0.57	0.38	0.37	0.32
TCONS_00066370	0	0	0	2.27	0	2.6	2.12	6.76	1.64	0.97	1.35	2.22
TCONS_00066492	0	0.03	0.11	0.11	0.03	0	0.61	1.07	1.27	0.24	0.09	0.11
TCONS_00066528	0.39	0.48	0.34	0.25	0.06	0.13	0.05	0.08	0.06	0.01	0.02	0.04
TCONS_00066712	2.74	2.52	2.82	1.97	1.63	2.04	0.83	0.64	0.86	0.18	0.23	0.29
TCONS_00066720	1.47	1.51	1.47	1.01	0.9	1.39	0.18	0.27	0.24	0.06	0.11	0.1
TCONS_00066754	0.6	0.4	0.75	0.12	0.21	0.28	0.04	0.03	0.03	0.03	0	0
TCONS_00066783	4.8	5.14	4.99	3.67	2.73	3.06	1.64	1.31	1.28	1.35	3.91	2.59
TCONS_00066995	0.22	0.35	0.33	0.45	0.46	0.46	1.01	1.13	1.47	0.24	0.24	0.59
TCONS_00066996	0.49	0.56	0.64	0.43	1.49	0.77	2.14	2.15	4.87	0.41	0.76	1.32
TCONS_00067415	0.01	0.04	0.04	0.02	0.05	0.02	2.76	1.29	3.01	0.67	0.36	0.65
TCONS_00067429	0.96	0.61	0.54	0.25	0.17	0.2	0.17	0.08	0.22	0.02	0	0.02
TCONS_00067497	2.04	2.7	1.93	1.97	3.48	1.81	0.98	0.53	0.84	0.18	0.16	0.34
TCONS_00067669	0	0	0.08	0.16	0.07	0.08	0.57	1.48	2.37	0.55	0.68	0.66
TCONS_00067863	4.93	4.72	5.6	3.01	3.33	2.8	2.13	1.92	2.44	0.44	0.5	0.59
TCONS_00068152	1.05	1.24	1.1	0.73	0.81	1.3	0.34	0.2	0.29	0.13	0.22	0.24
TCONS_00068154	0.91	0.92	0.87	0.54	0.46	0.78	0.21	0.28	0.1	0.08	0.13	0.23
TCONS_00068311	0	0	0.05	0.2	0.18	0.24	0.48	1.03	0.42	0	0.17	0
TCONS_00068312	0.11	0.08	0.13	0.06	0.41	0.33	0.72	2.07	1.78	0.12	0	0.22
TCONS_00068477	0.3	0.32	0.82	0	0.39	0.44	0	0	0.06	0	0.09	0.09
TCONS_00068520	0.67	0.73	0.95	0.05	0.01	0.07	0.11	0.06	0.04	0	0.02	0.04
TCONS_00068750	0.37	0.81	0.28	0.98	0.75	0.75	0	0	0	0	0	0
TCONS_00068752	0	0	0	0.88	0	0	0.66	0.46	0	0.2	0.37	0
TCONS_00068807	1.01	1	1.12	0.61	0.5	0.61	0.35	0.33	0.34	0.31	0.19	0.27
TCONS_00068906	2.59	2.23	3.5	1.87	1.61	1.77	0.86	1.28	1.25	0.73	0.55	0.55
TCONS_00069195	0.37	0.32	0.18	0.36	0.4	0.38	1.64	3.48	1.2	0.44	0.42	0.71
TCONS_00069380	0.43	0.21	0.26	0.08	0.18	0.07	0.03	0.02	0	0.01	0	0
TCONS_00069466	2.24	1.39	1.54	0.04	0.05	0	0	0.03	0.01	0.01	0.01	0
TCONS_00069474	1.14	0.06	0.72	0	0	0	0	0	0	0	0	0
TCONS_00069741	0.88	0.91	1.66	0.91	0.48	0.72	0.15	0.11	0.16	0.06	0.17	0.19
TCONS_00069840	0.04	0.18	0.17	0.09	0.1	0.06	1	0.36	1	1.02	0.25	0.38
TCONS_00069952	0.08	0.16	0.07	0	0.06	0.07	0.61	0.34	0.54	1.33	0.22	0.62
TCONS_00070315	0.21	0.31	0.27	0.29	0.78	0.83	1.02	0.78	0.79	0.07	0.02	0.27
TCONS_00070685	1.53	1.88	2.41	2.66	2.53	2.76	5.32	4.15	4.43	1.71	1.94	2.65
TCONS_00070783	0.66	0.63	0.88	0.31	0.26	0.35	0.27	0.3	0.08	0.12	0.1	0.17
TCONS_00070932	0.83	0.61	0.61	0.47	0.59	0.38	0.25	0.27	0.24	0.02	0.09	0.05
TCONS_00070997	0.79	0.56	0.95	0.18	0.18	0.51	0	0	0	0	0	0
TCONS_00071000	0.69	0.58	1.02	0.1	0.14	0.4	0.03	0	0	0	0	0
TCONS_00071001	0.9	0.62	0.32	0.26	0.1	0.45	0.01	0	0	0	0	0
TCONS_00071006	0.69	0.55	0.44	0.2	0.19	0.44	0.03	0	0.04	0	0	0.01
TCONS_00071030	0.48	0.49	0.33	0.25	0.11	0.24	0.02	0	0	0	0	0
TCONS_00071124	3.77	5.51	4.02	3.39	1.54	2.13	0.72	1.4	1.12	0.43	0.99	0.84
TCONS_00071245	2.36	2.57	2.57	0.55	0.46	0.69	0.54	0.36	0.7	0.2	0.16	0.13
TCONS_00071246	2.16	2.39	2.53	0.65	0.32	0.48	0.51	0.28	0.76	0.02	0.03	0.06
TCONS_00071247	1.08	1.24	1.15	0.21	0.17	0.34	0.21	0.25	0.2	0.05	0.04	0.11
TCONS_00071248	1.85	2.88	3.15	0.38	0.41	0.66	0.53	0.89	0.7	0.73	0.21	0.09
TCONS_00071341	5.78	7.96	7.13	15.37	15.86	14.34	10.84	25.97	18.08	12.15	25.71	21.91
TCONS_00071363	0.77	0.8	0.77	0.35	0.29	0.27	0.23	0.26	0.28	0.13	0.09	0.15
TCONS_00071364	0.77	0.8	0.77	0.35	0.29	0.27	0.23	0.26	0.28	0.13	0.09	0.15
TCONS_00071481	2.92	2.42	2.68	1.84	1.37	1.51	1.24	0.83	1.03	0.26	0.32	0.4
TCONS_00071495	4.41	4.12	3.73	3.66	3.43	2.18	0.3	0.42	0.35	0.19	0.11	0.11
TCONS_00071580	0.86	0.36	0.62	0.73	0.3	0.61	0.13	0.03	0.12	0.07	0.07	0
TCONS_00071610	0.16	0.4	0.66	0.36	0.27	0.06	0	0	0	0	0.04	0
TCONS_00071671	0.87	0.57	0.34	0.07	0.08	0.03	0	0.01	0.07	0.08	0.07	0.12
TCONS_00071684	0.9	0.45	0.21	0.47	0.28	0.45	0.07	0.09	0.08	0.08	0.09	0.05
TCONS_00071754	0.21	0.68	0.32	0.05	0	0.29	0.04	0	0	0.03	0.15	0.04
TCONS_00071784	0.85	0.74	0.52	0.96	0.34	0.12	0.02	0.03	0.07	0	0.02	0.06
TCONS_00071908	0.5	0.86	1.1	0.81	0.36	0.63	0.3	0.27	0.34	0.13	0.04	0.26
TCONS_00072054	0	0	0	0	0	0.16	0.11	0.29	0.14	0.26	0	0.16
TCONS_00072068	0	0	0.01	0	0	0	0.35	0.16	0.19	0	0	0
TCONS_00072168	0	0	0	0.04	0.11	0.02	0.74	1.51	0.37	0.25	0.54	0.36
TCONS_00072323	0.65	0.46	0.21	0	0	0	0	0	0	0	0	0
TCONS_00072344	0.13	1.15	0.52	0	0	0	0.13	0	0	0	0	0
TCONS_00072346	1.1	0.64	0.68	0.04	0.01	0.14	0	0.09	0.08	0.01	0.02	0.05
TCONS_00072350	0.33	0.95	1.26	0	0.04	0	0.14	0	0	0.08	0	0
TCONS_00072362	0.96	0.54	0.95	1.28	1.7	1.53	3.93	1.13	4.46	2.71	0.38	0.62
TCONS_00072456	1.14	0.8	0.51	0.2	0	0.53	0	0.11	0	0	0	0
TCONS_00072874	0.04	0.1	0.04	0.11	0.05	0.03	0.93	1.72	0.5	1.49	2.49	2.51
TCONS_00072913	3.7	4.3	3.24	4.9	9.64	7.24	7.69	13.12	9.09	5.84	5.59	6.79
TCONS_00072993	0	0	0	0	0.18	0.3	2.08	3.01	1.86	0.42	0.72	0.46
TCONS_00073164	1.67	1.34	1.34	1.18	1.1	1.38	0.48	0.49	0.62	0.45	0.54	0.63
TCONS_00073373	0.56	0.47	0.45	0.67	0.88	2	0.04	0	0	0.17	0	0.04
TCONS_00073880	0.03	0	0	0.2	0.16	0.16	0.17	0.47	0	0.07	0	0
TCONS_00074152	2.72	4.04	4.11	6.14	5.61	7.09	7.98	13.47	9.27	1.47	1.34	2.74
TCONS_00074320	6.64	5.03	6.76	4.81	2.54	3.09	1.74	0.99	2.02	0.15	0.4	0.44
TCONS_00075606	0.78	0.42	0.34	0.02	0.02	0.01	0	0	0	0	0	0
TCONS_00075678	0	0	0	0.13	0.37	0.13	2.55	2.45	1.85	0.04	0.78	2.18
TCONS_00075746	1.28	1.23	1.38	0.84	0.9	0.59	0.32	0.32	0.34	0.61	0.55	1.12
TCONS_00075967	0.8	0.64	0.41	0.47	0.43	0.22	0.08	0.13	0.22	0.07	0.01	0.22
TCONS_00076088	4.54	6.31	4.71	9.28	4.99	5.86	0.25	1.08	1.09	0.5	2.25	0.08
TCONS_00076520	1.47	0.62	0.4	1.3	1.46	0.73	0	0	0	0	0	0
TCONS_00076531	0.11	0	0	0.2	0	0	0.26	1.79	1.33	0	0	0.16
TCONS_00076594	0	0	0	0	0.04	0.05	0.16	0.42	0.53	0.28	0.47	0.61
TCONS_00076610	2.16	2.1	1.47	0.21	0.3	0.33	0.61	0.56	0.32	0.39	0.15	0.4
TCONS_00076646	2.32	3.14	2.61	2.11	1.78	3.01	1	0.72	1.11	0.85	0.65	0.73
TCONS_00076820	0.38	0.58	0.76	0.33	0.16	0.45	0.02	0.14	0.17	0.04	0.03	0.07
TCONS_00077039	1.63	2.39	2.25	2.64	1.08	1.26	0.08	0.17	0.13	0.03	0.07	0.06
TCONS_00077765	0.06	0.03	0.05	0.11	0.21	0.09	1.15	0.91	1.54	0.8	0.87	0.48
TCONS_00077865	0.24	0.14	0.32	0.73	0.74	0.47	1.57	1.2	1.65	0.46	0.49	0.59
TCONS_00078604	0.92	0.69	0.41	0.43	0.57	0.48	0.02	0.12	0.19	0.08	0.15	0.17
TCONS_00078929	0.61	0.89	1.08	0.35	0.68	0.47	0.26	0.13	0.29	0.12	0.02	0.05
TCONS_00078945	0.04	0.03	0.03	0.19	0.16	0.19	0.54	0.42	0.13	0.14	0.24	0.15
TCONS_00079024	0.91	0.43	1.13	0.39	0.42	0.51	0.11	0.06	0.05	0.17	0.18	0.32
TCONS_00079238	0	0	0	0	0.05	0.06	0.2	1.45	0.73	0	0.64	0.09
TCONS_00080191	1.05	1.7	1.78	0.8	0.88	0.55	0.17	0.45	0.2	0.25	0.44	0.61
TCONS_00080801	1.33	1.26	0.79	3.13	4.58	2.85	3.41	7.4	3.93	1.18	3.39	0.85
TCONS_00080973	6.08	6.25	5.29	3.49	2.03	2.72	1.38	1.28	0.82	1	1.51	0.89
TCONS_00081630	1.91	1.87	1.34	0.29	0.22	0.15	0.31	0.33	0.13	0.46	0.09	0.37
TCONS_00081817	1.12	1.34	1.42	2.25	3.24	2.41	3.3	3.34	4.01	6.04	6.35	8.3
TCONS_00082048	0.44	0.22	0.19	0.75	1.2	0.35	1.25	1.21	0.57	0.35	0.5	0.21
TCONS_00082565	3.53	6.02	4.82	4.34	3.12	4.11	0	0.4	1.89	3.83	0.35	1.29
TCONS_00083103	34.01	30.2	25.41	20.46	25.54	23.1	11.32	13.06	13.26	11.46	6.72	18.71
TCONS_00083256	2.09	2.35	1.63	3.83	5.88	4.01	4.64	8.08	6.1	8.99	12	9.04
TCONS_00083404	3.81	2.3	2.68	0.13	0.38	0.46	0.5	0	0.13	0.05	0	0
TCONS_00083601	0.72	1.38	1.1	1.01	2.17	0.96	3.35	3.49	4.56	0.99	1.86	0.71
TCONS_00084744	0	0.1	0	0.12	0.25	0.43	0.78	0.54	0.56	0	0.05	0.19
TCONS_00085681	0	0	0	0	0.62	0.22	0.73	1.18	3.25	0.24	0.17	0
rna1063	18.85	22.42	21.62	35.91	31.77	36.87	53.79	60.02	49.18	98.43	50.16	68.48
rna10910	14.18	13.61	14.89	16.12	11.83	12.66	4.25	2.85	6.12	0.65	0.83	1.04
rna10982	0.24	1.19	0.08	0.28	0.24	0.76	0	0	0	0.14	0	0
rna10984	0	0	0	0	0.53	0	0.41	0.52	0	0	0	0
rna11125	3.79	2.03	1.46	0	0.63	0	0	0.19	0	0	0.1	0
rna11765	3.99	2.02	2.45	1.16	1.65	2.02	0.73	0.74	1.3	0.25	0.23	0.49
rna12095	162.56	150.23	180.59	156.39	112.42	112.01	77.21	71.09	70.75	38.27	24.63	36.34
rna13521	14.42	20.63	19.98	1.93	2.11	0.33	0.42	0	0.59	0	0.09	0
rna14268	4.1	5.16	2.48	1.39	1.59	1.76	1.21	1.14	0.48	1.92	1.68	2.13
rna14815	10.18	12.16	12	5.67	5.03	5.73	4.41	5.11	4.95	2.14	1.7	2.47
rna14917	21.97	14.97	8.57	7.05	16.32	16.81	3.75	0	0	0.02	1.83	0
rna17229	20.49	22.5	23.37	14.62	13.71	12.98	6.66	8.72	9.68	9.11	15.56	10.99
rna18433	2.04	2.46	1.76	1.59	0.52	1.2	0.24	0.06	0.46	0.12	0.32	0.18
rna1862	11.02	9.62	5.93	2.9	2.97	5.33	3.36	1.85	2.34	1.04	3.01	1.35
rna18881	3.63	4.33	5.81	1.5	1.47	1.78	0.56	0.49	1.56	0	0.9	0
rna2211	1.03	2.11	1.49	1.82	4.3	6.75	9.85	4.53	12.45	5.76	3.45	3.9
rna3355	0.61	0.26	0.87	0.09	0.45	0.19	0.08	0.1	0.01	0	0	0.04
rna4279	30.69	32.31	31.32	25.02	22.91	22.12	12.18	9.6	12.05	9.94	8.89	10.55
rna5131	0.52	0	0.33	0.81	1.02	0.7	2.03	12.28	5.54	1.05	0	0.86
rna5319	0.4	0.46	0.36	1	1.69	1.86	1.96	2.88	2.18	1.33	0.73	2.39
rna5967	61.36	22.93	27.34	5.43	7.14	7.93	2.99	1.47	5.38	1.75	3.47	2.74
rna8163	2.22	2.27	2.07	4.07	7.25	5.18	5.13	10.26	6.15	11.03	10.37	21.34
rna8303	0.06	0	0	0	0	0.03	0.43	0.6	0.14	0.04	0.07	0.36
rna8777	170.17	189.71	109.99	51.39	140.65	104.73	43.5	44.46	43.97	16.46	53.98	26.38
rna9831	3.06	4.99	3.26	14.46	14.91	14.33	17.61	18.33	18.52	3.36	3.98	3.4
TCONS_00000016	0.24	0.27	0.12	0.55	0.37	0.32	0.24	1.01	0.29	0.82	0.57	0.87
TCONS_00000492	1.12	1.12	1.08	2.46	4.42	4.17	3.33	2.79	2.77	1.74	2.5	3.07
TCONS_00000661	0	0	0	0	0.16	0	0.07	0	0	0.58	0.12	0
TCONS_00001657	0.32	0.21	0.25	0.45	0.2	0.57	0.21	0.41	0.27	0	0.03	0.02
TCONS_00001878	1.67	1.91	1.56	1.23	1.02	0.97	2.56	3.83	3.08	5.16	4.47	3.47
TCONS_00001930	2.41	1.6	1.77	1.24	1.37	1.3	1.62	1.29	0.86	0.24	0.23	0.6
TCONS_00002149	0	0.03	0.03	0	0	0	0	0	0.03	0.42	0.03	0.29
TCONS_00002215	0.66	0.36	0.18	0.05	0.08	0	0	0	0.09	0	0	0
TCONS_00002296	0.51	0.62	0.47	0.3	0.33	0.41	0.07	0.3	0.14	0.08	0.02	0.02
TCONS_00002741	0	0	0.07	0	0	0	0	0.16	0	0.08	0.09	0.51
TCONS_00002975	0.35	0.31	0.37	0.1	0.17	0.22	0.02	0.04	0.24	0	0	0
TCONS_00003005	0.04	0.14	0.02	0	0	0	0	0.01	0.02	0	0	0
TCONS_00003104	0.76	0.92	1.17	1.29	0.63	1.28	0.43	0.35	0.13	0	0.05	0
TCONS_00003183	0.59	1.15	1.44	0.65	1.57	1.49	3.19	1.48	1.22	1.77	3.07	3.51
TCONS_00003192	0.88	1.27	0.5	0.5	0.52	0.58	1.07	0.76	0.58	2.34	2.24	1.49
TCONS_00003206	1.47	1.29	1.79	1.28	1.36	0.99	2.46	3.23	2.29	2.66	3.88	3.59
TCONS_00003657	0.19	0.15	0.48	0.39	0.17	0.12	0.15	0.13	0.26	0	0	0
TCONS_00003878	0	0	0	0.04	0	0	0.13	0.13	0	0.4	0.41	0.03
TCONS_00004012	2.8	3.45	3.62	3.33	2.98	3.41	1.75	1.29	1.97	0.48	0.71	1.01
TCONS_00004064	0	0	0	0	0	0	0	0	0	0.04	0.12	0.45
TCONS_00005133	0.18	0.3	0.47	0.53	0.88	0.35	0.16	0.28	0.26	0	0	0
TCONS_00005637	0	0.03	0	0	0	0	0.16	0.1	0.05	0.27	0.12	0.16
TCONS_00006172	0.14	0.15	0.29	0.17	0.14	0.09	0.18	0.33	0.34	0.31	1.18	0.91
TCONS_00006270	0.13	0.26	0.3	0.72	0.82	1.23	0.44	0.29	0.75	0.35	0.62	0.57
TCONS_00006273	0	0	0.05	0.28	0.13	0.17	0.14	0	0.24	0.4	0.24	0.2
TCONS_00006278	0.18	0.23	0.17	1.01	0.74	0.78	0.37	0.28	0.96	0.38	0.69	0.54
TCONS_00006279	0.2	0.05	0.12	0.56	0.32	0.53	0.22	0.1	0.64	0.31	0.39	0.38
TCONS_00006503	13.73	23.03	23.78	8.19	20.55	9.39	7.03	66.06	24.79	4.34	3.2	5.4
TCONS_00006860	0	0	0	0.19	0	0.1	0.42	0.33	0.3	0.87	0.4	0.08
TCONS_00007020	0	0	0	0	0	0	0.11	0	0.02	0	0.18	0.3
TCONS_00007686	0.35	0.29	0.39	0.65	0.41	0.78	0.07	0.08	0.25	0.04	0.05	0.03
TCONS_00008658	0.21	0.21	0.16	0.16	0.04	0.08	0.44	0.61	0.43	0.24	0.72	0.72
TCONS_00009007	0.32	0.82	0	0.72	0	0.76	0	0	0.4	0	0	0
TCONS_00009186	1.21	0.97	1.67	1.42	1.7	1.34	0.43	0.47	0.48	0.19	0.24	0.21
TCONS_00009327	0.25	0.47	0.22	0.07	0.09	0	0.06	0.19	0	0.02	0	0
TCONS_00009641	0	0	0.43	0.37	0	0.37	0.27	1.56	0.47	0.31	1.49	2.16
TCONS_00010230	0.06	0.09	0	0	0.14	0	0.14	0.12	0	0.44	0.22	0.48
TCONS_00010698	0.47	0.18	0.8	0.04	0	0.04	0	0.14	0	0	0	0
TCONS_00011438	0.22	0.31	0.12	0.08	0.08	0.12	0.31	0.04	0.06	0	0	0
TCONS_00011457	0.34	0.62	0.37	0.53	0.5	0.52	0.86	0.68	0.78	1.32	1.29	2.03
TCONS_00011483	0.59	0.57	0.53	1.58	0.73	1.06	0.17	0.25	0.03	0.01	0.01	0.09
TCONS_00011878	0	0.69	0.43	0	0.48	0.78	0.88	1.34	1.13	0.83	1.74	1.45
TCONS_00012234	0.05	0.07	0.1	0.1	0.12	0.09	0.38	0.45	0.09	0.42	0.16	0.5
TCONS_00012275	0.34	0.53	0.68	0.39	0.47	0.3	0.18	0.2	0.17	0.07	0.05	0.08
TCONS_00012458	3.3	5.94	4.67	1.14	1.64	0.97	2.12	2.68	0	0.34	0.67	0.36
TCONS_00013422	0	0	0	0	0	0	0.1	0.13	0.24	0.57	0.44	0.52
TCONS_00013470	12.48	12.03	13.87	11.87	14.15	13.28	6.24	5.78	7.79	1.93	2.8	1.67
TCONS_00013509	0.13	0.07	0	0.22	0.14	0.14	0.05	0.16	0.06	0.27	0.49	0.34
TCONS_00014358	0.22	0.67	0.62	0.47	0.38	0.28	0.51	0.06	0.13	0.04	0.04	0.02
TCONS_00014955	3.84	3.14	4.05	3.37	2.65	2.98	3.45	2.81	2.9	0.94	0.81	0.81
TCONS_00014962	4.46	3.78	4.47	3.67	3.52	3.35	4.01	3.48	3.64	0.99	1.12	1.12
TCONS_00015063	5.87	5.77	6.97	7.05	6.26	6.42	4.06	3.8	6.12	1.48	1.29	1.25
TCONS_00015600	0.26	0.05	0	0	0	0.37	0	0	0.15	0	0	0
TCONS_00015803	0.28	0.39	0.27	0.47	0.26	0	0.47	1.12	0.3	0.3	0.51	1.44
TCONS_00016916	0.23	0.51	0.56	0.07	0	0.05	0.11	0.09	0.16	0.05	0.02	0.08
TCONS_00017322	0	0.19	0.3	0	0.1	0	0	0	0.1	0	0	0
TCONS_00018486	0.37	0.42	0.39	0.15	0.25	0.04	0.03	0.13	0.14	0.03	0	0.02
TCONS_00018716	0.25	0.23	0.31	0.56	0.4	0.58	0.05	0.17	0.14	0	0.01	0.01
TCONS_00018999	0	0.05	0	0.07	0	0	0	0.13	0	0.29	0.06	0.41
TCONS_00019237	0.3	0.52	0.42	0.04	0.06	0.12	0.03	0.17	0.1	0.04	0.05	0
TCONS_00020579	0.02	0.08	0.03	0.32	0.04	0.34	0.18	0.03	0	0.02	0.27	1.14
TCONS_00020683	0	0	0	0	0	0	0	0	0	0.65	0.08	0.55
TCONS_00021028	0.6	1.06	0.51	0.47	0	0.89	0.41	0	0.53	0	0.08	0.03
TCONS_00021030	0.89	1.36	1.57	0.7	0	0.33	0.41	0.41	1.19	0	0.12	0.15
TCONS_00021597	1.74	1.54	2.37	2.01	1.88	1.3	0	1.5	1.09	0.4	0.25	0.69
TCONS_00022681	0.29	0.58	0.22	0.72	0.97	1.15	1.64	0.54	0.58	0.83	0.84	0.99
TCONS_00023058	2.15	1.99	2.17	1.43	1.09	1.62	1	1.14	0.79	0.45	0.5	0.54
TCONS_00023244	0.68	0.2	0.62	0	0.33	0.56	0	0.12	0.94	0	0	0
TCONS_00023542	0.23	0.09	0.1	0.12	0.11	0.15	0.22	0.19	0.24	0.39	0.78	0.61
TCONS_00023619	0.05	0	0	0.13	0.15	0	0.2	0.1	0.23	0.47	0.94	0.44
TCONS_00023628	0.21	0.35	0.36	1.14	1.87	1.87	0.18	0.36	0.24	0.05	0.02	0.05
TCONS_00023980	2.69	0.92	1.27	0.3	0.25	0.39	0.26	0.59	0.15	0.11	0	0.18
TCONS_00024099	0.23	0.22	0.41	0.33	0.07	0.34	0.61	1.12	1.03	0.56	2.84	3.19
TCONS_00025116	4.18	3.5	3.8	4.38	3.88	4.67	5.34	4.19	5.39	7.45	6.61	9
TCONS_00025220	0.91	0.83	1.14	0.43	0.9	0.71	0.56	0.51	0.47	0.16	0.14	0.15
TCONS_00025361	0.8	0.56	0.27	0.89	0.44	0.8	0.12	0.13	0.25	0.03	0.02	0.02
TCONS_00026380	0.45	0.44	0.53	0.34	0.32	0.37	0.73	0.75	0.88	0.97	1.18	1.22
TCONS_00026592	0	0	0	0.19	0	0.07	0.11	0	0	0.34	0.11	0.36
TCONS_00026927	0.46	0.12	0.55	0	0	0.05	0	0.05	0.05	0	0	0
TCONS_00026989	2.2	2	2.38	2.08	1.59	2.01	1.42	1.01	1.39	0.34	0.23	0.27
TCONS_00027111	0	0.5	0	0.24	0.85	0.57	0.99	0.74	0	0.63	2.44	2.45
TCONS_00027324	0.35	0.21	0.29	0.05	0.04	0.08	0.01	0.2	0.02	0.01	0	0
TCONS_00027679	0.64	0.55	1.02	0.86	0.6	0.84	0.28	0.46	0.29	0.14	0.07	0.06
TCONS_00028088	0	0.07	0.08	0	0.26	0	0.27	0.49	0.32	0.76	0.46	0.65
TCONS_00028089	0	0	0	0.22	0.06	0	0.19	1.27	0.08	0.71	0.42	0.27
TCONS_00028125	0.13	0.09	0.22	0.19	0.16	0.16	0.35	0.45	0.21	0.41	0.32	0.47
TCONS_00028200	1.19	1.04	1.27	0.5	0.74	1.75	0.83	0.76	0.83	0.21	0.07	0
TCONS_00028372	0.37	0.44	0.65	0.58	0.88	2.09	0.24	0.18	0.13	0.02	0	0.03
TCONS_00028380	0.22	0.41	0.19	0.14	0	0.37	0	0.13	0	0	0	0
TCONS_00028845	0.81	0.72	1.03	0.52	0.49	0.71	0.75	0.23	0.64	0.11	0.12	0.13
TCONS_00028939	2.65	3.31	3.77	0.7	0.34	1.79	1.98	0.27	0.08	0	0	0
TCONS_00029040	0.09	0.32	0.16	0	0.2	0.08	0	0.18	0	0	0	0
TCONS_00029121	3.7	2	1.18	1.03	2.23	1.8	3.96	4.63	0.14	3.49	6.36	9.02
TCONS_00029295	0.15	0.41	0.12	0	0.31	0	0.19	0	0.38	0	0	0
TCONS_00029798	1.2	0.51	0.77	0.38	0.16	0.1	0	0.11	0.1	0	0	0
TCONS_00030469	0.59	0.46	0.36	0.26	0	0.16	0.27	0.06	0.11	0	0	0
TCONS_00030644	0	0.18	0.12	0.4	0.27	0	0.63	0.05	0.36	1.51	1.16	0.14
TCONS_00031051	0.39	1.06	0.19	0.54	0.2	0.25	0.17	0.17	0	0.03	0.11	0.07
TCONS_00032020	4.07	2.56	3.5	2.21	2.88	3.44	1.93	1.65	1.51	0.18	0.83	0.43
TCONS_00032192	0.07	0.14	0.09	0.58	0.57	0.84	0.01	0.14	0.08	0	0	0
TCONS_00032268	0.62	1.16	0.83	0.11	0.09	0.46	0.14	0.12	0.23	0.08	0	0.09
TCONS_00032607	0.42	0.24	0.32	0.24	0.28	0.02	0.56	0.56	0.83	1.23	0.48	0.91
TCONS_00032911	0.98	1.33	1.13	0.53	0.7	0.57	0.26	0.45	0.55	0.15	0.19	0.1
TCONS_00033042	2.33	2.51	1.52	0.9	1.47	1.7	0.96	0.9	1.34	0.31	0.36	0.64
TCONS_00033416	0.27	0.19	0.25	0	0.21	0	0	0.19	0	0	0	0
TCONS_00033612	0	0.27	0.09	0.31	0.3	0.37	0.54	0.45	0.69	1.06	1.07	0.65
TCONS_00033694	0.63	0.97	0.58	0.28	0.45	1.35	0	0.42	0.42	0	0.09	0
TCONS_00033968	1.25	0.94	2.18	1.54	0.98	1.23	0.21	0.72	0.53	0	0	0.06
TCONS_00033987	0.4	0.63	0.36	0.14	0.06	0.67	0.31	0	0.15	0	0	0
TCONS_00034019	0.48	0.71	0.59	0.61	0.22	0.74	0.02	0.08	0.22	0.05	0.1	0.06
TCONS_00035119	0.48	0.35	1.23	0.45	0.39	0.39	0.14	0.34	0.2	0.12	0.06	0.1
TCONS_00035341	0.17	0.3	0.12	0.03	0.03	0.06	0.05	0	0	0	0	0
TCONS_00035358	0.21	0	0.12	0.3	0.29	0.14	0.49	0	0.07	0.31	0.61	0.47
TCONS_00035452	0	0	0	0.03	0.22	0	0.14	0	0.34	0.15	0.05	0.43
TCONS_00035912	0.03	0	0.03	0.03	0.05	0	0	0.2	0.21	0.02	1.56	0.31
TCONS_00036434	0.58	0.38	0.26	0.45	0.3	0.29	0.1	0.24	0.13	0	0	0
TCONS_00036459	0.75	0.42	0.38	0.14	0	0.1	0.08	0.16	0.05	0.04	0	0.04
TCONS_00036929	0.12	0.26	0.33	0	0.12	0.24	0.26	0	0	0	0	0
TCONS_00036930	0	0	0	0	0	0	0	0.26	0	0.05	0.11	0.21
TCONS_00036934	0.36	0.15	0.39	0.43	0.13	0.05	0.11	0	0	0	0	0
TCONS_00037297	0.58	0.87	0.15	0.14	0.11	0.04	0	0.03	0.23	0	0	0
TCONS_00037375	0.52	0.34	0.43	0.05	0.09	0.11	0.13	0.17	0.23	0.01	0.03	0
TCONS_00037396	0.17	0.16	0.12	0.1	0.43	0.26	0.21	0.13	0.45	0.21	0.39	0.84
TCONS_00037467	0.2	0.24	0.45	0.09	0.08	0.47	0.86	0.61	0.37	0.34	1.15	0.87
TCONS_00037598	0.32	0.39	0.51	0.51	0.67	1.45	1.34	0.9	0.77	1.25	0.63	1.04
TCONS_00037705	0.5	0.87	0.74	2.84	1.97	3.1	0.45	0.34	0.23	0.04	0.09	0.15
TCONS_00037744	0	0	0	0.12	0.13	0.22	0	0	0.08	0.54	0	0.74
TCONS_00037745	0	0.16	0	0	0.11	0.09	0.22	0	0	0.45	0.38	0.41
TCONS_00038460	0.66	0.82	0.74	0.31	0.41	0.34	0.43	0.53	0.38	0.1	0.02	0.07
TCONS_00038792	0.01	0.04	0.08	0.06	0.08	0.16	0.42	0.02	0.05	0.18	0.17	0.32
TCONS_00039510	0.08	0.24	0.35	0.12	0.09	0.1	0.02	0	0.08	0	0	0
TCONS_00039772	0.13	0.16	0.28	0.28	0.23	0.24	0	0.96	0	0.39	0.27	0.61
TCONS_00040437	0	0	0.05	0.37	0.18	0.17	0.08	0	0	0.08	0.09	0.17
TCONS_00040480	0.09	0.49	0.36	0.95	0.46	0.32	0.18	0.08	0	0	0.05	0
TCONS_00040847	0.2	0.17	0.23	0.43	0.41	0.34	0.31	0.22	0.5	0.15	0.8	1.26
TCONS_00040902	0.12	0.12	0.24	0.67	0.89	1.54	0.9	0	0.27	4.01	0	1.59
TCONS_00040946	1.21	0.91	1.3	2.78	1.58	1.52	0.38	1.24	0.47	0.25	0.11	0.12
TCONS_00041077	0.78	0.79	0.93	0.2	0.24	0.35	0.44	0.63	0.47	0.06	0.12	0.1
TCONS_00041081	0	0.18	0.2	0	0	0	0	0	0.41	0	0	0
TCONS_00041164	1.69	2.14	1.66	1.4	1.15	1.52	0.89	1.21	1.88	0.14	0.26	0.46
TCONS_00041627	0	0	0	0.31	0	0.06	0	0.09	0	0	0	0.24
TCONS_00042298	0.44	0.23	0.34	0.07	0.15	0.09	0.23	0.19	0.23	0.02	0.03	0.01
TCONS_00042527	0.03	0	0	0	0.03	0.03	0.32	0	0	0.41	0.03	0.27
TCONS_00042852	0	0	0	0	0	0	0	0	0.16	0.05	1.32	0.12
TCONS_00042930	0.44	0.29	0.56	1.04	0.86	1.18	1.45	0.41	0.27	0.93	1.5	0.82
TCONS_00043291	1.14	0.7	1.16	0.58	0.37	0.45	0.31	0	0	0	0	0
TCONS_00044163	1.89	2.19	1.84	1.65	1.56	1.7	1.23	1.5	1.41	0.47	0.36	0.49
TCONS_00044168	2.31	2.77	2.23	2.16	1.84	1.93	1.74	2.46	1.69	0.59	0.35	0.57
TCONS_00044554	1.81	0.34	0.28	0.24	0.11	0.15	0.23	0.21	0.32	0.04	0.01	0.1
TCONS_00044685	0.96	0.96	2.44	0.67	0.75	1	1.15	0.34	0.82	0.16	0.23	0.26
TCONS_00044694	1.39	1.25	1.25	0.89	0.61	0.81	0.73	1.01	0.91	0.13	0.22	0.5
TCONS_00044702	0.31	0.13	0.3	0.02	0.01	0	0.1	0	0.18	0	0	0
TCONS_00044722	0.69	0.41	0.94	0.41	0.45	0.42	0.25	0.45	0.26	0.07	0.1	0.12
TCONS_00044733	0.53	0.35	0.49	0.31	0.17	0.21	0.12	0.1	0.12	0.03	0	0.04
TCONS_00044905	0.15	0.21	0.32	0.24	0.15	0.26	0.17	0	0.15	0.01	0	0
TCONS_00044922	0	0	0.06	0	0.31	0	0	0.08	0	0.68	0.17	0.24
TCONS_00045060	0	0	0	0.26	0	0.24	0.24	0	0	0.09	0	0.13
TCONS_00045089	0.5	0.47	0.71	0.2	0.05	0.09	0.05	0.13	0.43	0.01	0	0.01
TCONS_00045090	0.65	0.52	0.34	0.19	0.1	0.09	0.19	0.25	0.28	0	0	0.09
TCONS_00045276	0.57	0.42	0.68	0.92	0.75	0.73	0.3	0.51	0.26	0.05	0.05	0.09
TCONS_00045391	1.91	1.6	1.28	1.11	0.94	1.17	0.68	0.83	0.94	0.21	0.38	0.3
TCONS_00045828	2.68	2	3.46	1.81	1.55	1.96	1.15	1.93	1.93	0.38	0.53	0.73
TCONS_00045913	4.27	2.52	2.67	11.82	7.56	9.44	5.34	3.87	11.3	5.53	10.55	3.89
TCONS_00047226	0	0.08	0	0	0	0.05	0.21	0.11	0	0.14	0.12	0.73
TCONS_00047511	0.25	0.66	0.35	0.42	0.15	0.11	0.15	0.04	0.21	0.08	0.03	0.04
TCONS_00047570	2.75	1.75	1.87	3.72	3.18	4.79	0.28	1.31	1.13	0.1	0.05	0.21
TCONS_00047585	1.66	1.49	1.79	3.45	3.57	3.67	0.6	0.75	0.78	0.19	0.36	0.21
TCONS_00047649	0.15	0.26	0.08	0.3	0.02	0.14	0.05	0.28	0.2	0.55	0.66	0.35
TCONS_00047874	1.33	1.48	2.27	2.48	2.29	2.22	2.05	2.22	1.74	0.23	0.42	0.56
TCONS_00048009	0.12	0.68	0.71	0.37	0	0.33	0.11	0.19	0.26	0	0.04	0.03
TCONS_00048443	0.25	0	0.34	0	0.22	0.19	0.95	0.02	0.96	1.02	0.47	0.72
TCONS_00048944	0.44	0.03	0.3	0.02	0.02	0.04	0.11	0.1	0.11	0.01	0	0.01
TCONS_00049743	0	0	0	0	0	0.11	0	0	0.17	0.24	0.14	0
TCONS_00050422	0.52	0.4	1.37	0.07	0.06	0.14	0.11	0.22	0.07	0	0	0.05
TCONS_00050548	0.03	0.43	0.25	0.42	0.21	0.6	0.04	0	0.03	0	0	0
TCONS_00051100	0.26	0.52	0.35	0.04	0.07	0.41	0.1	0.04	0	0	0	0
TCONS_00051833	0.4	0.65	0.62	1.08	0.62	0.57	0.26	0.27	0.43	0.01	0.06	0.03
TCONS_00051840	0.21	0.58	0.64	0.55	0.73	0.73	0	0.53	0.12	0.02	0.07	0.08
TCONS_00051841	0.21	0.58	0.64	0.55	0.73	0.73	0	0.53	0.12	0.02	0.07	0.08
TCONS_00051842	0.56	1.08	1.24	1.65	1	1.04	0.35	0.54	0.42	0.09	0.22	0.11
TCONS_00052228	0.23	0.19	0.32	0.25	0.28	0.28	0.25	1.13	0.43	1.13	0.56	1.35
TCONS_00052434	0.8	2.98	2.7	1.65	0.69	1.94	0.53	1.81	1.76	0.34	0.25	0.33
TCONS_00052443	0.31	1.12	1.84	0	0	0.73	0	0.66	0.54	0	0	0
TCONS_00052762	0.05	0.13	0	0.05	0.04	0.05	0.04	0.11	0.2	0.47	0.2	0.62
TCONS_00053217	0.04	0.07	0.54	1.13	0.7	1.22	0.61	0.63	0.57	0.81	1.16	0.32
TCONS_00053365	0.33	0.18	0.76	0.2	0.35	0.18	0.1	0.13	0.03	0.02	0.02	0
TCONS_00053577	0.03	0.04	0.1	0.12	0.06	0.18	0.05	0.06	0.78	0.16	0.57	0.86
TCONS_00054153	3.2	3.13	2.17	5.25	3.63	7.2	0	4.31	0	8.14	9.44	12.36
TCONS_00055246	0.7	0.37	0.06	1.29	0.84	1.21	0.95	1.72	1.68	2.06	0.66	1.27
TCONS_00055540	0.05	0.06	0	0.12	0.08	0	0.02	0.18	0.14	0.17	0.14	0.15
TCONS_00055788	0.06	0.31	0.22	0.05	0	0.03	0.02	0.03	0	0	0	0
TCONS_00056136	0.54	0.39	0.24	0	0.03	0.08	0.03	0.05	0.04	0	0.03	0
TCONS_00056378	0	0	0	0	0	0	0.19	0	0	0.32	0.18	0.96
TCONS_00056508	0.79	0.68	1.32	0.2	0.15	0.96	0.33	0	0.18	0.06	0.2	0.11
TCONS_00056760	1.71	1.84	1.59	3.42	2.63	3.3	1.53	0.72	1.66	0.17	0.26	0.27
TCONS_00058061	1.15	2.23	2.12	2.67	4.34	2.87	1.27	1.54	1.1	0.16	0.16	0.06
TCONS_00058286	0.31	0.26	0.55	0.55	0.24	0.46	0.09	0.04	0.17	0.01	0.04	0
TCONS_00058323	2.64	1.07	1.64	0.43	0.38	0.83	1.39	0.77	1.36	0.22	0	0
TCONS_00058348	0.57	0.82	0.62	0.51	0.34	0.49	0.2	0.37	0.57	0.01	0.1	0.1
TCONS_00058447	0	0.09	0.05	0.3	0.12	0.37	0.25	0.17	0.16	0.15	0.56	0.19
TCONS_00058531	0.32	0.22	0.57	0.53	0.16	0.39	0.03	0.14	0.2	0	0	0.05
TCONS_00058648	9.1	10.06	7.46	5.44	10.02	8.81	5.25	6.89	4.36	1.2	1.62	1.58
TCONS_00058652	5.5	6.91	5.22	3.88	7.19	5.9	3.07	4.5	3.08	0.86	0.84	1
TCONS_00059567	1.21	0.71	2.46	5.17	2.22	1.97	4.04	2.48	2.26	2.33	2.06	5.1
TCONS_00059839	1.16	1.13	1.27	1.9	1.3	1.62	1.22	0.81	1.08	0.26	0.17	0.18
TCONS_00059851	2.6	2.9	2.9	5.77	3.28	4.95	2.12	1.19	1.21	0.66	0.41	0.52
TCONS_00059855	3.07	3.1	3.23	6.25	3.41	5.89	1.92	1.32	1.31	0.58	0.46	0.3
TCONS_00059861	2.15	1.76	2.4	4.32	2.24	3.74	1.42	1.04	1.56	0.37	0.27	0.48
TCONS_00059869	2.19	2.21	2.84	5	2.9	4.6	1.63	0.92	1.58	0.45	0.29	0.26
TCONS_00060810	0.22	0.17	0.37	1.05	0.64	0.47	0.09	0.05	0.3	0.01	0	0.04
TCONS_00060835	0	0	0	0.22	0	0	0.2	0	0.12	0.42	0.83	0
TCONS_00060836	0	0	0	0	0	0.09	0	0	0	0	0	0.63
TCONS_00061709	0	0	0.02	0	0.01	0	0.26	0.06	0.03	0.25	0.26	0.78
TCONS_00062062	0.2	0.27	0.15	0.38	0.26	0.29	0.38	0.32	0.27	0.75	0.64	0.88
TCONS_00062175	5.46	5.67	6.05	4.31	3.78	4.44	3.49	2.66	3.54	0.74	0.78	0.92
TCONS_00062262	0	0	0	0	0	0	0	0	0	1.09	0.24	0.71
TCONS_00062895	0.21	0.13	0.3	0.22	0.26	0.54	0.42	0.34	0.47	0.59	0.72	0.52
TCONS_00063230	0.57	0.71	0.47	0.73	0.56	0.65	1.4	1.37	1.29	0.86	1.49	1.98
TCONS_00063231	0.63	0.74	0.87	0.82	0.91	0.81	1.95	1.46	1.41	1.54	1.53	2.79
TCONS_00063361	0.3	0.11	0.42	0.71	0.66	0.75	0.79	0.59	0.67	1.57	0.86	0.8
TCONS_00063458	0.15	0.07	0.22	0.31	0.34	0.34	0.34	0.33	0.36	1.03	0.3	0.42
TCONS_00063468	0.18	0	0.11	0.35	0.25	0.22	0.46	0.09	0.21	1.06	0.47	0.53
TCONS_00063712	0.5	0.13	0.5	0.2	0.13	0.2	0.17	0.06	0.26	0	0	0
TCONS_00063940	0.14	0.25	0.32	0.19	0.23	0.1	0	0	0.18	0	0	0
TCONS_00064440	0	0.18	0	0.09	0.55	0.37	0.71	0.6	0.18	0.35	0.39	0.29
TCONS_00064598	0.74	1.14	1.23	0.49	0.39	0.61	0.53	0.11	0.19	0.01	0.03	0.14
TCONS_00064660	0	0	0	0	0	0	0	0	0.23	0.41	0.08	0.07
TCONS_00064661	0.4	0.19	1.17	0.35	0.55	0.29	0	0	0.59	0	0.09	0
TCONS_00065006	0.5	3.75	4.66	4.6	5.78	6.45	10.25	7.63	8.39	15.28	23.57	12.56
TCONS_00065101	0.34	0.51	0.27	0.21	0.13	0.06	0.05	0.1	0.06	0	0	0.05
TCONS_00065341	1.03	0.79	1.05	0.43	0.9	1.22	0.48	0.67	0.64	0.07	0.13	0.14
TCONS_00065362	0.72	1.22	0.65	1.45	1.03	1.1	0	0.13	0.33	0	0	0.03
TCONS_00065478	0.75	0.36	0.39	0.36	0.24	0.37	0.16	0.15	0.19	0.02	0.04	0.08
TCONS_00065773	0.13	0.11	0.36	0.08	0.29	0.79	0	0	0.12	0.02	0	0
TCONS_00066833	0.31	0.24	0.28	0	0	0	0.21	0	0	0	0	0
TCONS_00067013	0.35	0	0.54	0.08	0.26	0	0.47	0	0	1.04	1.68	1
TCONS_00067019	3.97	3.52	2.26	3.2	3.87	4.31	8.08	6.76	5.15	10.8	7.97	7.28
TCONS_00067357	1.32	0.15	1.3	0.04	0.19	0.09	0.19	0.15	0.04	0.03	0.04	0.04
TCONS_00067359	0.38	0.3	0.75	0.07	0.12	0.07	0.12	0	0	0	0	0
TCONS_00067617	0.15	0.66	0.68	0.07	0	0.07	0	0.08	0.28	0	0	0
TCONS_00067623	0.51	0.36	0.45	0.31	0.11	0.14	0.13	0.13	0.06	0	0.04	0
TCONS_00068126	1.89	0.23	0.11	0.48	1.87	1.38	2.16	1.42	1.6	2.16	3.15	3.96
TCONS_00068144	1.19	1.18	1.35	1.05	0.65	1.67	0.52	0.65	0.25	0.18	0.23	0.23
TCONS_00068146	0.7	0.4	0.86	0.5	0.25	0.34	0	0	0.25	0.04	0.1	0
TCONS_00068282	0.37	0.41	0.24	0.65	0.27	0.68	0.31	0.48	0.56	0.67	0.89	0.64
TCONS_00068896	1.02	0.31	0.45	0.4	0.09	0.37	0.44	0.23	0.1	0	0	0
TCONS_00069023	0	0	0	0.35	0.49	0.23	0.26	0.05	0	0.33	0.18	0.39
TCONS_00069364	0.22	0.31	0.58	0.59	0.36	0.46	0.33	0.34	0.13	0.02	0.01	0.02
TCONS_00069374	0.29	0.33	0.59	0.21	0.03	0.22	0.25	0.12	0.19	0.02	0.04	0.04
TCONS_00069588	0.64	0.91	1.09	2.02	1.04	1.25	0.33	0.3	0.34	0.02	0.06	0.14
TCONS_00070029	0.31	0.26	0.61	0.07	0.05	0	0.09	0.07	0.25	0.02	0	0.09
TCONS_00070030	0	0.1	0.05	0.04	0	0.06	0	0.06	0	0	0	0
TCONS_00070032	0.8	0.53	1.06	0.5	0.42	0.66	0.43	0.18	0.29	0.09	0.22	0.12
TCONS_00070244	1.6	0.87	1.66	0.33	0.28	0.2	0.37	0.38	0.34	0.11	0.08	0.04
TCONS_00070409	0	0	0	0	0	0	0	0.23	0	0	0.07	0.05
TCONS_00070785	0.3	0.18	0.31	0.1	0.24	0.2	0.11	0	0.1	0.04	0	0.02
TCONS_00070804	0.66	0.67	0.77	0.59	0.56	0.49	0.47	0.42	0.49	0.12	0.05	0.13
TCONS_00070825	0.5	0.46	0.54	0.28	0.27	0.35	0.16	0.19	0.36	0.08	0.02	0.06
TCONS_00070854	0.45	0.49	1.24	0.65	0.26	0.86	0	0	1.03	0	0.05	0
TCONS_00070931	0.73	0.41	0.52	0.43	0.47	0.28	0.21	0.19	0.24	0.03	0	0.03
TCONS_00071280	5.1	5.49	6.02	2.71	1.81	2.61	2.41	2.54	2.58	1.14	0.81	1.17
TCONS_00071564	1.19	1.12	1.66	1.8	3.08	3.35	0.85	0.85	2.03	3	2.02	2.99
TCONS_00071573	0.69	0.46	0.77	1.25	0.57	0.8	0.13	0.14	0.33	0.04	0.04	0.02
TCONS_00071650	0	0	0	0.09	0.19	0.14	0	0	0.65	0	0.46	0.5
TCONS_00071651	0	0	0	0	0	0	0	0.54	0.5	0.79	0	1.49
TCONS_00072016	0	0.14	0	0	0	0.51	0.6	0.1	0	1.03	0.98	0.09
TCONS_00072017	0	0	0.01	0	0	0	0	0	0.18	0.09	0.22	1.18
TCONS_00072018	0.21	0.04	0.28	0.05	0.1	0.05	0.54	0.41	0.52	0.73	0.54	0.86
TCONS_00073154	0.47	0.36	0.54	0.36	0.31	0.38	0.27	0.09	0.16	0.06	0	0.02
TCONS_00074208	1.29	0.97	1.16	1.1	1.08	1.47	1.33	1.67	1.41	2.17	1.96	3.2
TCONS_00074584	0.05	0.19	0.14	0.28	0.24	0.27	0.39	0.3	0.32	0.46	0.52	0.33
TCONS_00074598	0	0	0.04	0	0.06	0.04	0.04	0.1	0.05	0.19	0.54	0.29
TCONS_00074965	0.38	0.48	0.51	0.8	0.43	0.23	0.3	0.21	0.31	0.04	0.03	0
TCONS_00075335	0.69	1.24	1.03	0.88	1.03	1.33	0.8	1.68	0.44	0.07	0.13	0
TCONS_00075690	0	0.52	0.43	0.18	0.38	0.07	0	0.07	0	0	0	0
TCONS_00076671	0.17	0.08	0.14	0.04	0.15	0.12	0	0.09	0	0	0	0
TCONS_00076832	0.68	1.32	1.99	3.01	3.5	3.62	4.54	2.24	4.78	7.12	7.58	7.73
TCONS_00077638	0	0	0	0	0	0	0	0.08	0	0.46	0.23	0.27
TCONS_00078449	0.35	0	0.55	3.03	2.15	2.82	3.37	2.24	0	1.22	3.69	2.42
TCONS_00079104	0.17	0.2	0.15	0.45	0.32	0.47	0.59	0.25	1.09	1.24	2.26	2.31
TCONS_00079690	0.35	0.24	0.35	0.69	0.76	0.76	0.25	0.2	0.36	0	0	0
TCONS_00079691	0	0.12	0.18	0.05	0	0	0.04	0.11	0.27	0.44	0.51	0.63
TCONS_00079722	1	0.86	0.69	0.49	0.17	0.51	0.34	0	0.2	0	0	0
TCONS_00080237	0	0	0.05	0.05	0.22	0	0.09	0.41	0	0.23	0.39	0.5
TCONS_00081604	0	0	0	0	0	0	0.43	0	0	0.55	0.61	0.6
TCONS_00081992	3.41	3.25	3.8	0.46	0.76	0.77	0.94	2.3	0.77	0.26	0.72	1
TCONS_00082025	1.12	1.65	1.54	2.19	2.78	2.13	2.56	2.15	2.84	3.26	4.62	4.78
TCONS_00082114	1.9	1.54	0.74	1.75	0.98	1.26	0.94	2.29	1.96	4.82	3.11	4.44
TCONS_00082390	0.38	0.56	0.58	0.23	0.2	0.19	0.22	0.52	0.66	0	0.02	0.1
TCONS_00083159	5.93	17.3	13.15	16.56	22.26	19.19	4.69	3.93	4.52	1.35	3.21	2.14
TCONS_00083948	1.68	2.32	1.46	3	3.65	2.92	2.58	3.13	4.07	6	6.72	4.92
TCONS_00084047	0.08	0.09	0	0.24	0.05	0.04	0.17	0	0.06	0.26	0.22	0.62
TCONS_00084248	1.15	0.64	0.62	0.62	0.43	0.38	1.04	1.93	1.24	3.71	2.83	2.27
TCONS_00084456	0.34	0.54	0.87	0.22	0.07	0.14	0.23	0.05	0.18	0.03	0.04	0
TCONS_00085450	9.79	4.8	7.53	29.81	14.68	23.58	16.05	6.3	18.42	19.59	27.06	10.62
rna10117	0	0	0	0.12	0.42	0.13	0	0	0.15	1.51	0.31	0.83
rna10987	0	0.08	0	0	0	0	0.2	0	0	0.36	0.27	0.14
rna11766	0.02	0	0	0	0.27	0.02	0.39	0	0	0.24	0.04	0.14
rna13356	1.6	1.9	1.35	1	1.96	1.99	4.75	1.52	2.53	6.31	4.26	5.39
rna1630	0	0	0	0.64	0	0	0	1.22	0	1.41	0	4.23
rna1632	9.67	10.02	10.4	13.85	13.29	10.66	20.35	16.19	17.51	18.87	28.04	31.45
rna18743	9.57	8.68	6.86	4.77	5.32	2.92	5.45	27.36	4.59	22.09	26.92	3.93
rna1890	0.66	0.22	0.59	0.08	0	0.61	1.17	1.62	1.21	2.49	3.16	4.51
rna4465	0	0	0	0	0.31	0.15	0.15	0	1.02	0.35	0.54	0.51
rna5458	0.14	0	0.13	0.09	0.11	0.15	0.06	0.29	0	0.54	0.62	0.84
rna5576	0.97	0.1	0.18	0.56	0.49	0.56	1.19	2.88	1.49	2.62	1.01	1.37
rna5884	5.35	6.59	4.35	7.88	5.83	10.42	9.13	5.23	8.66	19.38	14.52	13.66
rna7161	0.64	0.89	0.57	0	0	0	0.59	0	0	0	0	0
TCONS_00001192	0.04	0.03	0.02	0.22	0.22	0.46	0.15	0.08	0.31	0	0	0.04
TCONS_00001950	0	0	0	2.9	0.49	1.14	0	0	0	0	0	0
TCONS_00003069	0	0	0	0.25	0.57	0.84	0.1	0.14	0.95	0.1	0	0.16
TCONS_00004662	0	0	0	0	0.36	0	0	0	0	0	0	0
TCONS_00005444	1.37	0.94	0.69	0.32	0.21	0.17	0.46	0.39	0.34	0.22	0.22	0.27
TCONS_00005445	1.27	1	1.12	0.28	0.29	0.35	0.42	0.5	0.35	0.13	0.36	0.22
TCONS_00006027	0	0	0	0	0.07	0.06	0.02	0	0	0	0	0
TCONS_00006028	0.24	0.1	0.06	0.68	0.34	0.5	0.23	0.69	0.18	0.05	0.18	0
TCONS_00009203	0	0	0	0.66	0.48	0	0	0	0	0	0	0
TCONS_00010621	0.14	0.15	0.07	0.33	0.96	0.89	0.07	0.12	0.58	0.13	0.17	0.06
TCONS_00010640	0	0.08	0	0.16	0.32	0.37	0.12	0.41	0	0	0	0.09
TCONS_00010922	0	0	0	0.22	1.11	0.24	0	0.18	0.18	0	0	0
TCONS_00014445	1.12	0.5	1.21	0.21	0.21	0.12	0.31	0.34	0.37	0.34	0.3	0.32
TCONS_00014904	0.12	0.1	0	0.74	0.54	0.31	0	0.03	0.11	0.22	0.26	0.4
TCONS_00015321	0.45	0.5	0.58	0.19	0.17	0.08	0.55	0.4	0.24	0.11	0.14	0.22
TCONS_00015439	0.81	0.56	0.59	0.21	0.17	0.1	0.81	1.48	1.12	0.28	0.16	0.34
TCONS_00015909	0	0	0	0	0.34	0.31	0	0	0.09	0	0	0
TCONS_00015910	0.61	0.61	0.75	1.78	2.27	2.51	1.45	1.17	1.17	0.66	1.13	0.69
TCONS_00015911	0	0	0	0.22	0.09	0.42	0	0.09	0	0	0	0
TCONS_00015912	0.05	0.2	0.17	0.24	0.77	0.98	0.22	0.26	0.23	0.05	0.48	0.45
TCONS_00015914	0.8	0.52	0.65	1.86	1.78	1.97	1.12	1.27	1.48	0.28	0.47	0.3
TCONS_00015950	0	0	0	0.1	0	0.11	0	0.01	0	0	0	0
TCONS_00016403	0.69	0	0.19	0	0	0	0.05	0	0.12	0.17	0	0.25
TCONS_00020265	0.21	0.12	0.11	0	0	0	0.29	0.57	0.35	0.18	0	0.46
TCONS_00020545	0.05	0.07	0.3	0.84	1.25	0.86	0.11	0.43	0	0.24	0.08	0.03
TCONS_00020591	0	0	0.01	0.22	0.28	0.39	0.07	0.09	0	0.06	0	0.07
TCONS_00023455	0.02	0.04	0.1	0.24	0.43	0.52	0.05	0	0.04	0	0	0
TCONS_00023629	0.05	0.1	0.31	0.95	0.66	1.18	0.05	0.08	0.13	0	0.02	0.01
TCONS_00023840	2.71	2.62	2.96	0.79	0.89	1.02	1.36	0.96	2.15	0.58	0.64	0.98
TCONS_00024313	0.58	0.4	0.5	1.6	1.21	1.36	0.44	0.44	0.35	0.15	0.34	0.61
TCONS_00025664	0.17	0.22	0.3	1.01	1.31	0.9	0.5	0.34	0.75	0.26	0.16	0.21
TCONS_00026025	0.55	0.2	0.4	0.06	0.02	0.03	0.03	0.16	0.06	0.04	0	0
TCONS_00026649	1.71	0	0.36	0	0	0	0.22	1.41	0	1.81	1.31	0
TCONS_00027452	0.59	0.23	0.43	0.09	0.06	0.02	0.13	0.19	0.04	0.01	0.05	0.06
TCONS_00027946	2.51	2.83	3.14	8.53	5.46	10.24	2.46	1.9	1.69	1.66	2.48	2.04
TCONS_00028361	0.25	0.32	0.39	0.98	1.46	2.83	0.23	0.16	0.38	0.12	0.19	0.03
TCONS_00028969	0.32	0.45	0.52	1.03	1.04	0.97	0.64	0.46	0.38	0.23	0.16	0.17
TCONS_00028971	0.55	0.69	0.71	1.66	1.62	1.39	1.35	0.95	0.83	0.33	0.15	0.28
TCONS_00028973	0.43	0.75	0.73	1.61	1.33	1.46	0.68	0.51	0.87	0.21	0.12	0.17
TCONS_00029106	0.31	0.1	0.2	0	0	0	0.15	2.29	0	0.42	0.28	0
TCONS_00030082	0.9	0.62	0.79	0.38	0.24	0.28	0.38	0.25	0.34	0.23	0.16	0.19
TCONS_00031319	0.53	0.67	0.78	3.3	1.49	3.26	0.19	0.7	0.49	0.11	0.26	0.23
TCONS_00031320	0.46	0.52	0.89	2.5	1.58	2.64	0.58	0.46	0.38	0.33	0.22	0.06
TCONS_00031793	0.9	0.67	0.92	0.19	0.12	0.21	0.5	0.69	0.39	0.32	0.33	0.35
TCONS_00031800	0.75	0.53	0.53	0.12	0.11	0.1	0.31	0.62	0.38	0.21	0.21	0.17
TCONS_00031812	0.42	0.16	0.41	0	0.02	0.04	0.05	0.05	0.19	0.05	0	0.05
TCONS_00032249	0	0	0	0	0.25	0.61	0	0	0	0	0	0
TCONS_00033797	1.22	1.43	0.85	4.02	3.21	4.83	1.16	1.21	1.83	1.21	1	1.12
TCONS_00033804	0.74	0.79	0.55	2.07	1.56	2.7	0.54	0.63	0.99	0.49	0.48	0.44
TCONS_00033813	0.48	0.57	0.27	1.38	1.15	2.02	0.5	0.34	0.58	0.36	0.32	0.21
TCONS_00035570	3.32	2.73	2.9	5.61	7.65	8.6	5.28	2.97	4.36	3.28	2.56	3.41
TCONS_00036733	0	0	0	0.05	0.07	0	0.1	0	0	0.05	0	0
TCONS_00037079	0.51	0.77	0.71	2.21	1.81	1.63	1.3	0.77	1.74	0.25	0.34	0.86
TCONS_00037080	0.32	0.27	0.33	1.33	0.85	0.82	0.4	0.37	0.9	0.09	0.11	0.47
TCONS_00037461	0	0	0	0	4.55	1.36	0	0	0	0	0	0
TCONS_00038267	0.56	0.63	0.84	1.95	2.89	3.12	0.32	0.32	0.39	0.07	0	0.15
TCONS_00040900	0.98	1.57	1.28	3.49	2.88	3.53	1.53	2.76	0.65	1.12	0.18	1.78
TCONS_00043165	0.2	0.11	0.34	0.64	1.42	0.7	0.42	0.63	0.31	0.09	0.07	0.06
TCONS_00043825	0.05	0	0.05	0.18	0.22	0.33	0.03	0	0	0.01	0	0.01
TCONS_00044083	1.52	1.28	1.61	0.58	0.63	0.7	0.75	0.62	0.66	0.36	0.52	0.66
TCONS_00045019	0.34	0.76	0.44	0	0.07	0.05	0.19	0.1	0.09	0	0.11	0.07
TCONS_00047101	0.09	0.55	0.25	0	0	0	0	0.26	0.38	0.49	0.2	0
TCONS_00048115	0	0.55	0	0	0	0	0	0.38	0.02	0.73	0	0.68
TCONS_00051266	0.05	0.08	0.05	0.47	1.14	1.87	0.17	0.07	0	0.11	0.34	0.13
TCONS_00055680	0	0.14	0.2	0	0	0	0.46	0.25	0.53	0	0.25	0.18
TCONS_00057273	0.54	0.87	0.62	2.75	3.44	3.23	1.41	1.39	1.32	0.89	1.15	0.59
TCONS_00057387	0.06	0	0.02	0.55	0.45	0.43	0.25	0.09	0.06	0	0	0.02
TCONS_00059571	0	0	0	1.5	0.3	0	0	0	0	0	0.09	0
TCONS_00059915	0.32	0.18	0.29	0	0.01	0.01	0.09	0.91	0.85	0.04	0.2	0.09
TCONS_00060181	0.23	0.21	0.37	0.55	0.99	0.67	0.46	0.9	0.74	0.27	0.12	0.31
TCONS_00060356	0.56	0.39	0.49	0	0	0	0	0.06	0.15	0.04	0	0.12
TCONS_00061931	0.14	0.11	0.26	0.72	0.48	0.81	0	0.05	0.03	0	0	0.08
TCONS_00062883	1.09	0	0.39	0	0	0	0.42	0	0	0	0	0.53
TCONS_00063335	0.08	0	0	0.37	0.09	0.62	0.12	0	0	0.43	0	0.58
TCONS_00063348	0	0	0	0.54	0.72	0	0	0	0	0	0	0
TCONS_00063739	1.19	0.94	1.1	1.99	3.7	2.38	1.85	1.97	2.96	0.9	0.83	1.17
TCONS_00063747	0.89	1.41	1.41	3.12	2.46	2.57	2.58	1.77	4.21	1.54	1.1	0.9
TCONS_00063951	0.4	0.17	0.61	0	0	0	0.11	0.2	0.03	0	0.12	0.19
TCONS_00067717	0	0.03	0	0.46	0.4	1.14	0	0	0.13	0.17	0.48	0
TCONS_00067719	0	0	0	0.32	0.72	0.32	0.12	0.13	0.46	0.05	0	0
TCONS_00067736	0.23	0.26	0.24	0.99	1.06	1.24	0.39	0.2	0.63	0.05	0.04	0.04
TCONS_00068265	1.36	0.74	0.9	0.21	0.19	0.11	0.27	0	0.41	0.23	1.23	1
TCONS_00069022	0	0	0	0.28	0.35	0.32	0.15	0.04	0	0.05	0.17	0.06
TCONS_00069709	0.26	0.37	0.26	0	0.02	0.08	0.16	0.04	0.17	0	0.06	0
TCONS_00070031	0.47	0.22	0.05	0.03	0	0	0.25	0.08	0.13	0	0	0.16
TCONS_00070416	0.11	0.14	0.42	0	0	0	0.31	0	0.26	0	0.15	0
TCONS_00072757	0.07	0.1	0.17	0.57	0.33	1.14	0.23	0.25	0.12	0	0.03	0.02
TCONS_00073231	0.16	0.22	0.29	1.23	1.36	0.9	0	0.2	0.6	0.19	0.3	0.35
TCONS_00074186	0.13	0.04	0.09	0.54	0.33	0.75	0.04	0.1	0.12	0.23	0.32	0.02
TCONS_00075289	0.79	0.16	1.19	0	0	0	0.62	0.38	0.8	0	0	0.5
TCONS_00075311	0.36	0.33	0.06	0	0	0	0.17	0.12	0.16	0.02	1.06	0.03
TCONS_00077201	0.84	1.02	0.87	0.26	0.32	0.3	0.34	0.86	0.11	0.28	0.25	0.14
TCONS_00079339	0	0.04	0	0.36	0.47	0.21	0	0	0	0	0	0.08
TCONS_00079517	0	0	0	0.98	0.27	1.13	0	0	0	0	0	0.1
TCONS_00081916	5.43	7.86	6.04	15.29	16.11	16.61	3.27	4.01	3.51	3.64	7.98	4.16
TCONS_00082794	0	0.62	2.26	0	0	0	0	2.32	1.34	0.01	2.64	0
rna10516	14.24	20.3	21.73	36.33	43.59	41.79	34.83	17.75	33	27.16	18.33	19.1
rna18710	1.2	0.97	1.74	0.14	0	0.1	0.25	1.26	0.65	0.73	0.2	0.31
rna6156	1.12	1.09	0.51	0.2	0	0.12	0.14	0.13	0.18	0	0.25	0.17
TCONS_00000564	0.41	0.2	0.4	0.35	0.55	0.79	0.1	0	0.11	0.01	0.15	0.05
TCONS_00000689	0.84	0	0	1.31	0	0.43	0	0	0	0	0	0
TCONS_00000870	0.93	1.14	1.23	2.14	1.2	1.31	0.39	0.27	0.53	0.1	0.46	0.25
TCONS_00001269	0.1	0.03	0.06	0.43	0.07	0.36	0	0	0	0	0	0
TCONS_00004232	0.86	0.87	1.51	1.33	2.15	1.31	0.46	0.62	0.5	0.61	0.24	0.3
TCONS_00005803	0.2	0.63	0.04	0.06	0.12	0	0.24	2.4	0.63	0.13	0	0.24
TCONS_00007117	0.38	0.04	0.04	0.26	0.42	0.91	0	0	0.07	0	0.05	0
TCONS_00007127	0	0.04	0.27	0.15	0.07	1	0	0	0	0	0	0
TCONS_00007669	0.74	0	0.15	1.14	0.33	1.59	0.27	0	0.11	0.4	0.12	0.11
TCONS_00007695	0.73	0.68	0.72	1.63	0.64	1.57	0.27	0.24	0.36	0.13	0.16	0.1
TCONS_00010965	0.84	0.86	1.05	0.39	0.33	0.31	1.97	1.96	2.07	2.38	0.37	0.7
TCONS_00013390	0.43	0.05	0.28	1.21	1.27	1.37	0	0.06	0	0.12	0.09	0.27
TCONS_00013759	1.38	1.82	0.68	0.51	0.03	0.25	3.23	1.14	1.32	0.26	0.29	1.72
TCONS_00016532	0.77	0.83	1.06	1.63	1.26	1.3	0.4	0.43	0.32	0.34	0.64	0.41
TCONS_00017076	1.67	1.88	1.86	2.43	2.4	1.98	0.67	0.53	1.02	0.52	0.39	0.73
TCONS_00018259	0.17	0.35	0.18	0.45	0.54	0.52	0.04	0.06	0.08	0.09	0.04	0
TCONS_00021462	0.68	0.77	0.79	0.36	0.31	0.26	1.4	1.11	0.89	0.18	0.31	0.86
TCONS_00021468	1.8	1.65	0.07	0.93	0.88	0.8	3.98	3.26	2.5	0.01	0.02	1.7
TCONS_00022143	0	0	0.15	0	0.17	0.32	0	0	0	0	0	0
TCONS_00024156	1.5	1.64	1.43	0.44	0.84	1.01	4.72	4.02	3.96	1.6	0.74	1.8
TCONS_00027069	0.1	0	0.01	0	0	0	0.41	0.25	0.6	0.2	0	0
TCONS_00027427	0.07	0.04	0.27	0.12	0.05	0.13	0.33	0.5	0.55	0.16	0.1	0.24
TCONS_00029102	0.55	0.39	0.26	0.1	0.12	0	1.34	0.65	1.37	0.46	0.53	0.59
TCONS_00029122	1.98	3.29	2.14	1.1	1.02	1.01	3.38	2.61	4.55	4.61	0.73	1.94
TCONS_00030720	0.15	0.12	0.29	0.12	0	0	0.38	0.76	0.91	0.09	0.03	0.11
TCONS_00031302	0.35	0.06	0.21	0.82	0.28	0.6	0.04	0.05	0.06	0.03	0.2	0
TCONS_00031401	0.44	0.45	0.79	1.3	1.17	1.3	0.17	0.22	0.1	0.04	0.12	0.12
TCONS_00033404	0.18	0.2	0.33	0	0.13	0	0.22	1.12	0.88	0.1	0.11	0.11
TCONS_00034182	1.29	1.14	1.54	0.69	0.54	0.76	3.15	1.63	2.09	0.96	1.03	1.07
TCONS_00037708	1.89	1.56	2.82	6.05	2.97	3.31	1.08	0.12	0.45	0.45	0.09	0.18
TCONS_00037712	0	0.35	0.2	0.49	0.49	0.84	0.16	0.08	0.09	0.18	0	0.15
TCONS_00039908	0.28	0	0.25	0.58	0.71	0.52	0	0	0	0	0	0
TCONS_00040435	0	0.08	0	0.12	0	0.37	0	0	0	0.08	0	0
TCONS_00040438	0.06	0.32	0.2	0.38	0.29	0.3	0.05	0	0.07	0	0.17	0
TCONS_00040950	0.57	1.06	0.91	2	1.3	1.49	0.37	0.53	0.37	0	0	0.22
TCONS_00041481	1.25	0.93	1.77	2.78	3.06	2.34	0.62	0.5	0.41	0.2	0.93	0.22
TCONS_00042748	0.07	0	0	0	0	0	0.04	0.04	0.11	0.28	0.04	0.03
TCONS_00045428	0.19	0.28	0.19	0.4	0.45	0.74	0.07	0.15	0.02	0.12	0.19	0.02
TCONS_00046543	0.35	0	0.69	0.21	0.48	0.42	0	0	0	0.04	0.17	0.03
TCONS_00055686	0.21	0.49	0.42	0.15	0.17	0.14	0.64	0.99	1.05	0.15	0.17	0.23
TCONS_00057188	0.4	0.77	0.59	2.54	0.92	1.3	0.33	0.1	0.27	0.09	0.17	0.07
TCONS_00061807	0.18	0.26	0.55	0.24	0.05	0.11	0.81	1.36	0.59	0.31	0.45	0.64
TCONS_00062075	0.71	0	0	0.52	0.38	0.41	0	0	0	0.4	0	0.08
TCONS_00062214	3.03	2.82	2.48	3.54	5.29	3.91	1.69	1.02	1.22	2.09	2.58	2.34
TCONS_00064433	2.39	2.66	6.01	6.83	10.37	6.65	0.74	2.13	0.56	0	0	0.88
TCONS_00064650	0.03	0.26	0	0.16	0.12	0.03	0	0	0	0	0.12	0
TCONS_00064662	0.05	0.5	0	0.31	0.25	0.31	0	0	0	0	0	0.26
TCONS_00064748	0.02	0.21	0	0.49	0.15	0.47	0	0	0.08	0.04	0	0
TCONS_00064767	0	0.21	0.48	0.93	0.45	0.31	0.09	0.03	0.07	0.11	0.08	0
TCONS_00067094	0.47	0.56	1.1	0.76	0.89	0.76	0.1	0.22	0.32	0.12	0.37	0.32
TCONS_00067740	0.27	0.25	0.43	0.73	0.88	1.42	0.1	0.08	0.19	0.04	0.09	0.06
TCONS_00069909	0.19	0.29	0	0	0	0.09	0.94	0.85	1.29	0.44	0.14	1.89
TCONS_00071347	0.31	0.72	1.45	1.18	1.7	1.78	0	0.1	0.38	0.27	0.38	0
rna18642	3.65	6.76	7.35	11.73	11.77	11.92	1.79	2.7	2.57	1.42	2.8	2.99
TCONS_00000842	2.98	3.16	3.13	5.57	3.49	5	3.73	3.25	3.41	0.98	0.8	0.76
TCONS_00000844	1.35	1.75	1.61	3.26	1.63	2.48	1.67	1.61	1.73	0.55	0.39	0.36
TCONS_00001143	0.12	0.23	0.21	0.5	0	1.09	0.14	0.07	0.31	0	0	0
TCONS_00001284	0	0	0.03	0.05	0.29	0.23	0.05	0	0	0	0	0
TCONS_00001651	0.14	0.28	0.32	0	0	0	0.04	0.14	0	0	0.27	0.72
TCONS_00002001	0.08	0.23	0.24	0.03	0.03	0.06	0.08	0.03	0.68	0.07	0.27	0.4
TCONS_00003076	0.39	0.12	0.25	0.37	0.24	1.58	0.38	0.29	0.38	0.03	0.04	0
TCONS_00003079	0.26	0	0.04	0.3	0.09	0.97	0.51	0.29	0	0	0	0
TCONS_00003093	0	0.12	0.24	0.32	0.34	0.5	0.42	0.18	0.15	0.03	0.04	0
TCONS_00003646	0	0	0.27	0	0	0	0.13	0	0	0	0.66	0.59
TCONS_00003754	0.9	1.19	1.13	1.97	1.08	1.42	0.78	0.49	0.85	0.29	0.28	0.2
TCONS_00007617	0.44	0.33	0.23	0.68	0.3	0.7	0.59	0.39	0.25	0.06	0.1	0.06
TCONS_00007668	0	0.45	0.2	0.2	0.17	0.42	0.18	0	0.21	0	0	0
TCONS_00008381	0.65	0.18	0.26	0	0	0.07	0.12	0	0	0.55	0.77	0
TCONS_00008391	0.74	0.71	0.96	0.92	0.81	0.91	0.61	0.78	0.68	0.02	0.13	0.21
TCONS_00009744	0.24	0.32	0.31	0.03	0.21	0.1	0.16	0.28	0.25	0.25	0.64	0.65
TCONS_00010139	0.33	0.71	0.3	0.22	0.32	0.31	1.35	0.5	0.54	0.22	1.48	2.34
TCONS_00010765	0.38	0.07	0.04	0.08	0.11	0	0.22	0.14	0	0.29	0.57	0.38
TCONS_00011666	3.75	3.07	2.97	4.7	3.79	4.54	1.93	1.73	1.76	0.57	0.98	1.25
TCONS_00012232	0.11	0	0	0	0	0	0.43	0	0.08	0.02	0.66	0.29
TCONS_00012421	0	0	0.03	0	0	0	0	0.07	0	0.09	0.05	0.33
TCONS_00012760	1.12	1.09	0.75	0.59	0.45	0.74	1.97	2.04	1.55	1.1	1.14	2.22
TCONS_00015184	2.62	1.44	3.16	3.29	1.74	1.9	3.12	1.55	7.5	3.79	8.81	1.73
TCONS_00015824	0.2	0.64	0.55	0.96	1.49	1.41	0.72	1.31	0.62	0.14	0.1	0.1
TCONS_00015874	0.45	0.37	0.21	0.49	0.5	0.44	0.03	0.21	0.13	0.02	0.05	0.02
TCONS_00020562	0.31	0.32	0.22	0.64	0.66	0.45	0.33	0.45	0.19	0.08	0.05	0.09
TCONS_00021569	0.14	0	0	0	0	0.06	0.33	0.64	0.26	0.38	0.31	0.36
TCONS_00024087	0.13	0.54	0	0.69	0.91	0.34	0.44	0	0.32	0	0.01	0.04
TCONS_00024453	1.83	0.58	1.34	0.43	0.3	0.63	0.93	0.82	1.31	0.87	1.16	1.89
TCONS_00025142	0.76	0.79	1.64	1.27	0.85	1.69	0.21	0.46	0.55	0.16	0.29	0.24
TCONS_00025895	1.26	0	0	3.43	3.45	0.01	0	0	1.81	0	0.03	0
TCONS_00026839	0.11	0.17	0.21	0.56	0.43	0.34	0.13	0.15	0.18	0.01	0.02	0.02
TCONS_00028370	0.13	0.19	0.26	0.25	0.28	0.85	0.18	0.02	0.14	0.01	0.07	0.05
TCONS_00028497	0.56	0.68	0.46	0.98	1.23	0.96	0.46	0.91	1.43	0.1	0.23	0.24
TCONS_00028952	1.14	0.89	1.05	2.13	1.63	1.81	1.71	1.19	1.58	0.16	0.33	0.63
TCONS_00029154	0.77	0.52	1.03	0.2	0.34	0.41	0.69	0.41	0.2	0.88	0.66	1.36
TCONS_00031308	0.11	0.33	0.43	1.01	0.39	1.27	0.04	0.36	0.19	0.01	0	0.18
TCONS_00031431	0	0.6	0.93	0.96	0.39	0.34	0.56	0.47	0.27	0	0	0.03
TCONS_00031722	0.23	0.1	0.23	0.99	0.22	1.06	0.08	0.2	0.12	0.04	0.05	0
TCONS_00032183	0.15	0.03	0.03	0.27	0.43	0.28	0	0.15	0.25	0.03	0	0
TCONS_00035628	0.12	0.35	0.15	0.16	0.17	0.17	0.26	0.33	0.49	0.53	0.22	0.46
TCONS_00036380	0	0	0.18	0.35	0	0.18	0.3	0.08	0	0	0	0
TCONS_00036611	0.06	0.18	0.14	0.19	0.25	0.49	0	0.13	0.22	0.02	0.02	0
TCONS_00037493	0	0	0.71	0.41	0.26	0.34	0	0.05	0	0	0	0
TCONS_00041626	0.05	0	0	0	0	0	0.09	0	0	0.33	0	0.09
TCONS_00041648	0.25	0	0.11	0	0	0	0.23	0	0	0.13	0	0.3
TCONS_00043158	0.12	0	0.19	0.33	1.01	0.41	0.03	0.34	0.15	0.08	0	0
TCONS_00044041	0.43	0.72	1.13	1.5	1.51	1.33	1.04	0.24	0.52	0.13	0.14	0.17
TCONS_00044167	0	0	0.16	0	0	0	0.18	0	0	0	0.24	0.11
TCONS_00047396	0.35	0.33	0.45	0.22	0.15	0.21	0.82	0.31	0.38	0.59	0.4	1.24
TCONS_00047860	0.83	0.83	0.87	1.1	0.91	1.04	0.75	1.16	0.87	0.18	0.26	0.26
TCONS_00047876	1.55	1.69	2.37	2.39	2.02	2.24	2.02	2.47	1.74	0.26	0.66	0.61
TCONS_00047896	0.3	0.32	0.4	0.33	0.64	0.57	0.52	0.53	0.15	0.04	0.1	0.06
TCONS_00047902	0.5	0.6	0.76	1.02	0.73	0.79	0.78	0.8	0.58	0.12	0.18	0.22
TCONS_00047905	0.52	0.61	0.73	0.77	0.89	0.9	0.97	0.85	0.49	0.1	0.17	0.21
TCONS_00050715	0.45	0.44	0.45	0.7	0.67	0.36	0.53	0.66	0.31	0.11	0.05	0.15
TCONS_00050800	0.18	0.18	0	0.14	0.21	0.17	0	0.08	0	0	0	0
TCONS_00051084	0.13	0.39	0.09	0.22	0.07	0.18	0.15	0.57	0.31	0.78	0.19	0.53
TCONS_00054038	0.47	0.69	0.81	1.14	0.9	1.43	0.26	0.61	0.28	0.09	0.08	0.24
TCONS_00058834	0.34	0.56	0.5	0.93	0.8	0.85	1.17	1.18	0.62	0.07	0.14	0.3
TCONS_00059710	0.49	0.22	0.32	0.49	0.49	0.67	0.42	0.24	0.25	0.04	0.09	0.07
TCONS_00060092	0.09	0.22	0.05	0.03	0.02	0.08	0.18	0.23	0.13	0.25	0.38	0.25
TCONS_00060138	0	0.73	0.08	0.25	0.9	0.46	0.45	0.46	0.09	0.04	0	0
TCONS_00061543	0.15	0.17	0.33	0.27	0	0.07	0.14	0.27	0	0.88	0.23	0.52
TCONS_00062931	3.79	5.77	4.08	3.86	7.99	8.17	3.19	2.88	3.66	1.37	1.51	0.85
TCONS_00064659	0.35	0	0	0	0	0.14	0.58	0.51	0	0.45	0.3	0.6
TCONS_00064747	0.16	0.09	0.13	0.36	0.27	0.23	0.03	0.13	0.05	0	0	0.05
TCONS_00064773	0.16	0.22	0.26	0.31	0.37	0.26	0.08	0.1	0.11	0.01	0.01	0.04
TCONS_00065542	3.59	3.45	5.23	5.07	5.68	8.92	3.78	4.99	5.41	0.46	0.97	1.6
TCONS_00065549	7.72	5.79	8.65	11.14	10.74	12.96	6.06	12.39	7.29	1.58	2.37	2.53
TCONS_00066414	2.24	2.43	2.11	3.67	3.78	4.41	2.47	1.94	4.06	0.77	0.58	0.83
TCONS_00067730	0.19	0	0.03	0.45	0.26	0.55	0.05	0.13	0.17	0.02	0.02	0
TCONS_00067837	0.31	0.29	0.15	0.25	0.47	0.79	0.09	0.23	0.18	0	0.04	0
TCONS_00067839	0.11	0.06	0.06	0.13	0.17	0.27	0.03	0.43	0.33	0	0	0
TCONS_00068908	0.36	2.06	0.22	2.58	0.68	2.24	0.11	1.2	1.15	0	0.23	0
TCONS_00069006	0.1	0.29	0	0.08	0	0	0	0.05	0.12	0.23	0.22	0.69
TCONS_00069119	0.38	0.37	0.33	0.92	1.71	1.99	2.04	0.85	1.13	0.06	0.07	0.07
TCONS_00069122	0.55	0.71	0.54	1.94	1.61	1.18	1.64	0.43	1.57	0.16	0.14	0.04
TCONS_00069313	0.32	0.18	0.14	0.65	1.19	0.7	0.07	1.48	0.27	0.06	0	0
TCONS_00070135	4.75	3.84	4.77	4.2	3.75	3.67	6.32	5.94	6.4	8.79	5.27	11.92
TCONS_00070420	0.38	0	0	0.67	0.41	0.6	0	0.68	0.2	0	0	0.07
TCONS_00071431	0.29	0	0.74	0.09	0.36	0.23	0.03	0.11	0	0	0	0
TCONS_00071735	59.12	61.5	69.58	73.47	129.82	128.02	35.81	98.49	33.56	13.41	21.2	15.34
TCONS_00072055	0.19	0.08	0.11	0.09	0	0	0.19	0.18	0.64	0.22	0.14	0.23
TCONS_00072063	0	0.18	0.1	0	0	0.02	0	0	0	0.06	0.18	0.22
TCONS_00073943	0.29	0.5	0.28	0.79	0.7	0.5	0.2	0.45	0.15	0	0.02	0.05
TCONS_00075288	0.99	1.38	0.91	2.06	1.76	1.57	2.81	1.4	0.39	0.17	0.49	0.1
TCONS_00076214	0.99	0.67	0.88	1.91	1.48	0.52	0.91	0.8	0.42	0.1	0.16	0.28
TCONS_00078870	1.2	0.86	1.15	1.95	1.57	1.95	0.58	0.93	0.62	0.23	0.41	0.18
TCONS_00078908	0.42	0.33	0.47	0.78	1.76	1.06	0.63	1.06	1	0.19	0.11	0.05
TCONS_00079338	0.03	0.22	0.14	0.19	0.3	0.07	0.07	0.03	0.09	0	0	0
TCONS_00084295	0	1.83	0	0	0	0	0	0	1.2	0	1.46	1.63
rna10909	0.39	0.08	1.05	0.7	0.67	0.45	0	0.3	0.18	0	0	0
rna13308	0.29	0	0.26	0.13	0.06	0	0.51	0.29	0.27	0.59	0.33	1.06
rna15014	0.8	0	0	1.94	0.84	5.24	0	0	1.05	0	0	0
rna795	0.77	1.26	1.87	1.31	2.08	5.63	2.38	6.04	0.5	0.08	0.23	0.47

## Sheet: DE miRNA
id	E8-1	E8-2	E8-3	E13-1	E13-2	E13-3	D1-1	D1-2	D1-3	D10-1	D10-2	D10-3
miR-200-y	173.572	103.165	132.598	1.246	0.6023	0.6606	0.1445	83.9132	96.5443	103.529	78.4417	0.2987
miR-25-y	68.8861	53.8472	49.6754	0.01	0.01	0.01	0.01	72.0865	78.0265	83.8842	68.9565	0.1494
miR-151-x	52.6016	43.2791	44.7861	0.01	0.01	0.01	0.01	56.5053	72.2734	77.1067	57.6645	0.01
miR-320-y	56.4789	40.7629	46.8396	0.01	0.01	0.01	0.01	59.9782	72.3633	79.3658	59.3959	0.224
miR-28-x	36.9633	31.3019	34.0296	0.01	0.01	0.01	0.01	42.5198	54.6545	56.283	43.3613	0.01
miR-654-y	37.0925	29.4902	27.8691	0.01	0.01	0.01	0.01	35.2924	41.3505	47.0498	39.3714	0.01
cli-miR-205a-3p	193.863	71.5615	115.779	0.4672	0.3011	0.6606	0.1445	3.4729	0.4495	0.4911	0.3011	0.01
cli-miR-200a-3p	474.577	217.704	389.874	2.4919	1.1293	3.5964	1.0115	15.6751	22.9225	23.7705	17.6155	1.4936
miR-335-y	30.6304	23.5519	24.7399	0.01	0.01	0.01	0.01	31.3501	39.0133	38.9953	32.0693	0.01
miR-342-y	26.7531	25.6655	24.1532	0.01	0.01	0.01	0.01	31.3501	39.3728	39.1918	27.7783	0.1494
miR-127-y	43.8131	32.0064	31.585	0.01	0.01	0.367	0.01	43.5523	58.2502	58.5421	46.8994	0.01
miR-361-x	26.6239	20.8344	21.7086	0.01	0.01	0.01	0.01	27.2202	35.6872	34.7717	27.703	0.1494
cli-miR-200b-3p	1158.53	464.495	836.073	4.5166	1.8822	6.9727	1.156	26.9386	33.35	33.9859	27.8536	2.0164
miR-500-x	22.6174	18.2175	19.4595	0.01	0.01	0.01	0.01	22.9964	31.0128	33.1018	27.9289	0.01
miR-484-x	24.2975	20.7337	17.8949	0.01	0.01	0.01	0.01	19.8989	32.1814	33.0036	25.821	0.01
miR-500-y	23.3928	18.922	17.6993	0.01	0.01	0.01	0.01	22.3393	30.1139	33.593	25.9716	0.01
cli-miR-429-3p	182.749	72.3667	116.659	0.623	0.527	1.5413	0.01	0.657	1.2585	0.7858	0.4517	0.01
miR-502-y	23.3928	18.7207	17.6993	0.01	0.01	0.01	0.01	22.3393	29.9341	33.3965	25.9716	0.1494
cli-miR-200a-5p	88.014	40.6622	82.6294	0.01	0.01	0.6606	0.01	0.1877	0.5394	0.01	0.3011	0.01
miR-93-x	18.9986	13.9902	13.6901	0.01	0.01	0.01	0.01	16.8953	24.181	24.3598	19.7986	0.01
miR-203-y	335.642	112.224	204.178	3.2707	2.8609	4.257	0.01	1.6895	3.9553	3.3397	3.237	0.01
miR-374-x	19.5156	14.9967	15.2547	0.01	0.01	0.01	0.01	20.2743	23.1023	27.0119	21.3042	0.01
cli-miR-205a-5p	2699.09	978.007	1820.1	5.6068	5.1195	17.2481	5.9969	40.6425	33.7096	41.7456	39.5973	3.2113
miR-151-y	13.4412	12.7824	11.3432	0.01	0.01	0.01	0.01	16.8014	18.9673	18.6628	15.583	0.01
cli-miR-205b-5p	327.112	190.428	296.977	18.6116	13.9281	15.4132	4.4796	8.4476	5.9329	1.1787	0.4517	0.6721
miR-409-y	14.4751	9.5617	11.8321	0.01	0.01	0.01	0.01	13.3285	21.2146	16.6983	14.6796	0.01
miR-501-y	13.9582	11.0714	11.1476	0.01	0.1506	0.01	0.01	14.8303	16.8099	19.7432	13.3998	0.01
miR-141-y	13.5704	9.2597	11.0498	0.01	0.01	0.01	0.01	11.3574	16.6301	15.9125	13.0234	0.01
miR-28-y	11.6318	9.9643	9.8764	0.01	0.01	0.01	0.01	12.5776	17.7088	20.6273	12.647	0.01
miR-370-y	12.795	8.1526	11.0498	0.01	0.01	0.01	0.01	10.4188	15.4615	14.3409	12.1954	0.1494
miR-532-x	12.6657	8.8571	9.2897	0.01	0.01	0.01	0.01	10.6065	15.9109	14.7338	12.3459	0.01
miR-335-x	11.6318	7.9513	8.0185	0.01	0.01	0.01	0.01	8.1661	14.6524	12.3764	11.1414	0.01
cli-miR-200b-5p	38.5142	16.4058	40.8747	0.1557	0.01	0.6606	0.1445	1.2202	1.1686	2.3574	1.355	0.01
miR-429-y	12.4073	8.0519	9.7786	0.01	0.1506	0.1468	0.01	2.2527	4.135	4.3219	3.0112	0.01
miR-340-x	7.8838	7.6493	6.9428	0.01	0.01	0.01	0.01	9.574	11.8658	11.9835	9.41	0.1494
miR-423-x	8.2715	7.0454	6.3561	0.01	0.01	0.01	0.01	9.6679	12.3152	13.5551	11.8942	0.01
miR-98-x	19.1279	18.6201	14.9613	0.1557	0.7529	0.1468	0.4335	18.3032	25.08	24.1634	20.175	0.6721
miR-205-x	54.9279	24.0551	43.1237	0.8566	0.6023	1.9083	0.7225	2.2527	0.7191	1.5716	0.6775	0.7468
miR-1307-y	8.4007	6.1396	6.2583	0.01	0.01	0.01	0.01	8.2599	8.7196	11.9835	8.4314	0.01
cli-miR-302b-3p	23.2636	21.7402	23.2731	0.623	0.3011	1.4679	0.1445	0.5632	0.5394	0.3929	0.1506	0.6721
novel-m0386-3p	29.9842	38.5486	39.799	1.4017	0.1506	1.6147	3.9738	1.1264	3.4159	2.9468	1.2798	0.5975
miR-486-x	28.5625	20.5324	23.9576	1.7132	0.3011	0.4404	0.1445	33.2274	39.5526	40.0758	34.6288	0.5975
miR-411-x	7.7545	5.435	4.6937	0.01	0.01	0.01	0.01	7.2274	8.4499	10.7065	9.2594	0.01
miR-1-y	3.4895	3.1201	3.5203	26.2431	42.3112	32.0742	205.845	206.78	133.49	274.834	278.084	344.135
miR-149-x	5.1697	4.026	4.9871	0.01	0.01	0.01	0.01	4.6931	8.5398	7.3669	5.7966	0.01
miR-379-x	5.9451	4.5292	4.107	0.01	0.01	0.01	0.01	5.3502	7.7307	7.858	7.7538	0.01
miR-339-x	6.7206	4.8312	3.9115	0.01	0.01	0.01	0.01	6.1011	8.0903	9.2332	6.8505	0.01
cli-miR-302a-3p	9.4347	11.5746	6.7473	0.3894	0.1506	0.367	0.01	0.01	0.3596	0.01	0.01	0.01
miR-323-y	6.3329	3.724	4.4982	0.01	0.01	0.01	0.01	4.6931	6.7419	5.3042	4.4415	0.01
miR-337-x	5.4282	3.9253	4.0092	0.01	0.01	0.01	0.01	4.6931	7.4611	7.6616	5.9471	0.01
miR-378-y	5.1697	4.6299	3.5203	0.01	0.01	0.01	0.01	4.0361	6.652	6.7775	3.764	0.1494
miR-708-x	5.1697	4.2273	3.5203	0.01	0.01	0.01	0.01	4.5054	7.551	8.0545	4.4415	0.01
novel-m0534-5p	1.5509	0.4026	1.7602	30.3703	19.2734	14.3857	6.8639	5.444	2.0675	5.2059	6.6246	2.4645
miR-206-y	198.128	180.766	192.932	825.217	1022.47	874.371	664.499	584.295	614.684	258.823	252.489	184.091
miR-589-x	4.3942	3.5227	3.7159	0.01	0.01	0.01	0.01	4.9747	4.5845	5.9917	4.8179	0.01
miR-450-x	3.748	3.5227	3.4225	0.01	0.01	0.01	0.01	4.8809	5.3935	4.0272	4.5168	0.01
miR-133-y	28.1748	29.5908	33.9318	150.45	182.947	120.517	340.956	344.382	287.206	518.432	406.361	467.809
miR-197-y	3.6188	3.3214	3.0314	0.01	0.01	0.01	0.01	4.13	4.7643	4.813	4.1404	0.01
miR-133-z	8.6592	13.3863	12.7122	58.1709	86.2034	64.809	205.123	225.364	159.109	320.017	287.871	510.751
miR-590-y	4.3942	2.4156	3.3247	0.01	0.01	0.01	0.01	4.2238	5.5733	5.1077	3.764	0.01
miR-758-y	3.748	2.7175	2.6402	0.01	0.01	0.01	0.01	3.8484	6.0228	5.0095	3.237	0.01
cli-miR-206-3p	14171.8	12270.7	13946.5	46586.4	56557.7	53993.3	30445	25707.8	33885.4	10826.9	14410.9	9638.25
cli-miR-302c-3p	2.9726	4.3279	2.5424	0.01	0.01	0.01	0.01	0.01	0.01	0.1965	0.01	0.01
miR-505-y	2.9726	3.724	2.5424	0.01	0.01	0.01	0.01	3.1913	5.034	5.0095	4.1404	0.01
cli-miR-133b-3p	1056.56	952.039	1108.99	3886.63	5046.48	3657.19	4866.44	5002.22	6214.7	3090.65	4635.14	4483.92
cli-miR-135-5p	21.325	15.2987	19.4595	2.8034	2.7856	3.5964	2.023	2.3466	3.5957	1.0805	1.355	1.4936
cli-miR-133a-3p	4877.73	4670.92	6243.07	18590.9	22319	19735.9	36631.3	37872.9	37175.2	46741.3	68343.5	73369.4
miR-652-y	3.2311	3.1201	2.2491	0.01	0.01	0.01	0.01	4.0361	4.8542	5.8935	4.4415	0.01
miR-934-x	2.4556	3.5227	2.5424	0.01	0.01	0.01	0.01	3.4729	4.0452	6.1882	3.3123	0.01
miR-769-x	2.9726	3.0195	2.2491	0.01	0.01	0.01	0.01	2.9097	3.8654	3.7326	4.2157	0.01
miR-182-x	133.895	99.9445	141.692	38.3912	22.2096	24.2942	15.3174	15.2996	16.2705	41.8439	12.2706	34.8766
miR-574-y	3.4895	2.2143	2.3469	0.01	0.01	0.01	0.01	2.9097	4.8542	4.5184	4.0651	0.1494
miR-487-y	2.9726	1.9123	2.6402	0.01	0.01	0.01	0.01	3.2852	3.0563	5.4024	3.3876	0.01
miR-21-y	4.265	4.9318	4.2048	0.1557	0.527	0.2936	0.01	8.1661	6.2026	7.3669	6.6246	0.2987
cli-miR-182-5p	3535.16	2199.79	3416.16	935.095	531.149	706.22	678.733	572.375	706.913	672.645	359.688	1017.1
miR-1180-y	3.6188	2.2143	1.9557	0.01	0.01	0.01	0.01	4.0361	5.1239	3.929	2.3337	0.01
miR-411-y	2.7141	1.8117	2.6402	0.01	0.01	0.01	0.01	3.2852	3.8654	3.6343	3.764	0.01
let-7-x	669.992	286.548	410.116	1692.56	2176.84	2100.46	1887.65	1898.56	1942.57	2275.48	2735.45	2774.82
miR-302-y	5.4282	5.0325	2.8358	0.4672	0.01	0.01	0.01	0.1877	0.01	0.01	0.3011	0.3734
miR-302-x	3.748	2.8182	1.5646	0.01	0.01	0.01	0.01	0.01	0.01	0.4911	0.01	0.01
cli-miR-183-5p	6612.81	4447.08	5767.73	1815.91	1048.67	1361.65	961.092	615.27	800.94	1186.46	503.924	1590.36
cli-miR-206-5p	33.8615	35.2272	30.1182	116.342	102.992	108.92	16.2566	10.231	18.338	7.6616	18.2178	9.1859
cli-miR-133c-3p	1487.19	1360.67	1573.58	4536.16	5990.88	4426.24	6191.11	6102.01	7958.88	4913.71	6621.02	6983
cli-miR-1a-3p	4709.59	4430.67	4815.39	12792.5	17869	16875.8	26836	27848.2	31496.4	45400.6	49599.6	47179.2
novel-m0492-3p	1.5509	2.8182	0.6845	13.0826	13.7775	18.2757	2.1676	3.2852	0.5394	0.01	1.1292	1.5683
miR-483-y	2.8433	1.4091	2.8358	0.01	0.01	0.01	0.01	1.2202	2.6069	2.8485	2.6348	0.01
miR-1-z	43.2961	47.607	47.0352	126.465	183.625	165.289	265.092	278.397	292.15	486.018	451.002	469.527
miR-369-y	2.1971	1.6104	2.738	0.01	0.01	0.01	0.01	2.065	4.0452	3.2414	2.2584	0.01
miR-3120-y	17.4477	18.3181	19.3617	4.3609	3.0868	4.8442	1.734	1.0325	2.6968	2.161	1.2045	1.9417
cli-miR-218-5p	1430.19	1314.78	1147.33	412.258	350.46	422.763	184.82	209.408	334.04	119.049	175.402	292.381
miR-1397-x	29.2087	31.7045	37.061	10.3571	7.3781	7.0461	3.3236	3.0036	4.3148	0.2947	1.2045	0.8215
miR-195-x	2.0679	2.013	1.9557	0.01	0.01	0.01	0.2168	2.1588	2.4271	3.7326	1.5809	0.224
miR-889-y	2.0679	1.8117	1.9557	0.01	0.01	0.01	0.01	2.1588	2.6968	2.9468	2.0326	0.01
cli-miR-551b-5p	37.4802	36.0324	29.8248	10.98	7.9051	8.3672	5.0576	4.8809	5.843	2.161	2.3337	1.7177
miR-132-y	190.891	154.496	215.325	68.528	46.8284	55.6345	53.3218	41.1118	58.5199	63.0605	57.5892	72.8898
miR-183-x	12.4073	9.0584	8.214	1.0123	2.0327	1.9817	1.0115	1.2202	0.9888	1.3752	0.9786	2.1658
novel-m0328-5p	1.6801	1.711	1.9557	0.01	0.01	0.01	0.01	0.01	0.01	0.01	0.01	0.01
miR-30-y	8.7885	8.9578	9.2897	28.4235	35.6107	27.3035	44.9406	73.7761	38.6537	57.2652	51.8679	59.1483
miR-543-y	2.1971	2.013	1.369	0.01	0.01	0.01	0.01	1.0325	2.3372	2.4556	2.1831	0.01
miR-101-y	147.078	97.5289	107.663	303.781	383.963	355.532	1030.09	1811.64	1022.08	1121.93	1482.56	1467.65
miR-483-x	1.6801	1.5097	2.0535	0.01	0.01	0.01	0.01	2.3466	2.0675	2.9468	2.4842	0.01
miR-362-x	1.6801	1.8117	1.6624	0.01	0.01	0.01	0.01	2.3466	3.6856	3.8308	1.9573	0.01
cli-miR-137a-3p	15.6383	13.3863	18.3838	4.7502	3.162	4.0368	3.9016	2.8159	4.5845	5.5988	3.3123	3.8835
cli-miR-551b-3p	17.4477	15.6006	13.6901	3.8936	4.1408	3.89	3.3236	2.1588	2.4271	1.0805	1.1292	0.6721
miR-493-x	2.3264	1.3084	1.4668	0.01	0.01	0.01	0.01	1.8773	2.2473	1.8663	1.2798	0.01
miR-191-x	1885.13	1752	2378.26	5139.21	7297.86	5037.49	6364.36	5311.31	5430.75	9735.97	8845.17	8778.44
miR-224-x	1.9386	1.2078	1.8579	0.01	0.01	0.01	0.01	1.4079	2.1574	2.9468	1.2798	0.01
cli-miR-183-3p	3.6188	1.2078	2.0535	0.1557	0.01	0.01	0.01	0.01	0.01	0.2947	0.01	0.2987
novel-m0253-5p	3.2311	1.4091	3.8137	0.1557	0.01	0.2202	0.01	0.01	0.2697	0.1965	0.7528	0.4481
novel-m0474-3p	332.023	336.369	338.243	138.691	110.672	116.04	31.2127	28.2527	32.4511	3.929	5.7966	5.1531
miR-376-y	2.1971	1.3084	1.4668	0.01	0.01	0.01	0.01	1.3141	2.2473	2.6521	1.5056	0.01
cli-miR-1782-3p	51.6969	38.7499	50.8489	13.2384	14.9068	16.4408	9.8985	8.4476	9.8882	8.742	19.7986	19.0439
cli-miR-30a-5p	4427.19	4081.62	4880.61	11927.4	12016.1	10215.5	10527.6	12302	9442.38	7809.48	9232.34	8201.67
novel-m0436-5p	2.1971	2.8182	2.0535	8.1766	9.7873	9.1745	3.9016	3.4729	2.0675	0.4911	2.8606	2.9873
miR-191-y	25.3315	20.5324	30.6071	71.7207	82.0627	58.4235	57.2956	42.6137	57.1715	62.6676	89.2068	97.5349
miR-486-y	2.5848	1.4091	0.9779	0.01	0.01	0.01	0.01	3.0975	4.8542	3.1432	2.9359	0.01
miR-424-x	1.1632	1.4091	1.7602	0.01	0.01	0.01	0.01	2.1588	2.9664	2.7503	2.1831	0.01
miR-494-y	1.5509	1.1071	1.5646	0.01	0.01	0.01	0.01	1.8773	2.2473	1.9645	1.8067	0.01
miR-382-x	1.8094	1.2078	1.2712	0.01	0.01	0.01	0.01	2.5343	2.2473	3.6343	1.5809	0.01
cli-miR-139-5p	60.2269	87.2627	85.4652	174.59	237.379	230.465	540.66	544.31	630.774	297.72	165.917	249.065
miR-744-x	1.2924	1.1071	1.7602	0.01	0.01	0.01	0.01	1.6895	2.9664	1.7681	1.355	0.01
miR-143-y	1114.97	976.799	1227.02	2496.52	3045.58	2434.78	4478.16	3156.51	2968.33	7541.42	8177.36	8106.82
miR-1185-y	1.9386	0.8052	1.6624	0.01	0.01	0.01	0.01	1.5957	2.7867	3.045	2.2584	0.01
cli-let-7a-4-3p	5.1697	4.2273	4.2048	13.5498	12.1965	17.028	20.8085	25.8122	26.4283	36.3433	60.224	38.0132
miR-941-y	1.4217	1.6104	0.9779	0.01	0.01	0.01	0.01	1.3141	2.1574	1.7681	2.1831	0.01
cli-miR-187-3p	12.795	8.4545	9.1919	2.5698	1.6563	3.5964	2.7456	3.0036	1.8877	1.8663	2.5595	2.2405
miR-503-x	1.5509	0.7045	2.1513	0.01	0.01	0.01	0.01	1.3141	3.4159	2.7503	1.355	0.01
miR-432-x	1.4217	1.4091	0.9779	0.01	0.01	0.01	0.01	1.2202	1.0787	1.6698	1.5809	0.01
miR-212-x	59.5807	51.4317	86.6386	29.4359	13.4763	17.5417	15.6064	14.5487	11.5961	8.1527	9.7111	11.5757
cli-miR-107-3p	114.25	109.607	114.117	47.113	44.2687	45.2856	34.7531	25.6245	40.092	22.1989	22.4334	25.616
cli-miR-96-5p	364.98	231.191	284.363	141.806	84.6224	95.9291	85.1848	65.7977	74.7904	153.133	61.9554	209.035
miR-185-x	1.2924	1.1071	1.0756	0.01	0.01	0.01	0.01	1.5957	2.2473	2.161	2.4842	0.01
cli-miR-30a-3p	1393.36	1563.28	1802.01	3565.56	3923.05	3504.46	3778.84	5021.84	3579.69	4240.57	5021.7	4785.63
cli-let-7f-3p	0.3877	0.4026	0.2934	2.3362	2.4092	2.7157	0.7225	0.1877	0.3596	0.3929	0.6022	1.2696
miR-424-y	1.8094	0.7045	1.2712	0.01	0.01	0.01	0.01	1.4079	1.4383	2.5539	0.9786	0.01
cli-miR-30e-3p	1380.31	1544.16	1778.54	3489.79	3829.54	3420.12	3686.86	4869.6	3485.39	4112	4832.6	4634.03
cli-miR-9625-3p	6.7206	5.8376	7.7251	1.9468	2.1833	1.4679	1.0838	0.4693	0.3596	0.01	0.3764	0.01
cli-miR-124-3p	11.6318	9.8636	9.7786	2.6477	3.5385	3.7432	3.0346	2.8159	1.4383	0.4911	0.01	1.4936
novel-m0163-3p	2.3264	2.1136	2.2491	8.8775	6.1735	6.3855	6.9362	3.6606	7.7307	4.0272	2.2584	6.6467
miR-1301-y	1.0339	0.8052	1.5646	0.01	0.01	0.01	0.01	0.9386	2.1574	1.9645	1.882	0.01
cli-miR-146a-5p	26.1069	11.2727	17.9927	5.2953	2.7103	6.1653	6.8639	3.0036	3.1462	33.593	35.3063	34.1297
miR-423-y	1.4217	1.2078	0.7823	0.01	0.01	0.01	0.01	1.5018	1.3484	0.9823	0.8281	0.01
cli-miR-139-3p	9.9517	18.7207	21.4152	43.5308	55.5617	43.3773	75.5753	82.4114	102.657	13.1622	21.9818	28.0805
miR-218-x	363.558	370.892	282.211	160.963	124.374	136.444	81.7167	99.0251	126.568	67.4806	74.4519	132.785
miR-584-x	1.0339	0.8052	1.369	0.01	0.01	0.01	0.01	1.1264	1.5282	1.3752	0.9786	0.01
cli-miR-133b-5p	0.9047	0.9058	0.01	2.8813	5.9477	5.4313	5.4911	0.8448	4.135	0.5894	0.6775	0.9709
cli-miR-425-5p	1357.3	1283.88	2044.12	3734.07	3980.57	3001.69	2836.24	2519.74	2723.47	5657.27	5220.22	4709.16
miR-874-y	1.1632	1.2078	0.7823	0.01	0.01	0.01	0.01	1.8773	0.9888	1.6698	1.2798	0.01
cli-miR-205b-3p	1.2924	1.0065	0.7823	0.01	0.01	0.01	0.01	0.01	0.01	0.01	0.01	0.01
miR-206-x	0.01	0.2013	0.1956	2.1026	2.108	1.1009	1.0115	0.1877	0.3596	0.3929	1.355	0.01
miR-301-y	30.6304	31.6038	24.4466	13.6277	7.4534	10.1287	2.2398	1.7834	2.6968	4.3219	1.2798	1.5683
miR-1397-y	3.8773	5.1331	5.476	1.3238	0.8282	1.5413	0.6503	0.01	0.1798	0.01	0.01	0.01
cli-miR-196-3p	8.53	2.4156	2.8358	1.0123	0.527	0.367	0.1445	2.5343	5.034	0.5894	1.0539	2.2405
cli-miR-10b-5p	62268.8	67452.4	54958.5	28789	25425.6	25263.6	27596.3	24592.2	21189.1	53255.4	34567.8	37854.7
miR-329-y	1.2924	0.7045	0.9779	0.01	0.01	0.01	0.01	0.657	1.0787	1.3752	0.9786	0.01
novel-m0434-5p	0.6462	0.3019	1.1734	4.2051	2.3339	3.523	0.3613	1.1264	1.3484	0.01	1.4303	0.6721
let-7-y	4.265	3.4221	5.476	12.7711	9.0344	11.7434	11.4158	7.2274	8.2701	16.9929	16.2605	13.8909
cli-miR-216a-5p	105.979	132.353	134.456	51.6296	46.5273	60.4786	35.3311	55.9421	52.9466	1.7681	1.882	2.3898
novel-m0086-5p	1.0339	0.9058	0.8801	0.01	0.01	0.01	0.01	0.01	0.01	0.01	0.01	0.01
cli-miR-216b-5p	11.8903	13.5876	16.0369	6.4634	3.6891	4.257	3.4681	4.6931	4.8542	0.01	0.1506	0.4481
cli-miR-1a-2-5p	0.01	0.01	0.01	1.0123	1.2799	0.5138	1.0838	0.9386	1.7978	1.2769	2.6348	1.1949
miR-2779-x	3.8773	6.1396	7.334	22.038	9.3356	28.5512	3.3958	1.7834	5.3036	2.5539	2.4842	0.8962
cli-miR-30c-2-3p	106.108	100.951	95.9283	207.608	225.032	190.831	236.841	301.581	242.619	230.043	204.987	210.977
novel-m0166-5p	0.2585	0.5032	0.01	6.697	4.3666	0.5872	0.01	0.01	0.2697	0.1965	0.01	0.224
novel-m0161-5p	0.2585	0.5032	0.01	6.697	4.3666	0.5872	0.01	0.01	0.2697	0.1965	0.01	0.224
novel-m0159-5p	0.2585	0.5032	0.01	6.697	4.3666	0.5872	0.01	0.01	0.2697	0.1965	0.01	0.224
novel-m0141-5p	0.2585	0.5032	0.01	6.697	4.3666	0.5872	0.01	0.01	0.2697	0.1965	0.01	0.224
miR-27-y	78.7085	55.9609	61.4098	143.753	128.063	131.746	317.257	247.61	284.689	387.989	336.953	319.416
novel-m0004-5p	0.2585	0.5032	0.01	6.697	4.3666	0.5872	0.01	0.01	0.2697	0.1965	0.01	0.224
miR-93-y	0.9047	0.9058	0.8801	0.01	0.01	0.01	0.01	1.2202	0.5394	1.2769	1.2045	0.01
miR-205-y	8.4007	4.4286	7.334	1.1681	0.8282	2.6423	1.3728	0.8448	0.4495	0.7858	0.3011	0.1494
cli-miR-875-5p	2.9726	2.2143	2.9336	7.7094	8.658	5.8717	13.2943	43.5523	15.3716	4.5184	0.9786	3.062
miR-96-x	4.265	3.9253	3.3247	1.5575	0.6776	0.4404	0.9393	0.9386	0.809	2.161	0.9786	2.0164
cli-miR-133a-5p	5.6867	5.6363	5.476	14.095	15.2079	11.3764	21.82	18.3971	26.698	52.7469	32.8974	36.2208
novel-m0461-3p	1.1632	0.9058	0.2934	2.8034	4.0655	3.156	2.023	2.1588	1.6181	3.5361	2.7854	1.1949
cli-miR-1388-5p	26.4947	15.8019	15.548	8.0988	7.604	5.2111	19.797	7.0397	10.1578	616.362	357.204	548.092
miR-1271-x	0.6462	1.1071	0.7823	0.01	0.01	0.01	0.01	0.3755	1.1686	1.6698	0.6775	0.01
miR-181-x	5337.96	5177.69	4675.55	2903.64	2212	1767.75	1672.99	1311.54	1512.26	2372.92	680.38	728.972
miR-484-z	0.517	1.2078	0.7823	0.01	0.01	0.01	0.01	1.4079	1.2585	2.0627	1.2045	0.01
miR-200-x	0.9047	0.3019	1.6624	0.01	0.01	0.01	0.01	0.5632	0.8989	0.7858	0.6775	0.01
cli-miR-490-5p	15.8968	18.3181	14.3746	8.3324	5.4959	5.7249	0.289	1.5957	0.8989	0.1965	0.01	0.01
cli-miR-217-5p	4.5235	4.7305	4.8893	1.0123	1.6563	1.7615	0.9393	1.9711	2.6069	0.01	0.01	0.01
miR-212-y	4.5235	3.3214	3.1292	1.0123	0.6023	1.3945	1.3005	0.3755	0.4495	0.3929	0.7528	0.4481
cli-miR-10b-3p	211.699	202.405	167.312	91.2668	89.9678	97.5438	86.2686	78.3753	68.6777	105.788	122.029	118.67
cli-miR-1329-5p	1.5509	1.2078	2.2491	3.8936	4.2161	7.1194	7.7309	8.1661	2.7867	1.1787	1.5056	0.2987
miR-2779-y	5.5574	5.0325	7.9207	18.2222	7.9051	28.7714	2.8901	0.4693	3.2361	2.161	0.9786	0.8215
miR-455-y	7.496	8.9578	5.1827	16.509	16.0361	17.2481	21.4588	39.0469	20.2258	3.5361	3.4629	3.2113
miR-145-y	0.3877	0.8052	1.9557	3.8158	4.0655	3.5964	2.7456	3.3791	4.4047	8.0545	11.1414	13.1441
miR-192-x	0.517	1.0065	0.6845	0.01	0.01	0.01	0.01	0.657	0.7191	0.884	0.527	0.01
miR-381-y	1.0339	0.3019	1.1734	0.01	0.01	0.01	0.01	0.3755	1.1686	1.1787	0.527	0.01
miR-532-y	1.0339	0.5032	0.6845	0.01	0.01	0.01	0.01	0.9386	2.2473	2.5539	1.0539	0.01
miR-2355-x	1.0339	0.5032	0.6845	0.01	0.01	0.01	0.01	0.8448	0.7191	1.6698	0.6775	0.01
cli-miR-190-3p	25.8484	18.4188	16.3303	38.0797	44.871	40.001	43.2788	46.2743	55.6433	58.7386	55.7072	52.1281
miR-3533-y	2.1971	0.4026	1.5646	0.1557	0.1506	0.01	0.5058	0.01	0.01	0.01	0.01	0.4481
novel-m0082-5p	10.4686	4.9318	7.9207	3.3485	2.9362	1.6147	0.01	0.8448	0.5394	0.01	0.9034	0.4481
novel-m0109-5p	10.4686	4.9318	7.9207	3.3485	2.9362	1.6147	0.01	0.8448	0.5394	0.01	0.9034	0.4481
novel-m0097-5p	0.01	0.9058	0.4889	2.1026	3.0115	2.3487	1.3005	2.3466	3.7755	0.2947	2.1831	0.7468
miR-12188-x	24.8145	9.9643	17.0148	5.7626	1.9575	7.7066	0.5058	0.3755	0.5394	1.7681	0.3011	0.01
cli-miR-9638-3p	0.01	0.01	0.01	0.623	0.4517	0.734	0.7225	0.657	0.5394	0.5894	0.527	0.1494
miR-11987-x	24.556	3.9253	6.2583	1.7911	1.3552	3.8166	5.5634	3.4729	7.2813	5.5006	3.5382	5.3024
cli-miR-196-5p	840.85	345.025	390.558	237.122	189.949	245.951	78.1041	104.939	122.703	43.0226	48.932	46.9751
novel-m0170-3p	58.2882	17.211	81.9449	21.6486	4.4419	14.5325	1.3728	0.657	1.5282	0.01	0.01	0.01
miR-188-x	0.517	0.5032	0.9779	0.01	0.01	0.01	0.01	1.5018	1.7978	2.6521	1.9573	0.01
novel-m0302-5p	5.5574	0.6039	0.7823	0.01	0.01	0.367	0.289	0.01	0.1798	0.01	0.01	0.01
miR-3200-y	1.6801	0.2013	0.6845	0.01	0.01	0.01	0.01	1.1264	1.0787	1.8663	1.355	0.01
miR-1247-x	0.6462	0.8052	0.4889	0.01	0.01	0.01	0.01	0.9386	0.5394	0.5894	0.8281	0.01
miR-136-y	0.9047	0.4026	0.6845	0.01	0.01	0.01	0.01	0.5632	1.4383	1.1787	0.527	0.01
miR-452-x	0.9047	0.4026	0.6845	0.01	0.01	0.01	0.1445	0.5632	0.6292	0.9823	0.4517	0.01
miR-132-x	9.4347	12.1785	15.9392	6.7749	3.6138	4.7708	8.3812	4.4115	11.1466	12.8675	11.2167	12.8453
novel-m0223-3p	0.01	0.01	0.01	0.5451	0.4517	0.6606	0.4335	0.01	0.1798	0.01	0.01	0.4481
miR-139-x	1.2924	1.3084	1.0756	3.8158	4.2914	2.2753	9.5372	10.0433	10.6073	7.2687	3.9898	5.0037
novel-m0041-5p	0.01	0.7045	0.01	1.1681	4.1408	1.4679	4.6964	2.3466	1.708	0.01	2.3337	2.7632
novel-m0403-5p	3.3603	2.1136	3.8137	1.0123	0.01	0.9542	0.289	0.01	0.01	0.01	0.01	0.5975
novel-m0373-5p	2.7141	0.5032	5.7694	0.8566	0.2259	0.2936	0.5058	0.5632	2.0675	0.1965	0.01	0.1494
novel-m0027-5p	2.7141	0.5032	5.7694	0.8566	0.2259	0.2936	0.5058	0.5632	2.0675	0.1965	0.01	0.1494
novel-m0245-5p	2.7141	0.5032	5.7694	0.8566	0.2259	0.2936	0.5058	0.5632	2.0675	0.1965	0.01	0.1494
novel-m0260-5p	2.7141	0.5032	5.7694	0.8566	0.2259	0.2936	0.5058	0.5632	2.0675	0.1965	0.01	0.1494
miR-1805-y	4.6527	5.2338	3.6181	12.9269	6.7005	9.6883	1.734	0.5632	1.5282	0.01	0.01	0.01
miR-3529-x	1.8094	3.724	4.107	1.246	0.527	1.1743	0.289	0.5632	0.6292	0.01	0.2258	0.7468
novel-m0163-5p	1.4217	2.013	2.3469	5.2953	3.8396	4.3304	1.8785	0.9386	1.1686	0.5894	0.1506	1.3443
miR-10585-x	1.5509	0.5032	1.369	0.1557	0.2259	0.01	0.01	0.01	0.01	0.01	0.01	0.01
novel-m0408-3p	12.278	14.3928	12.81	8.4102	4.0655	5.2111	3.9016	2.6282	5.3036	2.4556	2.8606	1.419
cli-miR-9645-5p	8.1423	9.2597	7.4318	2.8813	4.0655	4.1102	3.6848	1.8773	3.2361	1.9645	3.3876	4.2569
novel-m0048-3p	3.3603	1.8117	3.4225	1.0902	0.3764	1.1009	0.1445	0.01	0.01	0.01	0.01	0.1494
miR-1379-y	0.01	0.01	0.01	0.01	0.01	5.8717	0.01	0.01	0.01	0.01	0.01	0.01
miR-4510-x	0.2585	0.01	0.01	1.1681	0.8282	0.6606	0.7948	0.01	0.01	0.01	0.01	0.8215
miR-324-x	0.7755	0.9058	0.1956	0.01	0.01	0.01	0.01	0.3755	1.1686	0.7858	0.9034	0.01
miR-1839-x	0.6462	0.8052	0.5867	0.1557	0.01	0.01	0.01	0.657	1.2585	1.4734	0.8281	0.01
miR-196-x	16.4138	6.8441	8.1163	4.7502	3.4632	4.7708	1.445	2.8159	1.9776	1.0805	1.0539	1.419
novel-m0234-3p	0.01	0.01	0.01	0.4672	1.1293	0.1468	0.01	0.01	0.01	0.01	0.01	0.01
miR-29-y	0.6462	1.0065	0.7823	0.01	0.01	0.2202	0.289	1.5957	1.6181	4.0272	2.4842	2.6139
novel-m0271-5p	0.3877	0.5032	0.5867	0.01	0.01	0.01	0.01	0.01	0.01	0.01	0.01	0.01
novel-m0496-5p	0.2585	0.7045	0.5867	0.01	0.01	0.01	0.01	0.01	0.01	0.01	0.01	0.01
novel-m0497-5p	0.2585	0.7045	0.5867	0.01	0.01	0.01	0.01	0.01	0.01	0.01	0.01	0.01
novel-m0498-5p	0.2585	0.7045	0.5867	0.01	0.01	0.01	0.01	0.01	0.01	0.01	0.01	0.01
miR-660-x	0.6462	0.4026	0.4889	0.01	0.01	0.01	0.01	0.9386	2.0675	1.3752	1.6562	0.01
novel-m0160-5p	0.9047	2.3149	0.6845	0.1557	0.2259	0.2202	0.01	0.01	0.01	0.01	0.01	0.01
miR-186-x	0.6462	0.5032	0.3911	0.01	0.01	0.01	0.01	1.5957	1.8877	1.1787	1.6562	0.01
miR-4455-x	0.2585	0.8052	0.4889	0.01	0.01	0.01	0.01	1.0325	1.0787	1.3752	0.7528	0.01
miR-8117-y	0.01	0.01	0.01	0.3115	0.01	2.2753	0.01	0.01	0.01	0.01	0.01	0.01
cli-miR-9622-5p	13.0535	9.0584	15.7436	4.9839	7.3781	1.9817	2.6733	1.1264	1.6181	0.01	0.1506	0.01
novel-m0549-3p	1.2924	0.4026	2.6402	0.1557	0.01	0.367	1.0838	0.5632	0.1798	1.5716	0.2258	1.0455
miR-458-x	0.3877	2.7175	2.1513	2.9592	6.4747	7.2662	13.2221	1.0325	2.0675	4.0272	1.1292	1.2696
novel-m0142-5p	0.01	0.7045	0.1956	2.4141	1.7316	0.8074	3.7571	2.4404	2.4271	0.5894	1.355	0.9709
miR-11980-x	8.1423	4.9318	4.3026	1.9468	1.5057	3.3028	0.4335	0.8448	1.5282	1.9645	1.4303	0.8962
miR-127-x	0.6462	0.6039	0.2934	0.01	0.01	0.01	0.01	0.9386	1.0787	0.6876	1.1292	0.01
novel-m0365-3p	0.6462	1.0065	2.2491	0.4672	0.01	0.1468	0.2168	0.4693	0.7191	0.1965	0.01	0.1494
cli-miR-1805-3p	258.097	247.999	255.613	523.46	322.679	422.983	64.882	50.7797	78.0265	0.884	0.6775	1.7924
cli-miR-383-5p	176.803	186	180.807	238.68	269.828	279.567	142.264	125.682	149.761	7.1704	9.2594	10.3061
cli-miR-1388-3p	0.9047	1.0065	0.1956	0.3115	0.01	0.2202	0.867	0.01	0.809	33.3965	14.8302	27.0349
cli-miR-499-5p	495.644	432.187	515.236	657.479	775.304	661.668	190.961	175.335	407.752	14.4391	18.3683	19.6414
cli-miR-455-5p	1173.65	1353.43	898.949	1550.21	1421.57	1448.92	855.894	835.941	961.039	81.9197	124.513	105.451
cli-miR-451-5p	1192.13	753.761	635.611	1134.84	934.611	739.762	421.011	498.505	718.779	5930.53	3002.02	2850.84
cli-miR-490-3p	40.8405	66.529	54.3692	45.6334	27.7056	34.5697	9.754	28.4404	15.6413	0.3929	0.3011	1.1202
miR-451-x	13.9582	7.6493	4.4982	10.8243	8.0557	5.7983	2.4566	3.2852	3.7755	89.8759	23.2615	24.9438
miR-150-x	91.245	98.6361	137.194	137.912	116.996	116.553	232.578	240.946	194.887	1082.24	1607.45	1913.95
cli-miR-455-3p	273.347	321.272	186.87	422.381	360.925	368.376	292.981	309.747	342.22	40.9598	44.1893	42.046
cli-miR-181a-2-3p	384.883	363.242	419.308	595.648	707.997	621.007	417.398	410.837	501.689	64.3374	64.5149	60.2685
miR-455-x	58.5467	75.2855	46.9374	109.723	101.11	77.2864	78.3209	88.0432	82.4312	9.8225	10.6145	11.7251
novel-m0555-3p	13.9582	8.2532	16.6237	8.7217	2.8609	6.4589	6.4304	5.1624	5.843	33.2983	31.5423	42.6435
cli-miR-210-3p	232.248	392.33	226.864	295.683	422.66	393.111	458.726	572.938	594.278	75.8297	121.276	84.7642
miR-1599-y	1.9386	0.7045	1.369	1.1681	0.9787	1.9083	0.1445	0.8448	0.01	7.4651	10.0875	6.572
cli-miR-146b-5p	1211.13	1346.18	1458.87	2114.94	2019.12	1783.97	1794.15	1752.7	1321.42	9408.78	4937.54	6462.92
miR-126-y	36.3171	39.4544	41.3636	61.753	53.3784	61.2126	72.5407	71.5234	66.4304	319.428	307.895	363.105
novel-m0296-5p	0.01	0.01	0.01	0.01	0.01	0.2936	0.01	0.01	0.01	0.884	0.9786	1.3443
miR-352-x	0.01	0.01	0.01	0.01	0.01	0.01	0.01	0.01	0.1798	2.6521	1.1292	2.4645
cli-miR-499-3p	15.5091	13.8896	12.2233	23.4397	16.6384	19.8904	3.6126	3.9422	9.7983	0.01	0.2258	0.4481
miR-1388-y	0.01	0.01	0.01	0.01	0.01	0.01	0.01	0.01	0.01	1.6698	0.7528	0.6721
cli-miR-126-3p	1832.91	1806.45	1990.93	2453.92	2339.16	2662.53	3042.95	2783.03	2899.93	8987.59	11012.6	10758.3
cli-miR-22-3p	1307.41	1127.37	1504.25	1665.46	1531.49	1740.89	1341.35	1516.16	1440.61	4704.39	5080.34	4856.28
miR-490-y	5.0404	4.9318	2.738	3.1928	1.581	0.4404	0.578	1.5018	0.809	0.01	0.01	0.01
novel-m0172-5p	0.01	0.01	0.01	0.01	0.01	0.1468	0.01	0.01	0.01	0.9823	2.2584	0.224
cli-miR-126-5p	2120.99	1892.1	2290.06	2701.56	2771.31	3325.44	3441.71	3418.29	3678.21	8075.77	13928.5	12773.8
miR-126-x	38.2557	41.6687	48.1108	54.7445	55.3358	60.6988	84.679	84.101	75.6893	249.885	337.33	363.03
cli-miR-1784-5p	4.265	3.1201	4.4004	3.5043	3.8396	3.8166	3.2513	2.6282	3.5957	0.3929	0.01	0.224
cli-miR-142-5p	50.0167	35.7304	40.4835	46.6457	50.7433	41.9093	33.597	29.1913	39.193	135.649	128.654	134.951
miR-1388-x	0.3877	0.4026	0.1956	0.1557	0.1506	0.01	0.2168	0.01	0.3596	3.4379	1.355	2.6886
miR-1784-y	1.6801	1.9123	2.6402	1.5575	1.5057	4.0368	0.5058	0.7509	1.2585	0.01	0.01	0.01
cli-miR-146a-3p	1.2924	0.8052	0.9779	0.2336	0.4517	0.01	0.3613	0.01	0.1798	2.0627	3.9146	1.4936
cli-miR-214-3p	3808.25	3499.47	4853.52	2562.24	2293.54	3038.17	3851.52	4254.61	3894.76	778.434	1197.18	1175.72
cli-miR-383-3p	5.8159	5.1331	5.965	9.1111	9.7873	11.0095	5.4189	4.8809	8.8993	0.6876	0.7528	0.8962
miR-144-y	116.576	76.3926	67.277	92.2791	89.6666	68.2586	33.7416	45.805	88.3641	311.668	229.077	165.421
novel-m0296-3p	0.01	0.01	0.01	0.3894	0.1506	0.01	0.01	0.01	0.01	1.5716	0.3011	0.7468
miR-184-y	54.1525	63.4089	73.3397	86.9059	75.2116	75.0845	54.55	35.1985	49.8902	175.725	273.492	123.076
cli-miR-153b-5p	0.3877	0.4026	0.01	0.01	0.01	0.01	0.1445	0.01	0.3596	2.3574	1.8067	2.4645
cli-miR-184-3p	3300.98	3995.57	4513.72	4417.64	3962.5	4554.76	2795.27	1712.15	2666.12	6504.56	13140.6	5226.41
cli-miR-2954-3p	7058.05	9587.83	5841.65	630.769	10049.6	7623.68	352.877	273.985	301.229	641.311	448.97	559.817
miR-2954-y	336.805	451.411	262.947	37.7682	701.297	502.472	26.3719	17.3646	18.0684	64.4356	32.6715	45.0333
cli-miR-375-3p	10.3394	6.3409	19.3617	18.1443	25.6728	14.6059	254.904	81.9421	418.269	282.888	187.522	179.536
cli-miR-2954-5p	168.532	162.649	165.65	86.0493	124.374	147.527	19.0022	18.6787	23.2821	9.1349	19.2717	14.9364
miR-2954-x	7.1083	6.8441	5.8672	3.4264	5.1195	6.8259	0.1445	0.3755	0.3596	0.01	0.3011	0.8962
novel-m0537-3p	4.9112	6.5422	7.5295	3.2707	5.1948	5.5047	0.1445	0.2816	0.5394	0.3929	0.01	0.3734
miR-375-y	1.2924	0.2013	1.1734	0.4672	0.9034	0.8808	13.0776	4.4115	20.3157	27.4048	13.701	10.3808
novel-m0537-5p	12.0195	12.4805	18.775	10.8243	9.8626	11.1562	1.6618	1.5957	1.4383	0.884	1.8067	1.2696
novel-m0543-5p	1.5509	1.6104	1.8579	2.3362	0.6776	1.1009	0.01	0.01	0.01	1.7681	0.3011	0.1494
novel-m0527-3p	5.5574	6.1396	7.4318	5.4511	3.3126	4.4038	0.7948	0.3755	0.1798	0.01	0.01	0.01
cli-miR-454-3p	15346.2	17175.1	14662.5	10902.6	8865.03	8118.81	3869.51	3935.38	4194.82	2749.42	1242.8	1259.07
cli-miR-92-2-5p	58.8052	59.6849	76.6644	56.8471	42.1606	47.9278	12.8608	12.0144	15.012	3.3397	8.883	4.1822
novel-m0089-5p	0.7755	4.2273	5.1827	0.5451	0.01	2.0551	0.01	0.1877	0.01	0.1965	0.01	0.224
novel-m0250-5p	22.2297	49.2174	27.5757	28.6571	33.5026	22.4593	5.7079	2.5343	5.5733	7.1704	7.6033	2.6139
novel-m0259-5p	0.7755	4.2273	5.1827	0.5451	0.01	2.0551	0.01	0.1877	0.01	0.1965	0.01	0.224
novel-m0257-3p	1.9386	1.0065	1.4668	0.8566	0.1506	1.0275	0.01	0.01	0.01	0.01	0.01	0.01
novel-m0552-3p	9.5639	1.3084	6.845	3.8936	0.01	1.0275	0.01	0.01	0.4495	0.01	0.01	0.01
cli-miR-10c-5p	5717.29	5582.4	6129.24	3211	2556.29	3044.78	1375.96	1503.4	1567	546.033	709.74	657.128
novel-m0401-5p	5.6867	0.01	11.6366	3.2707	0.01	0.01	0.01	0.01	0.01	1.0805	0.01	1.1202
miR-23-y	1383.28	1278.85	1407.24	2227	2075.36	1906.54	3579.86	3175.09	3110.36	5031.38	3948.81	4315.36
cli-miR-210-5p	55.8326	123.295	72.5574	145.856	184.829	149.508	231.928	336.779	252.238	51.8628	98.3909	73.4125
miR-221-x	196.577	171.607	134.065	116.965	82.3638	75.3047	32.8023	50.4981	29.3948	84.3753	17.0133	16.8782
novel-m0176-5p	2.4556	0.5032	1.0756	0.8566	0.01	0.8074	0.01	0.01	0.01	0.01	0.01	0.01
novel-m0117-3p	55.3157	55.055	68.0592	38.8585	28.9102	35.5972	14.3058	11.639	17.1694	4.1255	5.8718	6.572
cli-miR-30d-5p	5244.91	4835.48	5030.52	7187.88	7283.85	7683.94	10508.2	13561.7	9499.64	14170.6	13224	12288.4
miR-210-y	29.7257	76.3926	28.5536	57.7815	87.2575	66.0567	134.027	196.736	128.906	33.9859	40.4253	34.2044
cli-miR-301b-5p	13.3119	14.2922	15.3524	6.5413	7.6793	7.6332	2.4566	2.5343	3.4159	1.5716	2.1831	0.5975
novel-m0286-5p	0.7755	1.3084	0.8801	1.0902	0.01	0.01	0.01	0.01	0.01	0.01	0.01	0.3734
novel-m0440-5p	1.0339	1.6104	2.2491	0.623	0.6776	1.1009	0.1445	0.01	0.01	0.1965	0.3011	0.224
novel-m0400-5p	5.6867	5.6363	3.4225	3.037	1.8822	2.1285	0.4335	0.5632	0.8989	0.01	0.6775	0.2987
novel-m0392-5p	5.6867	5.6363	3.4225	3.037	1.8822	2.1285	0.4335	0.5632	0.8989	0.01	0.6775	0.2987
novel-m0329-5p	5.6867	5.6363	3.4225	3.037	1.8822	2.1285	0.4335	0.5632	0.8989	0.01	0.6775	0.2987
novel-m0177-3p	0.2585	1.4091	2.4447	0.01	0.3011	1.3945	0.01	0.01	0.01	0.01	0.01	0.01
novel-m0519-5p	1.5509	1.6104	4.107	1.1681	0.2259	0.9542	0.2168	0.1877	0.01	0.1965	0.2258	0.7468
novel-m0092-3p	16.2845	25.0616	24.4466	15.1073	14.2292	6.7525	1.5895	5.7256	2.4271	6.974	5.2696	7.7669
cli-miR-9644-5p	14.4751	14.8961	23.7621	23.9069	22.5108	13.5783	4.6964	2.3466	2.1574	0.3929	1.0539	0.3734
miR-3968-y	384.366	193.85	248.084	126.621	153.359	225.62	63.5093	59.7905	90.3418	190.95	182.403	131.963
cli-miR-2131-5p	267.144	305.57	206.525	145.155	305.213	214.611	63.8705	78.0937	70.7452	58.5421	38.6939	34.9512
cli-miR-103-5p	28.821	28.0811	26.5001	15.4188	19.7252	20.0372	6.3582	6.1949	7.2813	3.6343	7.1516	4.7797
cli-miR-222b-3p	0.2585	0.4026	0.01	0.01	0.527	0.5138	2.2398	2.1588	1.2585	0.884	0.1506	0.1494
miR-139-y	0.2585	1.0065	0.3911	1.6353	1.2046	1.6881	2.6733	3.6606	3.4159	1.4734	1.4303	0.4481
miR-7108-y	5.1697	2.7175	4.107	2.4919	1.1293	4.6974	0.4335	0.3755	0.7191	0.5894	0.3764	0.5228
miR-122-y	0.01	0.01	0.01	0.01	0.01	0.01	1.0115	0.1877	1.6181	2.0627	0.3764	0.8215
novel-m0151-3p	0.01	0.5032	0.1956	1.1681	1.4305	0.734	1.8063	3.4729	1.4383	0.4911	0.7528	0.8215
novel-m0512-5p	31.0181	25.6655	21.8063	21.6486	58.799	29.1384	4.9854	6.1949	1.3484	1.9645	5.119	4.705
miR-2995-x	0.517	0.5032	0.01	1.0123	0.4517	0.5138	1.445	2.722	3.9553	2.0627	2.5595	4.7797
novel-m0115-5p	6.0744	4.9318	8.703	3.2707	3.7643	4.257	0.4335	0.01	1.3484	0.01	0.3764	0.8962
miR-210-z	13.9582	29.6915	17.406	24.7635	31.0935	24.074	49.6369	63.545	53.4859	23.7705	17.9919	13.4428
novel-m0093-5p	2.8433	5.1331	5.3782	4.9839	3.0115	4.3304	0.2168	0.4693	0.9888	0.884	1.2045	0.4481
novel-m0200-5p	3.1018	3.0195	2.2491	1.6353	0.3764	1.6881	0.289	0.4693	0.01	0.5894	0.1506	0.4481
miR-138-x	1.9386	0.6039	0.4889	0.1557	0.4517	0.2936	0.01	0.01	0.01	0.7858	0.2258	0.01
cli-miR-29a-3p	3.1018	4.1266	2.4447	1.9468	1.581	2.1285	7.0807	16.7076	9.5286	40.6652	20.6267	32.0386
cli-miR-363-5p	116.318	137.587	165.845	137.912	98.1741	110.535	43.929	39.9855	34.6085	15.5196	22.2829	21.0604
cli-miR-18b-3p	11.3733	12.0779	15.2547	8.7217	6.4747	8.0002	3.6848	1.8773	2.517	2.3574	1.4303	0.8962
cli-miR-122-5p	5.8159	38.5486	12.0277	41.4283	24.2424	18.5693	66.3993	34.3537	204.685	37.9149	18.0672	17.9984
novel-m0119-5p	5.6867	5.6363	3.6181	3.037	1.8822	2.1285	0.7225	0.8448	0.8989	0.1965	0.6775	0.5228
cli-miR-10c-3p	69.7908	52.7401	61.8987	36.7559	29.8889	42.2029	20.3027	14.361	17.8886	4.9113	8.5819	6.8708
novel-m0550-5p	7.7545	6.9448	8.3118	6.2298	5.1195	8.7342	0.6503	1.6895	1.708	1.2769	3.0865	2.3898
novel-m0196-5p	1.5509	1.5097	0.8801	0.9345	1.2046	0.8074	0.01	0.01	0.1798	0.01	0.3011	0.01
cli-miR-122-3p	0.6462	2.1136	0.1956	2.6477	1.7316	0.367	5.9246	1.6895	16.4503	9.5278	3.764	3.286
cli-miR-145-3p	186.755	129.032	143.159	279.719	264.031	255.273	326.361	331.054	289.004	613.415	784.116	705.223
novel-m0435-3p	0.7755	1.1071	0.4889	0.5451	0.3764	0.2936	0.01	0.01	0.01	0.01	0.01	0.01
miR-30-x	338.485	306.98	318.49	545.42	508.186	474.067	635.598	826.649	547.714	956.909	680.531	659.667
novel-m0447-5p	1.4217	1.1071	1.369	0.7009	0.4517	0.01	0.2168	0.01	0.01	0.01	0.01	0.01
cli-miR-31-5p	23.7806	23.1493	6.2583	17.755	9.712	11.303	0.01	1.3141	3.0563	0.01	5.646	2.3898
miR-216-x	5.9451	9.763	11.441	5.4511	3.8396	5.2845	1.8063	1.9711	1.6181	0.3929	0.6022	0.1494
novel-m0424-3p	1.0339	0.9058	0.3911	0.8566	0.2259	0.1468	0.01	0.01	0.01	0.4911	0.01	0.224
miR-26-x	113.733	114.941	99.1553	155.745	173.988	155.747	247.462	244.043	179.425	279.548	202.578	250.036
miR-18-x	141.779	155	148.537	144.142	99.3034	93.9474	56.2841	34.7292	43.0584	38.5042	27.4019	23.3755
cli-miR-301b-3p	151.213	171.405	136.314	105.751	79.3523	78.6809	48.9867	44.8664	48.7216	19.7432	13.0234	12.5466
novel-m0482-3p	0.2585	3.5227	4.6937	1.4796	1.8822	0.5872	0.01	0.2816	0.01	0.2947	0.527	1.1949
miR-3529-y	1.2924	1.2078	1.0756	1.0902	0.1506	0.2936	0.01	0.01	0.1798	0.01	0.2258	0.01
cli-miR-1803-3p	0.3877	0.01	0.2934	0.2336	0.9787	0.01	2.023	3.0975	0.5394	0.3929	1.355	0.9709
miR-363-x	10.3394	10.8701	12.5166	9.5005	6.4747	10.0553	2.8901	2.8159	2.1574	1.5716	1.7314	1.2696
miR-599-x	0.01	0.5032	0.01	0.3115	0.6776	0.4404	1.445	2.9097	0.9888	0.3929	0.1506	0.5975
novel-m0039-5p	0.01	0.01	0.2934	0.3115	0.01	0.4404	0.7948	2.3466	0.809	2.3574	0.3011	0.1494
miR-875-x	0.01	0.01	0.01	0.01	0.4517	0.01	0.867	0.657	0.2697	0.01	0.01	0.1494
cli-miR-18b-5p	127.562	103.367	110.499	95.2383	74.6093	95.1217	37.9322	26.7509	42.8786	21.7077	25.0682	21.5085
miR-199-y	56.4789	64.516	52.8046	68.7616	67.984	65.6898	122.467	162.946	87.3753	63.9445	47.3511	48.6928
miR-222-y	97.7071	89.5777	94.3638	80.3646	58.0462	54.3133	27.9614	31.1624	30.2038	23.0829	11.7437	9.1112
cli-miR-125-3p	82.9735	106.789	114.312	75.6144	59.7778	61.2126	32.9468	32.1949	28.8554	22.2971	25.6705	26.1387
cli-miR-26-3p	15.3798	13.7889	13.6901	15.1073	18.0688	18.6427	27.4557	33.6028	30.2038	19.1539	17.3897	19.5667
novel-m0169-3p	39.9358	34.12	36.8654	30.7597	21.2309	22.4593	12.5718	8.917	12.2254	4.6166	5.9471	2.9873
novel-m0466-3p	1.2924	0.3019	0.6845	0.1557	0.1506	0.2202	0.01	0.01	0.01	0.01	0.01	0.01
novel-m0240-5p	152.894	57.6719	63.9522	5.4511	154.865	163.821	3.6848	23.6534	23.372	7.2687	1.5809	3.062
novel-m0241-3p	152.894	57.6719	63.9522	5.4511	154.865	163.821	3.6848	23.6534	23.372	7.2687	1.5809	3.062
novel-m0048-5p	1.0339	0.6039	0.3911	0.4672	0.01	0.01	0.01	0.01	0.01	0.01	0.01	0.1494
novel-m0207-5p	1.1632	0.3019	0.6845	0.4672	0.4517	0.2936	0.01	0.01	0.01	0.01	0.01	0.01
miR-2184-x	175.769	150.47	148.244	90.488	75.4374	102.535	300.134	204.433	460.518	523.343	402.899	504.179
novel-m0263-5p	0.517	1.2078	0.3911	0.1557	0.3011	0.2202	0.01	0.01	0.01	0.01	0.01	0.01
cli-miR-9619-3p	37.4802	30.7986	38.5278	22.3495	20.7039	19.7436	11.199	10.1372	12.2254	37.8166	21.7559	26.8856
cli-miR-9631-3p	9.5639	6.7435	6.845	6.697	5.6465	6.8993	2.0953	1.5018	1.9776	1.0805	1.2045	1.3443
novel-m0035-3p	0.9047	0.7045	0.2934	0.1557	0.3011	0.01	0.01	0.01	0.01	0.01	0.01	0.01
novel-m0208-3p	25.59	21.237	39.1145	21.8822	22.1343	10.8627	7.3697	10.3249	5.034	7.5633	12.7976	8.7378
novel-m0288-3p	25.59	21.237	39.1145	21.8822	22.1343	10.8627	7.3697	10.3249	5.034	7.5633	12.7976	8.7378
novel-m0338-3p	25.59	21.237	39.1145	21.8822	22.1343	10.8627	7.3697	10.3249	5.034	7.5633	12.7976	8.7378
novel-m0422-3p	0.2585	0.6039	1.1734	0.5451	0.3764	0.9542	0.01	0.01	0.01	0.1965	0.01	0.2987
novel-m0173-3p	25.59	21.237	39.1145	21.8822	22.1343	10.8627	7.3697	10.3249	5.034	7.5633	12.7976	8.7378
novel-m0137-3p	25.59	21.237	39.1145	21.8822	22.1343	10.8627	7.3697	10.3249	5.034	7.5633	12.7976	8.7378
novel-m0077-3p	25.59	21.237	39.1145	21.8822	22.1343	10.8627	7.3697	10.3249	5.034	7.5633	12.7976	8.7378
novel-m0117-5p	147.207	134.367	140.03	99.3655	83.2673	76.1854	53.105	36.3249	55.0141	20.2344	29.3592	17.1769
novel-m0332-3p	1.8094	0.8052	2.6402	2.2583	1.054	1.1009	0.01	0.2816	0.1798	0.01	0.1506	0.8962
cli-miR-1b-3p	17.5769	16.2045	26.989	32.5508	49.9152	36.9918	51.2265	27.7833	49.1711	41.6474	72.0429	101.642
novel-m0331-3p	1.8094	0.8052	2.6402	2.2583	1.054	1.1009	0.01	0.2816	0.1798	0.01	0.1506	0.8962
cli-miR-460b-3p	11.761	15.8019	10.6587	16.8984	19.8757	17.3215	29.9122	21.1191	27.9565	11.4923	18.5942	12.0238
miR-155-x	0.517	0.8052	0.3911	0.623	0.7529	0.4404	0.01	0.01	0.01	0.884	0.2258	0.4481
cli-miR-146b-3p	20.0325	21.237	23.3709	38.7806	42.1606	36.2578	51.5155	35.4801	41.6201	146.061	119.846	166.765
cli-miR-1416-5p	789.024	684.716	799.892	402.212	823.412	540.711	151.295	329.927	287.386	77.4013	80.5496	96.9374
miR-130-y	11342.3	11006.4	9796.13	8174.14	8667.02	8363.96	4417.11	3678.29	4741.82	1914.01	1395.92	1401.41
cli-miR-460a-5p	71.6002	50.0226	57.8895	51.396	43.6664	48.0746	22.6148	23.7473	20.4056	4.4201	5.1943	7.7669
cli-miR-1677-3p	146.044	132.454	127.22	112.37	106.606	99.3053	72.6852	48.527	62.7448	19.7432	18.4436	16.4301
novel-m0240-3p	4.1358	1.5097	3.2269	0.01	5.6465	4.9176	0.1445	0.01	2.6968	0.01	0.01	0.01
cli-miR-222a-3p	2324.29	2309.9	2325.46	1918.78	1519.82	1823.9	890.792	955.053	927.599	508.806	290.204	295.368
miR-22-y	29.7257	25.9675	37.3544	40.961	36.8906	37.3588	31.0682	40.2671	32.541	130.738	106.898	109.484
cli-miR-145-5p	3120.04	3046.45	3506.42	4892.9	4259.58	3768.9	4438.35	5447.41	3744.64	11647.7	9322.97	7768.74
cli-let-7e-3p	12.9242	8.0519	8.8986	18.7673	19.6499	20.6978	16.8347	15.1119	17.8886	39.29	40.9523	32.6361
cli-let-7a-3p	12.9242	8.0519	8.8986	18.7673	19.6499	20.6978	16.8347	15.1119	17.8886	39.29	40.9523	32.6361
cli-miR-181b-5p	38170.3	42165.3	43569.5	36229.2	33680	28621.7	16721.3	15791	18347.7	9850.7	8562.42	7294.13
cli-miR-140-3p	21578.7	33983.2	9991.02	13812.6	9887.27	9457.27	5686.64	7417.22	8708.14	3739.62	3005.4	3309.76
cli-miR-425-3p	43.0377	41.9707	64.8323	87.9961	107.359	79.4149	77.8874	65.61	93.5779	178.082	178.865	163.629
miR-490-x	2.0679	1.4091	1.7602	2.1026	0.3764	1.5413	0.01	0.01	0.5394	0.01	0.01	0.01
cli-miR-338b-3p	28.821	33.0129	30.9982	36.6002	30.717	31.4137	59.8967	60.823	46.2945	91.1528	90.9382	130.993
novel-m0385-3p	0.6462	0.5032	0.6845	0.8566	1.5057	0.2936	2.0953	1.3141	0.6292	3.8308	4.4415	6.1239
miR-130-x	829.606	750.137	782.388	665.111	665.159	610.731	571.078	446.223	622.594	160.794	142.43	171.993
cli-miR-489-3p	65.1381	66.831	63.9522	67.4377	63.4668	94.1676	55.7061	69.4584	77.3973	150.383	217.484	305.301
miR-425-y	1.1632	1.4091	1.5646	3.1149	1.6563	1.9817	1.8785	2.065	2.8766	7.3669	7.2269	7.4682
cli-miR-193-3p	118.127	94.0062	114.703	120.002	110.295	123.673	110.979	146.801	139.243	315.597	366.463	304.927
miR-1416-x	74.3143	63.2076	66.6902	39.2478	96.2919	57.029	26.5164	60.3537	40.0021	11.9835	8.8078	14.1896
cli-miR-128-5p	22.1004	25.0616	35.3986	35.8214	25.1458	28.6246	13.0776	10.231	14.6524	3.8308	4.5168	2.4645
cli-miR-130c-5p	35.9293	34.0194	34.5186	36.2887	34.1802	28.1842	14.4503	19.7112	19.0572	4.2237	6.9258	6.4973
miR-2188-y	0.517	0.01	0.01	1.0123	1.2799	0.367	0.7948	0.4693	0.8989	3.5361	3.4629	1.8671
novel-m0121-5p	0.517	4.7305	1.4668	0.01	0.01	2.6423	0.01	0.01	9.4387	0.01	0.01	0.01
cli-miR-458-3p	55.5742	53.1427	68.7438	71.8765	108.338	106.425	71.2402	41.4873	56.6322	170.813	204.686	143.464
cli-miR-2188-5p	32.0521	28.0811	15.9392	27.7227	33.1262	24.808	20.8807	24.0288	54.4747	120.424	72.7957	62.2102
cli-miR-140-5p	223.331	317.548	84.7807	145.778	102.164	95.7823	55.6338	69.2706	78.9254	33.4947	27.7783	31.8893
novel-m0358-5p	3.4895	2.1136	2.3469	0.8566	1.4305	0.9542	1.8785	0.8448	0.7191	0.01	0.2258	0.01
miR-9617-y	4.3942	5.3344	4.9871	6.5413	7.9051	6.3121	6.9362	8.0722	7.3712	15.716	17.465	18.3718
miR-18-y	6.5914	8.8571	8.8986	8.2545	5.8724	7.413	3.1068	2.065	1.9776	0.9823	0.6022	1.1202
cli-miR-460a-3p	332.799	228.373	214.836	180.587	136.646	156.848	119.288	92.1731	115.062	61.5871	47.7275	48.9168
novel-m0556-3p	0.7755	1.6104	1.6624	1.4017	0.7529	0.4404	0.289	0.1877	0.1798	0.01	0.01	0.01
cli-miR-30c-5p	2999.2	3067.48	2845.48	4426.59	5719.92	4388.96	5124.81	5602.94	5663.93	7681.4	6548.08	5845.97
miR-193-y	17.8354	13.5876	23.8599	21.5707	20.5533	22.0923	20.4472	26.657	19.1471	64.7303	49.9859	48.3193
cli-miR-20b-5p	3651.22	3542.95	3127.69	3147.85	2713.71	2711.56	1891.12	1397.05	1883.42	1050.62	791.569	739.129
miR-133-x	0.01	0.01	0.01	0.1557	0.1506	0.5138	0.4335	0.3755	0.2697	1.9645	0.4517	0.9709
cli-miR-30c-3p	31.7936	27.5778	30.8027	38.2355	37.1164	39.1937	40.0997	38.2021	32.9905	77.1067	80.6249	75.8771
miR-365-y	140.615	111.418	140.128	190.477	211.857	155.233	152.596	192.512	165.941	295.657	327.016	331.813
novel-m0237-3p	3.1018	3.2208	3.3247	0.9345	0.527	2.4221	0.5058	1.2202	0.4495	0.01	0.1506	0.4481
novel-m0031-3p	1.1632	1.1071	1.1734	0.4672	0.2259	0.6606	0.2168	0.1877	0.2697	0.01	0.01	0.01
cli-miR-106-5p	4277.66	3989.12	3576.83	4443.73	3818.93	3995.48	2429.75	1691.5	2532	1213.18	990.534	819.636
novel-m0079-3p	1.8094	1.4091	1.9557	0.4672	0.6776	0.367	0.4335	0.2816	1.3484	0.01	0.01	0.1494
novel-m0428-5p	1.2924	0.7045	8.703	0.5451	0.6776	2.4955	0.01	0.4693	1.4383	0.01	0.01	0.1494
cli-miR-18a-5p	322.459	332.243	291.403	272.399	224.054	232.153	164.878	114.231	160.098	89.5812	70.3868	65.5709
cli-miR-1677-5p	540.103	460.973	577.624	456.178	408.13	437.883	291.391	305.992	309.409	103.431	142.881	129.499
cli-miR-27b-5p	44.2008	45.6947	33.8341	17.8328	26.3504	26.5695	12.4273	15.2058	14.4727	10.5101	8.8078	8.3644
cli-miR-30e-5p	1941.86	1664.94	1762.21	2875.68	2233.53	2254.96	2325.42	2073.52	1784.09	4489.18	3461.67	3348.67
cli-miR-1559-3p	8.6592	10.5682	11.7344	6.3856	8.658	7.9268	4.2629	3.0975	4.5845	1.7681	1.5056	1.7177
novel-m0481-3p	3.2311	2.9188	3.7159	3.9715	2.7856	3.7432	0.6503	0.3755	1.708	0.01	0.4517	0.01
cli-miR-29b-3p	1.4217	0.9058	0.9779	0.5451	0.6023	0.2202	1.5173	4.8809	4.135	7.5633	2.7854	5.3771
cli-miR-129-3p	10.8563	14.0909	13.7879	10.0456	6.6252	8.514	6.6472	4.0361	5.034	2.9468	1.4303	1.9417
miR-551-y	3.1018	1.2078	1.9557	2.7255	1.8069	2.6423	3.6126	3.6606	2.6968	8.0545	6.7752	8.9619
cli-let-7b-3p	1.0339	0.2013	0.1956	1.4796	0.9034	1.5413	0.5058	0.7509	0.7191	3.5361	3.0865	2.8379
miR-489-y	1.4217	4.3279	3.1292	2.9592	3.0115	6.6057	2.8178	4.13	2.2473	9.6261	10.9156	14.2643
cli-miR-1662-3p	5.8159	6.0389	6.6495	5.9962	2.0327	4.1836	1.8785	1.3141	1.708	1.0805	0.8281	0.6721
cli-miR-9616-3p	25.073	29.0876	33.5407	67.6714	38.321	18.8629	10.332	6.0072	43.6877	5.9917	7.3022	4.8543
miR-223-y	2.9726	2.8182	2.6402	4.2051	2.1833	2.5689	2.0953	2.5343	2.6968	15.1267	6.7752	8.1404
novel-m0290-3p	0.6462	1.4091	1.0756	1.6353	0.6023	0.5872	0.6503	0.01	0.01	0.01	0.01	0.01
novel-m0385-5p	0.01	0.01	0.01	0.3894	0.3011	0.1468	0.1445	0.5632	0.809	0.9823	0.2258	1.8671
miR-2970-y	0.517	0.8052	1.6624	2.0247	2.4092	2.7891	3.2513	1.4079	2.6069	3.6343	4.8932	6.0493
miR-92-x	5.6867	4.026	7.8229	5.3732	2.7103	4.6974	2.2398	1.5018	2.6069	0.1965	0.3011	1.1202
novel-m0219-5p	6.8498	10.4675	10.1698	5.9183	6.7758	2.9359	6.8639	5.9133	6.0228	2.0627	1.2045	1.1949
cli-miR-22-5p	10.2101	8.0519	7.6273	8.1766	9.7873	8.6608	5.1299	4.3177	6.9217	26.0296	21.5301	18.4465
miR-425-x	76.3822	73.8764	104.827	169.607	160.286	118.462	78.8266	84.101	75.8691	296.738	181.5	153.098
cli-miR-142-3p	10.9856	9.5617	8.8986	10.1234	11.2177	10.6425	4.8409	5.444	7.1914	31.2356	21.3795	20.0895
miR-6542-y	64.6211	86.7595	98.0796	75.848	77.2443	89.25	49.5647	36.7003	54.9242	13.5551	20.0245	23.3008
cli-let-7e-5p	1421.41	1093.75	881.446	1726.75	2141.23	2328.28	1573.64	1680.05	2152.38	2089.05	2503.59	2280.72
novel-m0084-3p	0.01	0.01	0.01	0.4672	0.3764	0.01	0.01	0.01	0.01	0.2947	0.7528	1.2696
miR-142-y	0.517	0.3019	0.6845	1.3238	0.4517	0.6606	0.7948	1.0325	0.01	3.7326	2.6348	1.4936
novel-m0251-5p	0.9047	0.6039	1.369	1.7911	2.108	0.8808	2.3121	2.3466	2.9664	3.045	4.5168	4.1822
cli-miR-223-3p	14.2166	11.6753	10.7565	13.8613	13.9281	14.1655	10.621	11.1697	14.3828	28.8782	26.0469	25.6907
cli-miR-18a-3p	26.2362	22.1428	27.4779	22.038	16.4878	16.2206	11.4158	11.4512	12.4051	5.2059	7.528	3.5847
cli-miR-130c-3p	127.174	116.753	125.949	130.125	108.037	113.691	85.7628	79.0324	82.7908	38.6024	34.7041	30.0222
cli-miR-489-5p	0.01	0.01	0.01	0.4672	0.01	0.1468	0.01	0.1877	0.3596	0.2947	0.9034	0.6721
cli-miR-551a-3p	1.6801	1.711	1.9557	1.246	1.054	1.1009	1.156	0.3755	1.7978	5.9917	4.8179	5.5265
novel-m0358-3p	0.517	0.8052	0.8801	0.5451	0.7529	0.5138	0.289	0.01	0.1798	0.01	0.01	0.01
cli-miR-15c-3p	32.3106	26.9739	29.4337	35.1984	34.4061	30.6797	14.5948	14.1733	15.1019	4.6166	8.9583	7.6923
novel-m0180-3p	1.9386	2.3149	0.6845	0.2336	1.054	0.2936	0.3613	0.4693	0.01	0.01	0.2258	0.01
novel-m0477-3p	4.3942	6.4415	7.334	2.5698	2.4845	3.7432	2.0953	0.8448	1.3484	0.4911	1.1292	1.3443
miR-1677-y	1.4217	1.4091	2.0535	1.9468	2.3339	1.2477	0.6503	0.8448	0.6292	0.1965	0.01	0.224
novel-m0527-5p	1.0339	0.8052	0.3911	0.2336	0.527	0.2202	0.1445	0.01	0.01	0.01	0.01	0.01
cli-miR-103-3p	372.605	371.093	331.202	213.605	225.333	226.501	147.755	109.068	145.536	120.915	99.5954	103.957
miR-2970-x	0.517	0.2013	0.3911	1.0902	0.6776	1.3211	1.6618	0.1877	0.5394	2.6521	0.6775	2.6886
miR-1677-x	39.8066	33.7174	47.3286	36.678	32.4486	33.9091	24.3488	29.0036	23.8215	11.2959	12.0448	10.9783
cli-miR-106-3p	25.4607	24.7597	30.8027	27.5669	16.1867	25.9823	14.7394	8.2599	10.1578	9.9207	5.119	4.8543
cli-miR-19b-2-5p	1.0339	0.9058	1.5646	0.623	0.6776	0.8808	0.2168	0.4693	0.01	0.01	0.01	0.1494
miR-2188-x	1.1632	1.1071	0.01	1.7132	1.9575	1.0275	1.0838	1.3141	1.5282	5.4024	3.8393	2.6886
cli-miR-1552-5p	475.999	452.619	491.376	483.901	411.518	406.029	256.132	263.566	313.904	147.927	175.252	101.568
cli-miR-456-3p	118.386	113.935	122.624	99.5213	91.7747	118.755	54.6946	49.4656	52.587	31.2356	38.9198	35.6234
miR-137-y	1.6801	1.8117	3.0314	4.0494	3.6891	4.4038	6.7194	2.8159	2.9664	8.0545	4.7426	6.2733
novel-m0213-5p	0.7755	1.2078	0.2934	0.01	0.01	0.2936	0.2168	0.01	0.1798	0.01	0.01	0.01
cli-miR-454-5p	7.496	6.5422	8.214	5.9183	5.1948	4.1102	3.6848	3.5668	4.0452	2.2592	0.6775	1.1949
cli-miR-16a-3p	8.013	8.6558	7.6273	13.2384	8.658	11.7434	9.3205	9.6679	11.3264	17.5823	17.5402	17.4009
cli-miR-26-2-3p	169.307	174.224	200.657	182.222	156.898	151.784	100.574	94.8013	79.5547	37.9149	58.9442	60.3432
novel-m0350-3p	0.7755	1.711	1.7602	0.7009	1.2799	1.1009	0.289	0.01	0.3596	0.01	0.1506	0.1494
novel-m0369-5p	0.7755	0.5032	0.6845	0.5451	0.6776	1.0275	0.5058	0.01	0.2697	0.01	0.01	0.01
novel-m0209-5p	0.01	0.01	0.01	0.01	0.01	0.367	0.01	0.1877	0.01	0.1965	0.4517	1.1202
cli-miR-1662-5p	81.6811	62.6037	87.4209	123.662	123.47	175.197	85.1848	51.8122	53.4859	11.8852	25.821	23.3008
cli-let-7c-3p	9.3054	6.0389	8.8008	7.32	7.9051	9.4681	2.3121	2.722	1.9776	1.5716	2.3337	0.9709
miR-140-x	9.1762	10.3669	3.2269	7.7094	5.4207	2.8625	2.2398	5.1624	3.2361	1.8663	0.8281	1.2696
cli-miR-153b-3p	17.7062	16.8084	12.1255	10.5907	14.6809	11.1562	18.6409	17.5523	15.012	39.3882	21.4548	33.9804
cli-miR-199-5p	5132.73	5672.28	5446.89	4067.21	3497.15	3566.18	4628.16	5155.41	4213.07	2173.82	1736.56	1716.05
novel-m0080-3p	1.2924	1.6104	0.8801	2.1026	2.108	1.6147	1.8785	0.9386	1.0787	2.6521	4.4415	4.6303
miR-214-y	227.466	247.697	289.154	174.902	165.556	199.345	302.373	355.082	266.98	62.0782	80.926	89.0958
novel-m0239-3p	2.8433	0.8052	0.4889	0.5451	0.527	1.1009	0.2168	0.1877	0.01	0.01	0.01	0.1494
cli-miR-1756b-3p	0.6462	0.3019	1.0756	0.3115	0.1506	0.2936	0.1445	0.3755	0.1798	0.01	0.01	0.01
miR-143-x	8.53	8.0519	10.3653	16.1975	19.6499	11.9636	15.0284	14.7364	15.012	14.3409	24.6166	19.1186
cli-miR-9647-5p	5.1697	6.1396	3.8137	6.8528	7.3028	12.037	4.3351	4.3177	6.7419	0.01	0.9786	0.8962
novel-m0465-3p	0.7755	0.4026	0.6845	0.3115	0.9787	0.5872	0.3613	0.4693	0.5394	0.01	0.01	0.01
novel-m0347-3p	0.517	0.6039	0.3911	0.9345	0.9787	0.5138	1.0115	0.5632	0.6292	1.8663	1.9573	1.4936
novel-m0285-3p	0.517	0.6039	0.3911	0.9345	0.9787	0.5138	1.0115	0.5632	0.6292	1.8663	1.9573	1.4936
novel-m0164-3p	0.517	0.6039	0.3911	0.9345	0.9787	0.5138	1.0115	0.5632	0.6292	1.8663	1.9573	1.4936
novel-m0094-3p	0.517	0.6039	0.3911	0.9345	0.9787	0.5138	1.0115	0.5632	0.6292	1.8663	1.9573	1.4936
cli-miR-221-3p	1870.78	2014.39	2045.49	1868.32	1743.72	1682.47	1140.64	965.565	1079.52	934.513	489.019	519.788
cli-miR-19a-5p	19.1279	21.9415	24.0554	16.2754	13.1752	15.3398	8.7425	9.1047	6.652	7.858	5.4202	4.4062
miR-146-y	2.1971	2.4156	3.0314	3.4264	3.9902	1.1743	3.6126	1.6895	2.6968	6.8758	5.0438	6.572
miR-142-x	1.0339	0.8052	0.6845	0.623	0.3764	1.0275	0.7225	0.2816	0.3596	2.161	3.0112	2.2405
cli-miR-9623-5p	0.3877	2.8182	0.7823	1.7132	2.5598	3.0093	0.3613	0.4693	0.1798	0.1965	0.01	0.01
cli-miR-100-3p	1.1632	2.1136	3.0314	0.5451	1.5057	1.4679	0.4335	0.1877	0.809	0.2947	0.3764	0.224
cli-let-7c-5p	4508.23	4597.35	4715.06	4631.48	4680.51	5327.18	2856.26	2751.3	3362.33	1165.54	1789.18	1854.21
cli-miR-148a-5p	34.7662	31.8051	30.5093	25.6201	22.1343	25.6153	17.1959	14.2671	24.7204	9.5278	10.9909	10.3808
cli-miR-92-5p	59.7099	54.9544	72.9486	88.4634	60.6059	71.8551	32.8745	31.6317	31.3724	16.6983	23.111	19.1186
cli-miR-214-5p	17.8354	17.3116	14.8635	8.4881	8.131	8.8076	15.8954	12.0144	11.4163	5.1077	4.5168	4.6303
novel-m0220-5p	1.2924	1.1071	1.0756	0.2336	0.9034	0.2202	0.4335	0.2816	0.1798	0.1965	0.1506	0.01
miR-204-x	1.2924	1.3084	0.3911	0.5451	1.2046	0.734	2.2398	1.4079	0.809	2.4556	3.4629	2.9126
novel-m0536-3p	0.2585	0.4026	1.2712	0.2336	0.3011	0.2202	0.01	0.01	0.2697	0.01	0.01	0.01
novel-m0368-5p	1.0339	0.5032	0.2934	0.1557	0.6023	0.6606	0.3613	0.01	0.01	0.01	0.01	0.01
novel-m0542-3p	0.517	0.7045	0.3911	0.01	0.01	0.2936	0.01	0.01	0.01	0.01	0.01	0.01
novel-m0483-5p	0.3877	0.7045	0.4889	0.4672	0.2259	0.01	0.01	0.1877	0.01	0.01	0.01	0.01
novel-m0387-3p	0.6462	0.3019	0.6845	0.01	0.1506	0.367	0.01	0.1877	0.01	0.01	0.01	0.01
novel-m0539-5p	10.4686	0.01	0.01	9.189	1.2046	13.2847	0.1445	0.01	0.01	0.01	0.01	0.1494
novel-m0442-5p	1.0339	0.2013	0.01	0.01	0.01	0.01	1.2283	1.1264	1.1686	0.01	0.6022	0.1494
miR-2184-y	0.3877	0.9058	1.6624	0.5451	0.3764	0.1468	2.2398	1.5018	4.0452	1.0805	0.6775	0.6721
novel-m0522-5p	1.0339	0.01	0.01	0.7009	0.9787	0.5872	0.01	0.01	0.01	0.01	0.01	0.01
miR-339-y	0.01	0.7045	0.01	0.01	0.01	0.01	0.1445	0.8448	1.2585	0.884	0.4517	0.01
cli-miR-204-5p	17.8354	9.461	8.0185	7.4758	6.6252	7.7066	17.0514	16.6137	17.529	15.2249	23.8638	22.4046
novel-m0489-5p	0.01	0.9058	0.4889	1.7132	0.6776	0.2202	0.01	0.01	0.01	0.01	0.2258	0.01
novel-m0504-5p	0.01	0.9058	0.4889	1.7132	0.6776	0.2202	0.01	0.01	0.01	0.01	0.2258	0.01
novel-m0505-5p	0.01	0.9058	0.4889	1.7132	0.6776	0.2202	0.01	0.01	0.01	0.01	0.2258	0.01
novel-m0511-5p	0.01	0.9058	0.4889	1.7132	0.6776	0.2202	0.01	0.01	0.01	0.01	0.2258	0.01
novel-m0473-5p	0.01	0.9058	0.4889	1.7132	0.6776	0.2202	0.01	0.01	0.01	0.01	0.2258	0.01
novel-m0472-5p	0.01	0.9058	0.4889	1.7132	0.6776	0.2202	0.01	0.01	0.01	0.01	0.2258	0.01
novel-m0471-5p	0.01	0.9058	0.4889	1.7132	0.6776	0.2202	0.01	0.01	0.01	0.01	0.2258	0.01
novel-m0458-5p	0.01	0.9058	0.4889	1.7132	0.6776	0.2202	0.01	0.01	0.01	0.01	0.2258	0.01
novel-m0451-5p	0.01	0.9058	0.4889	1.7132	0.6776	0.2202	0.01	0.01	0.01	0.01	0.2258	0.01
novel-m0190-3p	0.01	0.7045	0.1956	0.01	0.01	0.01	0.1445	1.1264	0.4495	0.01	0.527	0.01
novel-m0052-5p	0.01	0.01	0.5867	1.0123	1.054	0.734	0.1445	0.01	0.01	0.01	0.3011	0.01
novel-m0382-5p	0.01	0.01	0.5867	0.8566	1.3552	1.3945	0.01	0.01	0.5394	0.01	0.01	0.01
miR-499-x	0.2585	0.5032	0.1956	0.9345	1.3552	0.734	0.1445	0.1877	0.3596	0.01	0.01	0.01
cli-miR-9623-3p	0.2585	1.3084	0.1956	0.623	0.8282	1.2477	0.4335	0.01	0.01	0.01	0.01	0.01
novel-m0024-3p	0.01	0.2013	0.01	0.01	0.01	0.01	0.1445	0.01	0.1798	0.5894	0.3764	0.9709
novel-m0204-5p	1.2924	1.6104	2.0535	3.66	3.5385	2.6423	2.5288	1.0325	2.2473	0.4911	0.01	0.1494
miR-214-x	0.517	0.01	1.2712	0.8566	0.7529	0.5872	0.289	0.3755	0.7191	0.01	0.01	0.01
cli-miR-551a-5p	3.1018	4.3279	0.01	0.01	0.01	0.734	5.2021	1.3141	0.01	17.0912	11.5178	0.01
novel-m0062-3p	3.3603	3.1201	4.107	2.1804	1.7316	1.1743	2.023	2.5343	3.1462	4.813	3.3123	6.6467
miR-12290-y	0.01	0.4026	0.01	0.623	0.3764	1.3945	0.2168	0.01	0.01	0.01	0.01	0.01
novel-m0503-5p	0.01	0.5032	0.01	1.7132	0.4517	0.367	0.7948	0.1877	0.01	0.01	0.01	0.01
novel-m0272-3p	0.517	0.5032	0.4889	0.4672	0.6776	0.8074	0.3613	0.01	0.01	0.01	0.01	0.01
novel-m0113-3p	0.01	0.4026	0.01	0.1557	0.2259	0.1468	0.1445	0.01	0.1798	1.2769	0.9786	0.6721
novel-m0301-5p	0.01	0.6039	0.4889	0.4672	0.4517	1.1009	0.3613	0.01	0.1798	0.01	0.01	0.01
novel-m0064-5p	1.9386	1.5097	0.2934	1.4017	1.3552	1.4679	0.01	0.2816	0.1798	0.01	0.2258	0.01
miR-629-x	0.9047	0.5032	0.1956	0.01	0.01	0.01	0.01	1.1264	0.01	1.0805	1.2045	0.01
novel-m0152-5p	1.0339	0.5032	1.7602	0.7787	0.4517	0.2936	0.2168	0.7509	1.4383	4.7148	0.527	2.0911
novel-m0359-5p	1.2924	1.6104	2.4447	3.66	3.6891	2.8625	2.5288	1.0325	2.2473	0.7858	0.01	0.1494
novel-m0238-5p	1.2924	1.6104	2.4447	3.66	3.6891	2.8625	2.5288	1.0325	2.2473	0.7858	0.01	0.1494
novel-m0526-3p	10.5979	0.01	0.01	4.5166	0.01	2.1285	0.1445	2.8159	0.3596	9.9207	14.529	6.4973
miR-383-x	0.6462	1.3084	1.4668	1.7911	1.9575	3.3762	0.6503	0.3755	0.8989	0.3929	0.2258	0.01
cli-miR-101-2-5p	0.2585	0.3019	0.5867	0.8566	1.2046	0.1468	0.1445	0.1877	0.01	0.01	0.01	0.01
novel-m0110-3p	0.3877	0.01	0.01	0.3115	1.2046	0.4404	0.5058	0.01	0.1798	0.01	0.01	0.01
novel-m0410-5p	0.2585	0.2013	0.2934	0.2336	0.9787	0.6606	0.01	0.5632	0.2697	0.01	0.01	0.01
miR-1662-x	2.3264	1.3084	0.8801	3.66	2.2586	3.0093	2.8178	1.4079	2.1574	0.3929	0.2258	0.5975
novel-m0303-5p	0.01	0.2013	0.01	1.4017	0.1506	0.5138	0.7225	0.01	0.01	0.01	0.01	0.01
cli-miR-128-3p	8786.27	8974.47	11722.8	10534	12848.5	14095.8	5837.94	7058.66	9060.25	2473.01	5018.92	3892.88
novel-m0306-3p	0.01	0.2013	0.4889	0.3894	0.527	0.5872	0.2168	0.2816	0.01	0.01	0.01	0.01
miR-3065-x	0.3877	0.01	0.1956	0.01	0.01	0.1468	0.01	0.1877	0.6292	0.4911	0.6022	0.4481
cli-miR-1805-5p	0.2585	0.01	0.6845	0.3115	0.3011	1.0275	0.01	0.1877	0.01	0.01	0.01	0.01
cli-miR-9615-5p	7.8838	10.9707	7.6273	11.4473	12.347	10.9361	8.0922	6.5704	8.0903	3.1432	0.8281	3.1366
miR-380-y	0.517	0.2013	0.4889	0.01	0.01	0.01	0.01	0.3755	0.4495	0.9823	0.8281	0.01
novel-m0153-5p	1.5509	0.7045	1.369	0.8566	0.527	0.1468	0.01	0.7509	0.7191	3.6343	0.6775	1.7924

## Sheet: DE mRNA
id	E8-1	E8-2	E8-3	E13-1	E13-2	E13-3	D1-1	D1-2	D1-3	D10-1	D10-2	D10-3	Symbol	Description
TCONS_00000074	2.68	3.1	2.81	2.66	3.05	3.14	5.33	6.01	5.03	1.35	1.61	3.25	-	EMC82126.1 hypothetical protein A306_09944 [Columba livia]
TCONS_00000127	2.05	3.34	3.49	2.25	2.02	3.06	2.94	3.63	3.08	1.62	1.78	1.33	AGO2	XP_013225933.1 PREDICTED: protein argonaute-2 isoform X1 [Columba livia]
TCONS_00000239	2.46	3.71	4.13	0.69	2.69	1.55	0	0	0	0.38	0.39	0	COL22A1	XP_005510869.1 PREDICTED: collagen alpha-1(XXII) chain [Columba livia]
TCONS_00000243	0	0	0	1.64	0	1.83	1.33	0	0	0	0	0	COL22A1	XP_005510869.1 PREDICTED: collagen alpha-1(XXII) chain [Columba livia]
TCONS_00000429	0	0.97	1.23	2.44	2.56	2.76	5.86	4.9	3.37	20.3	17.37	16.43	Tmem65	XP_015138599.1 PREDICTED: transmembrane protein 65 isoform X3 [Gallus gallus]
TCONS_00000488	2.35	2.57	2.46	5.92	7.22	5.78	4.82	6.35	5.61	2.04	1.63	2.98	-	XP_013222584.1 PREDICTED: ankyrin repeat domain-containing protein 33B [Columba livia]
TCONS_00000525	0	0	0	0.04	0	0	0	0	0	0.34	0.01	0.2	Samd12	XP_005241269.1 PREDICTED: sterile alpha motif domain-containing protein 12 [Falco peregrinus]
TCONS_00000618	2.41	2.25	1.77	1.34	0.92	1.82	0.36	0.41	0.45	2.47	3.16	3.21	ANGPT1	EMC85221.1 Angiopoietin-1 [Columba livia]
TCONS_00000621	1.18	1.16	1.42	2.63	6.8	4.29	33.34	32.03	20	184.55	106.6	125.43	ABRA	XP_010292172.1 PREDICTED: actin-binding Rho-activating protein [Phaethon lepturus]
TCONS_00000727	0.81	1.81	2.33	5.23	3.48	4.89	6.48	7.52	3.29	12.57	11.95	16.6	Trp53inp1	XP_005499490.1 PREDICTED: tumor protein p53-inducible nuclear protein 1 isoform X3 [Columba livia]
TCONS_00000774	0	0	0	0	3.84	0	0	0	3.66	0	0	0	TRIQK	KFW91512.1 Triple QxxK/R motif-containing protein, partial [Phalacrocorax carbo]
TCONS_00000840	5.15	7.13	11.74	28.49	25.94	29.8	18.16	15.5	7.29	3.51	7.96	5.07	PAG1	XP_005499534.1 PREDICTED: phosphoprotein associated with glycosphingolipid-enriched microdomains 1 [Columba livia]
TCONS_00000850	1.17	1.9	1.72	3.68	2.61	3.09	1.48	1.62	2.5	0.29	0.46	0.49	PAG1	XP_005499534.1 PREDICTED: phosphoprotein associated with glycosphingolipid-enriched microdomains 1 [Columba livia]
TCONS_00000908	2.73	2.99	2.92	5.96	5.67	4.91	8.12	10.34	8.48	23.35	15.02	21.32	JPH1	XP_005509265.1 PREDICTED: junctophilin-1 [Columba livia]
TCONS_00000935	15.39	22.4	16.02	31.37	23.45	27.11	20.1	21.7	28.26	49.02	49.79	53.99	STAU2	XP_010574185.1 PREDICTED: double-stranded RNA-binding protein Staufen homolog 2 isoform X2 [Haliaeetus leucocephalus]
TCONS_00000989	9.06	9.5	7.21	18.03	16.2	15.68	13.25	8.13	9.42	5.55	3.73	3.18	EYA1	XP_011582061.1 PREDICTED: eyes absent homolog 1 isoform X1 [Aquila chrysaetos canadensis]
TCONS_00001062	2.85	2.24	2.6	3.54	3.36	3.83	1.51	2.68	2.64	0.63	0.74	0.57	CYP7B1	EMC87048.1 25-hydroxycholesterol 7-alpha-hydroxylase, partial [Columba livia]
TCONS_00001084	1.82	2.08	1	4.62	8.46	5.13	46.42	47.84	51.1	109.43	74.19	109.8	ASPH	XP_009580967.1 PREDICTED: aspartyl/asparaginyl beta-hydroxylase-like, partial [Fulmarus glacialis]
TCONS_00001121	5.38	5.14	5.84	5.16	4.1	5.03	4.44	3.72	3.65	1.24	0.88	1.1	MOS	XP_005506583.1 PREDICTED: proto-oncogene serine/threonine-protein kinase mos [Columba livia]
TCONS_00001349	12.46	11.49	6.79	13.14	10.59	12.36	11.92	13.78	18.55	26.99	41.96	38.04	OSBPL1A	XP_005511822.1 PREDICTED: oxysterol-binding protein-related protein 1 [Columba livia]
TCONS_00001451	0.11	0.03	0	0.14	0.11	0.2	0.64	0.76	0.8	5.41	3.77	5.01	LRRC30	XP_005516079.1 PREDICTED: LOW QUALITY PROTEIN: leucine-rich repeat-containing protein 30 [Columba livia]
TCONS_00001569	4.47	3.26	4.72	3.21	2.54	2.29	1.68	2.57	2.96	8.33	6.86	6.86	slmo	XP_017674954.1 PREDICTED: PRELI domain containing protein 3A isoform X1 [Lepidothrix coronata]
TCONS_00001625	0.57	0.89	0	0	0.43	0.45	0	0	1.57	0	0	0	SOCS6	XP_005516062.2 PREDICTED: LOW QUALITY PROTEIN: suppressor of cytokine signaling 6 [Columba livia]
TCONS_00001714	7.84	6.96	7.77	4.4	4.64	4.45	1.75	1.87	1.78	0.38	0.42	0.86	MSANTD3	KFV85172.1 Myb/SANT-like DNA-binding domain-containing protein 3 [Struthio camelus australis]
TCONS_00001760	0.03	0.08	0.04	1.76	1.54	0.76	0.07	0	1.01	0	0	0	LPCAT1	EMC82426.1 Lysophosphatidylcholine acyltransferase 1 [Columba livia]
TCONS_00001822	5.51	5.05	5.66	3.82	3.11	5.08	3.43	2.85	2.73	0.21	0.94	0.65	Tmem245	XP_011589677.1 PREDICTED: transmembrane protein 245 isoform X3 [Aquila chrysaetos canadensis]
TCONS_00001920	6.84	0	0.37	1.06	0	5.02	0	0.43	3.8	0	0	0	MTRR	KFQ79025.1 Methionine synthase reductase, partial [Phoenicopterus ruber ruber]
TCONS_00002038	0	0	0	0	0.08	0	0.16	0.71	0.14	0	0	0	TNFRSF11A	XP_005509803.1 PREDICTED: tumor necrosis factor receptor superfamily member 11A [Columba livia]
TCONS_00002071	20.32	29.38	24.32	23.56	18.25	19.03	11.32	10.89	8.44	19.78	35.37	17.81	SERPINB6	XP_005509801.1 PREDICTED: serpin B6 [Columba livia]
TCONS_00002132	0.08	0.05	0.1	0	0.01	0	1.03	1.63	1.24	0.04	0.02	0.02	-	KFR07529.1 Putative ATP-dependent RNA helicase DHX30, partial [Opisthocomus hoazin]
TCONS_00002276	26.44	30.99	46.84	33.31	41.37	34.24	79.62	96.6	51.8	353.89	323.04	359.75	TMEM14C	EMC80792.1 Transmembrane protein 14C, partial [Columba livia]
TCONS_00002568	16.07	16.65	32.19	38.4	24.84	35.09	13.39	29.96	26.54	0.66	1.59	0	COL14A1	XP_005507333.1 PREDICTED: collagen alpha-1(XIV) chain [Columba livia]
TCONS_00002569	27.75	18.11	14.84	35.47	42.68	41.01	21.71	15.24	42.02	1.53	3.61	2.56	COL14A1	XP_005507333.1 PREDICTED: collagen alpha-1(XIV) chain [Columba livia]
TCONS_00002709	7.04	13.35	17.9	15.77	19.27	22.11	34.61	29.63	27.71	6.73	8.56	7.93	Matn2	XP_013226064.1 PREDICTED: LOW QUALITY PROTEIN: matrilin-2 [Columba livia]
TCONS_00002715	15.08	21.83	27.18	38.73	36.52	46.49	31.15	25.09	36.79	10.37	14.11	8.1	Laptm4b	XP_009584287.1 PREDICTED: lysosomal-associated transmembrane protein 4B [Fulmarus glacialis]
TCONS_00002786	24.76	18.05	21.08	27.68	18.9	24.31	5.37	2.07	6.79	21.07	12.61	10.12	OTUD6B	XP_014746230.1 PREDICTED: OTU domain-containing protein 6B [Sturnus vulgaris]
TCONS_00002819	1.18	1.37	1.59	2.27	2.03	1.53	2.53	1.85	2.56	6.33	9.35	13.29	CA2	EMC90712.1 Carbonic anhydrase 2, partial [Columba livia]
TCONS_00002923	1.39	0.93	1.12	3.07	3.62	2.14	7.28	4.86	4.51	1.17	0.56	0.95	PKIA	XP_009072129.1 PREDICTED: cAMP-dependent protein kinase inhibitor alpha [Acanthisitta chloris]
TCONS_00002924	1.64	1.36	1.98	3.9	4.45	3.56	10.1	7.43	7.68	1.36	1.64	3.19	PKIA	XP_009072129.1 PREDICTED: cAMP-dependent protein kinase inhibitor alpha [Acanthisitta chloris]
TCONS_00002926	2.34	2.8	3.39	8.04	7.27	7.28	21.63	14.55	17.98	3.29	4.67	6.07	PKIA	XP_009072129.1 PREDICTED: cAMP-dependent protein kinase inhibitor alpha [Acanthisitta chloris]
TCONS_00003022	18.14	12.68	14.93	10.65	12.84	13.3	16.26	9.77	18.13	2.16	2.1	1.91	PI15	XP_005509261.1 PREDICTED: peptidase inhibitor 15 [Columba livia]
TCONS_00003063	3.39	1.89	2.58	4.37	3.32	3.37	9.26	4.95	11.04	2.28	1.83	2.4	KCNB2	XP_005510284.1 PREDICTED: potassium voltage-gated channel subfamily B member 2 [Columba livia]
TCONS_00003549	7.52	5.63	3.55	4.99	0	5.23	4.45	4.3	0.01	0	0	0.02	-	XP_009471732.1 PREDICTED: glycerol kinase [Nipponia nippon]
TCONS_00003556	0.76	0.24	0.87	0	0.24	0.03	0.45	0.52	0.15	28.32	0.4	2.51	-	XP_005503824.1 PREDICTED: pancreatic progenitor cell differentiation and proliferation factor-like protein, partial [Columba livia]
TCONS_00003680	4.25	3.07	4.42	4.9	3.9	3.82	3.44	3.44	4.7	1.44	1.83	1.51	Lama3	XP_013222296.1 PREDICTED: laminin subunit alpha-3 [Columba livia]
TCONS_00003687	2.59	2.63	3.12	3.26	2.98	3.39	2.75	2.63	1.81	0.83	1.02	1.17	CABLES1	KFP60692.1 CDK5 and ABL1 enzyme substrate 1, partial [Cariama cristata]
TCONS_00003914	3.2	3.94	3.98	3.43	3.18	3.55	3.14	3.44	4.15	8.07	7.43	9.28	FAM210A	XP_005514078.1 PREDICTED: protein FAM210A [Columba livia]
TCONS_00003951	0.53	0.26	0.26	1.07	4.09	0.76	13.81	12.42	8.12	1.38	2.58	2.39	Neto1	XP_013223371.1 PREDICTED: neuropilin and tolloid-like protein 1 [Columba livia]
TCONS_00004006	1.43	3.21	0.88	10.98	10.78	9.01	7.66	3.88	4.42	1.15	0.64	1.1	FAM69C	EMC87502.1 hypothetical protein A306_03788 [Columba livia]
TCONS_00004035	4.49	3.39	3.94	2.26	2.38	2.23	3.72	3.51	3.3	1.36	0.93	1.44	Znf516	EMC87497.1 Zinc finger protein 516, partial [Columba livia]
TCONS_00004045	6.63	3.82	5.75	0.66	0.63	0.63	1.1	1.53	0.96	3.49	5.35	4.22	MBP	XP_005240362.1 PREDICTED: myelin basic protein isoform X1 [Falco peregrinus]
TCONS_00004089	0.19	0.11	0.17	0.89	0.65	1.01	2.69	2.54	1.87	0.38	1.1	1.03	TMEFF1	XP_005508459.1 PREDICTED: tomoregulin-1 [Columba livia]
TCONS_00004340	8.67	4.25	5.98	7.66	8.74	5.31	7.67	10.61	8.84	0.86	1.67	0.92	SEMA5A	XP_009568590.1 PREDICTED: semaphorin-5A [Cuculus canorus]
TCONS_00004375	4.96	3.54	4.68	3.27	3.55	3.01	3.89	3.13	2.72	0.69	0.76	0.63	-	-
TCONS_00004381	0	0.83	0	0	0	0.67	0	0	0	0.6	0	1.9	Fam173b	XP_013222587.1 PREDICTED: protein FAM173B [Columba livia]
TCONS_00004393	1.13	1.25	1.56	3.65	7.16	8.42	3.62	2.65	4.05	0.13	1.42	0.61	Sbk2	EMC76847.1 Serine/threonine-protein kinase SBK2 [Columba livia]
TCONS_00004406	23.27	29.32	26.09	16.77	9.54	8.99	15.92	20.22	24.46	1.42	1.35	2.28	DAP	NP_001026174.1 death-associated protein 1 [Gallus gallus]
TCONS_00004407	0	0	0	0	0	9.86	0	0	0	10.66	0	11.5	DAP	NP_001026174.1 death-associated protein 1 [Gallus gallus]
TCONS_00004529	0.71	0.72	0.76	0.29	0.3	0.39	0.07	0.1	0.06	0	0	0.01	RTase	XP_009942068.1 PREDICTED: LOW QUALITY PROTEIN: RNA-directed DNA polymerase from mobile element jockey-like [Opisthocomus hoazin]
TCONS_00004560	2.72	3	3.34	0.67	0.66	0.48	0.17	0.11	0.18	0.79	1.63	1.48	CDH6	XP_005509808.1 PREDICTED: cadherin-6 [Columba livia]
TCONS_00004809	7.34	7.88	11.74	25.86	25.44	27.26	30.47	42.02	30.31	11.61	4.61	11.95	RBM24	XP_013225901.1 PREDICTED: RNA-binding protein 24 [Columba livia]
TCONS_00004810	13.05	16.76	16.18	43.93	39.03	42.84	30.63	29.33	37.18	3.24	8.35	7.43	RBM24	XP_013225901.1 PREDICTED: RNA-binding protein 24 [Columba livia]
TCONS_00004835	3.22	3.21	3.67	3.85	5.55	4.11	7.25	10.02	8.24	1.1	1.06	1.43	JARID2	XP_005512590.1 PREDICTED: LOW QUALITY PROTEIN: protein Jumonji [Columba livia]
TCONS_00004838	0.1	0.12	0.17	0.08	0.26	0.11	0.12	0.07	0.05	1.51	1.39	1.63	CD83	XP_005512589.2 PREDICTED: CD83 antigen [Columba livia]
TCONS_00004971	14.44	14.35	17.61	12.89	9.99	12.93	12.56	11.97	12.86	42.71	43.17	38.93	B3GALNT2	EMC86063.1 UDP-GalNAc:beta-1,3-N-acetylgalactosaminyltransferase 2, partial [Columba livia]
TCONS_00005039	15.33	14.34	17.79	14.26	14.66	15.71	24.62	31.44	25.89	9.1	11.17	7.84	SIPA1L2	XP_005508699.1 PREDICTED: signal-induced proliferation-associated 1-like protein 2 isoform X3 [Columba livia]
TCONS_00005142	31.42	32.61	22.83	33.98	24.85	37.72	25.83	21.06	22.76	51.8	56.12	50.54	GNPAT	XP_013224518.1 PREDICTED: dihydroxyacetone phosphate acyltransferase [Columba livia]
TCONS_00005185	23.12	21.58	13.22	16.52	11.58	14.98	17.22	20.44	25.04	5.2	5.29	6.51	THBS2	XP_005508671.2 PREDICTED: thrombospondin-2 isoform X2 [Columba livia]
TCONS_00005193	3.53	3.4	4.19	8.51	7.44	9.4	5.38	4.67	5.29	0.89	1.64	1.16	FRMD1	XP_014805892.1 PREDICTED: FERM domain-containing protein 1 isoform X2 [Calidris pugnax]
TCONS_00005583	17.05	12.51	11.94	3.87	15.06	7.76	2.13	1.18	1.77	16.07	12.92	19.65	AKAP12	XP_005507700.1 PREDICTED: A-kinase anchor protein 12 [Columba livia]
TCONS_00005645	3.03	2.6	2.85	2.89	2.42	2.55	3.13	3.36	2.81	0.89	1.15	1.46	ARID1B	XP_005507723.1 PREDICTED: AT-rich interactive domain-containing protein 1B [Columba livia]
TCONS_00005730	2.2	1.97	2.47	1.41	1.09	1.53	0.94	1.5	1.21	0.48	0.22	0.29	-	KFW07755.1 Dysferlin, partial [Eurypyga helias]
TCONS_00005733	17.36	18.14	20.01	29.17	30.21	30.02	3.63	6.19	5.82	1.35	2.12	1.3	NHSL1	XP_013224787.1 PREDICTED: NHS-like protein 1 [Columba livia]
TCONS_00005766	1.34	0.04	0.39	0.38	4.21	0.44	2.3	7.08	6.05	0	0.11	0.1	MAP7	XP_013224803.1 PREDICTED: ensconsin isoform X1 [Columba livia]
TCONS_00005911	6.43	6.45	6.39	6.14	5.77	5.18	7.15	6.28	6.72	3.77	2.24	2.18	KIAA0408	XP_005507479.1 PREDICTED: uncharacterized protein KIAA0408 homolog [Columba livia]
TCONS_00006076	0	0	0	0	0	0	0	0	0	1.38	0	1.73	HS3ST5	XP_005510327.1 PREDICTED: heparan sulfate glucosamine 3-O-sulfotransferase 5 [Columba livia]
TCONS_00006329	10.28	8.26	11.19	8.16	6.24	6.75	6.04	6.27	7.08	3.17	2.89	2.99	FBXL4	XP_005501007.1 PREDICTED: F-box/LRR-repeat protein 4 [Columba livia]
TCONS_00006369	7.63	5.8	8.13	3.1	3.09	3.63	3.4	3.01	4.39	0.64	0.74	0.85	EPHA7	XP_012948322.1 PREDICTED: ephrin type-A receptor 7 isoform X2 [Anas platyrhynchos]
TCONS_00006431	24.6	21.4	23.14	20.06	23.88	21.9	31.33	38.89	40.05	9.46	9.5	11.19	BACH2	XP_005501966.1 PREDICTED: transcription regulator protein BACH2 [Columba livia]
TCONS_00006473	0.15	0.33	0	0.68	0.75	0.84	0.73	1.05	0.15	3.17	2.91	2.75	RRAGD	XP_002195453.2 PREDICTED: ras-related GTP-binding protein D [Taeniopygia guttata]
TCONS_00006507	0.23	1.18	1.28	0.53	0.89	0.95	0.53	2.58	2.22	0.28	0.26	0.35	-	-
TCONS_00006608	15.98	17.5	13.18	11.73	10.15	11.71	21.64	23.9	21.43	8.55	6.44	7.67	-	XP_008918588.2 PREDICTED: protein FAM46A [Manacus vitellinus]
TCONS_00006623	0	0	0	0.12	0	0.67	0.21	0.35	0.2	0.02	0	0	LCA5	XP_005506789.1 PREDICTED: LOW QUALITY PROTEIN: lebercilin [Columba livia]
TCONS_00006648	9.21	9.5	10.73	21.73	24.66	21.72	55.61	52.43	54.66	9.77	11.61	14.17	FILIP1	XP_005506794.1 PREDICTED: filamin-A-interacting protein 1 isoform X1 [Columba livia]
TCONS_00006649	1.88	1.96	2.12	3.23	4.17	3.04	11.9	11.33	9.62	2.72	2.74	4.36	FILIP1	XP_005506794.1 PREDICTED: filamin-A-interacting protein 1 isoform X1 [Columba livia]
TCONS_00006659	0	0	0	0	0	0	2.45	5.86	0	0	0	0	COL12A1	XP_005516028.2 PREDICTED: LOW QUALITY PROTEIN: collagen alpha-1(XII) chain [Columba livia]
TCONS_00006660	113.16	54.12	61.28	99.3	83.48	100.45	121.73	119	178.22	5.69	11.58	12.5	COL12A1	XP_005516028.2 PREDICTED: LOW QUALITY PROTEIN: collagen alpha-1(XII) chain [Columba livia]
TCONS_00006682	1.6	1.62	2.05	4	4.05	4.12	3.47	4.72	4.09	1.19	2.13	1.8	-	-
TCONS_00006762	4.82	3.43	2.75	8.32	5.57	7.44	11.96	13.6	11.94	28.6	25.64	30.3	DST	XP_014747253.1 PREDICTED: dystonin isoform X15 [Sturnus vulgaris]
TCONS_00006847	0.27	0.21	0.58	0.17	0.16	0.15	0.2	0.49	0.24	0	0	0.02	CSMD1	XP_013223880.1 PREDICTED: CUB and sushi domain-containing protein 1 [Columba livia]
TCONS_00006884	15.6	14.96	12.6	13.07	9.08	11.6	15.74	15.92	12.58	8.87	4.77	7.06	ACP1	XP_013027779.1 PREDICTED: low molecular weight phosphotyrosine protein phosphatase isoform X2 [Anser cygnoides domesticus]
TCONS_00006998	0.87	0	0.38	0.64	0	0	0	0	0	0.2	1.92	0.44	RSAD2	XP_005506959.1 PREDICTED: radical S-adenosyl methionine domain-containing protein 2 [Columba livia]
TCONS_00006999	0	0.88	0.65	0	0.62	0.8	1.14	1.39	0.55	9.4	24.47	9.55	RSAD2	XP_005506959.1 PREDICTED: radical S-adenosyl methionine domain-containing protein 2 [Columba livia]
TCONS_00007033	1.63	2.27	2.32	2.87	1.92	2.79	8.39	4.87	5.64	17.77	11.85	17.39	Klf11	XP_005506963.1 PREDICTED: Krueppel-like factor 11 [Columba livia]
TCONS_00007046	0.14	0.28	0.39	0.02	0.05	0.09	0.37	1.51	0.37	5.7	5.87	5.53	KCNF1	EMC90290.1 Potassium voltage-gated channel subfamily F member 1, partial [Columba livia]
TCONS_00007065	0	0	0	0	0	0.13	5.85	9.42	2.99	24.78	15.28	18.67	Lpin1	XP_005506902.1 PREDICTED: phosphatidate phosphatase LPIN1 isoform X2 [Columba livia]
TCONS_00007066	2.95	3.23	3.35	3.36	3.19	3.45	6.77	13.43	13.4	0	0	0.32	LPIN1	XP_013223905.1 PREDICTED: phosphatidate phosphatase LPIN1 isoform X1 [Columba livia]
TCONS_00007102	3.79	4.18	2.82	2.44	1.69	5.97	1.11	0	1.69	0	0	0	GEN1	XP_005506911.1 PREDICTED: flap endonuclease GEN homolog 1 [Columba livia]
TCONS_00007103	4.67	2.17	2.04	0	1.18	0	0	3.28	0.86	0	0	0	GEN1	XP_005506911.1 PREDICTED: flap endonuclease GEN homolog 1 [Columba livia]
TCONS_00007177	0.11	0.23	0.43	0.54	0.38	0	0.08	0.31	0.52	0	0	0	KLHL29	XP_013225036.1 PREDICTED: uncharacterized protein LOC106145883 [Columba livia]
TCONS_00007378	0.37	0.06	0.17	0.17	0.17	0	1.03	0.71	1.66	0	0	0	FMN2	EMC86075.1 Formin-2, partial [Columba livia]
TCONS_00007380	0	0	0	0	0	0	0.3	0.22	0.16	0	0	0	FMN2	XP_013224528.1 PREDICTED: LOW QUALITY PROTEIN: formin-2 [Columba livia]
TCONS_00007433	0.03	0.02	0.01	0.03	0.02	0.05	0.04	1.37	0.35	0	0	0	-	EMC85417.1 Putative uncharacterized transposon-derived protein ZK1236.4, partial [Columba livia]
TCONS_00007560	10.42	14.07	16.08	35.61	45.97	29.7	6.2	6.46	8.17	1.86	1.53	1.75	PGBD5	EMC86040.1 PiggyBac transposable element-derived protein 5, partial [Columba livia]
TCONS_00007609	8.31	7.66	6.52	2.2	2.15	2.41	2.01	2.35	2.01	11.32	7.32	5.15	SMOC2	XP_014731124.1 PREDICTED: SPARC-related modular calcium-binding protein 2 isoform X4 [Sturnus vulgaris]
TCONS_00007711	8.29	7.54	9.55	11.86	9.88	13.81	10.58	10.72	13.59	3.82	4.9	4.98	QKI	XP_010212712.1 PREDICTED: protein quaking isoform X6 [Tinamus guttatus]
TCONS_00007766	2.43	2.09	2.24	2.36	1.91	2.15	3.01	3.99	3.04	0.93	1.2	1.56	Epm2a	XP_005507681.2 PREDICTED: LOW QUALITY PROTEIN: laforin [Columba livia]
TCONS_00007904	4.74	4.73	5.51	3.84	3.41	5.24	4.59	5.69	4.64	1.88	2.38	3.08	VTA1	EMC85919.1 Vacuolar protein sorting-associated protein VTA1 like protein, partial [Columba livia]
TCONS_00007916	1.66	1.94	0	0.65	0.64	0	0.64	0.89	0	0	0	0	HECA	XP_017267502.1 PREDICTED: headcase protein homolog [Kryptolebias marmoratus]
TCONS_00008127	22.75	27.67	25.95	38.57	40.88	31.76	22.64	28.6	32.71	5.69	1.24	0.99	Lama2	XP_013224076.1 PREDICTED: LOW QUALITY PROTEIN: laminin subunit alpha-2 [Columba livia]
TCONS_00008129	3.99	1.34	5.75	6.23	5.19	3.98	170.72	171.14	135.94	74.45	79.65	51.12	Lama2	XP_013224076.1 PREDICTED: LOW QUALITY PROTEIN: laminin subunit alpha-2 [Columba livia]
TCONS_00008168	6.21	7.93	8.2	6.29	13.05	12.91	6.62	2.62	5.86	0.95	0.88	0.8	TPD52L1	EMC85954.1 Tumor protein D53 like protein, partial [Columba livia]
TCONS_00008177	13.82	14.99	16.31	23.93	27.24	22.86	16.33	12.42	18.01	7.36	3.14	5.17	RNF217	XP_005507526.1 PREDICTED: probable E3 ubiquitin-protein ligase RNF217 [Columba livia]
TCONS_00008211	0.25	0.31	0.49	0.35	0.51	0.66	0.42	0.93	0.64	3.08	1.78	2	SMPDL3A	XP_005507493.1 PREDICTED: acid sphingomyelinase-like phosphodiesterase 3a [Columba livia]
TCONS_00008260	8.71	8.82	9.82	24.56	20.43	23.07	19.19	12.22	20.89	6.07	6.61	5.9	Vgll2	XP_005507504.1 PREDICTED: transcription cofactor vestigial-like protein 2 isoform X1 [Columba livia]
TCONS_00008395	6.92	7.02	7.79	6.71	6.33	7.34	5.45	6.16	4.97	2.15	2.15	3.33	-	XP_009556368.1 PREDICTED: LOW QUALITY PROTEIN: RNA-directed DNA polymerase from mobile element jockey-like, partial [Cuculus canorus]
TCONS_00008413	0.53	0.36	0.44	1.42	5.89	4.38	8.04	27.94	12.72	0.23	0.09	0.02	cdk8	-
TCONS_00008443	6.96	7.31	7.79	19.81	19.98	15.85	31.72	41.34	41.59	16.67	18.16	15.86	FOXO3	XP_005509550.1 PREDICTED: forkhead box protein O3 [Columba livia]
TCONS_00008634	0.28	0.39	0.48	0.29	0.35	0.49	1.24	2.43	1.46	0.28	0.09	0.36	-	KFV81495.1 hypothetical protein N308_09804, partial [Struthio camelus australis]
TCONS_00008706	2.6	0.42	1.19	0.32	0.41	0.21	0.82	0.8	1.3	0.12	0.03	0.07	NT5E	XP_005499913.1 PREDICTED: 5'-nucleotidase [Columba livia]
TCONS_00008736	20.19	19.21	15.04	17.38	21.89	24.44	11.58	12.21	10.93	2.89	3.19	6.77	PRSS35	XP_005506780.1 PREDICTED: inactive serine protease 35 [Columba livia]
TCONS_00008857	0	0	0	0	0.04	0.02	0.57	1.13	1.04	0	0	0.01	-	-
TCONS_00008877	1.08	1.65	0.99	0.88	1.39	0.87	3.18	3.6	3.79	1.5	0.63	1.41	KCNQ5	XP_005491203.1 PREDICTED: potassium voltage-gated channel subfamily KQT member 5 isoform X1 [Zonotrichia albicollis]
TCONS_00008931	2.11	1.84	2.19	7.31	8.42	6.69	4.16	4.23	4.75	0.19	0.21	0.2	COL19A1	XP_013223881.1 PREDICTED: LOW QUALITY PROTEIN: collagen alpha-1(XIX) chain [Columba livia]
TCONS_00008976	0	0	0	0.03	0	0	0	0	0	9.28	3.44	5.44	MLIP	XP_013223899.1 PREDICTED: muscular LMNA-interacting protein isoform X4 [Columba livia]
TCONS_00008983	4.98	5.93	5.14	14.75	18.68	14.11	51.1	43.39	37.24	7.9	12.52	11.71	MLIP	XP_005506833.1 PREDICTED: muscular LMNA-interacting protein isoform X5 [Columba livia]
TCONS_00009013	8.86	5.91	9.61	6.19	5.59	7.79	5.14	3.83	3.78	15.85	9.77	9.82	FBXO9	EMC90239.1 F-box only protein 9, partial [Columba livia]
TCONS_00009021	0	2.82	0.95	0	0	0.9	0	0	0	2.5	2.83	1.79	AGPAT5	XP_005506944.1 PREDICTED: 1-acyl-sn-glycerol-3-phosphate acyltransferase epsilon [Columba livia]
TCONS_00009222	10.27	10.48	11.6	8.35	6.78	7.89	7.45	7.32	7.84	2.34	2.26	1.75	mboat2	XP_005506960.1 PREDICTED: lysophospholipid acyltransferase 2 [Columba livia]
TCONS_00009307	0.08	0.03	0.04	0.07	0.12	0.32	0.35	1.59	0.93	0.09	0	0.05	-	EMC90436.1 Putative uncharacterized transposon-derived protein ZK1236.4 [Columba livia]
TCONS_00009484	0.17	0.33	0	0.99	0.38	1.3	0	0	0	0	0	1.04	-	EMC86496.1 hypothetical protein A306_04974 [Columba livia]
TCONS_00009556	3.58	3.44	4	4.48	4.37	4.42	5.67	7.07	7.08	2.63	3.29	3.78	ZBTB21	XP_005514941.1 PREDICTED: zinc finger and BTB domain-containing protein 21 [Columba livia]
TCONS_00009649	0.1	0.14	0	1.48	1.08	0.9	6.6	7.58	8.54	0.42	0.3	0.82	Cldn14	XP_005511421.1 PREDICTED: claudin-14 [Columba livia]
TCONS_00009698	7.12	8.62	9.07	25.54	26.43	23.93	37.03	19.17	31.91	81.64	52.62	93.75	RCAN1	XP_011586654.1 PREDICTED: calcipressin-1 isoform X1 [Aquila chrysaetos canadensis]
TCONS_00009730	12.09	10.35	12.48	9.99	9.37	11.17	13.59	14.12	13.58	4.83	5.05	6.93	Paxbp1	XP_005511568.1 PREDICTED: PAX3- and PAX7-binding protein 1 [Columba livia]
TCONS_00009872	0.12	0.07	0.08	0.02	0.02	0.04	0.6	1	0.98	0.06	0.05	0.02	RTase	BAA88337.1 ORF2 [Acanthochelys spixii]
TCONS_00010002	0.7	0.79	0.57	0.9	0.93	0.97	0.65	1.09	0.35	6.45	4.7	6.23	-	XP_005511586.1 PREDICTED: T-lymphocyte activation antigen CD80 [Columba livia]
TCONS_00010131	1.84	1.02	0	6.09	4.18	2.64	10.13	8.18	8.79	0.42	0.48	0.2	ROBO1	XP_013225496.1 PREDICTED: LOW QUALITY PROTEIN: roundabout homolog 1 [Columba livia]
TCONS_00010221	0	0	0	0	0	0	0	0	0	0.27	0.34	0.24	TMPRSS15	-
TCONS_00010248	1.61	1.92	1.86	3.87	3.83	3.44	0.67	1	0.8	0.14	0.08	0.11	-	EMC81209.1 Putative uncharacterized transposon-derived protein ZK1236.4, partial [Columba livia]
TCONS_00010420	0.11	0.92	0.58	0.58	0.58	1.17	2.4	2.71	2.62	9.01	11.83	10.21	ZBTB20	XP_005304844.1 PREDICTED: zinc finger and BTB domain-containing protein 20 isoform X1 [Chrysemys picta bellii]
TCONS_00010728	8.76	4.82	0.5	4.81	5.73	5.65	14.41	15.41	12.16	3.31	5.98	3.23	IL1R1	XP_005504697.1 PREDICTED: interleukin-1 receptor type 1 [Columba livia]
TCONS_00010737	0.26	0.03	0.13	0.02	0.12	0.2	0.02	0.01	0	0.53	0.49	0.45	IL18R1	XP_005504718.1 PREDICTED: interleukin-18 receptor 1 [Columba livia]
TCONS_00010746	0.55	1.14	1.47	5.34	5.13	4.04	10.88	8.81	8.58	1.22	3.4	4.22	TMEM182	EMC87996.1 Transmembrane protein 182, partial [Columba livia]
TCONS_00010747	6.55	7.84	8.61	17.05	22.49	22.49	51.08	69.35	47.19	15.1	11.77	10.27	TMEM182	EMC87996.1 Transmembrane protein 182, partial [Columba livia]
TCONS_00010818	3.59	3.32	3.76	3.95	4	3.97	2.91	2.62	2.74	1.39	1.12	1.53	-	-
TCONS_00010824	0.11	0.2	0.08	0.65	0.93	0.81	0.8	1.04	1.12	0.04	0.05	0.16	-	KFW10561.1 hypothetical protein N327_12162, partial [Fulmarus glacialis]
TCONS_00010865	0.97	1.66	1	0.88	0.89	1.69	0.59	0.51	0.56	0.13	0.08	0.18	-	KFV18679.1 hypothetical protein N340_13568, partial [Tauraco erythrolophus]
TCONS_00010866	3.01	2.92	3.42	3.42	3.28	3.23	1.32	1.44	1.7	0.38	0.42	0.52	-	KFV18679.1 hypothetical protein N340_13568, partial [Tauraco erythrolophus]
TCONS_00010867	3.01	2.92	3.42	3.42	3.28	3.23	1.32	1.44	1.7	0.38	0.42	0.52	-	KFV18679.1 hypothetical protein N340_13568, partial [Tauraco erythrolophus]
TCONS_00010868	4.93	5.02	5.25	5.6	4.84	5.22	1.9	2.32	2.77	0.65	0.69	0.78	-	XP_009559227.1 PREDICTED: FUN14 domain-containing protein 1 [Cuculus canorus]
TCONS_00010869	3.75	3.58	4.03	4.06	3.65	3.88	1.55	1.26	1.76	0.55	0.47	0.47	-	KFW75988.1 Serine/threonine-protein kinase Nek11, partial [Manacus vitellinus]
TCONS_00010898	0	0	0	0	0	0.28	0	14.51	0	0	0	0	Rasa3	NP_001012843.1 ras GTPase-activating protein 3 [Gallus gallus]
TCONS_00010905	8.47	7.04	7.98	6.81	6.69	6.51	4.6	3.34	5.46	12.58	14.14	11.49	Gas6	XP_014799566.1 PREDICTED: growth arrest-specific protein 6 [Calidris pugnax]
TCONS_00010910	0.5	0.81	0.39	0.92	2.39	1.93	10.17	17.03	17.37	2.99	2.33	3.94	ADPRHL1	XP_005505486.1 PREDICTED: protein ADP-ribosylarginine hydrolase-like protein 1 isoform X1 [Columba livia]
TCONS_00011029	0	0	0	0	0.5	0	0	0	0	10.75	15.56	10.21	METTL21C	XP_005510036.1 PREDICTED: protein-lysine methyltransferase METTL21C isoform X1 [Columba livia]
TCONS_00011171	2.61	2.25	2.97	0.99	0.98	1.4	0.61	0.77	0.69	2.12	3.06	2.8	ABCC4	EMC87280.1 Multidrug resistance-associated protein 4, partial [Columba livia]
TCONS_00011222	13.57	9.29	8.56	11.15	9.67	11.57	11.09	12.63	8.77	3.94	6.09	3.47	RBM26	XP_009330321.1 PREDICTED: RNA-binding protein 26 isoform X3 [Pygoscelis adeliae]
TCONS_00011280	0.29	0.2	0.39	0.74	0.63	0.36	1.9	0.68	1.12	0.05	0.08	0.06	-	-
TCONS_00011309	4.5	4.11	4.12	0.63	0.63	0.64	1.72	2.45	1.32	0.77	0.83	0.48	PCDH9	XP_013222215.1 PREDICTED: protocadherin-9 [Columba livia]
TCONS_00011622	7.85	8.76	6.93	5.56	5.82	8.23	3.9	6.9	7.9	0.95	1.03	1.19	Lhfpl1	XP_005516385.1 PREDICTED: lipoma HMGIC fusion partner [Pseudopodoces humilis]
TCONS_00011667	0	0.19	0	0.27	0	0	0	0	0	0.34	1.88	0.96	MX	XP_013226803.1 PREDICTED: LOW QUALITY PROTEIN: interferon-induced GTP-binding protein Mx-like [Columba livia]
TCONS_00011668	0.54	0.28	0.26	0.88	0.73	0.25	1.19	3.6	1.27	63.73	187.07	74.24	MX	XP_013226803.1 PREDICTED: LOW QUALITY PROTEIN: interferon-induced GTP-binding protein Mx-like [Columba livia]
TCONS_00011719	9.05	9.46	10.63	11.14	12.83	10.49	19.77	25.97	15.13	4.52	4.3	6.15	CHAF1B	XP_005511555.1 PREDICTED: chromatin assembly factor 1 subunit B [Columba livia]
TCONS_00011889	5.32	4.71	4.62	4.64	4.78	5.87	5.83	6.7	6.62	2.48	2.99	3.33	GABPA	XP_005511465.1 PREDICTED: GA-binding protein alpha chain [Columba livia]
TCONS_00011897	0.26	0	0.22	0.18	0.83	0.9	0	0.53	0.29	0	0	0	NCAM2	EMC90437.1 Neural cell adhesion molecule 2, partial [Columba livia]
TCONS_00011956	23.16	22.33	15.66	17.91	10.45	22.97	14.72	13.46	13.67	45.29	32.82	34.38	timmdc1	XP_005511587.1 PREDICTED: complex I assembly factor TIMMDC1, mitochondrial [Columba livia]
TCONS_00012272	1.83	1.33	1.35	5.12	5.06	4.79	0.27	0.46	1.07	0	0	0	UPK1B	XP_005511512.1 PREDICTED: uroplakin-1b [Columba livia]
TCONS_00012381	0	0	0	0	0.11	0	0.12	0.44	0	6.54	3.48	4.61	ABI3BP	XP_005506723.1 PREDICTED: target of Nesh-SH3 isoform X4 [Columba livia]
TCONS_00012382	6.37	7.99	6.42	2.94	3.93	2.01	3.16	1.68	3.79	8.82	11.87	5.65	ABI3BP	XP_005506729.1 PREDICTED: target of Nesh-SH3 isoform X10 [Columba livia]
TCONS_00012434	7.49	17.08	13.28	6.62	10.31	7.62	4.54	3.32	2.7	0.18	0.22	0	Myh7b	XP_013226663.1 PREDICTED: LOW QUALITY PROTEIN: myosin-15 [Columba livia]
TCONS_00012545	0	0	0	0	0.2	0	0.27	1.13	0	0	0	0	EDAR	XP_010726577.1 PREDICTED: tumor necrosis factor receptor superfamily member EDAR isoform X1 [Meleagris gallopavo]
TCONS_00012590	3.65	2.48	4.41	2.11	1.99	2.45	6.39	6.1	5.35	10.49	12.23	16.34	Mcf2l	XP_013223425.1 PREDICTED: guanine nucleotide exchange factor DBS isoform X2 [Columba livia]
TCONS_00012756	0.58	0.86	0	0.01	0.17	0.31	1.93	3.88	4.16	9.99	12.08	10.24	MBNL2	XP_009635989.1 PREDICTED: muscleblind-like protein 2 isoform X4 [Egretta garzetta]
TCONS_00012787	5.09	7.6	3.17	1.11	0.69	0.86	0.48	0.82	0.6	0.05	0.04	0.08	GPC6	XP_005505925.1 PREDICTED: glypican-6 [Columba livia]
TCONS_00012834	1.7	1.28	1.74	0.4	0.28	0.5	0.64	0.81	0.51	0.05	0.09	0.08	SLITRK5	XP_005506049.1 PREDICTED: SLIT and NTRK-like protein 5 [Columba livia]
TCONS_00012947	28.62	27.67	23.44	38.82	32.47	27.24	27.24	31.03	32.95	4.98	4.89	7.13	LMO7	EMC87617.1 LIM domain only protein 7, partial [Columba livia]
TCONS_00012948	7.57	8.09	7.84	20.67	24.39	20.89	64.06	75.03	77.35	12.75	10.36	12.23	LMO7	XP_013222244.1 PREDICTED: LOW QUALITY PROTEIN: LIM domain only protein 7 [Columba livia]
TCONS_00012962	0.25	0.13	0.58	0.47	0.66	0.48	0.76	0.9	1.07	0.04	0.06	0.03	-	XP_009328510.1 PREDICTED: LOW QUALITY PROTEIN: uncharacterized protein LOC103922145 [Pygoscelis adeliae]
TCONS_00012974	0.86	0.64	0.39	0.56	1.33	0.78	1.35	2.4	1.19	0	0.16	0	KLF5	EMC87623.1 Krueppel-like factor 5, partial [Columba livia]
TCONS_00012975	16.38	9.47	14.82	31.07	35.76	25.97	52.66	28.11	39.08	12.4	3.73	4.56	KLF5	EMC87623.1 Krueppel-like factor 5, partial [Columba livia]
TCONS_00012976	1.4	0.87	1.49	2.85	2.16	1.89	3.7	3.31	3.94	0.47	0.36	0.32	KLF5	EMC87623.1 Krueppel-like factor 5, partial [Columba livia]
TCONS_00012980	1.35	1.3	1.52	2.11	1.79	2.3	4.1	7.07	4.53	0.42	0.74	0.47	-	XP_005501836.1 PREDICTED: progesterone-induced-blocking factor 1 [Columba livia]
TCONS_00013023	0	0.19	0.21	0.24	0.34	0.24	0	0	0	0.49	0	0.96	PCDH17	XP_010205189.1 PREDICTED: protocadherin-17-like [Colius striatus]
TCONS_00013248	0.98	0.92	1.03	0.62	0.75	0.95	0.58	0.52	0.65	0.05	0.03	0.06	-	EMC85681.1 hypothetical protein A306_05878 [Columba livia]
TCONS_00013332	3.78	3.7	3.92	4.66	4.6	4.11	3.62	3.02	2.9	11.54	9.51	7.53	-	EMC82003.1 hypothetical protein A306_10063, partial [Columba livia]
TCONS_00013341	3.19	4.11	2.13	8.23	8.3	7.78	15.24	11.23	15.22	0.21	0.83	0	Obscn	XP_013225226.1 PREDICTED: obscurin isoform X8 [Columba livia]
TCONS_00013342	3.72	2.71	3.31	9.76	12.03	4.98	12.3	10.93	11.18	1.01	0.66	0.87	Obscn	XP_013225226.1 PREDICTED: obscurin isoform X8 [Columba livia]
TCONS_00013343	5.78	5.1	4.72	19.38	24.27	18.96	50.02	44.8	46.74	19.18	17.44	19.83	Obscn	XP_013225226.1 PREDICTED: obscurin isoform X8 [Columba livia]
TCONS_00013367	10.29	11	10.83	16.19	17.66	18.36	3.82	2.68	4.51	24.24	36	34.2	HHATL	EMC82009.1 Protein-cysteine N-palmitoyltransferase HHAT-like protein [Columba livia]
TCONS_00013444	7.71	8.91	9.51	10.2	8.33	8.43	7.26	6.11	8.21	15.8	13.95	14.81	MYD88	XP_013224699.1 PREDICTED: LOW QUALITY PROTEIN: myeloid differentiation primary response protein MyD88 [Columba livia]
TCONS_00013497	1.26	1.25	1.44	0.86	0.95	1.01	0.44	1.14	0.65	0.13	0.03	0.11	-	XP_009680542.1 PREDICTED: uncharacterized protein LOC104148888 [Struthio camelus australis]
TCONS_00013631	47.03	55.25	53.74	56.99	40.68	53.84	78.13	73.95	49.08	25.61	31.52	26.26	GTPBP4	XP_005498625.2 PREDICTED: nucleolar GTP-binding protein 1 [Columba livia]
TCONS_00013831	2.77	3.73	2.35	1.38	1.56	1.75	1.34	2.22	2.3	0.39	0.56	0.55	MKX	EMC89451.1 Homeobox protein Mohawk [Columba livia]
TCONS_00013863	3.42	1.53	3.05	1.12	1.29	1.72	0.03	0.19	0.28	0	0	0	-	XP_014124385.1 PREDICTED: uncharacterized protein LOC106629521 [Zonotrichia albicollis]
TCONS_00013969	1.13	1.68	1.3	2.65	2.69	1.52	3.74	3	2.81	10.17	6.94	6	HACD1	XP_005516147.1 PREDICTED: LOW QUALITY PROTEIN: very-long-chain (3R)-3-hydroxyacyl-CoA dehydratase 1 [Columba livia]
TCONS_00013997	0	0.34	0.32	0.03	0.1	0.28	0.47	0.13	0.29	0.96	15.07	18.77	CUBN	EMC87782.1 Cubilin, partial [Columba livia]
TCONS_00014060	0.8	2	0	0	0	3.11	0	0	0	0	1.58	0.38	STEAP1	XP_005505003.1 PREDICTED: metalloreductase STEAP1 [Columba livia]
TCONS_00014067	5.43	5.72	7.26	3.59	3.71	4.63	5.16	8.87	5.23	2.67	2.32	2.69	STEAP2	XP_005505002.1 PREDICTED: metalloreductase STEAP2 [Columba livia]
TCONS_00014135	0	0	0	0	0	0	0	0	0.28	7.68	3.83	5.86	ASB4	XP_005504976.1 PREDICTED: ankyrin repeat and SOCS box protein 4 [Columba livia]
TCONS_00014200	1.17	0.53	0	0.79	0	0	1.05	0	0.57	0	0	0	TMEM106B	XP_005512285.1 PREDICTED: transmembrane protein 106B [Columba livia]
TCONS_00014206	6.06	6.29	5.71	2.88	3.01	3.4	1.86	1.59	2.47	0.1	0.14	0.2	-	EMC84794.1 Putative uncharacterized transposon-derived protein ZK1236.4, partial [Columba livia]
TCONS_00014207	0.95	0.94	1.55	0.42	0.19	0.3	0.25	0.28	0.38	0	0	0	-	EMC84794.1 Putative uncharacterized transposon-derived protein ZK1236.4, partial [Columba livia]
TCONS_00014352	3.93	3.52	3.76	1.84	1.95	1.56	1.25	1.5	1.09	0.43	0.31	0.42	-	KFR12507.1 hypothetical protein N306_04584, partial [Opisthocomus hoazin]
TCONS_00014411	8.75	8.49	8.45	3.42	3.69	4.65	11.99	10.67	18.27	3.32	4.88	9.72	Creb5	XP_005504461.1 PREDICTED: cyclic AMP-responsive element-binding protein 5 [Columba livia]
TCONS_00014471	0	0.05	0.11	0	0.28	0	0	0	0	0.6	0.3	0.32	oxnad1	EMC88677.1 Oxidoreductase NAD-binding domain-containing protein 1, partial [Columba livia]
TCONS_00014524	1.53	2.16	1.37	2.19	0.94	3.82	2.5	7.71	9.86	0.31	0	0.77	LRRC3B	XP_005499239.1 PREDICTED: leucine-rich repeat-containing protein 3B [Columba livia]
TCONS_00014634	0.18	0.04	0.19	0.36	0.47	0.35	0	0	0.1	8.98	0.36	0.26	COL6A6	XP_013227111.1 PREDICTED: collagen alpha-6(VI) chain, partial [Columba livia]
TCONS_00014821	1.43	1.64	1.6	1.44	2.34	1.42	2.33	1.66	1.54	1.1	0.44	0.3	-	EMC84465.1 Disco-interacting protein 2 like protein B, partial [Columba livia]
TCONS_00014928	12.85	11.98	11.98	8.52	9.8	11.39	13.6	19.7	15.21	5.11	9.41	7.14	MAP3K3	XP_013224700.1 PREDICTED: mitogen-activated protein kinase kinase kinase 3 [Columba livia]
TCONS_00014950	7.53	6.22	7.06	6.22	5.47	5.31	5.94	6.01	5.6	2.54	1.91	2.14	ACVR2B	XP_005026445.1 PREDICTED: activin receptor type-2B isoform X2 [Anas platyrhynchos]
TCONS_00015058	4.06	3.91	4.54	4.64	4.65	4.08	3.05	2.68	4.31	0.93	0.67	0.96	DIP2C	XP_009474247.1 PREDICTED: disco-interacting protein 2 homolog C isoform X2 [Nipponia nippon]
TCONS_00015065	6.88	6.8	7.58	8	7.47	7.16	5.21	4.59	7.27	1.51	1.28	1.52	-	EMC86496.1 hypothetical protein A306_04974 [Columba livia]
TCONS_00015066	9.79	8.57	10.72	11.47	9.04	4.51	7.62	7.01	9.82	2.35	1.72	1.51	-	EMC84816.1 hypothetical protein A306_06847 [Columba livia]
TCONS_00015070	5.96	5.65	0.51	4.26	3.63	5.26	4.5	3.95	4.57	0	0.59	0.71	-	EMC86496.1 hypothetical protein A306_04974 [Columba livia]
TCONS_00015197	0	0	0	0	0	0	0	0	0	0	0.32	0	ZEB1	EMC89439.1 Zinc finger E-box-binding homeobox 1, partial [Columba livia]
TCONS_00015272	1.62	1.99	1.94	1.5	3.01	2.08	2.83	2.82	2.55	1.15	1.01	1.3	-	KFM09011.1 hypothetical protein AS27_14818, partial [Aptenodytes forsteri]
TCONS_00015340	0	0.22	0	0	0	0	0	0	0	0.17	0.06	0.05	Spag6	EMC78628.1 Sperm-associated antigen 6, partial [Columba livia]
TCONS_00015464	0	0.08	0	0	0	0	0	0	0	0	0.45	0.1	pter	XP_005505013.1 PREDICTED: phosphotriesterase-related protein [Columba livia]
TCONS_00015473	0	0.23	0.42	0.57	0.38	0.35	0.24	0.53	0.22	0	0	0	-	XP_005505034.1 PREDICTED: S-acyl fatty acid synthase thioesterase, medium chain [Columba livia]
TCONS_00015482	0.89	0	2.94	0.7	0.72	2	1.22	2.51	0.63	11.19	7.47	10.09	ABCB1	XP_013223267.1 PREDICTED: LOW QUALITY PROTEIN: multidrug resistance protein 1 [Columba livia]
TCONS_00015483	0.74	2.26	1.29	1.43	1.93	0.98	2.49	2.92	1.6	4.48	6.85	7.6	ABCB1	XP_013223267.1 PREDICTED: LOW QUALITY PROTEIN: multidrug resistance protein 1 [Columba livia]
TCONS_00015537	0.21	0.13	0.15	0.17	0.16	0.18	0.25	0.52	0.58	1.49	8.56	6.39	SAMD9L	XP_005505023.1 PREDICTED: sterile alpha motif domain-containing protein 9-like [Columba livia]
TCONS_00015585	7.15	5.9	7.19	10.03	9.88	12.35	8.13	11.89	13.48	3.28	2.8	4.08	SGCE	XP_013042436.1 PREDICTED: epsilon-sarcoglycan isoform X4 [Anser cygnoides domesticus]
TCONS_00015606	0.33	2.59	1.82	2.86	4.31	7.86	24.53	10.11	34.39	108.03	196.33	162.05	COL28A1	XP_005504970.2 PREDICTED: collagen alpha-1(XXVIII) chain-like, partial [Columba livia]
TCONS_00015643	0.27	1.25	0.84	0.33	0.19	0.25	0.52	0.33	0.49	0	0	0	DGKB	XP_011583904.1 PREDICTED: diacylglycerol kinase beta isoform X6 [Aquila chrysaetos canadensis]
TCONS_00015746	0	0	0	0.45	0.2	0.56	0.71	0	0.99	0	0.01	0	-	-
TCONS_00015751	0.09	0.03	0.06	0.24	0.29	0.18	0.91	0.38	1.06	0.01	0.01	0	-	-
TCONS_00015794	0	1.3	0	0	0	0	3.15	3.27	0	0	0	0	Rapgef5	XP_010575916.1 PREDICTED: LOW QUALITY PROTEIN: rap guanine nucleotide exchange factor 5 [Haliaeetus leucocephalus]
TCONS_00015795	2.81	1.72	3.65	3.99	5.19	3.83	8.01	5.88	9.31	12.62	14.5	23.15	Rapgef5	XP_010575916.1 PREDICTED: LOW QUALITY PROTEIN: rap guanine nucleotide exchange factor 5 [Haliaeetus leucocephalus]
TCONS_00015796	0	0.06	0	0.42	0	1.3	0	0.04	0	1.9	2.59	0.6	Rapgef5	XP_010575916.1 PREDICTED: LOW QUALITY PROTEIN: rap guanine nucleotide exchange factor 5 [Haliaeetus leucocephalus]
TCONS_00015798	0.4	0.39	0.49	0.62	0.62	0.7	2.21	1.81	1.65	5.35	5.51	5.6	-	XP_009328510.1 PREDICTED: LOW QUALITY PROTEIN: uncharacterized protein LOC103922145 [Pygoscelis adeliae]
TCONS_00015805	0	0	0	0	0	1.62	0	0	1.69	0	0	0	-	XP_010077064.1 PREDICTED: mitochondrial import receptor subunit TOM7 homolog, partial [Pterocles gutturalis]
TCONS_00015816	0.75	0.57	0.55	0.71	0.59	0.57	0.7	0.7	0.64	0.09	0.19	0.18	QNR-71	EMC81616.1 hypothetical protein A306_10501 [Columba livia]
TCONS_00015817	2.41	1.83	1.67	1.75	2.05	2.07	1.79	2.04	2.22	0.48	0.43	0.71	QNR-71	EMC81616.1 hypothetical protein A306_10501 [Columba livia]
TCONS_00015883	2.46	1.85	2.89	2	2.25	2.84	2.94	3.79	4.55	0.76	1.05	1.69	NFE2L3	-
TCONS_00015890	1.3	1.29	1.29	2.11	1.81	2.12	1.53	3.31	1.93	0.26	0.61	0.67	SNX10	KFR05351.1 Dysferlin, partial [Nipponia nippon]
TCONS_00015984	1.3	1.44	1.47	2.76	2.72	3.37	3.76	4.07	4.9	0.59	0.05	0.06	COLQ	XP_013223090.1 PREDICTED: acetylcholinesterase collagenic tail peptide [Columba livia]
TCONS_00016006	7.69	7.26	7.13	4.76	4.32	5.88	23.05	13.74	18.6	7.69	6.07	9.04	RFTN1	XP_005504471.1 PREDICTED: raftlin isoform X1 [Columba livia]
TCONS_00016016	11.36	9.77	10.46	13.15	10.56	10.79	11.1	18.39	16.59	3.36	5.43	4.86	TBC1D5	XP_019141210.1 PREDICTED: TBC1 domain family member 5 isoform X1 [Corvus cornix cornix]
TCONS_00016018	1.39	1.62	0.73	1.76	2.27	1.87	1.54	1.91	1.95	0.43	0.35	0.44	TBC1D5	XP_019141210.1 PREDICTED: TBC1 domain family member 5 isoform X1 [Corvus cornix cornix]
TCONS_00016203	1.6	0.97	2.1	6.17	7.6	4.3	16.22	27.53	20.35	2.38	5.97	4.98	Slc4a7	XP_013224914.1 PREDICTED: sodium bicarbonate cotransporter 3 isoform X2 [Columba livia]
TCONS_00016225	0	0	0.72	0.35	1.47	1.43	1.27	2.35	1.06	14.83	38.95	19.94	GADL1	XP_011590065.1 PREDICTED: acidic amino acid decarboxylase GADL1 isoform X1 [Aquila chrysaetos canadensis]
TCONS_00016248	5.46	5.49	6.15	5.46	5.3	4.37	9.07	0.8	7.72	21.11	20.77	26.69	CMTM6	XP_013226440.1 PREDICTED: CKLF-like MARVEL transmembrane domain-containing protein 6 [Columba livia]
TCONS_00016249	0	0	0	0	0	0	0	8.3	0	0	0	0	CMTM6	XP_013226440.1 PREDICTED: CKLF-like MARVEL transmembrane domain-containing protein 6 [Columba livia]
TCONS_00016263	1.02	1.32	1.46	0.62	0.79	0.77	7.87	11.54	4.42	1.18	1.62	1.04	-	-
TCONS_00016289	0.66	0.52	0.41	0.05	0.87	0.37	2.1	3.42	0.69	0	0	0.3	ABHD5	EMC82869.1 1-acylglycerol-3-phosphate O-acyltransferase ABHD5, partial [Columba livia]
TCONS_00016290	0.71	0.76	0.86	0.98	0.37	0.93	2.53	4.22	3.69	7.49	10.15	8.52	ABHD5	XP_009503104.1 PREDICTED: 1-acylglycerol-3-phosphate O-acyltransferase ABHD5, partial [Phalacrocorax carbo]
TCONS_00016301	5.85	4.99	5.55	4.42	1.83	1.71	2.44	1.94	1.03	0.27	0.45	0.24	FAM198A	XP_009322477.1 PREDICTED: protein FAM198A [Pygoscelis adeliae]
TCONS_00016306	3.47	4.31	5.78	2.77	3.89	2.07	1.08	2.26	1.29	0.24	0.23	0.18	ENTPD3	XP_005510068.1 PREDICTED: ectonucleoside triphosphate diphosphohydrolase 3 [Columba livia]
TCONS_00016363	4.46	4.39	5.52	10.09	6.33	7.9	4.16	2.15	4.03	1.11	0.73	1.4	Ccr8	XP_013226123.1 PREDICTED: LOW QUALITY PROTEIN: C-C chemokine receptor type 8 [Columba livia]
TCONS_00016367	4.94	5.85	6.17	10.27	7.2	8.65	4.44	2.38	4.87	1.23	1.22	1.08	-	XP_009942068.1 PREDICTED: LOW QUALITY PROTEIN: RNA-directed DNA polymerase from mobile element jockey-like [Opisthocomus hoazin]
TCONS_00016539	10.59	5.61	7.49	5.51	4.9	11.34	14.96	7.3	7.05	23.91	32.17	24.82	TSPAN18	XP_005500306.1 PREDICTED: tetraspanin-18 [Columba livia]
TCONS_00016544	2	1.86	3.93	1.27	0.23	0.02	0	0.89	0.85	0	0	0	Prdm11	XP_010408176.2 PREDICTED: zinc finger protein 862 isoform X2 [Corvus cornix cornix]
TCONS_00016545	7.76	7.66	6.68	10.72	11.6	10.59	10.25	9.24	11.75	3.29	3.86	3.12	PRDM11	XP_010408176.2 PREDICTED: zinc finger protein 862 isoform X2 [Corvus cornix cornix]
TCONS_00016670	3.68	2.16	4.14	0.96	2.54	1.52	1.49	0.3	0.21	1.98	3.89	3.34	MGA	XP_005502264.1 PREDICTED: LOW QUALITY PROTEIN: MAX gene-associated protein [Columba livia]
TCONS_00016680	0	0	0	0	0	4.47	0	0.09	9.69	0	0	0	mapkbp1	XP_013222343.1 PREDICTED: mitogen-activated protein kinase-binding protein 1 [Columba livia]
TCONS_00016724	0	1.52	0.83	5.17	5.08	2.86	12.06	6.03	12.12	1.98	4.25	5.03	NUMB	XP_011586217.1 PREDICTED: protein numb homolog isoform X6 [Aquila chrysaetos canadensis]
TCONS_00016732	9.17	6.88	7.3	6.18	9.06	11.53	21.42	31.07	22.92	11.96	5.72	14.83	NUMB	XP_011586217.1 PREDICTED: protein numb homolog isoform X6 [Aquila chrysaetos canadensis]
TCONS_00016746	0	0.37	0	0	0	0.21	0.22	0	0.51	0	0	0	DPF3	XP_013222353.1 PREDICTED: zinc finger protein DPF3 [Columba livia]
TCONS_00016788	0	2.39	0	0.91	1.31	1.79	0	0.67	2.07	0	0	0	SLC8A3	XP_005502310.1 PREDICTED: sodium/calcium exchanger 3 isoform X6 [Columba livia]
TCONS_00016789	2.91	4.83	4.46	12.77	14.06	12.27	21.98	31.84	24.4	8.2	7.25	8.65	SLC8A3	KQK80022.1 sodium/calcium exchanger 3 isoform X3 [Amazona aestiva]
TCONS_00016969	1.56	1.81	1.67	1.1	1.01	1.28	1.29	1.29	1.51	0.29	0.16	0.26	-	-
TCONS_00017017	6.97	9.76	10.91	32.7	36	29.8	20.43	14.45	18.32	5.8	3.07	2.49	AKAP6	XP_013222361.1 PREDICTED: A-kinase anchor protein 6 [Columba livia]
TCONS_00017212	5.87	5.66	5.98	2.4	1.73	2.29	3.65	2.8	2.95	1.39	1.02	1.89	FLRT2	XP_005506217.1 PREDICTED: leucine-rich repeat transmembrane protein FLRT2 [Columba livia]
TCONS_00017214	0	0.26	0	0	0	0.64	0	0	0	1.49	3.23	0	FLRT2	XP_005506217.1 PREDICTED: leucine-rich repeat transmembrane protein FLRT2 [Columba livia]
TCONS_00017328	9	6.57	7.47	1.07	1.3	1.71	1.16	0.81	1.12	1.59	4.25	4.4	C14orf132	XP_009965073.1 PREDICTED: putative uncharacterized protein C14orf132 homolog [Tyto alba]
TCONS_00017409	5.6	3.22	4.92	2.32	0.72	0.9	2.17	1.97	2.7	0	0	0	EML1	XP_009279106.1 PREDICTED: echinoderm microtubule-associated protein-like 1 isoform X5 [Aptenodytes forsteri]
TCONS_00017485	14.12	23.03	16.46	14.52	10.58	17.81	22.84	26.55	17.76	52.23	55.92	56.21	lbh	XP_005506138.1 PREDICTED: protein LBH-like [Columba livia]
TCONS_00017532	0.53	0	0	0.09	0.06	0	0	0	0	0.09	0.06	0.12	inf2	KFP15348.1 Inverted formin-2, partial [Egretta garzetta]
TCONS_00017536	1	1.07	1.01	1.77	1.36	1.23	1.38	1.49	1.84	4.17	5.16	4.38	inf2	KFP15348.1 Inverted formin-2, partial [Egretta garzetta]
TCONS_00017705	1.2	1.74	1.02	3.52	2.68	2.97	2.55	1.88	2.03	0.51	0.22	0.37	SLC1A2	EMC80829.1 Excitatory amino acid transporter 2, partial [Columba livia]
TCONS_00017706	1.66	0.82	1.08	3.03	3.2	2.13	2.12	1.51	2.53	0.53	0.65	0.71	SLC1A2	EMC80829.1 Excitatory amino acid transporter 2, partial [Columba livia]
TCONS_00017797	0.24	0.23	0.22	0.15	0	0.11	0	0	0	0.23	0.24	0	FUT8	XP_005502441.1 PREDICTED: alpha-(1,6)-fucosyltransferase [Columba livia]
TCONS_00017954	0	0	0.5	1.88	0	0.59	1.46	0.74	0	0	0	0	Ehd4	XP_005502466.1 PREDICTED: EH domain-containing protein 4 [Columba livia]
TCONS_00018017	11.93	9.95	13.54	9.62	7.67	9.16	11.24	10.66	11.55	3.86	4.17	6.21	Rbm25	XP_005502293.1 PREDICTED: RNA-binding protein 25 isoform X1 [Columba livia]
TCONS_00018114	22.22	21.75	26.18	27.65	18.27	23.92	22.42	22.98	21.05	9.13	6.73	12.4	Srsf5	XP_010083636.1 PREDICTED: serine/arginine-rich splicing factor 5 [Pterocles gutturalis]
TCONS_00018138	1.99	2.82	2.15	0.68	2.74	0.65	0	0	0	0	0.32	1.1	EXD2	XP_005502321.1 PREDICTED: exonuclease 3'-5' domain-containing protein 2 [Columba livia]
TCONS_00018179	0	0	0	0.1	0	0	0	0	0	0.77	0.99	0.27	GPHN	XP_014797446.1 PREDICTED: gephyrin isoform X10 [Calidris pugnax]
TCONS_00018199	0.27	0	0	0.81	2.87	0.55	2.29	0.14	3.81	0	0	0	RYR3	XP_005502503.1 PREDICTED: LOW QUALITY PROTEIN: ryanodine receptor 3 [Columba livia]
TCONS_00018410	0	0	0	0	0	0	0.01	0	0	1.82	0	2	HECTD1	XP_013222399.1 PREDICTED: E3 ubiquitin-protein ligase HECTD1 isoform X4 [Columba livia]
TCONS_00018521	5.43	5.44	5.45	4.28	3.64	4.36	2.59	3.17	2.94	6.99	6.75	7.21	ENTPD5	XP_009503969.1 PREDICTED: ectonucleoside triphosphate diphosphohydrolase 5 [Phalacrocorax carbo]
TCONS_00018697	0.6	0.47	0.91	3.76	3.92	3.5	5.97	6.05	4.15	2.87	1.05	2.4	Ptpn21	XP_011571239.1 PREDICTED: tyrosine-protein phosphatase non-receptor type 21 isoform X1 [Aquila chrysaetos canadensis]
TCONS_00018727	11.91	10.39	10.91	14.51	13.61	15.16	14.72	26.94	16.63	8.66	8.62	5.01	FOXN3	XP_015720786.1 PREDICTED: forkhead box protein N3 isoform X3 [Coturnix japonica]
TCONS_00018770	1.61	1.98	1.43	1.06	2.64	2.12	2.05	3.01	1.8	4.92	8.98	8.5	CCDC88C	XP_013223662.1 PREDICTED: protein Daple isoform X2 [Columba livia]
TCONS_00018807	3.48	5.28	4.96	11.15	12.38	9.62	5.58	7.78	7.65	3.26	2.8	2.68	ITPK1	EMC87962.1 Inositol-tetrakisphosphate 1-kinase, partial [Columba livia]
TCONS_00018819	0.72	0	0.5	0.51	1.6	1.2	5.15	4.23	2.44	14.83	6.93	9.85	Asb2	XP_005506184.1 PREDICTED: ankyrin repeat and SOCS box protein 2 isoform X1 [Columba livia]
TCONS_00018838	0.27	1.01	0.8	11.78	9.83	18.01	0.64	0.14	5.74	0	0	0	-	XP_011571340.1 PREDICTED: alpha-1-antitrypsin-like [Aquila chrysaetos canadensis]
TCONS_00018851	3.93	4.76	4.21	4.68	5.06	5.05	6.02	5.54	6.02	1.86	1.88	3.69	CLMN	XP_005506173.1 PREDICTED: calmin [Columba livia]
TCONS_00018857	4.65	4.79	5.38	11.94	13.49	15.55	22.65	20.66	23.81	6.67	8.63	10.28	Syne3	XP_005506172.1 PREDICTED: LOW QUALITY PROTEIN: nesprin-3 [Columba livia]
TCONS_00018911	7.65	5.23	6.22	5.69	5.72	6.78	8.83	7.68	11.38	4.27	2.8	4.39	Slc25a29	EMC87926.1 Mitochondrial carnitine/acylcarnitine carrier protein CACL, partial [Columba livia]
TCONS_00018958	0.17	0.19	0.21	0.37	0.44	0.3	0.77	0.83	1.24	0.24	0.16	0.17	-	KFR05351.1 Dysferlin, partial [Nipponia nippon]
TCONS_00019066	55.14	48.63	58.04	77.21	95.21	86.29	151.15	210.39	200.84	91.23	30.85	35.51	AHNAK2	XP_009964612.1 PREDICTED: protein AHNAK2-like [Tyto alba]
TCONS_00019076	0.18	0.34	0	0	0.17	0	0	0	0	0	0.54	0.15	CDCA4	XP_016154262.1 PREDICTED: cell division cycle-associated protein 4 isoform X1 [Ficedula albicollis]
TCONS_00019086	19.01	15.07	17.33	27.59	30.23	33.85	28.37	33.79	37.63	16.57	13.09	12.59	Jag2	EMC86352.1 Protein jagged-2, partial [Columba livia]
TCONS_00019120	3.92	3.99	4.82	6.64	3.88	4.49	2.86	1.39	1.96	0.24	0.54	0.23	AKAP5	XP_005506465.1 PREDICTED: A-kinase anchor protein 5 [Columba livia]
TCONS_00019138	0.67	0.17	0	0	0.64	0.21	0.17	0	0.82	0	0	0	Sertad4	EMC86336.1 UPF0730 protein, partial [Columba livia]
TCONS_00019139	1.25	0.26	0.8	0.87	3.18	1.22	0.75	0.99	0.45	0.04	0.04	0.05	Sertad4	EMC86336.1 UPF0730 protein, partial [Columba livia]
TCONS_00019293	0.81	0.46	0.77	0.56	0.79	0.67	1.27	3.16	1.85	0.47	0.23	0.34	-	EMC81981.1 Laminin subunit beta-3, partial [Columba livia]
TCONS_00019297	7.48	5.38	2.05	4.99	4.47	5.78	10.48	15.66	7.1	3.7	3.51	2.78	Znf638	XP_005513717.1 PREDICTED: zinc finger protein 638-like [Columba livia]
TCONS_00019302	2.44	1.94	3.29	4.5	3.2	2.92	6.89	9.96	6.71	14.83	20.87	17.32	DYSF	XP_013226330.1 PREDICTED: dysferlin [Columba livia]
TCONS_00019336	0	0.45	0.69	1.52	0.77	2.1	1.63	0.57	1.05	3.35	2.66	5.59	SLC4A11	XP_013223780.1 PREDICTED: sodium bicarbonate transporter-like protein 11 isoform X2 [Columba livia]
TCONS_00019340	0	0	0.34	0	0	0	1.3	8.72	10.13	0	0	0	SLC4A11	XP_013223779.1 PREDICTED: sodium bicarbonate transporter-like protein 11 isoform X1 [Columba livia]
TCONS_00019517	2.77	3.58	3.75	7.43	9.54	9.73	33.86	37.95	21.36	140.23	108.77	101.47	IMMT	XP_013224983.1 PREDICTED: MICOS complex subunit MIC60 [Columba livia]
TCONS_00019525	5.26	5.69	5.81	8.37	13.74	8.24	6.5	12.26	11.33	4.94	2.83	2.5	FGFRL1	XP_005510002.1 PREDICTED: fibroblast growth factor receptor-like 1 [Columba livia]
TCONS_00019565	0.95	0.94	0.73	1.26	0.95	1.24	1.15	1.61	1.64	0.45	0.55	0.66	-	KFV49147.1 hypothetical protein N341_06713, partial [Tyto alba]
TCONS_00019610	84.38	70.4	58.44	60.31	38.32	49.95	33.4	22.56	28.99	7.32	19.81	11.61	Add1	XP_005498509.1 PREDICTED: alpha-adducin isoform X2 [Columba livia]
TCONS_00019659	0.06	0.11	0.12	0.41	0.78	0.65	2.38	3.57	2.43	0.89	0.44	0.8	Ablim2	EMC81437.1 Actin-binding LIM protein 2 [Columba livia]
TCONS_00019672	0.18	0	0.61	2.7	3.85	3.84	18.48	31.33	27.76	12.36	10.87	12.47	ABLIM2	XP_009888827.1 PREDICTED: actin-binding LIM protein 2 [Charadrius vociferus]
TCONS_00019681	4.6	4.39	4.74	5.05	3.67	4.84	3.1	1.83	2.2	0.55	0.53	0.81	AFAP1	XP_009283636.1 PREDICTED: actin filament-associated protein 1 isoform X1 [Aptenodytes forsteri]
TCONS_00019803	0	0	0.48	0.36	0.31	0.45	0	0	0	1.1	0.83	0.14	Cd38	XP_005501373.1 PREDICTED: ADP-ribosyl cyclase/cyclic ADP-ribose hydrolase 1, partial [Columba livia]
TCONS_00019864	6.45	5.5	5.93	5.03	3.7	5.26	5.57	4.53	4.44	1.97	1.88	3	rbpj	XP_010708621.1 PREDICTED: recombining binding protein suppressor of hairless isoform X3 [Meleagris gallopavo]
TCONS_00019877	0	0	0	0.15	0	0	0	0	0	0.86	1.51	0.98	Stim2	XP_009671634.1 PREDICTED: stromal interaction molecule 2 isoform X2 [Struthio camelus australis]
TCONS_00020012	3.28	2.62	3.04	2.88	2.44	2.99	3.47	3.97	3.38	0.95	1.11	1.95	N4BP2	XP_005501306.1 PREDICTED: NEDD4-binding protein 2 [Columba livia]
TCONS_00020025	3.4	3.94	4.31	6.5	10.68	7.44	47.76	70.49	39.74	33.63	14.75	16.21	LIMCH1	XP_011580975.1 PREDICTED: LIM and calponin homology domains-containing protein 1 isoform X1 [Aquila chrysaetos canadensis]
TCONS_00020026	1.37	2.7	1.36	1.25	3.2	1.97	2.54	1.56	7.83	0	0.09	0.17	LIMCH1	XP_013222069.1 PREDICTED: LIM and calponin homology domains-containing protein 1 isoform X3 [Columba livia]
TCONS_00020027	1.53	2.83	3.31	1.32	4.39	2.6	1.2	3.13	3.25	0.09	0.15	0	LIMCH1	XP_014813302.1 PREDICTED: LIM and calponin homology domains-containing protein 1 isoform X2 [Calidris pugnax]
TCONS_00020148	5.48	6.03	5.83	7.25	7.5	6.96	8.81	11.85	8.76	4.08	2.16	3.87	ZDHHC2	XP_013227743.1 PREDICTED: palmitoyltransferase ZDHHC2 [Columba livia]
TCONS_00020197	0.11	0.27	0.26	0.31	0.16	0.11	0.03	0.1	0.16	1.36	0.47	0.68	-	XP_005500284.1 PREDICTED: melatonin receptor type 1A [Columba livia]
TCONS_00020198	1.59	1.78	2.03	2.16	2.8	2.59	1.82	4.21	4.29	0.51	0.91	1.13	-	XP_005500284.1 PREDICTED: melatonin receptor type 1A [Columba livia]
TCONS_00020299	10.75	12.62	14.94	5.77	6.42	9.29	5.59	3.65	6.07	0.52	0.98	0.94	DCTD	XP_010307940.1 PREDICTED: deoxycytidylate deaminase [Balearica regulorum gibbericeps]
TCONS_00020328	2.13	3.17	2.8	4.44	2.88	1.85	1.86	1.28	4.46	0.14	0.02	0.11	Gpm6a	EMC79621.1 Neuronal membrane glycoprotein M6-a, partial [Columba livia]
TCONS_00020460	1.12	1.67	1.43	2.34	2.36	2.96	3.36	2.02	3.79	4.96	8.04	9.51	ADRA1D	XP_005506477.1 PREDICTED: alpha-1D adrenergic receptor [Columba livia]
TCONS_00020529	0.05	0.13	0.1	0.25	0.16	0.08	0.53	0.87	0.49	0.01	0.06	0.03	-	KFW10561.1 hypothetical protein N327_12162, partial [Fulmarus glacialis]
TCONS_00020534	0	1.43	0	0	1.54	0	0	0	0	5.66	3.88	0	Spon2	XP_013224995.1 PREDICTED: spondin-2 isoform X1 [Columba livia]
TCONS_00020682	0	0.03	0	0	0	0	0	0	0	1.01	0.08	0.43	-	EOB08025.1 GTP-binding protein 5, partial [Anas platyrhynchos]
TCONS_00020722	20.58	16.98	20.09	16.34	17.72	16.79	12.65	17.8	14.68	4.3	4.77	5.71	SORCS2	XP_005498531.1 PREDICTED: VPS10 domain-containing receptor SorCS2 [Columba livia]
TCONS_00021403	8.1	7.64	9.16	13.2	19.19	13.8	167.39	277.63	138.83	480.09	398.94	409.04	Slc25a4	XP_013227346.1 PREDICTED: ADP/ATP translocase 1, partial [Columba livia]
TCONS_00021437	0.34	0.33	0.38	0.17	0.18	0.13	0.53	0.48	0.38	1.1	1.3	1.81	-	EOA93638.1 hypothetical protein Anapl_09745 [Anas platyrhynchos]
TCONS_00021442	0	0	0	0	0.87	0.76	0	0	0	0.33	0.47	0.81	ING2	XP_012428935.1 PREDICTED: inhibitor of growth protein 2 [Taeniopygia guttata]
TCONS_00021470	2.41	2.46	3.03	1.15	1.29	0.96	5.6	4.71	3.51	0.63	0.98	1.78	-	-
TCONS_00021593	2.02	2.02	2.3	1.81	1.5	1.99	1.61	1.48	1.47	0.46	0.49	0.56	GALNT7	XP_014374762.1 PREDICTED: N-acetylgalactosaminyltransferase 7 [Alligator sinensis]
TCONS_00021696	29.39	21.14	13.18	10.92	13.07	16.1	3.81	6.18	5.67	9.05	11.91	12.44	CHD4	XP_013223738.1 PREDICTED: chromodomain-helicase-DNA-binding protein 4 isoform X1 [Columba livia]
TCONS_00021770	20.42	18.94	26.77	15.7	21.8	19.28	27.49	27.94	26.47	14.7	10.04	12.42	Tnfrsf1a	EMC84580.1 Tumor necrosis factor receptor superfamily member 1A, partial [Columba livia]
TCONS_00021808	4.15	3.59	4.03	4.27	3.82	4.03	3.91	3.64	3.74	1.64	1.74	1.99	-	EMC89440.1 Putative uncharacterized transposon-derived protein ZK1236.4, partial [Columba livia]
TCONS_00021818	0	3.89	0.79	14.39	24.83	22.42	11.44	12.31	18.48	0.36	0.41	1.32	DCAF6	XP_013222462.1 PREDICTED: DDB1- and CUL4-associated factor 6 [Columba livia]
TCONS_00021820	33.32	39.38	26.64	58.16	48.38	40.92	65.74	73.18	94.28	14.67	14.16	20.37	DCAF6	EMC84562.1 Nuclear receptor interaction protein, partial [Columba livia]
TCONS_00022048	0.86	2.99	1.35	3.29	8.52	3.63	1.43	0.79	2.78	9.08	15.6	3.87	RGN	XP_005502619.1 PREDICTED: regucalcin [Columba livia]
TCONS_00022064	0.34	0.25	0.32	0.44	0.74	0.68	0.37	0.52	0.52	2.31	2.5	4.03	-	XP_005502610.1 PREDICTED: granulocyte-macrophage colony-stimulating factor receptor subunit alpha [Columba livia]
TCONS_00022084	6.46	8.01	4.16	13.73	5.36	11.38	44.54	8.79	43.95	1.6	7.53	11.19	CD99	XP_013222456.1 PREDICTED: CD99 antigen [Columba livia]
TCONS_00022132	6.8	3.81	5.97	3.89	0.59	3.76	3.89	8.57	5.14	1.52	1.41	1.02	TBL1X	XP_018769065.1 PREDICTED: F-box-like/WD repeat-containing protein TBL1X isoform X1 [Serinus canaria]
TCONS_00022315	4.87	1.75	4.41	2.31	0	0	3.32	0.59	0	0	0	0	REPS2	XP_013224979.1 PREDICTED: ralBP1-associated Eps domain-containing protein 2 [Columba livia]
TCONS_00022316	2.09	0	0	0.85	0.68	0	0.63	1.25	0	0	0	0	REPS2	XP_013224979.1 PREDICTED: ralBP1-associated Eps domain-containing protein 2 [Columba livia]
TCONS_00022362	0	0	0	0	0	0	0.27	0	0	0	0	0	-	KFR00597.1 hypothetical protein Y956_07182, partial [Nipponia nippon]
TCONS_00022382	0.16	0.2	0.18	0.32	0.52	0.22	5	8.76	11.24	0.06	0.04	0	-	-
TCONS_00022412	2.48	4.53	2.74	0	1.94	1.14	2.83	15.76	8.64	1.09	0.5	0.18	Phex	EMC89223.1 Metalloendopeptidase like protein PEX, partial [Columba livia]
TCONS_00022413	1.73	0	0.8	2.94	0.16	0.47	3.41	13.13	3.58	0	0	0.3	Phex	EMC89223.1 Metalloendopeptidase like protein PEX, partial [Columba livia]
TCONS_00022569	0	0	0	0	0	0	0	0	1.11	0	0	0	Atn1	XP_013223724.1 PREDICTED: LOW QUALITY PROTEIN: atrophin-1 [Columba livia]
TCONS_00022574	167.02	188.67	183.12	169.52	221.11	183.4	307.6	323.27	285.97	1471.31	1863.98	1405.01	TPI1	EMC86243.1 Triosephosphate isomerase [Columba livia]
TCONS_00022606	1.72	1.74	1.44	0.99	1.75	1.66	5.82	5.4	4.57	19.46	15.1	18.96	TAPBPL	XP_005506378.1 PREDICTED: tapasin-related protein [Columba livia]
TCONS_00022657	2.31	2.88	1.64	7.35	9.61	12.53	16.93	31.95	48.37	8.47	6.35	4.33	-	XP_005506309.1 PREDICTED: protein FAM46C [Columba livia]
TCONS_00022784	0.49	1.14	0.43	0	1.47	1.32	0	0.49	3.13	0	0	0	PHLDB2	XP_005502649.1 PREDICTED: pleckstrin homology-like domain family B member 2 [Columba livia]
TCONS_00022785	0	4.39	4.7	10.65	4.85	0.02	0.04	0	4.52	0	0	0	PHLDB2	XP_005502649.1 PREDICTED: pleckstrin homology-like domain family B member 2 [Columba livia]
TCONS_00022808	0.94	1.34	0.47	0.05	0.82	1.96	1.5	1.63	3.09	0.26	0.14	0.01	PVR	XP_009699047.1 PREDICTED: nectin-3 [Cariama cristata]
TCONS_00022809	2.33	1.57	1.62	1.64	1.99	2.85	2.95	3.94	2.74	0.59	0.54	0.53	PVR	XP_009699047.1 PREDICTED: nectin-3 [Cariama cristata]
TCONS_00022810	4.52	3.42	4.7	4.67	4.03	4.08	6.17	9.95	4.8	0.91	0.95	1.36	-	KFW95278.1 Poliovirus receptor-related protein 3, partial [Phalacrocorax carbo]
TCONS_00022812	10.99	11.37	9.95	14.43	15.49	16.03	16.37	17.32	32.08	8.01	5.99	8.42	PVR	XP_009699047.1 PREDICTED: nectin-3 [Cariama cristata]
TCONS_00022912	0.21	0.35	0	0.53	0.52	0.29	0	0	0	0.33	0	0.67	ARSD	XP_005502599.1 PREDICTED: arylsulfatase D [Columba livia]
TCONS_00023015	0.78	0.55	0.68	0.24	0.53	0.54	1.13	1.53	1.43	0.47	0.36	0.52	-	-
TCONS_00023017	0.95	0.69	0.88	0.72	0.77	0.7	1.4	1.87	1.91	0.63	0.48	0.68	-	BAA88337.1 ORF2 [Acanthochelys spixii]
TCONS_00023049	4.31	4.4	5.94	5.35	3.62	4.98	2.21	2.87	2.59	1.46	1.37	0.91	-	KFM09011.1 hypothetical protein AS27_14818, partial [Aptenodytes forsteri]
TCONS_00023072	0.28	0.15	0.16	0.13	0.48	0.35	9.11	5.58	5.54	2.03	1.51	2.91	ASB11	XP_009323739.1 PREDICTED: ankyrin repeat and SOCS box protein 11 isoform X2 [Pygoscelis adeliae]
TCONS_00023113	11.92	9.39	12.42	13.83	13.24	8.14	35.98	44.04	37.87	3.98	2.88	2.22	PHKA2	EMC79503.1 Phosphorylase b kinase regulatory subunit alpha, liver isoform, partial [Columba livia]
TCONS_00023122	0.45	0.63	2.09	3.96	3.65	3.94	5.21	13.45	4.74	2.79	2.96	1.73	MAP3K15	XP_005512811.1 PREDICTED: mitogen-activated protein kinase kinase kinase 15 [Columba livia]
TCONS_00023123	0.6	0.69	0.81	1.88	2.09	1.07	2.7	7.09	5.95	1.23	0.93	1.1	MAP3K15	EMC79505.1 Mitogen-activated protein kinase kinase kinase 15, partial [Columba livia]
TCONS_00023217	3.73	1.93	2.82	2.56	1.63	2.86	3.37	3.98	2.79	0.81	0.71	0.59	-	-
TCONS_00023288	0	1.07	0	3.03	6.23	6.94	12.7	1.37	8.81	1.31	0.51	0	ACOT9	EMC89221.1 Acyl-coenzyme A thioesterase 9, mitochondrial, partial [Columba livia]
TCONS_00023302	0.64	0	0.42	0	0.3	1.38	0.22	6.15	2.13	0	0.02	0	KLHL15	XP_005503776.1 PREDICTED: kelch-like protein 15 [Columba livia]
TCONS_00023366	4.24	3.95	3.75	14.05	19.46	15.26	20.85	19.21	21.57	6.82	6.47	6.31	SSPN	EMC85662.1 Sarcospan, partial [Columba livia]
TCONS_00023396	1.48	1.38	0	0	0.57	0.37	0	0	0	0.39	0.23	0.33	PPFIBP1	XP_013223971.1 PREDICTED: liprin-beta-1 [Columba livia]
TCONS_00023415	1.43	2.04	2.11	1.56	1.71	1.82	1.97	1.23	1.91	0.3	0.34	0.22	MPPED1	XP_010408568.1 PREDICTED: metallophosphoesterase domain-containing protein 1 isoform X2 [Corvus cornix cornix]
TCONS_00023417	17.08	17.11	17.5	12.73	16.42	17.37	11.5	8.61	15.14	3.95	1.84	3.76	Mpped1	XP_019371289.1 PREDICTED: metallophosphoesterase domain-containing protein 1 isoform X2 [Gavialis gangeticus]
TCONS_00023418	1.59	1.31	0.99	1.46	1.9	1.94	0.41	1.11	1.91	0.06	0.08	0	Mpped1	XP_006031586.1 PREDICTED: metallophosphoesterase domain-containing protein 1 isoform X2 [Alligator sinensis]
TCONS_00023422	8.77	5.73	4.59	3.55	2.8	3.91	6.84	9.7	6.7	52.32	41.71	29.38	PNPLA2	EMC85695.1 Patatin-like phospholipase domain-containing protein 2 [Columba livia]
TCONS_00023705	5.03	3.04	6.78	14.03	10.35	12.48	1.84	3.02	3.46	0	0.02	0.03	DYRK4	XP_005503093.1 PREDICTED: dual specificity tyrosine-phosphorylation-regulated kinase 4 [Columba livia]
TCONS_00023707	2.86	5.48	4.04	9.1	12.79	12.72	5.31	1.94	2.71	0.02	0.02	0	DYRK4	XP_005503093.1 PREDICTED: dual specificity tyrosine-phosphorylation-regulated kinase 4 [Columba livia]
TCONS_00023782	1.42	1.59	1.56	1.51	1.41	1.58	1.31	2.58	1.57	0.21	0.3	0.29	-	KGL79139.1 hypothetical protein N309_07972, partial [Tinamus guttatus]
TCONS_00023888	2.41	2.19	2.52	2.4	2.45	2.24	1.45	1.97	2.22	0.58	0.61	0.77	CECR2	EMC90436.1 Putative uncharacterized transposon-derived protein ZK1236.4 [Columba livia]
TCONS_00023890	4.67	4.41	5.34	4.19	4.05	3.94	2.7	3.4	3.82	0.89	1.07	1.44	CECR2	XP_013227413.1 PREDICTED: LOW QUALITY PROTEIN: cat eye syndrome critical region protein 2 [Columba livia]
TCONS_00023915	0	1.4	1.35	0.82	0	0	0.11	0.18	0	1.99	7.1	1.47	USP18	XP_005500407.1 PREDICTED: ubl carboxyl-terminal hydrolase 18 [Columba livia]
TCONS_00023916	1.34	1.76	1.61	2.59	1.67	3.82	0.3	0.53	0.87	4.56	11.52	5.66	USP18	XP_005500407.1 PREDICTED: ubl carboxyl-terminal hydrolase 18 [Columba livia]
TCONS_00023919	0	0.03	0.04	0.1	0.04	0.07	0	0	0.02	0.4	0.75	0.32	Akr1e2	XP_013227397.1 PREDICTED: LOW QUALITY PROTEIN: aldose reductase-related protein 1-like [Columba livia]
TCONS_00023925	2.08	2.54	2.25	1.47	1.05	1.44	7.27	9.18	7.8	18.32	20.5	21.07	NT5DC3	EMC80263.1 5'-nucleotidase domain-containing protein 3, partial [Columba livia]
TCONS_00023955	4.88	4.39	5.24	3.99	3.51	4.63	3.3	3.34	2.35	1.48	1.32	0.99	-	XP_009957471.1 PREDICTED: LOW QUALITY PROTEIN: uncharacterized protein LOC104352754 [Leptosomus discolor]
TCONS_00023976	0.66	0.77	0.68	0.68	1.45	1.13	4.18	3.63	3.1	0.9	0.81	1.09	psuG	XP_005500320.1 PREDICTED: LOW QUALITY PROTEIN: pseudouridine-metabolizing bifunctional protein C1861.05-like [Columba livia]
TCONS_00024021	149.26	179.29	148.7	117.46	107.35	110.92	83.2	91.6	82.24	1.66	0.61	1.2	PTN	XP_005508815.1 PREDICTED: pleiotrophin [Columba livia]
TCONS_00024023	5.32	6.42	6.67	3.53	3.32	3.5	1.09	2.52	1.58	0.28	0.17	0.22	PTN	XP_005508815.1 PREDICTED: pleiotrophin [Columba livia]
TCONS_00024024	0.12	0.14	0.17	0.68	0.1	0.09	0.01	0.3	0.11	0	0	0.01	PTN	XP_005508815.1 PREDICTED: pleiotrophin [Columba livia]
TCONS_00024025	7.62	9.86	11.85	1.41	5.01	5.32	5.66	1.33	3.19	0.23	0.08	0.17	PTN	XP_005508815.1 PREDICTED: pleiotrophin [Columba livia]
TCONS_00024027	4.16	6.06	6.26	1.49	3.19	3.95	2.58	0.94	2.11	0.03	0.18	0.07	PTN	XP_005508815.1 PREDICTED: pleiotrophin [Columba livia]
TCONS_00024103	2.16	2.64	2.78	3.75	2.75	5.48	6.72	14.01	10.94	4.16	2.17	4.47	TCP11L2	XP_013224155.1 PREDICTED: T-complex protein 11-like protein 2 [Columba livia]
TCONS_00024130	3.38	5.6	5.91	20.28	29.06	25.51	6.73	7.08	6.43	1.35	0.45	1.44	BTBD11	XP_015719256.1 PREDICTED: ankyrin repeat and BTB/POZ domain-containing protein BTBD11 isoform X1 [Coturnix japonica]
TCONS_00024131	10.56	8.98	9.12	20.55	24.45	21.19	7.28	9.29	11.09	0.84	1.42	1.98	Btbd11	EMC84948.1 Ankyrin repeat and BTB/POZ domain-containing protein BTBD11, partial [Columba livia]
TCONS_00024140	34.78	25.25	28.81	15.8	16.78	16.82	62.09	74.33	79.32	24.19	29.23	33.96	TIMP3	XP_005507652.1 PREDICTED: metalloproteinase inhibitor 3 [Columba livia]
TCONS_00024181	7.16	9.81	8.19	2.82	9.3	11.43	6.02	16.31	2.62	1.86	0.23	0.91	pol	XP_005505480.1 PREDICTED: C-type lectin domain family 2 member B [Columba livia]
TCONS_00024275	2.46	0.39	1.23	0.32	0	0	0	2.82	1.18	0	0	0	-	XP_013224601.1 PREDICTED: LOW QUALITY PROTEIN: uncharacterized protein KIAA1644 homolog [Columba livia]
TCONS_00024276	0	1.74	0.69	0.87	0.8	1.05	1.21	0.45	1.81	0.02	0.01	0.07	-	XP_013224601.1 PREDICTED: LOW QUALITY PROTEIN: uncharacterized protein KIAA1644 homolog [Columba livia]
TCONS_00024280	0.84	0.34	0.94	0.55	1.28	1.1	2.42	3.03	4.39	0	0.02	0	-	XP_013224601.1 PREDICTED: LOW QUALITY PROTEIN: uncharacterized protein KIAA1644 homolog [Columba livia]
TCONS_00024660	49.44	50.53	44.72	258.12	350.2	208.19	392.55	390.26	484.93	1.61	0.87	2.59	MYBPC1	XP_010183252.1 PREDICTED: myosin-binding protein C, slow-type [Mesitornis unicolor]
TCONS_00024717	0.13	0.47	0.51	1.89	1.73	1.02	0.63	0.38	0	3.86	3.17	4.13	Parp12	XP_005500389.1 PREDICTED: poly [ADP-ribose] polymerase 12 [Columba livia]
TCONS_00024719	1.34	0.23	1.03	0.51	1.02	1.35	2.86	2.23	1.04	0	0	0	Slc7a11	XP_013227429.1 PREDICTED: cystine/glutamate transporter isoform X1 [Columba livia]
TCONS_00024720	0	0	0	0	0.24	0	0.24	1.25	0.29	0	0	0	Slc7a11	XP_013227429.1 PREDICTED: cystine/glutamate transporter isoform X1 [Columba livia]
TCONS_00024759	2.35	2.51	2.57	1.53	0.84	0.78	0.37	1.2	0.93	0.02	0	0.02	CHRM2	NP_001274701.1 muscarinic acetylcholine receptor M2 [Columba livia]
TCONS_00024801	5.9	7.22	6.46	3.98	4.16	4.81	6.08	10.7	18.21	6.24	2.29	4.38	NUAK1	XP_005507662.2 PREDICTED: NUAK family SNF1-like kinase 1 [Columba livia]
TCONS_00024884	0	0	0	2.46	2.53	0	0.33	4.18	0.35	53.86	28.1	37.37	APOLD1	XP_013223411.1 PREDICTED: apolipoprotein L domain-containing protein 1 [Columba livia]
TCONS_00024885	1.65	1.64	1.67	0	0	3.05	4.68	0	7.45	0	0	0	APOLD1	XP_013223411.1 PREDICTED: apolipoprotein L domain-containing protein 1 [Columba livia]
TCONS_00024950	3.09	2.74	3.02	2.09	1.76	1.93	1.45	1.58	1.8	0.63	0.8	0.76	TCF20	XP_005507880.1 PREDICTED: transcription factor 20 isoform X2 [Columba livia]
TCONS_00025113	18.38	20.66	25.38	29.8	18.55	19.71	30.72	31.71	22.51	51.02	75.82	72.04	MYH9	XP_005511322.1 PREDICTED: myosin-9 [Columba livia]
TCONS_00025135	24.5	23.42	23.06	17.17	15.5	16.06	8.05	14.26	10.48	2.27	4.16	3.2	Rbfox2	XP_009880173.1 PREDICTED: RNA binding protein fox-1 homolog 2 isoform X2 [Charadrius vociferus]
TCONS_00025158	3.09	2.47	3.35	1.08	0.94	1.16	0.73	1.19	0.74	0.18	0.08	0.28	-	EMC86298.1 Putative uncharacterized transposon-derived protein ZK1236.4, partial [Columba livia]
TCONS_00025159	2.43	1.89	2.4	0.76	0.74	0.86	0.56	0.85	0.58	0.16	0.07	0.19	-	EMC84794.1 Putative uncharacterized transposon-derived protein ZK1236.4, partial [Columba livia]
TCONS_00025281	10.51	8.22	8.77	5.01	4.33	4.95	3.98	3.26	3.58	1.06	1.02	1.51	LRIG3	EMC82220.1 Leucine-rich repeats and immunoglobulin-like domains protein 3, partial [Columba livia]
TCONS_00025415	0.79	1.14	1.35	1.03	1.02	1.04	1.02	0.97	0.56	0.22	0.14	0.32	FOXP2	KFW67120.1 Forkhead box protein P2, partial [Pygoscelis adeliae]
TCONS_00025416	1.38	0.94	0.19	0.95	1.34	0.94	1.03	1.93	0.76	0.21	0.33	0.3	FOXP2	KFW67120.1 Forkhead box protein P2, partial [Pygoscelis adeliae]
TCONS_00025467	0	0	0	0	0	0	0	0	0	1.04	5.59	1.08	CAV2	KFP69606.1 Caveolin-2, partial [Acanthisitta chloris]
TCONS_00025486	0.45	0.56	0.44	0.74	0.55	1.13	4.13	1.33	0.74	6.88	6.39	8.16	CFTR	EMC77862.1 Cystic fibrosis transmembrane conductance regulator, partial [Columba livia]
TCONS_00025494	2.62	2.42	3.48	7.71	7.3	7.94	13.96	10.8	17.38	1.8	2.61	1.9	KCND2	XP_013158741.1 PREDICTED: LOW QUALITY PROTEIN: potassium voltage-gated channel subfamily D member 2 [Falco peregrinus]
TCONS_00025609	0.84	0.28	0.75	0.76	0.23	0.45	1.28	1.84	1.49	0.25	0.23	0.29	PTPRZ1	XP_005507787.1 PREDICTED: receptor-type tyrosine-protein phosphatase zeta [Columba livia]
TCONS_00025677	0.12	0	0.88	1.49	0.37	1.09	0.14	0.36	0.96	0	0.02	0.05	Grin2b	XP_009554888.1 PREDICTED: glutamate receptor ionotropic, NMDA 2B [Cuculus canorus]
TCONS_00025680	0.13	0.16	0.59	0.6	0.37	0.37	0	0.09	0.21	0	0	0	Grin2b	XP_009554888.1 PREDICTED: glutamate receptor ionotropic, NMDA 2B [Cuculus canorus]
TCONS_00025794	3.42	4.1	3.46	2.37	1.25	2.37	1.36	1.95	0.66	15.18	6.18	9.56	MGAT3	XP_005510136.1 PREDICTED: beta-1,4-mannosyl-glycoprotein 4-beta-N-acetylglucosaminyltransferase [Columba livia]
TCONS_00025878	1.07	1.07	1.08	2.56	2.84	2.25	2.08	3.33	4.14	0.09	0.13	0.26	DYRK2	XP_005447607.1 PREDICTED: LOW QUALITY PROTEIN: dual specificity tyrosine-phosphorylation-regulated kinase 2 [Falco cherrug]
TCONS_00025881	2.07	1.93	2.09	2.91	3.59	3	5.1	5.16	4.11	1.74	1.76	1.4	DYRK2	XP_005447607.1 PREDICTED: LOW QUALITY PROTEIN: dual specificity tyrosine-phosphorylation-regulated kinase 2 [Falco cherrug]
TCONS_00025896	77.88	96.39	94.22	25.18	11.36	21.02	2.77	2.83	2.38	0.36	0	0.15	-	XP_009706521.1 PREDICTED: uncharacterized protein LOC104167840, partial [Cariama cristata]
TCONS_00025951	2.92	3.19	3.25	4.25	4.43	4.5	11.99	13.78	14.73	6.14	6.55	5.98	SLC16A1	EMC87191.1 Monocarboxylate transporter 2, partial [Columba livia]
TCONS_00025953	1.81	1.4	1.63	1.69	2.45	1.92	7.42	6.51	5.67	2.02	1.71	2.37	SLC16A7	EMC87191.1 Monocarboxylate transporter 2, partial [Columba livia]
TCONS_00026017	0	0.3	0	0	0	0	0.39	0	0	3.45	0.51	6.39	CNTN1	XP_011580466.1 PREDICTED: LOW QUALITY PROTEIN: contactin-1 [Aquila chrysaetos canadensis]
TCONS_00026041	1	0.54	0.68	0.31	0.53	0.18	0.62	1.53	1.13	0	0.15	0.07	-	XP_005508841.1 PREDICTED: neuronal cell adhesion molecule isoform X7 [Columba livia]
TCONS_00026137	5	3.67	4.34	3.34	3.61	4.21	9.57	11.92	7.94	2.67	1.93	2.77	-	XP_010298063.1 PREDICTED: probable methyltransferase BTM2 homolog, partial [Balearica regulorum gibbericeps]
TCONS_00026153	1.38	1.5	2.18	6.08	7.76	6.95	10.04	12.05	9.26	22.65	23.02	23.55	PPP1R3A	XP_005503010.1 PREDICTED: protein phosphatase 1 regulatory subunit 3A [Columba livia]
TCONS_00026196	5.31	4.76	4.64	4.61	5.86	5.35	14.25	14.12	17.53	1.48	1.51	2.37	ANKRD26	XP_013227610.1 PREDICTED: ankyrin repeat domain-containing protein 26 [Columba livia]
TCONS_00026312	4.08	4	3.99	5.53	5.6	6.11	3.33	2.33	2.45	7.51	4.61	8.22	MYO10	XP_009932442.1 PREDICTED: unconventional myosin-X-like [Opisthocomus hoazin]
TCONS_00026337	4.93	4.95	5.03	3.72	4.78	5.24	6.63	16.01	11.01	1.35	1.64	0.78	B3GALT1	XP_005498693.1 PREDICTED: beta-1,3-galactosyltransferase 1 [Columba livia]
TCONS_00026395	0	0	0	0	0	0.04	0	0	0.08	0.89	2.78	1.63	Rdh7	EMC84271.1 Retinol dehydrogenase 3, partial [Columba livia]
TCONS_00026562	0.64	0.48	2.55	0	1.92	1.76	0	2.32	2.14	0	0	0	RBM45	XP_013222952.1 PREDICTED: RNA-binding protein 45 [Columba livia]
TCONS_00026652	12.85	13.2	12.03	11.51	11.56	11.66	22.7	30.57	22.56	8.74	9.13	9.91	GULP1	XP_009333257.1 PREDICTED: PTB domain-containing engulfment adapter protein 1 isoform X2 [Pygoscelis adeliae]
TCONS_00026879	0	0	0	0.02	0.24	0	2.47	1.44	3.57	0.06	0	0.04	Asb18	XP_005501735.1 PREDICTED: ankyrin repeat and SOCS box protein 18 isoform X2 [Columba livia]
TCONS_00026921	6.83	6.82	7.16	4.34	3.6	4.22	2.75	2.04	2.46	7.98	6.54	5.13	ASB1	XP_009863739.1 PREDICTED: LOW QUALITY PROTEIN: ankyrin repeat and SOCS box protein 1, partial [Apaloderma vittatum]
TCONS_00026937	0.56	0.49	0.73	0.19	0	0	0.11	0.08	0.19	0	0	0	AHR	XP_019328265.1 PREDICTED: aryl hydrocarbon receptor [Aptenodytes forsteri]
TCONS_00026994	3.13	2.95	3.05	3.12	2.39	3.09	2.34	1.85	1.71	0.48	0.43	0.35	-	EOA96161.1 hypothetical protein Anapl_07615 [Anas platyrhynchos]
TCONS_00027024	1.43	2.49	3.01	1.42	0.68	0.52	0.89	3.32	1.21	0.18	0.26	0.11	SCN2A	XP_013222996.1 PREDICTED: sodium channel protein type 2 subunit alpha-like [Columba livia]
TCONS_00027134	0.76	1.6	1.58	0	3	2.07	0	0	0	4.15	0.54	1.9	WIPF1	XP_013226509.1 PREDICTED: WAS/WASL-interacting protein family member 1 [Columba livia]
TCONS_00027189	0.58	0.63	0.52	0.59	0.43	0.46	0.18	0.17	0.35	0	0.05	0.02	-	BAA88337.1 ORF2 [Acanthochelys spixii]
TCONS_00027190	0.41	0.28	0.57	0.47	0.47	0.4	0.28	0.32	0.18	0	0.02	0.04	-	BAA88337.1 ORF2 [Acanthochelys spixii]
TCONS_00027194	0.45	0.47	0.47	0.42	0.35	0.38	0.21	0.23	0.25	0.02	0.01	0.03	-	-
TCONS_00027195	0.45	0.47	0.47	0.42	0.35	0.38	0.21	0.23	0.25	0.02	0.01	0.03	-	-
TCONS_00027232	0.77	1.16	1.22	2.28	1.78	2.13	2.58	4.07	4.3	0.23	0.21	0.33	Znf385b	EMC88412.1 Zinc finger protein 385B [Columba livia]
TCONS_00027235	3.61	4.03	3.42	9.15	10.28	9	15.38	20.07	20	2.55	1.54	1.83	Znf385b	EMC88412.1 Zinc finger protein 385B [Columba livia]
TCONS_00027304	0	1.5	0	0.83	0	0.69	2.66	2.89	4.58	14.86	8.82	5.5	STAT1	XP_005501767.1 PREDICTED: signal transducer and activator of transcription 1-alpha/beta isoform X2 [Columba livia]
TCONS_00027353	41.44	66.85	33	255.38	283.76	187.98	1935.54	1409.38	1168.22	3549.72	4392.27	3903.09	-	XP_005501754.1 PREDICTED: myosin light chain 1/3, skeletal muscle isoform isoform X2 [Columba livia]
TCONS_00027361	1.77	3.77	2.34	5.2	4.37	5.69	1.16	2.94	1.24	5.72	6.8	7.96	ERBB4	XP_005501815.1 PREDICTED: receptor tyrosine-protein kinase erbB-4 [Columba livia]
TCONS_00027362	0.71	0	0.44	2.14	3.07	0.68	3.48	0.51	2.89	0	0	0	ERBB4	XP_005501815.1 PREDICTED: receptor tyrosine-protein kinase erbB-4 [Columba livia]
TCONS_00027392	464.44	359.18	384.79	159.07	172.72	197.35	26.7	17.3	28.35	4.82	11.69	5.23	Fn1	EMC79572.1 Fibronectin, partial [Columba livia]
TCONS_00027393	38.46	35.61	51.35	45.08	18.36	29.14	44.84	47.92	42.81	64.29	134.15	85.04	FN1	XP_013222182.1 PREDICTED: fibronectin [Columba livia]
TCONS_00027413	2.71	0.47	1.91	0.08	0	0.19	0.51	2.32	0.52	0.06	0.02	0.08	MLPH	XP_011584181.1 PREDICTED: melanophilin isoform X2 [Aquila chrysaetos canadensis]
TCONS_00027588	12.92	8.71	12.42	10.22	11.39	11.2	13.24	22.22	16.07	7.81	7.29	7.36	HDAC4	XP_013224736.1 PREDICTED: histone deacetylase 4 isoform X6 [Columba livia]
TCONS_00027658	13.34	8.53	15.36	11.29	7.95	11.82	6.11	4.36	9.85	2.77	1.94	2.44	CHKA	XP_013224683.1 PREDICTED: choline kinase alpha [Columba livia]
TCONS_00027757	5.28	9.78	9.24	22.48	24.81	21.39	4.89	2.77	5.65	0.16	0.13	0.11	TSPAN4	XP_011594604.1 PREDICTED: tetraspanin-4 isoform X2 [Aquila chrysaetos canadensis]
TCONS_00027804	4.24	4.27	4.13	12.82	25.77	14.31	26.19	26.55	27.5	7.79	11.96	17.34	TNNT3	XP_009867189.1 PREDICTED: troponin T, fast skeletal muscle, partial [Apaloderma vittatum]
TCONS_00027860	190.5	196.35	185.5	333.12	401.01	357.66	613.53	601.74	387.88	186.54	255.98	253.46	CD81	XP_010562195.1 PREDICTED: CD81 antigen [Haliaeetus leucocephalus]
TCONS_00028166	34.38	28.76	30.54	41.26	40.65	39.58	48.04	50.17	42.13	16.6	23.08	25.32	TEAD1	KYO22007.1 hypothetical protein Y1Q_0000641 [Alligator mississippiensis]
TCONS_00028249	0.12	0.07	0	0	0.06	0	0.16	2.31	0.37	0	0	0	-	NP_001302452.1 potassium voltage-gated channel subfamily A member 4 [Columba livia]
TCONS_00028259	0.25	0.15	0.07	0.1	0	0.06	0.46	0.09	0.15	0	0	0	-	NP_001302452.1 potassium voltage-gated channel subfamily A member 4 [Columba livia]
TCONS_00028348	1.88	0.45	0.33	0.46	0.41	0.22	4.14	4.95	13.25	0.28	0	0.44	Csrp3	XP_005511164.1 PREDICTED: cysteine and glycine-rich protein 3 [Columba livia]
TCONS_00028478	1.11	1.59	2.05	4.25	2.08	2.09	4.63	4.47	4.76	0.78	1.41	1.68	C11orf24	XP_005509112.1 PREDICTED: uncharacterized protein C11orf24 homolog [Columba livia]
TCONS_00028479	6.21	5.59	7.16	9.77	11.86	10.96	17.04	22.06	23.52	6.89	5.33	6.41	C11orf24	XP_005509112.1 PREDICTED: uncharacterized protein C11orf24 homolog [Columba livia]
TCONS_00028582	2.59	2.5	2.85	2.12	1.81	2.03	2.44	2.46	2.39	0.7	0.82	0.94	-	KFV18679.1 hypothetical protein N340_13568, partial [Tauraco erythrolophus]
TCONS_00028614	21.52	20.09	23.16	21.4	15.24	20.86	18.19	17.27	19.79	6.16	6.38	9.6	GTF2H1	XP_005499316.1 PREDICTED: general transcription factor IIH subunit 1 [Columba livia]
TCONS_00028729	664.32	791.96	719.69	906.33	898.9	1063.57	992.23	1025.94	1013.43	351.35	563.45	450.49	Rpl27a	EMC88090.1 60S ribosomal protein L27a, partial [Columba livia]
TCONS_00028748	1.35	0.88	0.79	1.09	0.3	0	0.16	0.25	0.44	0	0	0	SCUBE2	XP_013044497.1 PREDICTED: signal peptide, CUB and EGF-like domain-containing protein 2 isoform X8 [Anser cygnoides domesticus]
TCONS_00028852	0.71	5.73	4.95	15.21	15.36	13.94	23.45	18.31	26.86	7.46	5.8	3.58	Ppfibp2	XP_011573915.1 PREDICTED: liprin-beta-2 isoform X2 [Aquila chrysaetos canadensis]
TCONS_00028853	6.85	4.63	6.07	7.88	10.69	10.08	22.94	22.68	23.27	7.41	3.23	4.52	Ppfibp2	XP_011573915.1 PREDICTED: liprin-beta-2 isoform X2 [Aquila chrysaetos canadensis]
TCONS_00028862	1.78	0.7	2.36	0.8	0.92	0.9	3.69	3.34	2.23	0.37	0.61	0.78	SYT9	XP_005014083.2 PREDICTED: synaptotagmin-9 isoform X2 [Anas platyrhynchos]
TCONS_00028915	28.84	39.33	26.75	19.55	23.5	24.34	18.05	12.9	19.42	3	3.74	4.07	Bbox1	XP_011573867.1 PREDICTED: gamma-butyrobetaine dioxygenase [Aquila chrysaetos canadensis]
TCONS_00028955	13.83	16.28	13.75	26.36	22.39	22.08	16.07	17	21.8	2.86	5.91	7.42	NELL1	XP_011573852.1 PREDICTED: protein kinase C-binding protein NELL1 isoform X6 [Aquila chrysaetos canadensis]
TCONS_00029114	0	0	13.89	11.59	10.06	0	0	0	0	8.9	0	9.64	FADS1	EMC81382.1 Fatty acid desaturase 1, partial [Columba livia]
TCONS_00029151	0	0	0.6	0	0.14	0.23	0.77	2.45	0.35	14.3	21.34	27.69	PFKFB3	XP_008636616.2 PREDICTED: 6-phosphofructo-2-kinase/fructose-2,6-bisphosphatase 3 isoform X4 [Corvus brachyrhynchos]
TCONS_00029164	27.29	32.42	21.82	53.42	48.96	58.43	100.62	92.14	71.58	287.75	260.7	256.92	ATP5C1	XP_005500047.1 PREDICTED: ATP synthase subunit gamma, mitochondrial [Columba livia]
TCONS_00029268	6.58	10.23	2.92	4	4.96	2.36	0	4.93	0	0	0	0	dhtkd1	EMC82157.1 putative 2-oxoglutarate dehydrogenase E1 component DHKTD1, mitochondrial, partial [Columba livia]
TCONS_00029275	14.03	14.94	16.87	14.9	9.2	12.45	8.65	10.25	7.62	22.44	21.69	26.61	SEC61A2	EMC82158.1 Protein transport protein Sec61 subunit alpha isoform 2, partial [Columba livia]
TCONS_00029280	6.33	5.43	6.02	10.6	13.78	12.26	15.69	15.14	20.7	3	4.06	2.63	CAMK1D	XP_005510353.1 PREDICTED: calcium/calmodulin-dependent protein kinase type 1D [Columba livia]
TCONS_00029284	1.16	5.05	5.49	4.72	1.11	0	5	3.24	2.66	15.87	19.84	34.53	OPTN	XP_005510354.2 PREDICTED: optineurin, partial [Columba livia]
TCONS_00029286	0.49	0	0.17	0.26	2.54	1.64	1.81	2.7	2.15	0	0	0.07	OPTN	XP_005510354.2 PREDICTED: optineurin, partial [Columba livia]
TCONS_00029307	2.65	2.7	3.16	0.52	0.75	0.86	0.56	1.19	0.54	2.23	4.64	4.74	KIAA1324L	XP_014819682.1 PREDICTED: UPF0577 protein KIAA1324-like homolog [Calidris pugnax]
TCONS_00029383	0.94	0.87	0.96	0.38	0.29	0.31	1.68	2.11	1.32	0.25	0.25	0.29	HGF	XP_005512124.1 PREDICTED: hepatocyte growth factor [Columba livia]
TCONS_00029637	1.57	1.21	1.71	1.02	1.07	1	1.49	1.81	2.36	0.32	0.74	0.38	-	XP_009957617.1 PREDICTED: LOW QUALITY PROTEIN: RNA-directed DNA polymerase from mobile element jockey-like, partial [Leptosomus discolor]
TCONS_00029653	1.08	1.11	1.27	0.62	0.57	0.68	2.5	4.23	2.1	0.57	0.41	0.36	-	EMC78120.1 hypothetical protein A306_14541 [Columba livia]
TCONS_00029657	2.56	2.6	2.23	2.35	2.54	1.59	8.95	13.61	4.6	4.52	2.57	3.27	Kif21a	XP_005498164.2 PREDICTED: kinesin-like protein KIF21A [Columba livia]
TCONS_00029670	0.94	0.8	1.06	0.73	0.81	0.71	1.26	1.36	1.51	0.66	0.4	0.36	-	KFO86148.1 hypothetical protein N320_02192, partial [Buceros rhinoceros silvestris]
TCONS_00029674	1	0.79	1.45	1.17	1.29	0.77	5.1	3.76	4.53	1.08	1.13	1.19	Gramd4	XP_011570059.1 PREDICTED: GRAM domain-containing protein 4 isoform X4 [Aquila chrysaetos canadensis]
TCONS_00030024	1.63	2.03	1.98	2.74	2.72	2.65	12.89	11.09	11.52	2.13	2.88	3.23	-	XP_005512134.1 PREDICTED: putative homeodomain transcription factor 2 [Columba livia]
TCONS_00030036	0	18.73	0	7.06	0	0	0	0	0	0	0	22.57	PTPN12	EMC83273.1 Tyrosine-protein phosphatase non-receptor type 12, partial [Columba livia]
TCONS_00030076	7.96	8.9	8.51	9.29	9.34	9.2	7.29	8.72	8.51	3.63	3.19	4.34	-	EMC84465.1 Disco-interacting protein 2 like protein B, partial [Columba livia]
TCONS_00030077	8.66	8.15	8.25	21.68	18.19	13.5	35.58	33.1	35.67	7.12	8.91	7.52	SRPK2	XP_010002148.1 PREDICTED: SRSF protein kinase 2 [Chaetura pelagica]
TCONS_00030078	1.89	3.43	3.76	2.68	2.17	4.16	21.04	22.11	20.26	0.78	4.17	4.31	SRPK2	XP_010002148.1 PREDICTED: SRSF protein kinase 2 [Chaetura pelagica]
TCONS_00030094	0	0	0	0	0	0	0.34	3.16	0.53	0	0	0	ATXN7L1	XP_005498150.1 PREDICTED: ataxin-7-like protein 1 isoform X3 [Columba livia]
TCONS_00030393	13	10.17	10.85	12.01	10.54	9.97	11.76	14.14	18.04	6.87	7.06	7.04	PKD2	EMC85023.1 Polycystin-2, partial [Columba livia]
TCONS_00030474	1.03	2.35	0	0.59	0	0.29	0	1.03	1.53	0.02	0	0	LRBA	XP_013224687.1 PREDICTED: LOW QUALITY PROTEIN: lipopolysaccharide-responsive and beige-like anchor protein [Columba livia]
TCONS_00030655	0	2.51	0	2.85	13.41	2.96	3.73	3.23	8.44	0	0	0	RNF150	XP_010007296.1 PREDICTED: RING finger protein 150 [Chaetura pelagica]
TCONS_00030673	11.3	12.26	13.8	17.24	11.88	17.54	15.13	12.61	16.27	32.61	29.58	33.74	SETD7	XP_009327142.1 PREDICTED: histone-lysine N-methyltransferase SETD7 [Pygoscelis adeliae]
TCONS_00030684	0	0	0	0	0.59	0	2.31	2.79	1.57	22.85	19.22	16.25	-	XP_005499941.1 PREDICTED: protein MGARP isoform X1 [Columba livia]
TCONS_00030712	0.02	0	0	0.05	0.08	0.17	0.44	1.01	0.34	0	0	0	-	-
TCONS_00030714	0.08	0.11	0.17	0.27	0.26	0.26	0.51	2.34	0.88	0.02	0.02	0.04	-	-
TCONS_00030755	7.87	8.82	9.24	9.13	9.6	9.07	7.78	5.53	7.6	2.9	3.44	3.46	Pgrmc2	XP_014137633.1 PREDICTED: membrane-associated progesterone receptor component 2, partial [Falco cherrug]
TCONS_00030855	0	0	0	0	0	0	0	0	2.5	0	0	0	ANKRD50	EMC86140.1 Ankyrin repeat domain-containing protein 50, partial [Columba livia]
TCONS_00031064	0.02	0	0	0	0	0	0	0	0	0.4	0.46	0.28	ABCG2	XP_005498547.1 PREDICTED: ATP-binding cassette sub-family G member 2 [Columba livia]
TCONS_00031207	0.41	0.79	1.09	0.86	0.83	0.94	1.45	2.61	0.6	7.27	6.75	4.14	Ccrn4l	XP_009890476.1 PREDICTED: nocturnin [Charadrius vociferus]
TCONS_00031442	18.5	18.63	20.4	14.04	9.24	11.5	6.9	6.44	6.26	16.13	19.01	19.22	Hspa4l	XP_013223642.1 PREDICTED: heat shock 70 kDa protein 4L [Columba livia]
TCONS_00031487	5.24	6.48	4.4	9.09	7.9	9.3	8.8	9.75	8.84	2.69	2.67	3.28	Nudt6	-
TCONS_00031516	0	0	0	0	0	0	0.67	0.58	0.07	0	0	0	Adad1	EMC81703.1 Adenosine deaminase domain-containing protein 1, partial [Columba livia]
TCONS_00031627	10.66	7.82	6.77	4.68	5.7	4.06	4.44	3.28	7.81	10.09	13.51	13.36	TNS	XP_013223238.1 PREDICTED: LOW QUALITY PROTEIN: tensin-1 [Columba livia]
TCONS_00031638	0.01	0.03	0.03	0.21	0.45	0.38	1.33	2.42	1.31	0.05	0.05	0.05	-	EMC88256.1 hypothetical protein A306_02919 [Columba livia]
TCONS_00031652	0.01	0.07	0.02	0.03	0.07	0.12	0.6	0.3	0.99	0.02	0	0.05	-	-
TCONS_00031775	0	0	0	0.31	0	0	0	0	0	0.03	0	1.49	Dirc2	EMC80211.1 Disrupted in renal carcinoma protein 2, partial [Columba livia]
TCONS_00031783	23.55	19.32	19.39	19.29	11.96	14.69	23.85	27.91	26.18	10.74	9.46	7.82	PDIA5	XP_013225815.1 PREDICTED: LOW QUALITY PROTEIN: protein disulfide-isomerase A5 [Columba livia]
TCONS_00031850	2.76	1.91	2.63	2.12	2.41	2.5	2.8	4.31	7.38	0.78	0.55	1.01	-	XP_012964283.1 PREDICTED: UPF0538 protein C2orf76 homolog isoform X1 [Anas platyrhynchos]
TCONS_00031881	5.32	4.4	5.73	4.36	4	4.22	3.13	3.74	3.26	1.29	0.81	1.41	CCNT2	XP_005509002.2 PREDICTED: LOW QUALITY PROTEIN: cyclin-T2 [Columba livia]
TCONS_00031931	0	0	0	0	0.26	0.9	3.6	2.08	1.05	0	0	0	ARHGAP15	XP_005509018.1 PREDICTED: rho GTPase-activating protein 15 [Columba livia]
TCONS_00031932	0	0.03	0	0.59	0.78	0	0	0.65	2.31	0	0	0	ARHGAP15	XP_005509018.1 PREDICTED: rho GTPase-activating protein 15 [Columba livia]
TCONS_00031972	9.41	4.23	7.21	6.06	5.77	6.08	2.85	3.99	2.29	0.37	0.17	0.28	-	-
TCONS_00032063	0.24	0	0.32	0	0.33	0	0.07	0.1	0.77	0	0	0	LYPD6B	EMC85233.1 Ly6/PLAUR domain-containing protein 6B, partial [Columba livia]
TCONS_00032064	0.83	0.63	0	0.24	0.28	0.86	0.36	0.46	0.21	0	0	0	LYPD6B	EMC85233.1 Ly6/PLAUR domain-containing protein 6B, partial [Columba livia]
TCONS_00032093	0.59	0.02	0	0.41	0	0	0	0	0	0.05	0.37	0.35	GALNT13	XP_013224658.1 PREDICTED: polypeptide N-acetylgalactosaminyltransferase 13 [Columba livia]
TCONS_00032101	10.46	10.57	10.3	10.87	8.62	9.74	11.34	12.15	10.11	32.86	39.83	37.04	GPD2	XP_005499199.1 PREDICTED: glycerol-3-phosphate dehydrogenase, mitochondrial, partial [Columba livia]
TCONS_00032164	15.35	17.99	16.89	22.97	24.44	23.64	46.91	41.91	43.63	9.57	12.7	13.3	GYPC	XP_005511069.1 PREDICTED: glycophorin-C [Columba livia]
TCONS_00032232	0	0	0	0	0	0	0	1.54	2.04	0	0	0	SEMA5B	XP_015145477.1 PREDICTED: semaphorin-5B isoform X3 [Gallus gallus]
TCONS_00032368	4.6	0	0	0	0	5.38	4.42	2.38	0	0	0	0	LYPD1	XP_019327718.1 PREDICTED: ly6/PLAUR domain-containing protein 1 [Aptenodytes forsteri]
TCONS_00032428	2.4	3.07	2.84	1.83	2.35	2.03	0.57	0.74	0.6	0.09	0	0.03	LRP1B	XP_013224633.1 PREDICTED: low-density lipoprotein receptor-related protein 1B [Columba livia]
TCONS_00032600	2.18	1.71	3.74	2.13	1.89	2.79	1.7	2.51	1.33	9.72	11.61	7.42	NMI	XP_013224802.1 PREDICTED: N-myc-interactor [Columba livia]
TCONS_00032602	0.81	0.23	0	1.85	1.59	1.06	19.16	17.41	28.07	2.67	1.1	1.14	NEB	XP_013224756.1 PREDICTED: nebulin [Columba livia]
TCONS_00032718	12.42	13.38	11.78	10.22	14.92	12.18	11.26	12.19	12.49	4.33	5.56	2.44	FREM1	XP_005503371.1 PREDICTED: FRAS1-related extracellular matrix protein 1 [Columba livia]
TCONS_00032864	9.21	7.68	11.9	6.15	10.45	7.19	4.67	5.69	4.01	26.37	11.32	13.21	-	XP_005499843.1 PREDICTED: carnosine N-methyltransferase [Columba livia]
TCONS_00033018	4.24	3.47	1.7	1.76	2.62	2.39	2.25	6.63	4.33	0.19	0.45	0.8	-	-
TCONS_00033019	3.89	2.98	1.48	1.79	2.6	2.4	1.17	2.73	2.56	0.29	0.47	0.58	-	EMC86496.1 hypothetical protein A306_04974 [Columba livia]
TCONS_00033039	2.85	3.57	2.29	0.95	1.61	1.54	2.57	3.32	3.51	1.25	0.95	1.02	AOPEP	EMC86173.1 Aminopeptidase O, partial [Columba livia]
TCONS_00033117	1.33	2.26	1.53	1.1	0.11	0.3	0	1.11	1.15	0	0	0	-	XP_013051586.1 PREDICTED: uncharacterized protein LOC106045565 [Anser cygnoides domesticus]
TCONS_00033136	0	0.29	0	0	0	0.34	0	0	0	0.1	1.06	0.69	CCDC171	XP_013222706.1 PREDICTED: coiled-coil domain-containing protein 171 [Columba livia]
TCONS_00033164	1.7	2.07	1.49	0.25	0.67	0	2.46	1.9	2.25	8.86	15.66	14.06	Lurap1l	EMC80304.1 Putative protein C9orf150 like protein, partial [Columba livia]
TCONS_00033222	17.35	18.6	14.06	1.65	9.51	12.64	27.2	38.98	27.88	11.85	16.47	9.55	CP37	NP_001269749.1 annexin A1 isoform p37 [Columba livia]
TCONS_00033293	0.01	0	0	1.56	0	0.48	0	0	0	0.47	0.87	1.37	Gnaq	XP_005016574.2 PREDICTED: guanine nucleotide-binding protein G(q) subunit alpha [Anas platyrhynchos]
TCONS_00033372	0	0.7	0	1.8	0.54	1.69	0	0	0	0.29	0.94	0.37	GOLM1	XP_005508104.1 PREDICTED: Golgi membrane protein 1 [Columba livia]
TCONS_00033613	4.28	4.23	4.27	5.28	4.17	5.31	12.77	13.57	13.32	4.82	7.47	7.41	SAMD8	EMC79947.1 Sphingomyelin synthase-related protein 1, partial [Columba livia]
TCONS_00033844	0.97	1.35	1.03	1.7	2.05	1.9	3.08	3.48	2.73	0.42	0.65	0.4	-	-
TCONS_00033917	11.52	6.74	9.34	4.39	4.86	3.81	11.29	7.31	6.47	3.23	4.44	3.16	ARID5B	EMC85832.1 AT-rich interactive domain-containing protein 5B, partial [Columba livia]
TCONS_00033959	6.31	4.32	1.14	2.4	4.44	0	0.87	0	0.19	1.43	6.76	6.65	REEP3	XP_005511072.1 PREDICTED: receptor expression-enhancing protein 3 [Columba livia]
TCONS_00033961	4.36	8.41	16.31	13.55	10.45	13.21	10.46	12.31	11.42	5.89	1.28	0.39	REEP3	XP_005511072.1 PREDICTED: receptor expression-enhancing protein 3 [Columba livia]
TCONS_00034062	1.8	1.94	2.1	6.73	8.44	7.19	25.55	25.25	21.71	60.26	56.53	61.1	MYPN	XP_013226001.1 PREDICTED: LOW QUALITY PROTEIN: myopalladin [Columba livia]
TCONS_00034118	16.61	23.44	12.89	23.69	12.88	24.53	11.98	13.92	25.27	51.68	35.78	58.97	PSAP	XP_013223785.1 PREDICTED: LOW QUALITY PROTEIN: proactivator polypeptide-like [Columba livia]
TCONS_00034119	0	0	0	0	0	0	0	0	3.61	0	0	0.01	PSAP	XP_013152810.1 PREDICTED: prosaposin [Falco peregrinus]
TCONS_00034209	0	1.85	4.23	0	0	0	0	0	0	0	0	3.43	SYNPO2L	XP_005500119.1 PREDICTED: synaptopodin 2-like protein [Columba livia]
TCONS_00034219	0	0	0	0.07	0	0	0	0	0	0	1.8	0.66	CAMK2G	XP_005048268.1 PREDICTED: calcium/calmodulin-dependent protein kinase type II subunit gamma isoform X6 [Ficedula albicollis]
TCONS_00034232	0.14	0.04	0.06	1.24	0.43	0.56	4.57	2.6	1.48	22.45	18.36	37.73	DUPD1	EMC79943.1 Dual specificity phosphatase DUPD1 [Columba livia]
TCONS_00034239	0.11	0.1	0.11	0.4	0.82	0.64	1.24	3.49	1.73	0.34	0.61	0.72	DUSP13	KFW05265.1 Dual specificity protein phosphatase 13 isoform B, partial [Eurypyga helias]
TCONS_00034399	0.04	3.06	0	0.05	0.3	1.65	0	0	0	3	0	0.63	Tspan14	XP_013225812.1 PREDICTED: tetraspanin-14 [Columba livia]
TCONS_00034469	0	0	0	0.42	1.67	0	10.44	8.65	9.79	28.42	23.85	29.82	psdht	XP_011575528.1 PREDICTED: serine racemase-like isoform X1 [Aquila chrysaetos canadensis]
TCONS_00034495	0.15	0.11	0.09	0.09	0.26	0.18	1.03	0.74	0.4	0	0.04	0.04	-	-
TCONS_00034497	6.52	10.86	12.46	2.97	6.46	3.88	3.95	6.62	4.25	12.94	11.08	22.44	PPIF	EMC81803.1 Peptidyl-prolyl cis-trans isomerase, mitochondrial, partial [Columba livia]
TCONS_00034502	15.63	14.4	16.13	9.52	9.39	11	11.91	17.08	18.6	7.59	7.12	7.69	Zmiz1	XP_005243637.1 PREDICTED: zinc finger MIZ domain-containing protein 1 [Falco peregrinus]
TCONS_00034587	0.65	0.31	0.52	0.29	0.52	0.97	0.56	0.82	0.76	0.14	0.07	0.08	-	EOB04205.1 hypothetical protein Anapl_00182 [Anas platyrhynchos]
TCONS_00034631	2.63	1.74	2.59	1.62	1.92	1.2	1.7	1.58	1.79	0.67	0.5	0.6	BMPR1A	XP_005026305.1 PREDICTED: bone morphogenetic protein receptor type-1A [Anas platyrhynchos]
TCONS_00034836	2.02	2.45	2	2.58	2.09	2.11	3.36	2.61	3.54	0.49	0.23	0.5	-	EMC81057.1 putative JmjC domain-containing histone demethylation protein 2C [Columba livia]
TCONS_00034837	1.29	0.86	1.4	1.29	1.8	2.07	1.94	2.38	1.17	0.55	0.78	0.67	-	EMC81057.1 putative JmjC domain-containing histone demethylation protein 2C [Columba livia]
TCONS_00034951	1.75	1.1	2.17	2.49	1.5	1.29	0	0	0	0.2	0	0.72	SUFU	XP_010131251.1 PREDICTED: suppressor of fused homolog, partial [Buceros rhinoceros silvestris]
TCONS_00034973	0.99	1.19	1.29	5.36	7.36	3.3	2.57	2.5	1.92	0.12	0.02	0.16	INA	XP_014813049.1 PREDICTED: alpha-internexin [Calidris pugnax]
TCONS_00035238	3.38	4.16	3.51	9.38	9.72	9.12	5.11	6.51	6.66	3.4	2.61	2.85	TACC2	XP_013223546.1 PREDICTED: transforming acidic coiled-coil-containing protein 2 [Columba livia]
TCONS_00035249	1.93	1.9	2.44	1.07	1.23	1.16	2.62	2.39	3.22	0.82	0.78	1.12	-	-
TCONS_00035468	0.42	0.96	0.31	0.49	1.29	0.76	0.59	0.69	1.45	0	0.05	0	Dpysl4	XP_005509390.1 PREDICTED: dihydropyrimidinase-related protein 4 [Columba livia]
TCONS_00035517	0.27	0.2	0.11	0.58	0.57	0.48	0.62	1.47	0.74	0.11	0.13	0.08	CFAP46	XP_013226867.1 PREDICTED: cilia- and flagella-associated protein 46 [Columba livia]
TCONS_00035539	11.57	14.68	10.28	21.56	38.37	29.49	71.72	69.8	76.65	0	0	3.25	NT5C2	XP_017581661.1 PREDICTED: cytosolic purine 5'-nucleotidase isoform X3 [Corvus brachyrhynchos]
TCONS_00035540	0	0	0	5.93	12.1	0	11.78	12.82	10.83	0	0	0	NT5C2	XP_005508592.1 PREDICTED: cytosolic purine 5'-nucleotidase [Columba livia]
TCONS_00035553	28.85	26.28	26.89	41.81	38.13	39.73	45.47	40.79	57.67	18.05	19.85	21.54	SH3PXD2A	XP_009326715.1 PREDICTED: LOW QUALITY PROTEIN: SH3 and PX domain-containing protein 2A [Pygoscelis adeliae]
TCONS_00035596	1.48	1.73	1.16	0.59	0.63	0.45	0.57	1.46	0.92	0.11	0.09	0.12	SORCS1	XP_005508626.1 PREDICTED: VPS10 domain-containing receptor SorCS1 [Columba livia]
TCONS_00035632	4.74	4.65	5.05	2.42	1.62	3.72	11.12	18.57	10.46	33.23	35.22	29.96	GPAM	EMC87168.1 Glycerol-3-phosphate acyltransferase 1, mitochondrial [Columba livia]
TCONS_00035633	9.79	9.86	9.68	7.32	7.92	7.14	17.34	24.8	15.04	52.16	49.72	53.64	GPAM	EMC87168.1 Glycerol-3-phosphate acyltransferase 1, mitochondrial [Columba livia]
TCONS_00035666	1.91	2.04	2.31	1.42	1.3	1.4	1.09	1.65	1.11	0.32	0.31	0.39	DCLRE1A	XP_005508238.1 PREDICTED: DNA cross-link repair 1A protein [Columba livia]
TCONS_00035671	0.44	0	2.91	4.78	0	4.24	0	0	0	6.21	0	0	AFAP1L2	XP_005508256.1 PREDICTED: actin filament-associated protein 1-like 2 [Columba livia]
TCONS_00035722	0	0.01	0.03	0	1.79	0.55	0	0.01	0	0.19	4.06	2.69	HSPA12A	XP_005508221.2 PREDICTED: heat shock 70 kDa protein 12A [Columba livia]
TCONS_00035757	0	0	0	0.2	0	2.07	2.23	7.29	5.4	0	0.02	0	EIF3A	KFO11829.1 Eukaryotic translation initiation factor 3 subunit A, partial [Balearica regulorum gibbericeps]
TCONS_00035767	1.31	2.46	3.02	1.04	2.07	0.6	4.99	2.6	6.1	1.53	1.57	1.07	TIAL1	XP_004447778.1 PREDICTED: nucleolysin TIAR isoform X1 [Dasypus novemcinctus]
TCONS_00035873	0	1.36	0	0.79	0	0	2.12	0	0.05	0	0	0	ADAM12	XP_013223534.1 PREDICTED: disintegrin and metalloproteinase domain-containing protein 12 [Columba livia]
TCONS_00035936	4.07	3.95	4.59	6.85	7.74	7.61	6.99	6.55	5.9	2.55	2.79	2.81	PACS2	XP_009460843.1 PREDICTED: phosphofurin acidic cluster sorting protein 2 [Nipponia nippon]
TCONS_00035970	2.9	1.53	0	0	1.44	0	0	0.01	0	4.87	0	0	NOS1AP	XP_011591813.1 PREDICTED: carboxyl-terminal PDZ ligand of neuronal nitric oxide synthase protein isoform X3 [Aquila chrysaetos canadensis]
TCONS_00035974	12.31	12.11	13.64	9.06	10.27	9.17	7.38	6.96	6.88	20.33	29.42	26.1	UHMK1	EMC79035.1 Serine/threonine-protein kinase Kist, partial [Columba livia]
TCONS_00036103	0.74	0.45	0.5	0.28	0.18	0.15	0.71	0.87	0.65	0.04	0.06	0.06	OLFM3	XP_013042014.1 PREDICTED: noelin-3 isoform X1 [Anser cygnoides domesticus]
TCONS_00036104	0.1	0.32	1.4	0	0.34	0	2.85	5.57	2.37	0.26	0.41	0.28	Olfm3	XP_013224079.1 PREDICTED: noelin-3 [Columba livia]
TCONS_00036117	4.23	3.79	4.19	3.64	3.57	3.26	4.34	3.91	4.32	0.68	0.86	0.96	DBT	XP_005499046.1 PREDICTED: lipoamide acyltransferase component of branched-chain alpha-keto acid dehydrogenase complex, mitochondrial [Columba livia]
TCONS_00036226	4.71	3.79	4.24	3.01	2.34	2.94	4.97	3.51	4.72	2.37	1.85	2.01	TGFBR3	XP_005498782.1 PREDICTED: transforming growth factor beta receptor type 3 isoform X1 [Columba livia]
TCONS_00036419	1.99	1.86	2.04	3.62	2.69	3.31	0.54	1.08	0.3	0.04	0.01	0	SSX2IP	XP_005507291.2 PREDICTED: afadin- and alpha-actinin-binding protein [Columba livia]
TCONS_00036597	43.83	37.49	41.57	23.52	22.49	24.77	12.6	12.98	11.47	6.31	6.51	3.96	Fubp1	EMC84592.1 Far upstream element-binding protein 1, partial [Columba livia]
TCONS_00036662	0.15	0.17	0.18	0.17	0.33	0.34	1.39	1.46	1.64	0.07	0.06	0.17	RGS21	-
TCONS_00036720	0.36	0.65	0.28	1.37	2	1.85	1.63	2.04	1.8	8.25	5.34	6.91	Cfh	XP_013223509.1 PREDICTED: coagulation factor XIII B chain [Columba livia]
TCONS_00036770	1.08	1.13	1.26	1.38	1.18	1.26	1.95	2.3	2.05	0.64	0.83	1.08	-	EMC88256.1 hypothetical protein A306_02919 [Columba livia]
TCONS_00036799	1.27	1.15	0.72	0.57	0.68	1.04	1.04	0.94	0.62	0	0.04	0	-	EMC78993.1 Pancreatic alpha-amylase [Columba livia]
TCONS_00036904	0.57	1.99	1.48	5.63	8.44	5.51	0.31	3.3	20.11	0.31	0	0.19	C1orf146	XP_005498785.1 PREDICTED: uncharacterized protein C1orf146 homolog [Columba livia]
TCONS_00036906	1.99	2.27	2.55	2.63	2.08	2.86	0.96	1.21	1.78	0.33	0.22	0.63	BTBD8	EMC78946.1 hypothetical protein A306_13365 [Columba livia]
TCONS_00037456	0.61	3.87	2.42	10.14	6.28	4.41	37.11	15.04	34.51	361.13	276.05	312.65	GATM	XP_005513117.1 PREDICTED: glycine amidinotransferase, mitochondrial [Columba livia]
TCONS_00037476	1.26	1.31	1.13	1.55	1.5	0.76	1.86	1.87	2.41	0.32	0.16	0.23	ADAMTSL3	XP_013226374.1 PREDICTED: ADAMTS-like protein 3 isoform X2 [Columba livia]
TCONS_00037818	50.52	48.02	59.24	16.67	19.15	25.69	48.96	80.64	110.29	14.83	15.37	18.37	ALDH1A3	EMC78439.1 Aldehyde dehydrogenase family 1 member A3, partial [Columba livia]
TCONS_00037898	4.89	5.89	5.09	4.05	4.05	3.58	3.96	5.14	2.91	13.62	9.38	13.38	C15orf61	XP_008500345.1 PREDICTED: uncharacterized protein C15orf61 homolog [Calypte anna]
TCONS_00038111	0.38	0.42	0.55	3.89	10.84	5.36	26.6	28.21	27.02	5.4	6.77	7.4	FSD2	XP_005513120.1 PREDICTED: fibronectin type III and SPRY domain-containing protein 2 [Columba livia]
TCONS_00038174	0.87	0.58	0.5	0.08	0.41	0.45	0.46	0.97	0.74	0	0	0	TMEM2	XP_009274899.2 PREDICTED: LOW QUALITY PROTEIN: transmembrane protein 2-like [Aptenodytes forsteri]
TCONS_00038273	3.88	3.97	3.96	4.1	4.87	3.98	4.22	6.04	4.59	1.12	2.03	1.75	AKAP13	XP_013222967.1 PREDICTED: A-kinase anchor protein 13 isoform X2 [Columba livia]
TCONS_00038274	33.83	33.1	33.42	40.74	35.05	37.56	33.39	36.27	36.31	15.13	18.6	16.33	AKAP13	XP_013222967.1 PREDICTED: A-kinase anchor protein 13 isoform X2 [Columba livia]
TCONS_00038282	3.65	3.84	4.64	4.11	3.87	4.88	3.43	2.91	3.7	1.09	1.23	1.25	AKAP13	XP_013222969.1 PREDICTED: A-kinase anchor protein 13-like [Columba livia]
TCONS_00038379	21.58	19.77	19.7	14.13	14.28	11.55	10.88	19.91	17.23	5.49	3.31	3.72	IGF1R	XP_005514139.1 PREDICTED: insulin-like growth factor 1 receptor [Columba livia]
TCONS_00038380	2.11	1.99	2.27	1.49	1.35	1.52	2.33	1.61	1.92	1	0.51	0.6	IGF1R	EMC77329.1 Insulin-like growth factor 1 receptor [Columba livia]
TCONS_00038426	4.56	4.31	5.08	4.82	6.9	5.57	15.58	11.96	7.86	3.94	3.01	4.95	Parp16	XP_005500991.1 PREDICTED: mono [ADP-ribose] polymerase PARP16 [Columba livia]
TCONS_00038430	1.04	1.53	2.01	1.64	1.89	1.15	1.18	0.92	1.24	0.04	0.05	0.05	IGDCC3	XP_005500992.1 PREDICTED: immunoglobulin superfamily DCC subclass member 3 [Columba livia]
TCONS_00038437	0	0	0	0.16	0	0	0.16	0.27	0.13	0	0	0	Dpp8	EMC77350.1 Dipeptidyl peptidase 8, partial [Columba livia]
TCONS_00038469	196.06	251.73	192.47	343.86	234.77	268.07	174.32	197.53	164.94	90.24	97.9	64.36	RPL4	XP_005511253.1 PREDICTED: 60S ribosomal protein L4 [Columba livia]
TCONS_00038492	6.24	6.01	5.85	3.65	4.91	4.09	2.76	3.76	3.75	0	0	0.03	UACA	EMC81293.1 Uveal autoantigen with coiled-coil domains and ankyrin repeat, partial [Columba livia]
TCONS_00038495	0	0.94	0.36	0.56	0.34	0.4	3.81	6.21	2.97	1.09	1.2	1.24	UACA	EMC81293.1 Uveal autoantigen with coiled-coil domains and ankyrin repeat, partial [Columba livia]
TCONS_00038496	0	0	0	1.07	0	0	0	0	0	0.82	0.53	0.44	UACA	EMC81293.1 Uveal autoantigen with coiled-coil domains and ankyrin repeat, partial [Columba livia]
TCONS_00038623	0.86	0.63	0.83	0.81	1.13	1.22	1.94	1.45	1.86	5.81	6.22	8.22	N4bp2l1	EMC80418.1 NEDD4-binding protein 2-like 1 [Columba livia]
TCONS_00038656	8.29	6.13	7.83	4.79	4.87	4.27	3.2	2.27	2.79	0.47	1.01	0.69	SLC7A1	XP_005501478.1 PREDICTED: high affinity cationic amino acid transporter 1 [Columba livia]
TCONS_00038702	0.12	0.26	1.04	1.22	0.74	0.65	0.65	0.26	1.08	5.6	6.92	5.44	Spata13	XP_014821558.1 PREDICTED: spermatogenesis-associated protein 13 isoform X5 [Calidris pugnax]
TCONS_00038779	1.64	1.15	0.79	0.88	0.93	0	0	0	0	0.41	0	0.66	CENPJ	XP_013222123.1 PREDICTED: LOW QUALITY PROTEIN: centromere protein J-like [Columba livia]
TCONS_00038783	2.22	2.33	2.3	0.26	1.05	0.46	16.1	23.87	8.66	1.93	2.52	2.94	ARHGAP20	XP_005501518.1 PREDICTED: rho GTPase-activating protein 20 [Columba livia]
TCONS_00038784	0.58	0.41	0.44	0.14	0.09	0.15	2.74	3.57	3.22	0.37	0.5	0.39	ARHGAP20	XP_005501518.1 PREDICTED: rho GTPase-activating protein 20 [Columba livia]
TCONS_00038933	1.06	1.06	1.44	1.4	2.19	1.52	5.41	5.38	5.35	1.78	1.54	1.33	FRY	XP_005501471.1 PREDICTED: protein furry homolog isoform X2 [Columba livia]
TCONS_00038963	14.45	13.53	14.33	9.43	8.57	9.79	10.77	10.76	11.45	4.28	4.83	5.92	USPL1	XP_005501474.1 PREDICTED: SUMO-specific isopeptidase USPL1 [Columba livia]
TCONS_00038974	1.22	1.12	1.42	1.37	1.24	1.44	1.23	1.21	1.19	0.32	0.53	0.59	-	XP_014119371.1 PREDICTED: uncharacterized protein LOC102067838 isoform X2 [Zonotrichia albicollis]
TCONS_00039070	4.77	5.31	5.06	2.03	1.27	2.31	1.94	1.65	2.05	0.2	0.11	0.13	FGF9	XP_002190094.1 PREDICTED: fibroblast growth factor 9 [Taeniopygia guttata]
TCONS_00039119	0.25	0.41	0.31	1	1.18	0.94	1.88	1.24	1.59	12.47	10.5	8.13	RNF213	XP_013222107.1 PREDICTED: E3 ubiquitin-protein ligase RNF213-like [Columba livia]
TCONS_00039157	13.9	11.49	11.01	12	10.5	15.02	10.48	10.55	9.06	19.33	23.02	17.97	CUL5	XP_003228547.1 PREDICTED: cullin-5 [Anolis carolinensis]
TCONS_00039333	4.73	6.75	6.69	0.65	4.18	2.9	4.04	5.52	3.46	1.05	1.17	0.57	SOAT1	XP_005501149.1 PREDICTED: sterol O-acyltransferase 1 [Columba livia]
TCONS_00039336	29.9	28.14	33.41	27.6	21.43	24.46	23.5	28.33	31.6	7.46	13.08	5.73	SOAT1	XP_005501149.1 PREDICTED: sterol O-acyltransferase 1 [Columba livia]
TCONS_00039338	0.11	0.14	0.2	0.07	0.1	0.11	0.15	0.21	0.57	0.01	0.01	0.01	AXDND1	XP_005501219.1 PREDICTED: axonemal dynein light chain domain-containing protein 1 [Columba livia]
TCONS_00039351	0	0	0	0	0	0	1.06	0.14	0	0	0	0	CEP350	XP_013227692.1 PREDICTED: centrosome-associated protein 350 [Columba livia]
TCONS_00039475	9.17	8.82	8.93	8.72	8.23	8.86	10.47	14.27	11.02	4.01	4.59	4.99	-	-
TCONS_00039637	16.63	15.19	15.99	24.74	26.16	26.56	39.89	41.56	30.91	7.15	8.92	14.37	-	EMC79110.1 Lipid phosphate phosphohydrolase 3, partial [Columba livia]
TCONS_00039732	0.32	3.8	0.46	0.38	0.41	3.12	1.64	2.09	1.38	7.78	6.91	9.29	METTL11B	XP_005498910.1 PREDICTED: LOW QUALITY PROTEIN: alpha N-terminal protein methyltransferase 1B [Columba livia]
TCONS_00039733	0.28	2.9	0.23	0.27	0.32	1.92	0.83	0.69	0	34.64	19.7	16.91	METTL11B	XP_005498910.1 PREDICTED: LOW QUALITY PROTEIN: alpha N-terminal protein methyltransferase 1B [Columba livia]
TCONS_00039851	0.14	0.1	0.24	0	0.32	0.41	0	0	0	1.14	0.36	0.32	NCF2	XP_005501210.1 PREDICTED: neutrophil cytosol factor 2, partial [Columba livia]
TCONS_00039910	9.59	11.4	9.12	14.5	12.29	12.02	64.4	117.71	69.64	25.91	38.29	23.4	GLUL	XP_009643586.1 PREDICTED: glutamine synthetase [Egretta garzetta]
TCONS_00039918	0.72	0	0.73	0	0.82	0.6	0	0	0	0.6	0.19	0.52	RNASEL	XP_013227674.1 PREDICTED: 2-5A-dependent ribonuclease [Columba livia]
TCONS_00039920	0.3	0.3	0	0	0	0	0	0	0	0.9	1	0	RNASEL	XP_013227674.1 PREDICTED: 2-5A-dependent ribonuclease [Columba livia]
TCONS_00039975	4.4	4.78	5.49	3.69	2.64	6.11	7.2	6.21	4.83	1.91	0.73	1.94	SRSF11	XP_017661022.1 PREDICTED: serine/arginine-rich splicing factor 11 isoform X2 [Lepidothrix coronata]
TCONS_00040000	0	0.34	0.57	0	0	0.35	0	0	0	1.02	0.28	1.12	Il23r	XP_013223702.1 PREDICTED: interleukin-23 receptor [Columba livia]
TCONS_00040191	0.57	0.44	0.61	0.89	1.05	0.96	1.41	1.24	1.99	0.19	0.34	0.41	-	EMC86496.1 hypothetical protein A306_04974 [Columba livia]
TCONS_00040194	0.59	0.42	0.55	0.94	1.34	1.19	1.37	1.41	1.92	0.16	0.22	0.28	-	XP_009328510.1 PREDICTED: LOW QUALITY PROTEIN: uncharacterized protein LOC103922145 [Pygoscelis adeliae]
TCONS_00040266	41.42	51.96	47.26	44.61	35.07	44.85	34.82	35.14	32.06	18.41	13.1	17.43	BTF3L4	KFO64485.1 Transcription factor BTF3 4, partial [Corvus brachyrhynchos]
TCONS_00040334	6.62	6.36	6.39	5.33	6.53	5.69	2.92	2.84	3.63	1.42	1.53	1.32	ACSL3	EMC78858.1 Long-chain-fatty-acid--CoA ligase 3, partial [Columba livia]
TCONS_00040432	1.99	2.15	1.74	2.72	1.52	1.85	0.56	1.47	0.51	2.92	2.94	2.32	C3orf58	XP_009980950.1 PREDICTED: deleted in autism protein 1 [Tauraco erythrolophus]
TCONS_00040504	0.94	0.9	0.71	1.71	1.58	0.96	3	4.59	2.06	0.36	0.77	0.64	AGTR1	XP_005505960.1 PREDICTED: type-1 angiotensin II receptor [Columba livia]
TCONS_00040505	4.42	4.37	5.55	5.64	5.64	5.68	20.74	16.06	14.62	9.25	7.15	7.3	AGTR1	NP_001278452.1 carboxypeptidase B precursor [Columba livia]
TCONS_00040715	0.33	0	0	0	0.38	0.4	1.01	1.79	1.34	0	0	0	KCNMB2	XP_003209245.1 PREDICTED: calcium-activated potassium channel subunit beta-2 isoform X2 [Meleagris gallopavo]
TCONS_00040741	9.69	9.42	12.1	10.77	8.14	9.63	8.62	10.09	9.05	3.5	2.64	5.29	TTC14	XP_005506679.2 PREDICTED: LOW QUALITY PROTEIN: tetratricopeptide repeat protein 14 [Columba livia]
TCONS_00040863	8.76	9.51	5.72	7.75	5.14	5.51	4.02	3.93	4.18	1.39	1.77	1.46	DOCK10	XP_013226122.1 PREDICTED: dedicator of cytokinesis protein 10 [Columba livia]
TCONS_00041065	1.7	2.21	2.14	3.51	3.68	2.92	8.97	7.91	9.58	3.44	2.78	3.23	SLC9A9	EMC86387.1 Sodium/hydrogen exchanger 9 [Columba livia]
TCONS_00041129	1.77	0	0	1.51	0	0	0	0	0	0	1.82	1.57	DLG1	XP_009318684.1 PREDICTED: disks large homolog 1 [Pygoscelis adeliae]
TCONS_00041181	11.71	9.39	10.94	8.51	5.91	8.23	3.31	3.42	3.24	7.61	8.45	6.58	TNFSF10	EMC80351.1 Tumor necrosis factor ligand superfamily member 10, partial [Columba livia]
TCONS_00041184	3.37	3.81	3.9	2.04	2.02	2.17	5.42	8.68	5.69	42.95	13.14	11.67	NCEH1	XP_005512083.1 PREDICTED: neutral cholesterol ester hydrolase 1 [Columba livia]
TCONS_00041225	13.7	28.21	2.77	30.12	7.15	10.18	1.57	3.38	2.36	11.8	13.52	7.78	GNB4	XP_007057040.1 PREDICTED: guanine nucleotide-binding protein subunit beta-4 isoform X1 [Chelonia mydas]
TCONS_00041226	12.24	8.5	36.58	1.51	9.17	14.86	4.89	9.59	12.87	0	0	0	GNB4	XP_007057040.1 PREDICTED: guanine nucleotide-binding protein subunit beta-4 isoform X1 [Chelonia mydas]
TCONS_00041383	1.75	1.4	1.79	2.5	0.88	2.12	1.54	1.81	2.38	5.02	4.35	9.6	KLHL4	XP_005507873.1 PREDICTED: LOW QUALITY PROTEIN: kelch-like protein 4 [Columba livia]
TCONS_00041388	26.66	23.72	32.49	7.98	9.14	13.13	8.97	11.62	8.85	2.37	3.45	2.55	PCDH11X	XP_010713541.2 PREDICTED: protocadherin-11 X-linked isoform X10 [Meleagris gallopavo]
TCONS_00041478	1.91	1.42	3.42	0.85	1.59	1.03	0	0	1.57	0	0	0	rps6ka6	XP_017941946.1 PREDICTED: ribosomal protein S6 kinase alpha-6 isoform X1 [Manacus vitellinus]
TCONS_00041489	11.53	8.5	9.72	15.49	29.04	19.9	72.77	65.67	67.2	23.46	27.33	21.73	COL4A6	XP_013224691.1 PREDICTED: LOW QUALITY PROTEIN: collagen alpha-6(IV) chain [Columba livia]
TCONS_00041500	6.72	6.41	4.95	6.46	6.25	7.19	7.11	7.66	7.56	2.41	1.96	3.74	VSIG1	XP_011576383.1 PREDICTED: 26S proteasome non-ATPase regulatory subunit 10 [Aquila chrysaetos canadensis]
TCONS_00041701	0.7	1.16	0.89	0.15	0.7	0	0	0	0	0.47	0	0.54	zgc:110179	XP_005512892.1 PREDICTED: ras-like protein family member 11A-like [Columba livia]
TCONS_00041704	0	0	0	0.94	0	0.11	0.45	1.41	0.3	0	0	0.02	zgc:110179	KFV96035.1 Ras-like family member 11A-like, partial [Eurypyga helias]
TCONS_00041710	6.36	6.57	8.16	10.7	8.16	8.65	2.21	2.51	3.31	6.83	8.56	8.01	LNX2	XP_013226035.1 PREDICTED: LOW QUALITY PROTEIN: ligand of Numb protein X 2-like [Columba livia]
TCONS_00041768	0	0	0	0	0	0	0	0	0	0.15	0.21	0.41	Exoc1	XP_005498113.1 PREDICTED: exocyst complex component 1 [Columba livia]
TCONS_00041965	0.23	0	0.35	0.66	0.85	0.63	1.51	1.72	1.64	0.3	0.86	0.36	COL4A5	XP_008940073.1 PREDICTED: collagen alpha-5(IV) chain, partial [Merops nubicus]
TCONS_00041969	0.42	2.39	2.98	9.82	19.61	11.77	84.67	64.07	71.95	23.16	22.43	18.31	COL4A5	XP_008940073.1 PREDICTED: collagen alpha-5(IV) chain, partial [Merops nubicus]
TCONS_00042011	7.15	5.68	6.38	2.4	2.39	2.82	1.85	1.7	2.07	0.29	0.21	0.32	GRIA3	XP_005504483.1 PREDICTED: glutamate receptor 3 [Columba livia]
TCONS_00042117	1.49	1.21	1.31	1.79	1.89	1.71	4.35	3.91	3.92	9.98	14.69	8.7	-	XP_005498122.1 PREDICTED: uncharacterized protein LOC102084818, partial [Columba livia]
TCONS_00042165	3.26	2.99	2.44	3.62	1.81	0.88	1.6	3.83	3.57	0.03	0.51	0.03	LPGAT1	KFZ60241.1 Acyl-CoA:lysophosphatidylglycerol acyltransferase 1, partial [Podiceps cristatus]
TCONS_00042170	0.06	0.05	0	0.15	0.31	0	0	0	0	0.07	0.29	0.08	Lpgat1	XP_006116452.1 PREDICTED: acyl-CoA:lysophosphatidylglycerol acyltransferase 1 isoform X2 [Pelodiscus sinensis]
TCONS_00042185	1.73	2.21	2.38	1.8	2.08	2.45	7.04	6.11	5.76	11.24	19.59	30.6	RD3	XP_005513377.1 PREDICTED: protein RD3 [Columba livia]
TCONS_00042229	35.02	31.51	36.08	18.15	18.56	18.82	7.29	7.8	16.12	3.28	3.62	5.14	Eml4	XP_009471304.1 PREDICTED: echinoderm microtubule-associated protein-like 4 [Nipponia nippon]
TCONS_00042231	4.18	3.61	4.06	2.33	1.93	2.39	1.65	1.33	2.17	0.49	0.43	0.75	-	EMC90201.1 Putative uncharacterized transposon-derived protein ZK1236.4, partial [Columba livia]
TCONS_00042319	4.36	3.42	4.5	4.29	4.7	4.46	8.57	6.48	8.37	4.18	2.62	3.82	-	-
TCONS_00042320	3.33	2.61	3.17	3.86	3.69	3.72	6.28	6.02	6.07	2.61	1.94	2.32	-	-
TCONS_00042348	1.86	2.43	2.84	2.23	1.35	2.18	1.61	3.04	2.2	0.21	0.26	0.51	-	EMC89431.1 Putative uncharacterized transposon-derived protein ZK1236.4, partial [Columba livia]
TCONS_00042436	0	0	0.19	0.19	0	0.29	0.32	0.7	0.34	0.01	0	0.01	Lrfn2	XP_005503880.1 PREDICTED: leucine-rich repeat and fibronectin type-III domain-containing protein 2 [Columba livia]
TCONS_00042554	3.81	5.24	7.83	15.27	15.32	13.88	7.6	6.78	7.62	0.43	0.41	1.32	VASH2	XP_005502823.1 PREDICTED: vasohibin-2 [Columba livia]
TCONS_00042588	3.13	3.09	3.36	0	1.71	0.61	2.71	3.34	2.31	0.58	0.81	0.83	-	-
TCONS_00042589	0	0	0	2.78	0.76	2.67	0	0	0	1.87	2.16	2.57	-	-
TCONS_00042613	1.96	2.1	2.29	1.46	1.43	1.33	1.42	1.38	1.19	0.26	0.25	0.32	SERTAD4	XP_005512558.1 PREDICTED: SERTA domain-containing protein 4 [Columba livia]
TCONS_00042621	0	0	0	0	0.11	0	0	0	1.09	0	0	0	SYT14	EMC80138.1 Synaptotagmin-14, partial [Columba livia]
TCONS_00042622	0	0	0.01	0	0	0	3.8	5.89	2.52	0	0	0	SYT14	XP_005523420.2 PREDICTED: synaptotagmin-14 isoform X2 [Pseudopodoces humilis]
TCONS_00042667	1.19	1.18	0.95	1.3	1.24	1.27	2.23	2.63	2.44	0.12	0.31	0.44	-	AAY86043.1 reverse transcriptase, partial [Nullibrotheas allenii]
TCONS_00042701	0.09	0.04	0.11	0.26	0.27	0.62	0.57	0.59	1.13	0.04	0.08	0.15	-	-
TCONS_00042707	0.06	0.04	0.08	0.31	0.19	0.57	0.62	0.84	1.59	0.04	0.03	0.2	-	BAA88337.1 ORF2 [Acanthochelys spixii]
TCONS_00042708	0.7	0.65	0.83	2.36	2.45	3.84	7	10.66	13.43	1.23	1.28	1.89	-	EMC90436.1 Putative uncharacterized transposon-derived protein ZK1236.4 [Columba livia]
TCONS_00042765	28.29	23.28	28.66	21.11	15.96	17.57	32.54	30.87	29.48	12.15	14.49	13.98	-	-
TCONS_00042827	0	0	0	0	0.1	0.3	0	0	0	1.47	0.7	2.05	-	-
TCONS_00042921	0	0	0	0	0	0	0	0	0	0.09	2.35	1.43	Zfand3	XP_011513092.1 PREDICTED: AN1-type zinc finger protein 3 isoform X3 [Homo sapiens]
TCONS_00042923	0.32	1.42	0.01	0.01	0	0	0	0	0	1.64	0.25	1	ZFAND3	XP_015139281.1 PREDICTED: AN1-type zinc finger protein 3 isoform X2 [Gallus gallus]
TCONS_00043018	0	0.69	0.15	1.06	1.18	0.57	2.91	2.91	4.41	0	0.04	0.2	Kcnip1	XP_005503585.1 PREDICTED: Kv channel-interacting protein 1 isoform X4 [Columba livia]
TCONS_00043049	0.78	0	0.22	0.02	0	0	3.05	2.27	0	0	0	0	Kcnip1	XP_005503584.1 PREDICTED: Kv channel-interacting protein 1 isoform X3 [Columba livia]
TCONS_00043060	0.39	0.28	0.09	0.28	0.44	0.12	0.82	0.75	0.74	0.03	0.05	0.04	GABRP	XP_013222805.1 PREDICTED: gamma-aminobutyric acid receptor subunit pi isoform X2 [Columba livia]
TCONS_00043192	0	0	0	0	0	0	0	0	0	1.02	0.95	0	CAMLG	XP_013222802.1 PREDICTED: calcium signal-modulating cyclophilin ligand [Columba livia]
TCONS_00043211	0.07	0.07	0.1	0.02	0.13	0.04	0.61	1.18	1.05	0	0	0.01	-	-
TCONS_00043222	5.45	4.73	3.53	3.6	2.31	3.34	3.89	3.49	3.36	1.02	0.3	1.31	Fbxl3	EMC78158.1 F-box/LRR-repeat protein 21 [Columba livia]
TCONS_00043223	87.73	128.7	66.82	42.22	45.62	42.17	158.44	165.49	267.29	62.62	64.21	51.7	TGFBI	XP_011569532.1 PREDICTED: transforming growth factor-beta-induced protein ig-h3 [Aquila chrysaetos canadensis]
TCONS_00043232	0	1.51	0	0	0	0	1.56	0	1.99	0	0	0	SPOCK1	EMC78153.1 Testican-1 [Columba livia]
TCONS_00043294	5.86	6.32	3.92	0.31	1.21	0.7	0.56	0.32	0.43	0	0	0	SYNPO	XP_005503688.1 PREDICTED: synaptopodin [Columba livia]
TCONS_00043298	0	0	0	1.62	1.46	1.84	1.18	0.46	1.08	47.3	39.43	36.71	MYOZ3	XP_013222810.1 PREDICTED: myozenin-3 [Columba livia]
TCONS_00043300	0.72	1.12	2.01	3.79	4.89	4.29	2.03	1.09	1.34	53.53	39.05	39.78	-	EMC78106.1 Myozenin-3, partial [Columba livia]
TCONS_00043426	1.75	1.57	1.58	1.25	1.5	1.84	0.1	1.32	0.27	0	0	0	GABRG2	XP_014803528.1 PREDICTED: gamma-aminobutyric acid receptor subunit gamma-2 isoform X2 [Calidris pugnax]
TCONS_00043520	76.31	44.21	59.32	4.8	21.04	8.66	50.84	40.18	60.81	0.05	0.18	0.28	Cxcl14	XP_017936663.1 PREDICTED: C-X-C motif chemokine 14 [Manacus vitellinus]
TCONS_00043544	0.48	0.42	0.47	3.93	6.51	5.76	131.34	124.7	102.77	39.87	21.11	40.04	FAM13B	XP_005503505.1 PREDICTED: protein FAM13B isoform X2 [Columba livia]
TCONS_00043584	0	0	0	0	0	0	0	0	2.25	0	0	0	RASGEF1C	EMC78142.1 Ras-GEF domain-containing family member 1C, partial [Columba livia]
TCONS_00043644	0	0	1.5	1.59	5.43	3.3	0	0	0	0	3.67	1.36	PDGFRB	XP_005503457.1 PREDICTED: LOW QUALITY PROTEIN: platelet-derived growth factor receptor beta [Columba livia]
TCONS_00043721	0.04	0.07	0	0.1	0	0	0.09	2.81	0.19	0	0.02	0	SNTN	XP_005510670.1 PREDICTED: sentan [Columba livia]
TCONS_00043724	1.01	0	0.89	0.91	0.78	0.78	0.81	1.15	1.17	0.17	0.45	0.31	-	-
TCONS_00043725	0	0.96	0	0	0	0	0	0	0	0.17	0	0.31	-	-
TCONS_00043753	0.06	0.06	0.08	0.08	0.06	0.08	0.25	1.16	0.51	0.01	0.01	0.01	-	-
TCONS_00043788	43.7	36.15	37.47	32.53	22.76	33.1	18.62	19.19	30.32	8.78	10.63	8.16	GXYLT2	XP_005501992.1 PREDICTED: glucoside xylosyltransferase 2 [Columba livia]
TCONS_00043993	1.51	1.39	1.6	1.18	0.84	1.06	0.56	0.95	0.88	0.32	0.21	0.28	PRICKLE2	XP_005510667.1 PREDICTED: prickle-like protein 2 [Columba livia]
TCONS_00044000	2.23	2.06	2.56	1.8	1.42	1.75	0.99	1.59	1.16	0.51	0.36	0.47	-	-
TCONS_00044172	1.07	1.2	1.15	0.98	0.87	0.96	0.72	0.75	0.6	0.18	0.16	0.25	-	-
TCONS_00044177	1.12	0	0	1.2	0.56	1.06	5.48	6.64	3.22	18.29	22.96	21.56	Eif4e3	KFP21831.1 Eukaryotic translation initiation factor 4E type 3, partial [Egretta garzetta]
TCONS_00044193	0.09	0	0.03	0.08	0.11	0.05	0.2	0.27	0.6	0	0	0	-	-
TCONS_00044199	1.63	0.45	1.92	0.9	0	0	0.49	2.53	1.09	0	0	0	Shq1	XP_005501989.1 PREDICTED: LOW QUALITY PROTEIN: protein SHQ1 homolog [Columba livia]
TCONS_00044205	1.28	2.56	1.94	0.47	0.27	0.63	0.94	0.89	0.74	0.05	0.04	0.04	CNTN3	XP_005501988.2 PREDICTED: contactin-3 [Columba livia]
TCONS_00044423	10.81	9.29	12.77	3.47	1.45	2.54	4.52	1.94	3.26	0.64	0.68	0.3	MEIS1	XP_005042962.1 PREDICTED: homeobox protein Meis1 isoform X1 [Ficedula albicollis]
TCONS_00044470	18.06	12.51	9.94	8.83	9	9	19.83	15.76	14.94	9.87	6.38	8.67	JAG1	XP_013225260.1 PREDICTED: protein jagged-1 [Columba livia]
TCONS_00044512	0	0	0	0	1.26	0	0	0	0	0.9	0.15	0	fam161a	XP_013224046.1 PREDICTED: LOW QUALITY PROTEIN: protein FAM161A [Columba livia]
TCONS_00044558	0	0	0	0.04	0	0	0	0	2.95	0	0	0	Smek2	XP_010573159.1 PREDICTED: serine/threonine-protein phosphatase 4 regulatory subunit 3B isoform X2 [Haliaeetus leucocephalus]
TCONS_00044579	72.02	71.8	81.71	116.19	84.21	91.4	120.42	122.19	131.69	323.84	283.42	292.45	RTN4	XP_009638926.1 PREDICTED: reticulon-4 isoform X3 [Egretta garzetta]
TCONS_00044675	2.5	2.07	2.54	1.91	1.84	2.02	2.33	2.84	3.08	0.94	0.89	1.34	SERTAD2	XP_005505414.1 PREDICTED: SERTA domain-containing protein 2 [Columba livia]
TCONS_00044720	0.13	0.28	0.32	0.06	0.1	0.23	0.3	0.31	0.15	0.03	0	0	-	EAW99891.1 hCG1642652 [Homo sapiens]
TCONS_00044998	0	0.69	0	0.78	1.34	0.89	1.27	2.83	0	0	0	0	Plcb1	XP_013226911.1 PREDICTED: 1-phosphatidylinositol 4,5-bisphosphate phosphodiesterase beta-1 [Columba livia]
TCONS_00045271	2.8	2.88	3.24	2.97	2.2	2.73	1.06	1.46	1.14	0.37	0.34	0.34	-	KFZ60256.1 Amyloid-like 2, partial [Antrostomus carolinensis]
TCONS_00045322	2.88	3.06	2.62	2.07	1.81	1.66	1.07	1.18	1.21	0.12	0.06	0.13	COL25A1	KFR00079.1 hypothetical protein Y956_11730, partial [Nipponia nippon]
TCONS_00045323	3.49	3.55	3.12	2.77	2.38	2.43	1.56	1.87	1.73	0.19	0.09	0.19	COL25A1	EMC88256.1 hypothetical protein A306_02919 [Columba livia]
TCONS_00045359	16.64	15.77	13.94	9.03	7.58	6.78	3.25	4.42	6.14	0.35	0.48	0.61	-	XP_012428834.1 PREDICTED: LOW QUALITY PROTEIN: collagen alpha-1(XXV) chain [Taeniopygia guttata]
TCONS_00045373	1.03	0.65	0.92	0.62	0.75	0.96	14.91	6.61	13.45	5.75	2.91	4.26	etnppl	XP_005515278.1 PREDICTED: ethanolamine-phosphate phospho-lyase [Columba livia]
TCONS_00045374	0.79	0.49	0.48	2.42	3.57	1.86	53.92	40.85	31.06	72.48	129.61	94.04	etnppl	XP_014796596.1 PREDICTED: ethanolamine-phosphate phospho-lyase [Calidris pugnax]
TCONS_00045380	6.78	4.16	6.22	0.59	0.79	0.8	0.53	0.23	0.94	0.03	0	0.03	LEF1	XP_005019888.1 PREDICTED: lymphoid enhancer-binding factor 1 isoform X1 [Anas platyrhynchos]
TCONS_00045449	7.78	6.33	7.42	5.87	5.01	6.5	0.76	1.41	1.24	0.15	0.15	0.33	-	-
TCONS_00045471	0	0	0	0	0	0	0	0	0	0.12	0.48	0.37	CENPE	XP_005515291.1 PREDICTED: centromere-associated protein E [Columba livia]
TCONS_00045530	0.96	1.14	0.87	0.86	1.07	1.57	1.37	1.39	0.81	0.2	0.22	0.34	trmt10a	XP_015141118.1 PREDICTED: tRNA methyltransferase 10 homolog A isoform X1 [Gallus gallus]
TCONS_00045777	54.56	54	53.07	48.82	56.24	39.96	29.25	19.56	25.67	3.62	3.51	9.54	NPNT	XP_013226954.1 PREDICTED: nephronectin isoform X3 [Columba livia]
TCONS_00046023	3.61	2.52	3.44	2.39	1.79	3.42	1.44	1.66	0	0	0	0	Commd10	XP_005506300.1 PREDICTED: COMM domain-containing protein 10 [Columba livia]
TCONS_00046052	7.98	9.71	3.09	2.85	1.87	4.99	1.31	2.66	1.48	7.21	5.88	6.99	DMXL1	EMC87552.1 DmX-like protein 1, partial [Columba livia]
TCONS_00046053	0	0	4.73	2.11	5.96	1.89	5.03	5.17	5.29	0	0.98	0.53	DMXL1	EMC87552.1 DmX-like protein 1, partial [Columba livia]
TCONS_00046187	0.4	0.57	0.46	0.16	0.18	0.15	0.07	0.08	0.07	1.11	0.86	0.73	STARD4	XP_009282454.1 PREDICTED: stAR-related lipid transfer protein 4 [Aptenodytes forsteri]
TCONS_00046236	0	0.12	0	0.42	0.46	0	9.57	20.55	11.64	1.22	4.49	5.43	FEM1C	KFV89621.1 Protein fem-1 C, partial [Fulmarus glacialis]
TCONS_00046282	0	0.11	0.07	0	0.06	0	0.17	0	0.11	0	0	0	DTWD2	EMC87551.1 DTW domain-containing protein 2, partial [Columba livia]
TCONS_00046334	0.51	3.48	1.77	0.12	0.11	0.13	0	0.01	0	0.05	2.42	0	PPM1F	XP_005515245.1 PREDICTED: protein phosphatase 1F [Columba livia]
TCONS_00046346	15.53	17.04	16.34	63.76	83	41.22	62.58	36.93	46.63	3.91	10.12	8.25	YPEL1	XP_018102066.1 PREDICTED: yippee like 1 L homeolog isoform X1 [Xenopus laevis]
TCONS_00046361	0.83	2.59	6.64	6.88	4.39	5.35	12.18	10.75	4.58	3.33	3.71	2.55	44444	XP_011587914.1 PREDICTED: septin-5 isoform X2 [Aquila chrysaetos canadensis]
TCONS_00046399	0	0	0.36	0	0.54	1.72	0	0	0	0.79	0.38	0	KREMEN1	XP_005498354.1 PREDICTED: kremen protein 1 [Columba livia]
TCONS_00046414	18.22	21.67	20.05	22.03	23.9	21.91	25.46	39.48	33.6	11.86	18.04	17.94	MN1	XP_005230566.1 PREDICTED: probable tumor suppressor protein MN1 [Falco peregrinus]
TCONS_00046529	5.55	2.45	2.98	3.88	3.58	0.68	1.56	1.58	3.19	0	0	0	ATXN2	XP_014817808.1 PREDICTED: ataxin-2 isoform X17 [Calidris pugnax]
TCONS_00046549	4.39	4.62	5.02	3.1	3.92	4.3	5.28	6.71	4.57	16.1	10.66	12.25	pptc7	KTF90057.1 hypothetical protein cypCar_00028176 [Cyprinus carpio]
TCONS_00046673	1.52	0.94	1.35	0.58	1.05	1.32	2.32	3.55	1.32	0.56	0.11	0.37	MMP17	XP_005498422.1 PREDICTED: matrix metalloproteinase-17 [Columba livia]
TCONS_00046674	1.15	0.78	1.17	0.89	0.73	1.12	1.81	2.69	1.26	0.44	0.25	0.3	MMP17	XP_005498422.1 PREDICTED: matrix metalloproteinase-17 [Columba livia]
TCONS_00046783	8.64	6.2	7.76	5.37	4.38	5.06	3.16	3.08	3.69	1.54	0.97	1.24	HIC2	EMC88921.1 Hypermethylated in cancer 2 protein, partial [Columba livia]
TCONS_00046924	0.31	0.22	0.38	0.55	0.72	0.96	1.26	0.8	0.29	0.05	0.12	0.06	MYO1H	XP_013227315.1 PREDICTED: unconventional myosin-Ih [Columba livia]
TCONS_00046971	0.85	5.42	6.03	2.68	3.14	10.52	0	1.2	0	34.34	5.35	3.5	ALDH2	XP_005498279.1 PREDICTED: aldehyde dehydrogenase, mitochondrial [Columba livia]
TCONS_00046997	3.2	2.43	5.71	1.14	1.45	0.02	0	0.78	3.79	0	0	0	KNTC1	XP_005498284.2 PREDICTED: kinetochore-associated protein 1 [Columba livia]
TCONS_00047018	1.98	2.03	2.08	2.53	2.52	2.61	1.75	2.74	2.08	5.67	4.67	8.8	ORAI1	EMC86918.1 Calcium release-activated calcium channel protein 1, partial [Columba livia]
TCONS_00047039	26.04	28.39	26.04	21.86	19.56	23.21	14.67	12.39	13.11	23.81	33.77	23.27	VPS37B	EMC86931.1 Vacuolar protein sorting-associated protein 37B, partial [Columba livia]
TCONS_00047119	21.26	21.27	19.32	21.06	19.1	22.27	21.76	20.04	21.04	6.51	10.37	10.84	NCOR2	XP_013227488.1 PREDICTED: nuclear receptor corepressor 2, partial [Columba livia]
TCONS_00047156	1.29	0.98	1.38	0.54	1.61	2.36	2.62	2.35	3.92	0.27	0.23	0.5	RIMBP2	XP_014819233.1 PREDICTED: RIMS-binding protein 2 isoform X2 [Calidris pugnax]
TCONS_00047291	4.35	1.62	0	0.45	0.59	0.43	0	0	0	0	0.41	0.59	ZNF536	XP_013226608.1 PREDICTED: zinc finger protein 536 isoform X1 [Columba livia]
TCONS_00047336	1.59	0	1.41	4.97	0.61	0	0	0	0	2.99	1.19	0.56	Faap24	EMC77600.1 Fanconi anemia-associated protein of 24 kDa [Columba livia]
TCONS_00047374	0.93	1.32	1.06	1.15	0.98	1.38	0.49	0.68	0.34	7.1	6.88	4.52	-	KFQ89830.1 hypothetical protein N337_06745, partial [Phoenicopterus ruber ruber]
TCONS_00047601	0.43	0	0.73	0	0.63	0	0	0	0	2.08	0	0.6	SLC12A4	XP_005507183.1 PREDICTED: solute carrier family 12 member 4 [Columba livia]
TCONS_00047623	0	0	0	0	0	0	0	0	0	0.54	1.63	3.54	KIFC3	XP_005512707.2 PREDICTED: LOW QUALITY PROTEIN: kinesin-like protein KIFC3 [Columba livia]
TCONS_00047624	0	0	0	0	0	0	0.23	0	0	2.81	3.54	3.43	KIFC3	XP_005512707.2 PREDICTED: LOW QUALITY PROTEIN: kinesin-like protein KIFC3 [Columba livia]
TCONS_00047768	0	0	0	0	0	1.18	0	0	0	0	2.72	1.75	CDH5	XP_005514507.1 PREDICTED: cadherin-5 [Columba livia]
TCONS_00047871	1.26	1.29	1.76	1.68	1.61	1.87	1.57	1.8	1.29	0.14	0.52	0.47	-	-
TCONS_00047878	1.26	1.36	2.03	2.31	2.01	1.97	1.91	2.42	1.5	0.21	0.71	0.37	-	-
TCONS_00047956	39.65	43.26	40.79	39.98	42.41	43.83	53.89	74.17	62.75	27.8	32.86	34.51	NFATC3	KFQ79962.1 Nuclear factor of activated T-cells, cytoplasmic 3, partial [Phoenicopterus ruber ruber]
TCONS_00048104	3.05	2.45	1.72	3.3	1.8	2.38	14.23	8.21	13.54	2.71	2.15	2.18	PITPNC1	XP_014124932.1 PREDICTED: cytoplasmic phosphatidylinositol transfer protein 1 isoform X1 [Zonotrichia albicollis]
TCONS_00048106	9.58	10.74	12.18	10.53	10.36	11.76	36.45	49.99	43.21	11.68	12.95	14.62	PITPNC1	XP_013226219.1 PREDICTED: cytoplasmic phosphatidylinositol transfer protein 1 isoform X1 [Columba livia]
TCONS_00048140	0.84	0.99	1.17	1.29	1.32	1.19	3.19	6.29	4.86	1.01	1.95	2.8	TEX2	XP_005508060.1 PREDICTED: testis-expressed sequence 2 protein isoform X1 [Columba livia]
TCONS_00048149	2.46	0.44	0	1.06	1.46	0.25	0.51	0.61	0.5	5.87	14.56	13.65	SAMD9L	XP_005508057.1 PREDICTED: sterile alpha motif domain-containing protein 9-like [Columba livia]
TCONS_00048253	9.54	7.98	11.03	7.64	6.3	7.98	10.28	10.38	9.75	3.55	3.47	5.51	-	XP_015150897.1 PREDICTED: luc7-like protein 3 isoform X2 [Gallus gallus]
TCONS_00048257	0.08	0	0.19	0.15	0	0.21	1.49	1.82	2.22	0	0.21	0	WFIKKN2	EMC89775.1 WAP, kazal, immunoglobulin, kunitz and NTR domain-containing protein 2 [Columba livia]
TCONS_00048291	1.4	2.67	1.02	18.4	28.88	23.53	36.65	40.47	40.84	14.56	10.9	9.29	-	XP_013222643.1 PREDICTED: uncharacterized protein LOC102092411 [Columba livia]
TCONS_00048402	4	4.96	4.56	10.25	12.44	7.95	6.39	5.35	4.95	0.82	1.32	1.29	Uts2r	XP_013222646.1 PREDICTED: urotensin-2 receptor [Columba livia]
TCONS_00048494	0.08	0.19	0.39	0.33	0.07	0.34	0.01	0.31	0.14	0	0	0	-	-
TCONS_00048594	1.9	1.97	2.09	10.05	12.93	10.57	9.11	12.98	9.53	0.82	0.54	2.19	-	XP_005513445.1 PREDICTED: UPF0450 protein C17orf58 homolog [Columba livia]
TCONS_00048642	3.17	2.94	2.4	2.59	3.52	4.11	3.75	3.65	5.47	1.32	1.26	1.28	-	-
TCONS_00048696	2.42	1.92	2.24	3.58	3.2	2.65	5.44	7.11	9.33	0	0.29	0.67	SMIM5	XP_005503126.1 PREDICTED: small integral membrane protein 5 [Columba livia]
TCONS_00048741	0.25	0.47	0.06	0.65	0.49	0.84	0.75	0.97	1.27	12.4	8.13	7.42	CHAD	XP_005503154.1 PREDICTED: chondroadherin [Columba livia]
TCONS_00048754	10.64	8.15	3.86	8.4	9.35	11.41	16.2	4.7	8.26	45.39	43.7	39.23	TOB1	XP_005503162.1 PREDICTED: protein Tob1 [Columba livia]
TCONS_00048807	0	0	0	0	0.78	0.88	0.48	0	1.86	0	0	0	SEC14L1	XP_005503198.1 PREDICTED: SEC14-like protein 1 [Columba livia]
TCONS_00048871	0	0	0	0.43	0	0	0	1.42	0.85	0	0	0	PMP22	XP_005503226.1 PREDICTED: peripheral myelin protein 22 [Columba livia]
TCONS_00048872	28.11	28.29	27.31	40.75	47.65	47.95	86.12	95.05	97.56	30.88	30.16	31.36	PMP22	XP_005503226.1 PREDICTED: peripheral myelin protein 22 [Columba livia]
TCONS_00048934	4.68	6.21	0	4.32	6.17	0	1.26	1.63	0	0	0	0	-	XP_013225774.1 PREDICTED: neogenin [Columba livia]
TCONS_00048937	53.89	39.16	41.64	13.64	11.58	16.84	10.31	10.85	12.85	4.59	3.02	4.97	-	XP_013225774.1 PREDICTED: neogenin [Columba livia]
TCONS_00048938	1.44	4.52	3.6	1.68	1.57	0	0	0	0	0	2.54	0.57	-	XP_013225774.1 PREDICTED: neogenin [Columba livia]
TCONS_00048949	3.09	1.05	1.04	1.67	2	0.75	0.82	0.45	1.9	4.83	8.62	3.83	PML	XP_005513096.1 PREDICTED: protein PML [Columba livia]
TCONS_00049060	3.89	3.27	3.75	2.55	2.41	2.76	3.55	2.8	2.82	0.91	0.63	1.12	VPS13C	XP_013227648.1 PREDICTED: vacuolar protein sorting-associated protein 13C [Columba livia]
TCONS_00049077	3.7	3.35	3.46	2.63	2.87	3.23	6.84	9.85	6.65	3.03	2.11	2.85	RORA	XP_018769614.1 PREDICTED: nuclear receptor ROR-alpha [Serinus canaria]
TCONS_00049130	16.22	13.35	15.97	16.6	14.78	16.76	19.9	17.06	25.25	11.03	10.36	7.64	Thsd4	XP_005511186.2 PREDICTED: LOW QUALITY PROTEIN: thrombospondin type-1 domain-containing protein 4 [Columba livia]
TCONS_00049139	7.41	7.44	5.8	12.29	13.55	15.49	4.63	4.21	7.52	0.17	1.28	0.97	Thsd4	XP_005511186.2 PREDICTED: LOW QUALITY PROTEIN: thrombospondin type-1 domain-containing protein 4 [Columba livia]
TCONS_00049153	6.22	5.26	5.49	5.58	4.06	5.04	6.2	6.42	5.69	2.01	1.38	3.18	ZNF280D	XP_005511213.1 PREDICTED: LOW QUALITY PROTEIN: zinc finger protein 280D [Columba livia]
TCONS_00049183	12.83	14.35	12.17	22.6	23.92	20.7	8.07	1.91	7.59	2.93	2	1.36	Map1a	XP_013225416.1 PREDICTED: microtubule-associated protein 1A [Columba livia]
TCONS_00049203	1.68	1.88	1.18	4.25	5.81	4.81	7.33	6.21	7.05	27.88	29.52	29.15	-	XP_013226194.1 PREDICTED: uncharacterized protein LOC102085530 [Columba livia]
TCONS_00049213	0	0	0	2.4	9.61	1.23	40.04	1.67	1.24	76.5	209.73	141.22	PKM	XP_009565919.1 PREDICTED: pyruvate kinase PKM isoform X2 [Cuculus canorus]
TCONS_00049216	10.43	14.29	11.47	24.85	31.73	25.11	98.33	85.31	49.02	492.43	525.14	622.52	PKM	XP_009565919.1 PREDICTED: pyruvate kinase PKM isoform X2 [Cuculus canorus]
TCONS_00049266	2.81	3.77	3.43	5.77	5.67	4.58	0.07	0.61	0.76	0	0	0	STRA6	XP_005513097.1 PREDICTED: stimulated by retinoic acid gene 6 protein homolog [Columba livia]
TCONS_00049267	0.25	0.18	0.32	0.27	0.56	0.64	0.61	1	0.46	0	0.04	0	STRA6	XP_005513097.1 PREDICTED: stimulated by retinoic acid gene 6 protein homolog [Columba livia]
TCONS_00049305	16.74	15.14	16.01	11.38	11.36	11.09	7.93	7.57	8.42	22.28	20.89	16.88	HERC1	XP_013227031.1 PREDICTED: LOW QUALITY PROTEIN: probable E3 ubiquitin-protein ligase HERC1 [Columba livia]
TCONS_00049324	1.99	1.91	2.21	3.09	2.04	1.95	6.36	4.34	6.56	13.77	19.63	17.72	ACSBG1	EMC88569.1 Long-chain-fatty-acid--CoA ligase ACSBG1 [Columba livia]
TCONS_00049349	0	0	0	0	0	0	0	0	0	0.47	0.23	0	PEAK1	XP_005501031.1 PREDICTED: pseudopodium-enriched atypical kinase 1 isoform X1 [Columba livia]
TCONS_00049351	0	0	1.42	0	0	0	0	1.61	2.91	0	0	0	PEAK1	XP_005501032.1 PREDICTED: pseudopodium-enriched atypical kinase 1 isoform X2 [Columba livia]
TCONS_00049362	8.81	10.41	9.17	14.1	22.55	21.26	5.63	3.78	4.39	22.49	21.17	21.46	LINGO1	XP_009979865.1 PREDICTED: leucine-rich repeat and immunoglobulin-like domain-containing nogo receptor-interacting protein 1 [Tauraco erythrolophus]
TCONS_00049421	289.81	352.94	331.86	1017.36	1147.68	789.93	1914.37	1777.83	2033.62	4393.13	3690.58	3745.3	-	XP_017592783.1 PREDICTED: tropomyosin alpha-1 chain isoform X1 [Corvus brachyrhynchos]
TCONS_00049422	69.92	162.54	91.39	505.69	509.63	500.35	1312.02	1368.51	1014.75	2614.38	2569.24	2754.79	-	XP_017592783.1 PREDICTED: tropomyosin alpha-1 chain isoform X1 [Corvus brachyrhynchos]
TCONS_00049478	0	2.33	0	0	0	0	0	0	0	2.96	0	0	TJP1	XP_013225429.1 PREDICTED: tight junction protein ZO-1 [Columba livia]
TCONS_00049603	0.09	0.09	0.07	0	0.13	0.16	0	0	0	0.03	0.23	0.08	RGMB	XP_005504642.1 PREDICTED: LOW QUALITY PROTEIN: RGM domain family member B [Columba livia]
TCONS_00049986	0.98	1.15	0.75	0.23	0.47	0.42	2.01	1.88	1.64	0.42	0.34	0.34	44258	XP_012964266.1 PREDICTED: E3 ubiquitin-protein ligase MARCH3 [Anas platyrhynchos]
TCONS_00049996	1.07	0.7	0.64	0.2	0.43	0.48	1.17	1.37	1.21	0.12	0.31	0.25	-	EMC88011.1 Putative uncharacterized transposon-derived protein ZK1236.4, partial [Columba livia]
TCONS_00050021	2.41	2.61	2	1.67	2.43	2.13	0.65	0.78	1.15	0.14	0.18	0.18	-	KFM09011.1 hypothetical protein AS27_14818, partial [Aptenodytes forsteri]
TCONS_00050104	19.12	16.5	16.66	47.23	37.05	46.02	10.7	11.97	12.21	3.2	7.03	3.98	nkain4	XP_009561352.1 PREDICTED: sodium/potassium-transporting ATPase subunit beta-1-interacting protein 4 isoform X1 [Cuculus canorus]
TCONS_00050114	20.78	21.41	24.26	22.23	19.91	20.34	23.49	20.98	19.29	7.73	9.42	11.59	DIDO1	XP_005499643.2 PREDICTED: LOW QUALITY PROTEIN: death-inducer obliterator 1 [Columba livia]
TCONS_00050259	3.85	2.61	2.61	2.5	2.36	2.61	4.36	5.71	5.09	2.26	2.44	2.83	-	-
TCONS_00050349	11.39	11.02	10.39	6.92	2.96	7.72	6.06	3.69	8.74	15.56	24.73	21.98	sox18-a	XP_014810366.1 PREDICTED: transcription factor SOX-18 [Calidris pugnax]
TCONS_00050360	1.68	1.43	2.1	5.55	7.99	6.61	2.66	3.77	6.07	0.65	0.26	0.68	CHRNA4	-
TCONS_00050361	2.14	2.41	3.92	8.11	14.8	10.11	4.07	5.74	8.38	1.09	0.55	0.69	COL20A1	XP_013226252.1 PREDICTED: collagen alpha-1(XX) chain [Columba livia]
TCONS_00050363	11.17	10.21	9.21	37.49	57.34	41.08	21.69	23.11	39.05	7.42	7.65	7.68	COL20A1	XP_013226252.1 PREDICTED: collagen alpha-1(XX) chain [Columba livia]
TCONS_00050402	16.12	19.02	17.48	51.94	64.68	52.6	62.97	70.23	71.02	21.12	20.09	32.74	-	XP_019827639.1 PREDICTED: basic salivary proline-rich protein 1-like isoform X2 [Bos indicus]
TCONS_00050471	0.79	0.57	0.91	1.08	1.07	1.09	3.35	3.23	2.15	0.48	0.37	0.67	-	-
TCONS_00050496	23.72	19.06	20.63	45.64	45.74	42.2	115.05	125.83	91.25	40.91	52.65	60.64	RBM38	XP_005489102.2 PREDICTED: RNA-binding protein 38 isoform X2 [Zonotrichia albicollis]
TCONS_00050535	0.36	0.41	0.48	0.3	0.34	0.35	8.08	13.21	5.49	0.41	0.73	0.95	DOK5	EMC83551.1 Docking protein 5, partial [Columba livia]
TCONS_00050679	1.67	1.74	2.59	2.14	2.44	1.84	1.82	1.93	2.11	0.63	0.85	1.02	-	-
TCONS_00050779	0.65	0	0	0	0.95	0	0	0	0	0.44	0.97	1.85	SRPX	EMC79543.1 Sushi repeat-containing protein SRPX, partial [Columba livia]
TCONS_00050791	1.1	1.08	1.49	0.71	0.45	1.05	1.8	2.46	2.75	0.75	1.05	1.15	TMEM47	BAA88337.1 ORF2 [Acanthochelys spixii]
TCONS_00050849	0	0	0	0.01	0.67	0	0.02	2.2	1.02	0	0	0.02	-	XP_009479083.1 PREDICTED: transmembrane protein C5orf28 homolog [Pelecanus crispus]
TCONS_00050850	1.34	0.96	0.91	2.84	4.33	2.42	6.47	5.63	6.97	1.8	1.57	2.24	-	XP_009479083.1 PREDICTED: transmembrane protein C5orf28 homolog [Pelecanus crispus]
TCONS_00050851	1.48	1.17	1.38	3.07	3.68	2.95	7.92	4.9	7.27	2.24	1.86	3.07	-	XP_009479083.1 PREDICTED: transmembrane protein C5orf28 homolog [Pelecanus crispus]
TCONS_00050853	0.11	0.31	0.37	0.53	0.93	0.93	2.28	1.94	1.82	0.59	0.43	0.72	-	XP_009479083.1 PREDICTED: transmembrane protein C5orf28 homolog [Pelecanus crispus]
TCONS_00050855	2.26	1.95	2.1	5.59	7.4	4.95	14.3	11.16	12.97	4.28	3.63	5.7	-	EAW99067.1 hCG1820773 [Homo sapiens]
TCONS_00050857	1.86	1.63	1.83	4.07	5.86	3.95	10.4	8.13	10.48	2.77	2.72	3.78	-	EMC80248.1 Putative uncharacterized transposon-derived protein ZK1236.4, partial [Columba livia]
TCONS_00050876	1.07	1.19	1.32	0.41	0.57	0.72	3.1	7.73	5.66	1.51	2.99	0.91	CBS	XP_005501782.1 PREDICTED: cystathionine beta-synthase, partial [Columba livia]
TCONS_00050877	15.42	13.6	18.01	5.88	4.76	5.55	109.22	167.09	69.22	49.66	26.04	12.5	CBS	XP_005501782.1 PREDICTED: cystathionine beta-synthase, partial [Columba livia]
TCONS_00050939	0.05	0	0.03	0.13	0.04	0.07	0.14	0.27	0.11	0	0	0	KDM6A	XP_012985116.1 PREDICTED: lysine-specific demethylase 6A isoform X2 [Melopsittacus undulatus]
TCONS_00051014	2.04	1.78	2.17	2.87	2.01	2.92	1.22	2.32	1.64	0.78	0.78	0.73	-	EMC88256.1 hypothetical protein A306_02919 [Columba livia]
TCONS_00051017	3.59	3.14	3.85	5.38	3.95	5.24	2.32	4.69	3.32	1.91	1.73	1.21	-	KFM09011.1 hypothetical protein AS27_14818, partial [Aptenodytes forsteri]
TCONS_00051034	1.72	1.64	1.76	1.43	1.28	1.55	2.29	1.54	1.78	0.39	0.52	0.57	LANCL3	XP_009317191.1 PREDICTED: lanC-like protein 3, partial [Pygoscelis adeliae]
TCONS_00051045	0	0.48	0	1.54	0.49	0	0	0	0	0	0.41	2.43	PRRG1	XP_005501730.1 PREDICTED: transmembrane gamma-carboxyglutamic acid protein 1 [Columba livia]
TCONS_00051108	0.49	3.09	0.87	0	1.49	1.36	1.14	1.48	0.9	8.19	25.57	14.51	DDX58	XP_013225185.1 PREDICTED: probable ATP-dependent RNA helicase DDX58 [Columba livia]
TCONS_00051124	40.2	54.55	38.53	104.11	165.19	121.41	263.47	168.45	218.85	108.12	61.04	65.25	Tmod1	XP_005510590.1 PREDICTED: tropomodulin-1 [Columba livia]
TCONS_00051127	0.84	1.18	0.93	1.73	3.22	2.96	3.02	3.38	4.56	0.21	0.23	0.57	-	XP_013051586.1 PREDICTED: uncharacterized protein LOC106045565 [Anser cygnoides domesticus]
TCONS_00051130	4.9	5.99	7.64	25.57	58.24	44.02	121.64	166.88	141.01	5.37	36.21	44.45	-	-
TCONS_00051326	27.76	37.37	27.09	14.5	21.31	21	7.24	5.87	3.94	11.65	20.06	19.7	Dnaja1	EMC76757.1 DnaJ like protein subfamily A member 1, partial [Columba livia]
TCONS_00051365	0.71	0.72	1.68	1	1	0.38	0.42	0	0.82	0	0	0	MUSK	EMC77273.1 Muscle, skeletal receptor tyrosine protein kinase, partial [Columba livia]
TCONS_00051366	4.11	5.78	5.47	8.32	13.18	10.8	3.68	4.46	5.42	2.16	1.71	1.59	MUSK	EMC77273.1 Muscle, skeletal receptor tyrosine protein kinase, partial [Columba livia]
TCONS_00051409	0.77	0.92	0.7	1	1.91	1.41	1.22	2.28	1.45	0.33	0.18	0.31	PALM2	EMC86496.1 hypothetical protein A306_04974 [Columba livia]
TCONS_00051560	3.38	1.52	4.32	5.45	0.05	2.47	3.26	0.95	2.88	0	0	0	Arl15	XP_005500941.1 PREDICTED: ADP-ribosylation factor-like protein 15 isoform X1 [Columba livia]
TCONS_00051645	2.6	1.9	2.18	0.5	0.82	0.75	1.41	3.48	3.61	0.52	0.64	0.39	IL31RA	XP_013227622.1 PREDICTED: interleukin-31 receptor subunit alpha [Columba livia]
TCONS_00051678	1.68	2.13	1.23	1.1	3.56	3.19	5.06	3.71	3.95	1.37	0.96	0.99	Hspb3	XP_005500943.1 PREDICTED: heat shock protein beta-3 [Columba livia]
TCONS_00051794	0.01	0	1.13	0	0.04	0	0	14.28	11.09	0	0	0	44257	EMC80946.1 MOSC domain-containing protein 2, mitochondrial, partial [Columba livia]
TCONS_00051801	4.26	3.28	2.66	6.66	5.58	4.43	6.37	5.24	5.73	20.62	11.83	13.92	MIA2	XP_013225458.1 PREDICTED: melanoma inhibitory activity protein 3 [Columba livia]
TCONS_00051807	9.26	9.79	11.02	10.51	6.72	9.83	5.75	5.08	6.09	2.33	2.4	3.19	Disp1	XP_005511395.1 PREDICTED: LOW QUALITY PROTEIN: protein dispatched homolog 1 [Columba livia]
TCONS_00051809	2.37	2.46	2.83	2.37	1.81	2.57	1.52	1.85	1.99	0.62	0.72	0.98	-	KFM02097.1 hypothetical protein AS27_14344, partial [Aptenodytes forsteri]
TCONS_00051869	1.39	1.82	1.18	0.36	0.67	0	1.62	2.21	1.78	0.09	0.46	0.19	si:dkeyp-59a8.4	XP_017668397.1 PREDICTED: protein stum homolog isoform X5 [Lepidothrix coronata]
TCONS_00051890	0.24	0.2	0.26	0.57	0	0.18	0	0	0	0.24	0.13	0	-	EMC86496.1 hypothetical protein A306_04974 [Columba livia]
TCONS_00051891	0.24	0.2	0.38	0	0.88	0.53	1.43	0.78	1.4	0.24	0.13	0.18	-	EMC86496.1 hypothetical protein A306_04974 [Columba livia]
TCONS_00051940	0.1	0.21	0.04	0.36	0.7	1.8	2.35	11.75	5.58	0.5	0.2	0.19	pol	XP_014117037.1 PREDICTED: LOW QUALITY PROTEIN: endogenous retrovirus group K member 18 Pol protein-like [Pseudopodoces humilis]
TCONS_00051947	4.86	5.37	4.42	13.47	9.44	13.34	6.24	8.84	6.74	1.86	3.58	1.46	Esrrg	XP_014732343.1 PREDICTED: estrogen-related receptor gamma isoform X1 [Sturnus vulgaris]
TCONS_00051972	1.74	1.78	1.91	3.15	3.82	3.12	9.13	13.16	12.8	3.21	3.79	8.43	-	-
TCONS_00051993	2.69	2.71	2.84	4.75	5.63	4.96	12.89	9.43	10.29	4.42	3.48	3.83	-	EOB08710.1 hypothetical protein Anapl_14978 [Anas platyrhynchos]
TCONS_00051994	3.29	2.83	3.04	4.71	6.03	4.81	15.78	12.74	10.58	4.64	3.77	4.5	-	-
TCONS_00052101	0.59	0	1.23	0.23	0.62	0.39	0.11	0.02	0.14	2.79	2.62	1.6	Susd4	XP_013225457.1 PREDICTED: sushi domain-containing protein 4 [Columba livia]
TCONS_00052143	1.91	0.95	1.22	2.2	1.79	1.11	1.46	1.27	1.34	0.35	0.53	0.72	-	EMC84794.1 Putative uncharacterized transposon-derived protein ZK1236.4, partial [Columba livia]
TCONS_00052147	3.63	3.24	4.35	3.88	2.75	3.55	2.34	2.89	3.05	1.01	0.7	1.12	-	KGL88445.1 hypothetical protein N301_07267, partial [Charadrius vociferus]
TCONS_00052271	11.83	11.43	11.55	9.88	24.37	17.91	33.58	33.47	28.13	11.66	6.84	9.77	STK17A	EMC85935.1 Serine/threonine-protein kinase 17A, partial [Columba livia]
TCONS_00052325	0	0	0	0.29	0.2	0.77	0	0	0	0	0.2	0.59	Cntnap2	XP_005510251.1 PREDICTED: contactin-associated protein-like 2, partial [Columba livia]
TCONS_00052455	2.59	2.49	2.84	1.21	1.12	1.13	1.64	2.44	2.67	0.63	0.64	1.06	EGFR	EMC85931.1 Epidermal growth factor receptor, partial [Columba livia]
TCONS_00052456	32.07	24.27	27.98	10.88	9.84	9.83	17.37	21.58	18.53	5.93	6.47	6.11	EGFR	EMC85931.1 Epidermal growth factor receptor, partial [Columba livia]
TCONS_00052459	6.15	5.01	5.94	2.53	2.19	2.42	3.57	5.22	5.22	2.02	1.81	2.38	-	KFZ60256.1 Amyloid-like 2, partial [Antrostomus carolinensis]
TCONS_00052488	2.63	2.3	2.4	2.2	1.84	2.93	6.59	9.67	5.61	2.53	1.78	2.06	IGFBP3	XP_009321507.1 PREDICTED: insulin-like growth factor-binding protein 3 [Pygoscelis adeliae]
TCONS_00052566	2.64	0.76	0.29	0	0	0.7	0	0	0	0.51	0.3	0	ICE1	XP_005510249.2 PREDICTED: LOW QUALITY PROTEIN: little elongation complex subunit 1 [Columba livia]
TCONS_00052583	0.49	0	0	0	0	0	0	0	0	1.95	0	0.44	COL15A1	XP_005510237.1 PREDICTED: collagen alpha-1(XV) chain isoform X4 [Columba livia]
TCONS_00052603	11.24	9.31	10.43	7.51	7.53	8.09	7.6	8.93	8.89	3.61	2.85	4.12	NFX1	XP_005510248.1 PREDICTED: transcriptional repressor NF-X1 [Columba livia]
TCONS_00052648	5.28	6.42	3.52	1.08	0.96	1.01	1.27	0.76	2.36	0.15	0.1	0.18	AFF2	XP_005514119.1 PREDICTED: AF4/FMR2 family member 2 [Columba livia]
TCONS_00052650	1.48	1.62	3.32	0.79	0.28	0.27	0.62	0.19	0.25	2.18	2.01	2.8	AFF2	XP_005514119.1 PREDICTED: AF4/FMR2 family member 2 [Columba livia]
TCONS_00052675	1.16	0.93	0.94	2.8	3.06	3.19	7.11	2.69	3.08	1.87	0.87	1.6	-	KFQ82308.1 hypothetical protein N337_02194, partial [Phoenicopterus ruber ruber]
TCONS_00052680	0.32	0.4	0.48	1.21	1.6	1.17	2.1	1.85	1.69	0.73	0.5	0.78	Fgf13	XP_017672804.1 PREDICTED: fibroblast growth factor 13 isoform X1 [Lepidothrix coronata]
TCONS_00052705	0	0	1.64	0	1.47	0	3.09	1.01	0	0	0	0	MMGT1	XP_008491986.1 PREDICTED: membrane magnesium transporter 1 [Calypte anna]
TCONS_00052868	1.32	1.39	1.15	1.11	0.81	0.86	0.33	0.27	0.18	0.02	0.02	0.01	SLITRK4	XP_005009722.2 PREDICTED: SLIT and NTRK-like protein 4 [Anas platyrhynchos]
TCONS_00052960	1.5	3.18	0.34	14.44	25.13	18.88	168.19	183.94	150.02	6.2	1.11	2.96	Fhl1	XP_010174126.1 PREDICTED: four and a half LIM domains protein 1 isoform X2 [Antrostomus carolinensis]
TCONS_00052961	6.6	3.7	2.68	4.54	59.62	38.91	378.1	376.06	203.4	7.41	4.73	13.91	Fhl1	KFZ65985.1 Four and a half LIM domains protein 1, partial [Antrostomus carolinensis]
TCONS_00053005	0	0	0	0	0	0.16	0.19	1.09	0.38	0	0	0	DOCK11	XP_013227469.1 PREDICTED: dedicator of cytokinesis protein 11 [Columba livia]
TCONS_00053018	0.66	0.5	0.66	1.3	1.97	1.96	2.86	4.12	4.7	0.76	0.89	0.98	AGTR2	EMC78809.1 Type-2 angiotensin II receptor, partial [Columba livia]
TCONS_00053021	0.43	0.7	0.62	1.41	4.39	2.19	3.39	4.67	6.37	1.04	1.01	1.15	AGTR2	EMC78809.1 Type-2 angiotensin II receptor, partial [Columba livia]
TCONS_00053133	7.94	8.29	9.98	8.64	6.88	8.04	8.75	9.88	9.24	4.19	4.14	5.45	usp106	XP_014791937.1 PREDICTED: putative RNA-binding protein Luc7-like 1 isoform X2 [Calidris pugnax]
TCONS_00053212	0.03	0	0	0.03	0.17	0.15	0.01	0.03	0.03	0.54	0.97	0.61	CIITA	EMC84707.1 MHC class II transactivator, partial [Columba livia]
TCONS_00053490	0	0	0.37	0	0	0	0	0	0	0.29	0.57	0	KIAA0556	XP_013224465.1 PREDICTED: LOW QUALITY PROTEIN: uncharacterized protein KIAA0556 homolog [Columba livia]
TCONS_00053517	2.09	1.57	2.23	1.33	1.44	1.44	3.32	2.5	2.36	0.98	1.15	0.88	-	KFM09011.1 hypothetical protein AS27_14818, partial [Aptenodytes forsteri]
TCONS_00053671	3.52	4.21	5.45	5.54	6.05	6.45	10.12	10.74	12.27	15.63	24.75	26.28	LHX6	XP_005513074.1 PREDICTED: LOW QUALITY PROTEIN: LIM/homeobox protein Lhx6, partial [Columba livia]
TCONS_00053695	0	0	0	0	0.12	0.4	0.32	1	0	0	0	0	KCNT1	XP_005512991.1 PREDICTED: LOW QUALITY PROTEIN: potassium channel subfamily T member 1 [Columba livia]
TCONS_00053724	3.65	4.41	5.8	22.97	32.54	26.51	11.53	4.4	5.57	0.55	1.71	2.33	SARDH	XP_005512979.1 PREDICTED: sarcosine dehydrogenase, mitochondrial, partial [Columba livia]
TCONS_00053767	0	0.03	0.02	0.03	0.07	0.08	4.42	6.39	3.36	1.04	1.08	0.99	GFI1B	-
TCONS_00054076	11.26	10.14	10.6	14.02	16.47	15.17	28.54	32	29.22	47.87	68.05	64.06	UBAC1	XP_005512990.1 PREDICTED: LOW QUALITY PROTEIN: ubiquitin-associated domain-containing protein 1 [Columba livia]
TCONS_00054097	0	0.04	0	0.12	0.48	0.06	0.5	5.23	2.17	0.18	0.29	0	CEP350	XP_013226046.1 PREDICTED: uncharacterized protein LOC106145954 [Columba livia]
TCONS_00054099	0.06	0	0.01	0.04	0.2	0.11	0.73	8.11	2.85	0.16	0.13	0.18	CEP350	XP_013226046.1 PREDICTED: uncharacterized protein LOC106145954 [Columba livia]
TCONS_00054134	3.03	2.21	1.97	1.79	2.66	1.89	1.96	2.28	2.43	0.57	0.55	0.45	Col5a1	XP_009475270.1 PREDICTED: collagen alpha-1(V) chain [Nipponia nippon]
TCONS_00054136	154.07	128.14	129.36	133.01	137.3	138.88	158.91	164.11	197.88	47.1	63.47	50.75	Col5a1	XP_009475270.1 PREDICTED: collagen alpha-1(V) chain [Nipponia nippon]
TCONS_00054156	0.53	1.15	0.65	0.5	0.28	0.16	0.67	0.54	0.68	5.01	2.84	4.37	ADAMTSL2	XP_013226042.1 PREDICTED: ADAMTS-like protein 2 [Columba livia]
TCONS_00054191	2.85	3.18	3.47	2.74	2.96	3.4	3.11	3.18	4.22	1.5	1.43	1.36	PRRC2B	XP_013226060.1 PREDICTED: protein PRRC2B isoform X4 [Columba livia]
TCONS_00054205	0	0	0	0	0	0	0	0	0	0	1.27	0.86	Aif1l	EMC79834.1 Allograft inflammatory factor 1-like protein, partial [Columba livia]
TCONS_00054215	11.84	11.93	11.74	10.27	8.3	9.82	7.53	6.71	8.72	2.19	2.59	2.55	ABL1	KFW06350.1 Tyrosine-protein kinase ABL1, partial [Eurypyga helias]
TCONS_00054336	4.35	4.58	3.73	5.7	4.11	5.77	4.76	4.15	3.64	9.75	9.33	13.04	GOLGA2	XP_005514042.1 PREDICTED: golgin subfamily A member 2 [Columba livia]
TCONS_00054416	7.25	7.3	9.32	8.16	7.32	10.4	14.2	15.2	14.9	5.46	6.38	6.46	SSU72	XP_014799360.1 PREDICTED: RNA polymerase II subunit A C-terminal domain phosphatase SSU72-like [Calidris pugnax]
TCONS_00054489	8	10.76	8.68	26.35	26.73	26.35	18.38	22.66	22.25	7.34	10.98	10.02	TMEM201	EMC79323.1 Transmembrane protein 201, partial [Columba livia]
TCONS_00054492	0.14	0.86	2.84	4.72	5.91	2.82	4.52	5.83	1.98	0.48	0.05	0	TMEM201	EMC79323.1 Transmembrane protein 201, partial [Columba livia]
TCONS_00054699	17.81	14.52	15.86	10.51	13.44	13.9	7.84	7.51	7.61	23.09	20.76	21.71	ALDH4A1	XP_005508042.1 PREDICTED: delta-1-pyrroline-5-carboxylate dehydrogenase, mitochondrial [Columba livia]
TCONS_00054717	0.6	0.72	0.5	1.09	1.17	0.71	18.68	9.75	10.28	1.49	1.03	2.03	HSPB7	XP_005508027.1 PREDICTED: heat shock protein beta-7 [Columba livia]
TCONS_00054758	1.02	1.87	0	1.22	0.96	1.49	0.77	0.38	0.48	0	0	0	PRDM16	XP_005514385.2 PREDICTED: LOW QUALITY PROTEIN: PR domain zinc finger protein 16 [Columba livia]
TCONS_00054908	44.13	37.54	45.19	10.91	11.05	10.3	6.12	6.79	4.93	2.42	2.47	1.46	CLSTN1	XP_005514412.1 PREDICTED: calsyntenin-1 [Columba livia]
TCONS_00054991	13.33	17.08	20.44	18.31	14.64	21.97	3.48	6.17	5.35	0.64	0.7	0.65	Dhrs3	EMC79287.1 hypothetical protein A306_13104 [Columba livia]
TCONS_00055045	0	0	0	0	0	1.44	0.41	0	0.73	0	0	0	Pax7	XP_019477925.1 PREDICTED: paired box protein Pax-7-like isoform X1 [Meleagris gallopavo]
TCONS_00055046	13.92	16.48	17.05	19.12	16.89	17.25	23.87	12.07	12.23	8.37	5.35	6.11	Pax7	KFW83776.1 Paired box protein Pax-7 [Manacus vitellinus]
TCONS_00055226	6	7.92	7.78	9.33	13.06	17.5	10.81	9.73	11.57	4.77	5	3.27	GAB2	XP_005500627.1 PREDICTED: GRB2-associated-binding protein 2 [Columba livia]
TCONS_00055276	0	0	0	0.84	0	0	0	0	0	0	1.96	2.18	PAK1	XP_005500644.1 PREDICTED: serine/threonine-protein kinase PAK 1 [Columba livia]
TCONS_00055277	2	1.12	2.57	1.24	3.58	3.16	0.57	3.65	2.17	6.63	23.3	15.03	PAK1	XP_010574904.1 PREDICTED: LOW QUALITY PROTEIN: serine/threonine-protein kinase PAK 1 [Haliaeetus leucocephalus]
TCONS_00055293	12.61	9.23	12.03	0.78	0.59	0	0	0.25	0.59	0	0	0	WNT11	XP_014816088.1 PREDICTED: protein Wnt-11 isoform X1 [Calidris pugnax]
TCONS_00055317	0.44	0.44	0.46	0.29	0.39	0.35	2.54	2.31	1.31	5.85	8.24	5.87	P2ry2	XP_005500668.1 PREDICTED: P2Y purinoceptor 2 [Columba livia]
TCONS_00055349	1.45	2.28	1.72	0	1.73	1.78	1.12	0.48	0.44	4.19	5.38	3.9	PGM2L1	XP_009474728.1 PREDICTED: glucose 1,6-bisphosphate synthase [Nipponia nippon]
TCONS_00055572	7.2	4.38	3.36	5.22	3.7	1.82	0	0	0	3.15	1.7	2.65	CYLD	XP_005516091.1 PREDICTED: LOW QUALITY PROTEIN: ubiquitin carboxyl-terminal hydrolase CYLD [Columba livia]
TCONS_00055939	2.95	2.57	3.66	1.96	2.38	2.26	2.34	1.62	2.56	0.45	0.7	0.55	Nfat5	XP_005504767.1 PREDICTED: nuclear factor of activated T-cells 5 isoform X1 [Columba livia]
TCONS_00055989	0	0	0	0.54	0.76	0	0	0	0	0.93	0.49	0.11	SBSPON	XP_005502778.1 PREDICTED: somatomedin-B and thrombospondin type-1 domain-containing protein [Columba livia]
TCONS_00056007	0.08	0.08	0.04	0.05	0.04	0.06	0.47	1.87	0.63	0.12	0.19	0.19	-	-
TCONS_00056022	0	0	0	0	0	0	0	0	0	0.51	0.42	0	SNTA1	XP_013222503.1 PREDICTED: LOW QUALITY PROTEIN: alpha-1-syntrophin [Columba livia]
TCONS_00056032	13.95	18.06	15.19	20.98	29.06	19.94	2.01	4.23	4.16	0.13	0.09	0.38	PTPRT	XP_014796760.1 PREDICTED: receptor-type tyrosine-protein phosphatase T isoform X6 [Calidris pugnax]
TCONS_00056033	0	0	1.36	3.07	0.73	0.05	2.57	1.92	1.99	0	0	0	PTPRT	XP_014796759.1 PREDICTED: receptor-type tyrosine-protein phosphatase T isoform X5 [Calidris pugnax]
TCONS_00056200	0.48	3.43	3.27	0.52	1	3.07	35.4	32.81	26.7	13.74	9.07	6.8	ADA	EMC88871.1 Adenosine deaminase, partial [Columba livia]
TCONS_00056204	0.39	0.47	0.17	0.31	0	0.18	12.23	13.13	12.91	2.27	3.28	2.32	ADA	EMC88871.1 Adenosine deaminase, partial [Columba livia]
TCONS_00056212	3.65	4.08	4.26	3.56	2.73	3.13	4.81	2.75	4.11	31.73	11.94	18.2	FITM2	EMC88866.1 Fat storage-inducing transmembrane protein 2, partial [Columba livia]
TCONS_00056344	22.65	8.93	9.87	29.27	26.14	14.93	2.13	2.09	4.08	0.18	0.24	0.2	Myh7b	XP_009316930.1 PREDICTED: myosin-7B [Pygoscelis adeliae]
TCONS_00056520	2.85	4.25	2.96	3.08	3.06	4.27	1.84	1.21	2.42	14.19	14.81	12.94	PSPH	XP_005502042.1 PREDICTED: phosphoserine phosphatase [Columba livia]
TCONS_00056575	74.64	58.82	62.86	77.84	32.19	46.96	4.3	4.41	24.49	0.7	0	0.17	-	XP_017932067.1 PREDICTED: myosin regulatory light chain 10 isoform X1 [Manacus vitellinus]
TCONS_00056622	1.32	1.25	1.35	2.23	2.12	2.04	6.01	4.96	3.21	1.32	1.34	1.89	-	EMC84465.1 Disco-interacting protein 2 like protein B, partial [Columba livia]
TCONS_00056798	144.94	133.33	137.72	27.08	22.53	24.81	19.46	7.43	14.73	4.11	2.47	2.49	COL26A1	XP_012962923.1 PREDICTED: collagen alpha-1(XXVI) chain isoform X3 [Anas platyrhynchos]
TCONS_00057142	4.27	5.06	3.02	3.87	4.24	3.18	5.63	4.66	4.79	0.66	1.19	0.92	KCNAB1	NP_001269760.1 voltage-gated potassium channel subunit beta-1 [Columba livia]
TCONS_00057319	0.76	0.52	0.82	0.3	0.34	0.41	1.45	0.44	1.4	0.1	0.03	0.1	IGSF10	XP_013227046.1 PREDICTED: immunoglobulin superfamily member 10 [Columba livia]
TCONS_00057321	1.72	1.87	1.04	0.54	0.74	0.76	2.98	2.21	3.86	0.17	0.48	0.47	IGSF10	XP_013227046.1 PREDICTED: immunoglobulin superfamily member 10 [Columba livia]
TCONS_00057377	2.01	1.37	2.57	1.81	1.3	2.98	4.2	7.09	4.42	1	1.28	1.14	CCNL1	XP_019388181.1 PREDICTED: cyclin-L1 isoform X2 [Crocodylus porosus]
TCONS_00057378	1.99	1.66	1.21	2.07	1.46	0.95	5.64	9.4	5.37	2.37	2.55	3.06	CCNL1	XP_013224006.1 PREDICTED: LOW QUALITY PROTEIN: cyclin-L1 [Columba livia]
TCONS_00057421	6.41	6.6	7.04	6.96	7.15	6	23.96	28.86	21.55	59.55	48.46	47.62	PPM1L	XP_005228959.1 PREDICTED: protein phosphatase 1L [Falco peregrinus]
TCONS_00057628	34.32	44.16	32.56	32.51	38.78	34.83	52.47	49.29	51.5	19.72	18.44	22.6	Lrrc7	XP_013223618.1 PREDICTED: LOW QUALITY PROTEIN: protein LAP2 [Columba livia]
TCONS_00057720	3.53	3.35	3.45	3.64	4.38	4.17	4.87	3.56	5.39	1.5	1.65	1.55	HOMER1	EMC86479.1 Homer like protein 1, partial [Columba livia]
TCONS_00057789	0.35	0.44	0	0	0.43	0	0	0	0	0	0.25	0.4	GCNT4	XP_005505983.1 PREDICTED: beta-1,3-galactosyl-O-glycosyl-glycoprotein beta-1,6-N-acetylglucosaminyltransferase 4 [Columba livia]
TCONS_00057906	1.03	0.74	1.45	0.18	0.99	0.95	0	0	0	0.9	1.2	0.68	NOX4	EMC80336.1 NADPH oxidase 4, partial [Columba livia]
TCONS_00057908	1.08	2.51	1.6	2.35	1.36	1.26	0.3	0	0.12	3.13	1.43	2.05	NOX4	XP_009687389.1 PREDICTED: NADPH oxidase 4 isoform X2 [Struthio camelus australis]
TCONS_00057970	12.18	11.79	13.49	10.41	8.55	10	3.5	4.27	3.55	0.53	0.84	0.67	FAT3	XP_005513007.1 PREDICTED: protocadherin Fat 3 [Columba livia]
TCONS_00057971	1.02	0.95	1.27	1.21	0.73	1.05	0.56	0.79	0.94	0.11	0.07	0.03	FAT3	XP_005513007.1 PREDICTED: protocadherin Fat 3 [Columba livia]
TCONS_00058032	32.32	48.61	46.46	89.74	82.18	76.1	7.95	3.18	5.73	0.05	0.62	0.65	Dlg2	XP_013042789.1 PREDICTED: disks large homolog 2 isoform X4 [Anser cygnoides domesticus]
TCONS_00058033	5.68	5.63	4.47	2.09	3.89	4.07	2.08	3.68	5.23	1.07	0.66	0.99	Dlg2	XP_015135632.1 PREDICTED: disks large homolog 2 isoform X8 [Gallus gallus]
TCONS_00058064	1.07	1.33	1.05	2.21	2.54	2.25	0.73	0.76	0.96	0.11	0.09	0	SETMAR	BAC85428.1 unnamed protein product [Homo sapiens]
TCONS_00058066	2.87	2.45	2.83	3.12	5.19	3.18	1.63	1.53	2.12	0.26	0.1	0.17	SETMAR	BAC85428.1 unnamed protein product [Homo sapiens]
TCONS_00058067	3.17	3.07	3.24	4.79	6.25	4.82	1.99	1.72	2.9	0.41	0.17	0.22	-	XP_009980144.1 PREDICTED: testosterone 17-beta-dehydrogenase 3-like [Tauraco erythrolophus]
TCONS_00058089	7.69	8.91	9.28	9.81	8.45	8.85	9.32	7.84	7.71	2.29	3.58	3.23	Crebzf	XP_017675137.1 PREDICTED: CREB/ATF bZIP transcription factor [Lepidothrix coronata]
TCONS_00058093	0.99	0	0.76	0.22	0.35	0	0.63	0.23	0.67	0	0	0	SYTL2	XP_011582864.1 PREDICTED: synaptotagmin-like protein 2 isoform X2 [Aquila chrysaetos canadensis]
TCONS_00058130	1.77	3.63	2.21	3.3	2.69	3.09	1.4	4.13	4.03	14.51	12.17	15.38	Map2k3	EMC88479.1 Dual specificity mitogen-activated protein kinase kinase 3, partial [Columba livia]
TCONS_00058211	0	0	0	0	0	1.46	0	0	0	0.62	0	0	-	KQL61477.1 hypothetical protein AAES_13380 [Amazona aestiva]
TCONS_00058245	1.17	1.37	1.62	0.88	0.45	0.87	2.38	4.26	4.47	0.37	0.44	0.44	C7orf50	EMC88521.1 hypothetical protein A306_02727, partial [Columba livia]
TCONS_00058260	0.23	0.48	0.45	0.28	0.11	0.06	1.05	0.98	1.4	0.13	0.06	0.04	Cyp2w1	KFV10701.1 Cytochrome P450 2W1, partial [Pterocles gutturalis]
TCONS_00058261	0.4	0.34	0.45	0.19	0.25	0.33	0.28	0.81	1.02	0.11	0.06	0.1	Cyp2w1	KFV10701.1 Cytochrome P450 2W1, partial [Pterocles gutturalis]
TCONS_00058428	0	0.62	1.91	1.54	1.16	1.55	0	0	0	0	0.76	0.78	-	EOA97032.1 hypothetical protein Anapl_17450, partial [Anas platyrhynchos]
TCONS_00058438	0.47	0.12	0	0	0.12	0.13	0.19	0.35	0	0	0	0	SDK1	XP_005504626.1 PREDICTED: protein sidekick-1 [Columba livia]
TCONS_00058491	0.42	0.54	0.77	0.36	0.44	0.32	4.66	7.53	6.3	1.25	0.88	1.07	gpr146	XP_005504584.1 PREDICTED: probable G-protein coupled receptor 146 [Columba livia]
TCONS_00058528	1.1	0.49	0.38	1.05	0.76	0	0.98	1.74	0	0	0	0	FOXL2	XP_013032224.1 PREDICTED: forkhead box L1-like isoform X2 [Anser cygnoides domesticus]
TCONS_00058598	4.42	3.7	3.59	5.88	4.36	4.77	5.74	9.09	5.11	35.82	41.55	34.9	NPTX2	XP_013226809.1 PREDICTED: neuronal pentraxin-2 [Columba livia]
TCONS_00058642	7.97	8.02	6.43	4.58	5.47	5.32	1.36	0.85	1.21	0.05	0.01	0	PIK3C3	XP_011597370.1 PREDICTED: phosphatidylinositol 3-kinase catalytic subunit type 3 isoform X2 [Aquila chrysaetos canadensis]
TCONS_00058713	2.26	2.32	2.79	1.23	1.86	1.58	14.99	6.76	7.89	1.75	2.89	2.03	LIPG	XP_005509197.1 PREDICTED: endothelial lipase [Columba livia]
TCONS_00058915	3.17	3.16	0	0.97	0	1.88	0	0	0	0.51	1.51	0	CENPN	EMC89369.1 Centromere protein N, partial [Columba livia]
TCONS_00058938	0.93	0.75	0.82	1.22	1.01	1.05	0	0	0	0.88	0.6	2.01	PLCG2	XP_005504933.1 PREDICTED: 1-phosphatidylinositol 4,5-bisphosphate phosphodiesterase gamma-2 [Columba livia]
TCONS_00058969	15.44	12.58	13.17	2.82	2.21	2.44	11.38	12.33	18.67	6.13	6.41	8.2	CRISPLD2	XP_005504796.1 PREDICTED: cysteine-rich secretory protein LCCL domain-containing 2 [Columba livia]
TCONS_00059033	13.73	17.33	13.45	13.24	7.99	11.76	16.26	13.36	13.34	4.09	4.89	5.1	GLG1	EMC89397.1 Golgi apparatus protein 1, partial [Columba livia]
TCONS_00059035	24.72	14.25	33.04	10.52	11.2	18.02	14.65	10.03	13.1	7.97	3.08	4.21	GLG1	EMC89397.1 Golgi apparatus protein 1, partial [Columba livia]
TCONS_00059036	0.53	0.8	0.23	1.13	0.36	0.66	0.57	3.46	1.5	0.31	0.34	0.36	GLG1	EMC89397.1 Golgi apparatus protein 1, partial [Columba livia]
TCONS_00059089	0.41	0.49	0.5	0.27	0.08	0.34	0.66	0.56	0.4	7.99	10.27	11.74	OSGIN1	XP_005504817.1 PREDICTED: oxidative stress-induced growth inhibitor 1 [Columba livia]
TCONS_00059169	0.83	0.12	0.47	0	0.22	0.37	0	0.92	0.46	0	0	0	Gse1	XP_017939486.1 PREDICTED: LOW QUALITY PROTEIN: genetic suppressor element 1 [Manacus vitellinus]
TCONS_00059189	0.4	0.48	0.25	3.14	3.53	5.12	17.83	8.59	12.3	37.08	47.91	29.27	PIK3C2B	EOB05311.1 hypothetical protein Anapl_05439, partial [Anas platyrhynchos]
TCONS_00059293	0	0.18	0.91	4.23	13.03	4.59	20.01	19.92	18.6	75.01	58.53	22.1	AMPD1	XP_005510427.1 PREDICTED: AMP deaminase 1 [Columba livia]
TCONS_00059328	9.61	8.82	9.85	24.66	24.9	21.47	22.27	13.21	26.33	4.66	6.2	5.63	DYRK3	XP_005510443.1 PREDICTED: dual specificity tyrosine-phosphorylation-regulated kinase 3 isoform X2 [Columba livia]
TCONS_00059332	0	1.85	0.76	0	0	0	4.01	9.97	0	0	0	0	DYRK3	XP_005510443.1 PREDICTED: dual specificity tyrosine-phosphorylation-regulated kinase 3 isoform X2 [Columba livia]
TCONS_00059414	0	0	0	0	0	0	0	0	0	0	0.52	0.84	CTTNBP2NL	XP_005515691.1 PREDICTED: CTTNBP2 N-terminal-like protein [Columba livia]
TCONS_00059491	1.69	0.57	1.84	1.17	2.24	1.33	4.09	5.95	3.95	16.56	14.05	11.44	CEPT1	XP_009918884.1 PREDICTED: choline/ethanolaminephosphotransferase 1 isoform X2 [Haliaeetus albicilla]
TCONS_00059526	5.15	7.1	12.04	7.47	6.86	5.87	0.29	0.77	4.27	16.33	3.72	13.8	PPP1R15B	XP_005510486.1 PREDICTED: protein phosphatase 1 regulatory subunit 15B [Columba livia]
TCONS_00059562	0	0	0	0.03	0	0.03	0	0	0	1.31	0.55	0.71	ETV7	XP_005510410.1 PREDICTED: LOW QUALITY PROTEIN: transcription factor ETV7 [Columba livia]
TCONS_00059674	8.07	8.65	8.89	21.89	23.19	18.9	11.82	18.8	12.6	4.16	6.45	6.14	-	XP_005515700.2 PREDICTED: protein FAM212B [Columba livia]
TCONS_00059733	55.21	85.94	69.94	132.75	124.53	105.79	24.99	14.05	18	1.8	1.97	0.7	TNNT2	XP_005505374.1 PREDICTED: troponin T, cardiac muscle [Columba livia]
TCONS_00059739	609.33	779.75	598.1	816.88	1391.11	1170.4	174.76	72.2	207.57	3.37	10.03	2.23	Tnni1	XP_017591036.1 PREDICTED: troponin I, slow skeletal muscle isoform X3 [Corvus brachyrhynchos]
TCONS_00059810	0	0	0	0	0	0	2.55	2.44	0	0	0	0	Rab21	XP_005024456.2 PREDICTED: ras-related protein Rab-21, partial [Anas platyrhynchos]
TCONS_00059816	0	0	0	1.17	0	0	4.43	0	1.46	0	0	0	TBC1D15	XP_005514233.1 PREDICTED: LOW QUALITY PROTEIN: TBC1 domain family member 15 [Columba livia]
TCONS_00059835	0.97	0	1.35	0.18	1.14	0	0	0.01	0	0.27	0.15	0.22	-	XP_019329586.1 PREDICTED: LOW QUALITY PROTEIN: uncharacterized protein LOC109279696, partial [Aptenodytes forsteri]
TCONS_00059836	0.97	1.89	0.68	2.98	1.14	2.63	2.46	1.57	1.84	0.27	0.15	0.22	-	XP_019329586.1 PREDICTED: LOW QUALITY PROTEIN: uncharacterized protein LOC109279696, partial [Aptenodytes forsteri]
TCONS_00059842	0.64	0.56	0.66	0.88	0.73	0.95	0.56	0.54	0.66	0.16	0.08	0.14	-	KFP52635.1 hypothetical protein N323_03669, partial [Cathartes aura]
TCONS_00059892	0.06	0.04	0.04	0.26	0.2	0.16	5.52	4.35	5.3	1.6	1.13	1.19	BEST3	EMC88941.1 Bestrophin-3 [Columba livia]
TCONS_00059898	4.15	4.64	4.25	5.79	6.5	6.86	12.49	16.73	16.13	28.01	37.68	42.45	PTPRB	XP_013226502.1 PREDICTED: receptor-type tyrosine-protein phosphatase beta [Columba livia]
TCONS_00059977	10.05	12.61	11.14	10.82	5.43	7.6	8.48	29.06	21.55	7.4	3.06	4.11	OSBPL8	XP_009912744.1 PREDICTED: oxysterol-binding protein-related protein 8 isoform X1 [Haliaeetus albicilla]
TCONS_00060038	3.87	2.83	1.49	4.15	4.1	4.48	5.27	12.39	7.17	0.73	0.29	0.07	FBXL2	XP_005502933.1 PREDICTED: F-box/LRR-repeat protein 2 [Columba livia]
TCONS_00060040	11.26	12.3	11.21	21.06	28.09	26.16	35.84	42.52	41.85	0.64	1.18	2.13	FBXL2	XP_015507626.1 PREDICTED: F-box/LRR-repeat protein 2 [Parus major]
TCONS_00060226	2.64	3.26	6.57	13.19	10.58	5.07	3.81	11.63	21.64	2.31	2.23	5.19	MEF2C	XP_007487404.1 PREDICTED: myocyte-specific enhancer factor 2C isoform X7 [Monodelphis domestica]
TCONS_00060228	17.47	18.88	15.31	22.51	28.78	20.51	5.65	1.98	1.01	0	0.31	0	MEF2C	XP_005505061.1 PREDICTED: myocyte-specific enhancer factor 2C isoform X4 [Columba livia]
TCONS_00060289	2.11	1.24	1.17	1.17	2.77	1.7	3.68	2.8	2.48	8.4	6.97	8.52	ERAP1	XP_013223290.1 PREDICTED: endoplasmic reticulum aminopeptidase 1 [Columba livia]
TCONS_00060309	0.06	0.06	0.05	0.23	0.49	0.25	1.51	7.15	4.34	0.16	0.79	0.58	-	EMC80181.1 Focal adhesion kinase 1, partial [Columba livia]
TCONS_00060310	0.02	0.13	0.01	0.15	0.27	0.24	1.16	3.39	3.9	0.04	0.39	0.23	-	EMC80181.1 Focal adhesion kinase 1, partial [Columba livia]
TCONS_00060311	0.05	0	0.01	0	0	0.05	0.72	1.54	1.41	0	0.08	0.02	-	EMC80181.1 Focal adhesion kinase 1, partial [Columba livia]
TCONS_00060316	0.75	0.89	1.02	0.61	1.26	0.97	1.82	5.49	5.4	0.44	0.61	0.7	-	EMC84465.1 Disco-interacting protein 2 like protein B, partial [Columba livia]
TCONS_00060525	0.62	1.08	0.41	0.73	0.82	1.33	2.15	1.09	1.47	34.82	13.79	18.64	CHCHD10	XP_009954365.1 PREDICTED: coiled-coil-helix-coiled-coil-helix domain-containing protein 10, mitochondrial-like, partial [Leptosomus discolor]
TCONS_00060567	0	0	0	0	0	0	0	0	0	0.63	0	0.77	CIT	XP_005513186.1 PREDICTED: citron Rho-interacting kinase isoform X1 [Columba livia]
TCONS_00060568	0.47	2.39	0	0.35	0.05	0	0	0.53	1.11	0	0	0	CIT	XP_005513186.1 PREDICTED: citron Rho-interacting kinase isoform X1 [Columba livia]
TCONS_00060579	9.96	5.19	6.19	1.89	2.78	3.17	2.04	1.26	2.24	3.15	8.58	6.27	PXN	XP_005503980.1 PREDICTED: paxillin isoform X1 [Columba livia]
TCONS_00060614	13.07	12.01	12.12	7.61	6.57	7.18	4.09	2.92	4.02	1.12	1.57	1.72	PATZ1	KFP65349.1 POZ-, AT hook-, and zinc finger-containing protein 1, partial [Cariama cristata]
TCONS_00060673	3.78	3.37	4.96	3.41	2.82	3.49	3.9	3.03	3.1	1.32	1.61	1.8	CABIN1	XP_010573676.1 PREDICTED: calcineurin-binding protein cabin-1 isoform X3 [Haliaeetus leucocephalus]
TCONS_00060831	0	0	0.46	0	1.6	0.97	0	0	0	0.7	3.91	1.37	Cdkn2c	XP_009285630.1 PREDICTED: cyclin-dependent kinase 4 inhibitor C isoform X2 [Aptenodytes forsteri]
TCONS_00061006	2.88	0.01	1.78	1.68	0	2.83	4.06	0	1.74	0	0	0	FAF1	EMC81195.1 FAS-associated factor 1, partial [Columba livia]
TCONS_00061015	0.68	0.66	0.66	0.93	0.81	0.95	0.83	0.86	0.92	0.18	0.22	0.23	-	-
TCONS_00061024	1.38	0	0	2.06	0	0	0	3.61	0	0	0	0	EPS15	EMC81199.1 Epidermal growth factor receptor substrate 15, partial [Columba livia]
TCONS_00061038	11.44	12.32	13.46	8.89	6.33	7.52	6.42	6.51	6.09	1.71	2.31	2.68	SPECC1	XP_013222297.1 PREDICTED: cytospin-B isoform X1 [Columba livia]
TCONS_00061040	8.23	7.87	9.37	7.06	5.08	6.3	7.82	11.16	7.09	3.04	2.93	3.94	SPECC1	XP_013222297.1 PREDICTED: cytospin-B isoform X1 [Columba livia]
TCONS_00061064	0.32	0.44	0.46	4.35	2.66	2.02	4.89	2.65	3.94	15.27	11.08	13.64	P2RX5	XP_005502119.1 PREDICTED: P2X purinoceptor 5 isoform X1 [Columba livia]
TCONS_00061117	2.18	1.79	1.26	0.41	1.1	0.62	1.52	1.76	1.33	4.75	5.58	7.54	Liat1	XP_005512005.1 PREDICTED: filamin-interacting protein FAM101B [Columba livia]
TCONS_00061120	12.97	13.91	9.01	7.73	6.01	5	8.9	13.79	11.21	40.73	52.85	51.01	Liat1	XP_005512005.1 PREDICTED: filamin-interacting protein FAM101B [Columba livia]
TCONS_00061207	0	1.01	0	0	5.37	0	0	0	0	3.29	7.64	1.35	GGNBP2	XP_009276514.1 PREDICTED: gametogenetin-binding protein 2 isoform X2 [Aptenodytes forsteri]
TCONS_00061618	0.3	4.4	0.63	0	0	1.98	0	1.57	3.8	0	0	0	Abcc10	XP_013222871.1 PREDICTED: multidrug resistance-associated protein 7 [Columba livia]
TCONS_00061660	0.94	2.12	1.94	1.64	0.89	1.4	1.3	1.41	1.2	5.26	9.1	6.12	EIF2AK2	XP_005503897.1 PREDICTED: interferon-induced, double-stranded RNA-activated protein kinase [Columba livia]
TCONS_00061733	0.01	0.01	1.07	0	0	0	0	1	0.11	0	0.01	0.01	MAPK8	XP_004942189.1 PREDICTED: mitogen-activated protein kinase 8 isoform X1 [Gallus gallus]
TCONS_00061767	1.45	0	4.38	0	0	0	0	0.57	0.34	0	0	0	KIF20B	XP_005503070.1 PREDICTED: kinesin-like protein KIF20B [Columba livia]
TCONS_00061774	1.96	0.67	1.09	0.88	1.42	1.3	4.06	2.68	4.06	9.61	6.53	9.92	Pcgf5	EDL41769.1 polycomb group ring finger 5, isoform CRA_b, partial [Mus musculus]
TCONS_00061845	0	0	0	1.03	1.53	0	0	0	0.88	9.12	3.75	4.61	Rcsd1	XP_013224265.1 PREDICTED: WASH complex subunit FAM21C [Columba livia]
TCONS_00061847	5.54	2.7	4.18	1.26	1.16	2.67	2.52	0.59	1.28	0.08	0.06	0	ANXA8	XP_005498044.1 PREDICTED: annexin A8-like protein 1 [Columba livia]
TCONS_00061912	21.09	24.38	22.49	41.99	41.74	39.55	20.95	17.64	21.28	6.91	8.61	8.78	CXCL12	XP_018766361.1 PREDICTED: stromal cell-derived factor 1 isoform X2 [Serinus canaria]
TCONS_00061913	13.64	14.7	16.45	17.9	8.85	11.85	8.89	5.21	8.18	2.18	2.83	0.65	CXCL12	XP_009463939.1 PREDICTED: stromal cell-derived factor 1 [Nipponia nippon]
TCONS_00062028	0	0.05	0	0.1	0.76	0.07	1.37	6.02	2.42	0.12	0.17	0	A2ML1	XP_013224923.1 PREDICTED: alpha-2-macroglobulin-like protein 1 isoform X1 [Columba livia]
TCONS_00062029	0	0	0	0	0.15	0	0.65	0.92	0.93	0	0	0	A2ML1	XP_013224923.1 PREDICTED: alpha-2-macroglobulin-like protein 1 isoform X1 [Columba livia]
TCONS_00062088	6.84	5.84	5.63	4.73	2.78	2.47	10.46	28.79	11.99	55.74	59.03	110.86	BPGM	XP_009646204.1 PREDICTED: bisphosphoglycerate mutase [Egretta garzetta]
TCONS_00062172	1.43	1.83	2.09	1.7	1.76	1.72	0.88	0.84	1.52	0.09	0.24	0.2	-	XP_009069274.1 PREDICTED: brain-specific angiogenesis inhibitor 3-like, partial [Acanthisitta chloris]
TCONS_00062174	1.47	1.23	1.65	1.4	1.16	0.92	1.01	1	0.66	0.31	0.18	0.28	-	KFM07084.1 hypothetical protein AS27_06930, partial [Aptenodytes forsteri]
TCONS_00062176	20.33	19.68	24.28	19.55	19.64	19.01	13.93	9.86	9.56	3.47	4.27	4.47	RIMKLB	EOB06558.1 Ribosomal protein S6 modification-like protein B, partial [Anas platyrhynchos]
TCONS_00062248	12.32	12.99	12.38	2.84	1.86	1.47	3.55	3.36	4.66	1.04	0.86	1.16	Rerg	XP_009678095.1 PREDICTED: ras-related and estrogen-regulated growth inhibitor [Struthio camelus australis]
TCONS_00062492	0.13	0.28	0.36	0.48	0.51	0.58	0.73	4.74	3.31	0.09	0.2	0.13	-	EMC81340.1 Protein FAM179A, partial [Columba livia]
TCONS_00062669	4.09	8.41	5.61	5.95	2.52	6.1	5.36	3.39	1.42	0.87	1.24	0.34	Abi2	XP_006273558.1 PREDICTED: abl interactor 2 isoform X2 [Alligator mississippiensis]
TCONS_00062672	14.02	5.96	3.76	3.51	4.6	4.37	0.75	4.89	1.78	5.81	9.98	8.27	Abi2	XP_010563733.1 PREDICTED: abl interactor 2 isoform X3 [Haliaeetus leucocephalus]
TCONS_00062678	1.89	8.23	10.02	10.36	9.82	7.88	3.66	0.81	8.72	0.53	0.03	0	ABI2	XP_014735799.1 PREDICTED: abl interactor 2 isoform X7 [Sturnus vulgaris]
TCONS_00062693	10.47	10.92	10.29	9.97	8.58	10.81	9.54	10.56	13.43	5.21	6.1	4.95	ADAM23	XP_005504065.1 PREDICTED: disintegrin and metalloproteinase domain-containing protein 23 [Columba livia]
TCONS_00062773	12.73	11.76	12.18	20.52	18.63	19.26	16.91	12.47	14.84	6.06	6.19	7.11	RAPH1	XP_011575955.1 PREDICTED: ras-associated and pleckstrin homology domains-containing protein 1 isoform X1 [Aquila chrysaetos canadensis]
TCONS_00062777	3.96	3.65	4.2	4.89	4.58	4.47	4.15	2.97	4.22	1.28	1.6	1.71	-	-
TCONS_00062925	0.31	0.51	0.21	0.15	0.24	0.19	0.7	0.74	0.87	0.65	5.44	11.7	carm1	XP_005507220.1 PREDICTED: histone-arginine methyltransferase CARM1 [Columba livia]
TCONS_00062964	18.76	17.6	12.27	3.17	4.4	6.01	1.44	1.36	1.12	0.39	0.23	0.36	MAP1B	EMC85632.1 Microtubule-associated protein 1B, partial [Columba livia]
TCONS_00063078	1.55	1.2	1.16	1.78	2.35	2.49	3.51	3.32	2.7	15.21	19.91	23	ZNF366	EMC80624.1 Zinc finger protein 366, partial [Columba livia]
TCONS_00063238	5.86	6.56	5.17	6.55	7.43	8.29	9.71	11.57	8.99	17.06	18.8	26.31	Chchd3	XP_015717238.1 PREDICTED: MICOS complex subunit MIC19 isoform X4 [Coturnix japonica]
TCONS_00063317	11.6	11.6	10.75	13.66	12.48	11.34	12.63	11.07	12.48	25.45	26.03	36.75	IPMK	XP_013223344.1 PREDICTED: inositol polyphosphate multikinase [Columba livia]
TCONS_00063706	22.12	21.5	25.09	53.64	48.2	56.63	50.79	42.5	53.3	4.18	7.45	2.72	Prkg1	EMC87581.1 cGMP-dependent protein kinase 1, beta isozyme, partial [Columba livia]
TCONS_00063741	1.47	1.69	1.63	2.41	2.37	2.26	3.3	1.68	3.43	1.03	0.89	1.02	MCU	XP_005505291.1 PREDICTED: calcium uniporter protein, mitochondrial, partial [Columba livia]
TCONS_00063751	3.94	4.23	4.31	5.67	5.4	5.2	7.43	4.38	8.45	3.44	2.5	2.99	-	EMC81387.1 Putative uncharacterized transposon-derived protein ZK1236.4, partial [Columba livia]
TCONS_00063752	2.81	3.1	3.82	5.43	5.21	5.31	7.69	3.66	9.97	3.5	2.16	2.93	-	EMC80181.1 Focal adhesion kinase 1, partial [Columba livia]
TCONS_00063803	0.35	0.18	0.88	0	0.32	0.35	0.2	0.36	0.16	2.13	2.07	3.13	ANKFN1	XP_014814340.1 PREDICTED: ankyrin repeat and fibronectin type-III domain-containing protein 1-like isoform X2 [Calidris pugnax]
TCONS_00063890	0	0	0	5.34	10.92	7.28	24.82	29.64	23.34	68.21	56.96	52.6	-	XP_005505792.1 PREDICTED: uncharacterized protein LOC102084221 [Columba livia]
TCONS_00063891	0.06	0.15	0.08	0.23	0	0.13	0.14	0	0.21	0	0	0	-	XP_005505792.1 PREDICTED: uncharacterized protein LOC102084221 [Columba livia]
TCONS_00063894	0.09	0.08	0.13	0	0	0	0	0	0	0	0	3.42	-	XP_005505719.1 PREDICTED: UPF0488 protein C8orf33 homolog isoform X2 [Columba livia]
TCONS_00063895	0.58	0.42	0.96	2.56	3.49	2.32	6.21	4.59	4.23	12.3	11.19	12.68	-	XP_005505718.1 PREDICTED: UPF0488 protein C8orf33 homolog isoform X1 [Columba livia]
TCONS_00063911	10.77	9.29	9.65	6.02	6.74	5.62	6.44	7.36	6.11	15.01	16.31	17.54	Tmem204	XP_005294459.1 PREDICTED: transmembrane protein 204 isoform X3 [Chrysemys picta bellii]
TCONS_00063932	2.62	2.84	2.7	1.71	2.35	2.25	2.54	2.29	3.11	0.68	1.14	1.02	MAPK8IP3	XP_010566866.1 PREDICTED: C-Jun-amino-terminal kinase-interacting protein 3 isoform X1 [Haliaeetus leucocephalus]
TCONS_00064269	8.8	7.31	8.26	18.19	15.98	17.33	9.91	9.07	10.05	2.09	0	0.99	Cyfip2	XP_013222782.1 PREDICTED: cytoplasmic FMR1-interacting protein 2 [Columba livia]
TCONS_00064270	0.43	0.22	0.8	3.43	4.03	4.13	2.62	2.54	4.44	0.7	0.14	0.37	Cyfip2	XP_019390827.1 PREDICTED: cytoplasmic FMR1-interacting protein 2 isoform X1 [Crocodylus porosus]
TCONS_00064390	27.01	22.12	27.36	21.19	23.95	17.99	30.17	18.75	30.01	6.64	8.07	6.7	ADAM19	XP_005503679.1 PREDICTED: disintegrin and metalloproteinase domain-containing protein 19 [Columba livia]
TCONS_00064395	4.74	0	0	6.71	0	1.13	0	0	0	1.68	2.08	1.45	CLINT1	EMC78069.1 Clathrin interactor 1 [Columba livia]
TCONS_00064519	4.57	3.55	4.45	4.09	3.52	5.05	8.08	6.89	4.69	13.89	12.1	16.62	KITLG	XP_013224405.1 PREDICTED: LOW QUALITY PROTEIN: kit ligand [Columba livia]
TCONS_00064594	7.15	8.85	6.8	2.36	2.03	1.75	0	0.26	0.26	0	0	0	KERA	XP_005508375.1 PREDICTED: keratocan [Columba livia]
TCONS_00064600	1.67	0	0	0	0	0	1.29	3.34	0	0	0	0	LUM	XP_005508376.1 PREDICTED: lumican [Columba livia]
TCONS_00064601	290.3	261.02	261.25	211.9	230.83	201	211.55	121.92	222.1	63.12	72.18	54.24	LUM	XP_005508376.1 PREDICTED: lumican [Columba livia]
TCONS_00064605	260.56	260.73	237.33	206.8	191.09	242.36	398.26	362.01	407.03	192.47	174.19	184.78	DCN	XP_005508377.1 PREDICTED: decorin [Columba livia]
TCONS_00064621	0.85	0.04	0	0.94	0	0	0.81	0.35	0.44	0.14	0.15	0.11	RTase	EMC88256.1 hypothetical protein A306_02919 [Columba livia]
TCONS_00064622	0.9	1.22	1.28	1.15	1.35	1.65	1.39	2.92	3.32	0.18	0.3	0.46	RTase	EMC88256.1 hypothetical protein A306_02919 [Columba livia]
TCONS_00065024	10.88	11.99	10.08	8.55	9.23	9.56	1.96	2.75	2.88	0.57	0.59	0.68	COL27A1	XP_013226619.1 PREDICTED: LOW QUALITY PROTEIN: collagen alpha-1(XXVII) chain, partial [Columba livia]
TCONS_00065107	11.7	15.46	13.08	4.35	3.16	4.17	3.91	4.3	2.87	0.4	1.16	0.84	SPOCK3	EMC90123.1 Testican-3, partial [Columba livia]
TCONS_00065172	7.44	11.11	6.32	3.23	6.74	5.79	9.16	6.7	7.94	2.13	2.06	2.38	Cpe	EMC90121.1 Carboxypeptidase E, partial [Columba livia]
TCONS_00065190	0.81	1.35	0.9	1.23	1.47	0.71	1.41	0.83	0.23	7.26	7.79	4.25	APELA	XP_013222452.1 PREDICTED: apelin receptor early endogenous ligand [Columba livia]
TCONS_00065233	13.21	13.49	19.09	12.48	18.17	21.05	8.03	15.45	8.53	13.76	24.87	49.87	Shisa5	XP_005508987.1 PREDICTED: protein shisa-5 [Columba livia]
TCONS_00065243	1.66	1.35	1.94	2.08	2.26	1.77	3.94	5.16	3.41	22.42	27.72	32.72	ASPN	XP_005508936.1 PREDICTED: asporin [Columba livia]
TCONS_00065460	0	0	1.36	2.71	0	5.09	1.4	0	2.8	0	0	0	Clstn2	XP_009271637.1 PREDICTED: calsyntenin-2 [Aptenodytes forsteri]
TCONS_00065476	0	0	0	0	0	0	0	0	1.01	0	0	0	Clstn2	XP_009271637.1 PREDICTED: calsyntenin-2 [Aptenodytes forsteri]
TCONS_00065503	35.7	35.46	37.98	50.26	53.71	52.16	24.39	36.6	25.39	8.86	13.15	11	GPC1	XP_010566539.1 PREDICTED: glypican-1 [Haliaeetus leucocephalus]
TCONS_00065569	0	0	0	0	0.13	0.15	0	0.15	0.46	0	0	0	GPC5	XP_009879092.1 PREDICTED: glypican-5-like [Charadrius vociferus]
TCONS_00065570	0.7	6.59	10.1	1.59	2.16	1.15	4.41	6.84	0.38	0.12	0	0	GPC5	XP_013223303.1 PREDICTED: glypican-5 [Columba livia]
TCONS_00065571	1.38	1.09	1.05	0.93	1.17	1.08	4.33	2.89	4.08	0.16	0.08	0.52	GPC5	XP_017690584.1 PREDICTED: glypican-5-like isoform X1 [Lepidothrix coronata]
TCONS_00065572	8.14	10.96	9.41	8.51	7.57	3.34	16.22	6.64	7.95	2.32	3.6	6.17	GPC5	XP_017690584.1 PREDICTED: glypican-5-like isoform X1 [Lepidothrix coronata]
TCONS_00065573	2.47	2.6	0.25	2.45	0.62	1.04	2.84	4.73	3.72	0	0	0.38	GPC5	XP_017690584.1 PREDICTED: glypican-5-like isoform X1 [Lepidothrix coronata]
TCONS_00065574	20.92	18.55	25.19	31.51	42.1	39.54	62.19	61.82	55.57	19.09	11.64	19.25	GPC5	XP_017690584.1 PREDICTED: glypican-5-like isoform X1 [Lepidothrix coronata]
TCONS_00065591	3.01	3.83	3.64	2.24	2.71	3.3	3.08	4.61	5.47	0.75	0.73	0.85	ITM2C	KFP53849.1 Integral membrane protein 2C, partial [Cathartes aura]
TCONS_00065698	113.92	115.49	109.42	80.39	71.26	75.29	20.55	25.64	34.12	3.67	6.02	5.31	VCAN	XP_009583212.1 PREDICTED: LOW QUALITY PROTEIN: versican core protein-like, partial [Fulmarus glacialis]
TCONS_00065699	98.56	110.46	116.05	78.34	51.75	68.72	23.43	20.53	19	7.64	5.13	4.83	VCAN	XP_009583212.1 PREDICTED: LOW QUALITY PROTEIN: versican core protein-like, partial [Fulmarus glacialis]
TCONS_00065700	6.36	6.11	6.84	8.9	12.4	11.32	8.79	19.86	13.49	2.43	2.1	2.5	VCAN	XP_011584386.1 PREDICTED: versican core protein isoform X1 [Aquila chrysaetos canadensis]
TCONS_00065724	38.5	39.4	39.18	25.97	40.31	41.51	24.59	23.57	18.1	8.37	5.45	6.23	TMEM167A	XP_013226118.1 PREDICTED: protein kish-A [Columba livia]
TCONS_00065923	0	0	0	0	0.19	0	2.28	2.27	2.14	0	0	0.05	PNOC	XP_005510638.1 PREDICTED: prepronociceptin [Columba livia]
TCONS_00065976	0.35	0	0.42	0.23	0	0	0.65	0.26	0.46	0	0	0	-	KFV90313.1 hypothetical protein N327_12568, partial [Fulmarus glacialis]
TCONS_00066014	0	0.63	1.9	0	0.75	0	0	0	0	2.16	0.29	2.86	CTSB	XP_005513696.1 PREDICTED: cathepsin B [Columba livia]
TCONS_00066135	0.31	0.21	0.31	0.9	0.66	1.42	2.37	1.66	0.79	0.12	0.22	0.13	-	KFW84305.1 Coatomer subunit gamma-2, partial [Manacus vitellinus]
TCONS_00066136	0.24	0.11	0.22	0.54	0.59	1.13	1.71	1.37	0.59	0.1	0.13	0.07	-	-
TCONS_00066356	7.12	6.5	5.5	13.68	13.55	13.99	17.65	26.34	28.75	111.41	105.06	124.84	MGLL	XP_010082181.1 PREDICTED: monoglyceride lipase [Pterocles gutturalis]
TCONS_00066377	8.58	1.74	3.92	0.48	0	0	4.74	0	0	0	0	0	NRXN1	KQK81955.1 neurexin-1-beta isoform X4 [Amazona aestiva]
TCONS_00066378	10.2	10.52	13.89	11.94	13.32	13.52	12.86	12.28	14.08	4.85	5.39	6.14	NRXN1	XP_014108340.1 PREDICTED: neurexin-1-beta isoform X5 [Pseudopodoces humilis]
TCONS_00066679	0.01	0.01	0	0.01	0	0	0.01	4.15	0	0	0	0.01	ZBTB44	XP_009582442.1 PREDICTED: zinc finger and BTB domain-containing protein 44 [Fulmarus glacialis]
TCONS_00066681	2.96	4.01	5.04	3.95	3.58	4.37	3.54	2.83	4.08	1.09	1.43	1.55	Zbtb44	XP_009582442.1 PREDICTED: zinc finger and BTB domain-containing protein 44 [Fulmarus glacialis]
TCONS_00066728	5.78	8.27	13.77	9.69	10.26	7.93	6.77	3.43	4.38	9.47	13.07	11.46	GAG	XP_005508653.1 PREDICTED: LOW QUALITY PROTEIN: protein C-ets-1 [Columba livia]
TCONS_00066862	0.03	0.44	0.15	1.7	2.69	2.04	0.64	1.52	1.4	0.02	0	0	-	-
TCONS_00066964	16.56	16.72	16.08	17.3	19.32	17.66	41.35	45.74	37.18	13.18	16.26	14.3	KLC4	XP_015712138.1 PREDICTED: kinesin light chain 4 isoform X4 [Coturnix japonica]
TCONS_00067120	3.22	3.21	3.7	4.53	3.01	4.2	2.83	2.72	2.57	1.13	0.8	0.81	ADGRA3	EMC85416.1 putative G-protein coupled receptor 125, partial [Columba livia]
TCONS_00067121	24.94	28.7	28.84	43.73	35.31	42.46	22.32	20.71	22.52	8.51	11.33	6.3	ADGRA3	EMC85416.1 putative G-protein coupled receptor 125, partial [Columba livia]
TCONS_00067222	1.38	1.09	0.94	0.02	0	1.2	0.02	1.78	0.55	5.21	7.81	4.42	SLC35G1	XP_013223917.1 PREDICTED: solute carrier family 35 member G1 [Columba livia]
TCONS_00067457	1.59	1.16	1.13	0.55	0.3	0.34	0.26	0.19	0.39	0.01	0.01	0.01	-	XP_009083482.1 PREDICTED: integral membrane protein DGCR2/IDD [Acanthisitta chloris]
TCONS_00067458	1.96	1.67	1.65	0.67	0.43	0.58	0.38	0.31	0.6	0.02	0.01	0.03	-	EMC90436.1 Putative uncharacterized transposon-derived protein ZK1236.4 [Columba livia]
TCONS_00067545	22.01	18.94	18.36	14.38	10.74	15.44	20.2	20.27	13.1	2.27	3.81	4.35	SSBP2	XP_001234274.2 PREDICTED: single-stranded DNA-binding protein 2 isoform X1 [Gallus gallus]
TCONS_00067690	7.52	9.86	8.17	6.51	5.95	6.38	6.05	7.06	5.5	1.55	1.1	1.85	IGF2BP2	EMC77947.1 Insulin-like growth factor 2 mRNA-binding protein 2, partial [Columba livia]
TCONS_00067754	0	0	0	0	0	0	1.74	1.13	0	0	0	0	EPHB1	XP_013222147.1 PREDICTED: ephrin type-B receptor 1 [Columba livia]
TCONS_00067847	4.35	4.04	4.86	2.49	2.53	2.18	2.21	1.83	1.83	0.27	0.2	0.26	-	XP_017936408.1 PREDICTED: LOW QUALITY PROTEIN: RNA-directed DNA polymerase from mobile element jockey-like [Manacus vitellinus]
TCONS_00068084	39.39	30.28	50.62	47.32	50.81	45.75	39.88	73.96	41.77	219.44	187.19	221.95	SLC25A3	XP_014104401.1 PREDICTED: phosphate carrier protein, mitochondrial isoform X1 [Pseudopodoces humilis]
TCONS_00068166	0	0	0	0	0	0	0	0	0	2.17	0	0.84	EXOC5	XP_005504201.1 PREDICTED: exocyst complex component 5 isoform X1 [Columba livia]
TCONS_00068387	3.38	4.02	3.89	3.11	2.68	3.27	3.98	4	5.23	1.17	1.13	1.91	Ift122	EMC83363.1 Intraflagellar transport protein 122 like protein, partial [Columba livia]
TCONS_00068397	7.48	6.38	9.74	38.54	39.63	44.26	94.93	97.64	99.3	17.48	24.13	26.09	CAV3	XP_005509069.1 PREDICTED: caveolin-3 [Columba livia]
TCONS_00068460	4.57	2.57	4.31	2.38	1.82	2.01	2.38	3.09	2.34	0.77	0.43	0.9	DPY19L1	XP_005507474.1 PREDICTED: probable C-mannosyltransferase DPY19L1 [Columba livia]
TCONS_00068468	22.79	19.95	18.9	29.48	56.61	62.77	162.87	120.06	148.57	44.12	24.8	23.96	NT5C3A	XP_005500004.1 PREDICTED: cytosolic 5'-nucleotidase 3A isoform X2 [Columba livia]
TCONS_00068627	0.6	1.61	1.25	0	0.39	0.2	17.23	30.29	20.29	0.05	0	0.03	OSTN	XP_005513266.1 PREDICTED: osteocrin [Columba livia]
TCONS_00068646	27.75	21.28	24.81	33.92	26.5	25.82	20.06	20	19.92	115.68	138.39	94.64	TFRC	XP_005513283.1 PREDICTED: transferrin receptor protein 1 isoform X1 [Columba livia]
TCONS_00068702	1.47	1.53	1.9	0.53	0.88	0.67	0.99	1.81	0.5	0.22	0.15	0.2	Gria2	XP_013224233.1 PREDICTED: glutamate receptor 2 [Columba livia]
TCONS_00068728	16.75	14.33	17.36	14.35	10.54	11.85	11.56	11.98	19.09	5.5	4.93	6.12	FNIP2	XP_005507909.1 PREDICTED: folliculin-interacting protein 2 isoform X1 [Columba livia]
TCONS_00068738	1.49	2.32	2.49	2.42	2.21	2.56	0.66	1.01	2.99	0.08	0.33	0.18	-	-
TCONS_00068743	1.78	1.56	1.99	1.65	2.04	1.93	0.53	0.61	2.61	0.17	0.25	0.22	-	-
TCONS_00068744	1.82	1.93	2.43	2.16	2.19	2.03	0.53	0.89	3.87	0.41	0.32	0.19	-	EMC84769.1 hypothetical protein A306_06911 [Columba livia]
TCONS_00068888	58	51.17	46.1	35.33	39.89	36.53	33.2	32.46	42.35	11.43	17.34	10.42	FBLN2	XP_009565278.1 PREDICTED: fibulin-2 [Cuculus canorus]
TCONS_00068940	13.17	14.56	13.49	16.67	13.65	14.21	16.6	17.14	17.08	7.2	6.69	7.39	ACAD9	XP_009888253.1 PREDICTED: acyl-CoA dehydrogenase family member 9, mitochondrial [Charadrius vociferus]
TCONS_00068942	13.33	15.98	10.26	22.29	19.6	17.71	23.43	29.26	29.92	9.71	7.38	5.01	IQSEC1	XP_010582721.1 PREDICTED: IQ motif and SEC7 domain-containing protein 1 isoform X3 [Haliaeetus leucocephalus]
TCONS_00068986	10.83	11.06	12.12	2.69	3.18	4.47	1.31	0.81	1.66	0.05	0	0.12	SLC1A3	XP_005508073.1 PREDICTED: excitatory amino acid transporter 1 isoform X1 [Columba livia]
TCONS_00069075	4.47	5.48	5.47	6.95	3.44	4.69	6.34	4.32	4.84	1.49	2.74	0.78	AMER3	XP_013227017.1 PREDICTED: LOW QUALITY PROTEIN: APC membrane recruitment protein 3 [Columba livia]
TCONS_00069087	9.71	10.04	9.91	28.29	34.98	36.23	30.37	27.97	42.15	4.19	2.83	2.91	ARHGEF4	XP_005014417.2 PREDICTED: LOW QUALITY PROTEIN: rho guanine nucleotide exchange factor 4 [Anas platyrhynchos]
TCONS_00069090	1.34	1.4	1.08	4.79	5.59	5.06	5.55	6.05	6.27	0.48	0.29	0.42	SETMAR	AAC52010.1 mariner transposase [Homo sapiens]
TCONS_00069138	7.3	6.35	7.57	8.42	7.07	8.81	8.7	13.56	10.47	3.9	6.19	6.23	-	EOA94148.1 Heparan-sulfate 6-O-sulfotransferase 1 [Anas platyrhynchos]
TCONS_00069139	1.8	1.59	2.01	2.74	2.61	3.04	3.65	6.86	4.43	1.15	0.95	0.81	-	EOA94149.1 hypothetical protein Anapl_07286 [Anas platyrhynchos]
TCONS_00069140	3.57	3.1	3.62	4.31	3.58	4.16	4.62	6.96	6.67	1.28	2.17	2.54	-	EOA94149.1 hypothetical protein Anapl_07286 [Anas platyrhynchos]
TCONS_00069142	12.95	12.95	14.85	17.4	15.14	19.12	18.74	22.85	19.79	7.45	11.11	8.67	HS6ST1	XP_009583458.1 PREDICTED: heparan-sulfate 6-O-sulfotransferase 1, partial [Fulmarus glacialis]
TCONS_00069144	8.55	5.02	5.23	7.14	8.83	10.95	11.15	12.73	10.37	2.04	1.82	2.96	HS6ST1	XP_009931102.1 PREDICTED: heparan-sulfate 6-O-sulfotransferase 1 [Opisthocomus hoazin]
TCONS_00069189	2.71	1.68	2.64	7.13	13.26	13.4	8.61	16.01	6.49	3.48	1.44	2.8	KLHL24	EMC88421.1 Kelch-like protein 24, partial [Columba livia]
TCONS_00069208	0	0	0	0	0.68	0	0	0	0	1.34	1.95	0.51	FAM168B	XP_019484953.1 PREDICTED: myelin-associated neurite-outgrowth inhibitor isoform X1 [Hipposideros armiger]
TCONS_00069251	0.91	0.34	1.22	1.18	2.24	1.68	2.28	3.21	1.84	3.04	12.98	6.56	DGKD	EMC79631.1 Diacylglycerol kinase delta, partial [Columba livia]
TCONS_00069253	1.52	2.56	3.17	5.71	2.74	4.43	0.8	2.29	1.82	0.34	0.26	0.3	DGKD	EMC79631.1 Diacylglycerol kinase delta, partial [Columba livia]
TCONS_00069449	5.81	5.49	4.94	4.75	5.38	5.52	9.98	12.97	12.17	4.67	6.35	6.01	PKD1	XP_005509165.1 PREDICTED: polycystin-1 [Columba livia]
TCONS_00069459	0	0	0	0	0.29	0.23	0.89	0	1.4	8.3	10.42	8.71	RPL3L	EMC80192.1 60S ribosomal protein L3-like protein, partial [Columba livia]
TCONS_00069461	0	0.49	0	0	0.26	0	1.43	2.86	2.14	32.82	32.89	17.77	RPL3L	EMC80192.1 60S ribosomal protein L3-like protein, partial [Columba livia]
TCONS_00069519	0	0	0	0	0.11	0.32	0.24	0.2	0.28	0	0	0	Cacna1h	XP_013223121.1 PREDICTED: voltage-dependent T-type calcium channel subunit alpha-1H [Columba livia]
TCONS_00069623	0.14	0.24	0	3.19	4.83	3.48	4.11	0.28	1.62	0.42	0.22	0.26	MYO15A	XP_005504607.1 PREDICTED: unconventional myosin-XV [Columba livia]
TCONS_00069964	0.03	0.01	0.02	0	0.03	0.03	0.38	0.39	0.11	3.73	1.47	1.65	-	-
TCONS_00069971	0.05	0	0	0.09	0	0	0.16	0.36	0.94	7.67	7.2	3.74	-	EMC85263.1 Collagen alpha-6(VI) chain [Columba livia]
TCONS_00070015	0.67	0.59	0.82	0.96	0.89	0.96	1.58	2.31	2.4	7.42	15.31	9.54	-	XP_005512474.2 PREDICTED: E3 ubiquitin/ISG15 ligase TRIM25 [Columba livia]
TCONS_00070278	0	0	0	0	0	0	0	0	0	4.06	1.56	0.91	tor4a-a	XP_005511619.1 PREDICTED: torsin-4A [Columba livia]
TCONS_00070290	0.98	1.05	1.07	1.84	2.23	2.32	1.16	1.36	1.99	0.45	0.22	0.24	NSMF	XP_009697179.1 PREDICTED: NMDA receptor synaptonuclear signaling and neuronal migration factor [Cariama cristata]
TCONS_00070362	5.42	4.26	4.26	4.05	2.86	3.6	2.67	3.17	2.87	7.33	6.18	6.62	pqlc1	XP_009322754.1 PREDICTED: PQ-loop repeat-containing protein 1 isoform X2 [Pygoscelis adeliae]
TCONS_00070550	0.72	0.48	0.54	1.46	2.45	2.59	0.2	0.36	0.24	0	0	0	LRRTM2	XP_005503636.2 PREDICTED: leucine-rich repeat transmembrane neuronal protein 2 [Columba livia]
TCONS_00070759	45.34	44.01	47.89	39.7	42.98	49.28	44.79	43.25	42.15	16.4	18.87	21.18	RBM5	XP_009983064.1 PREDICTED: RNA-binding protein 5, partial [Tauraco erythrolophus]
TCONS_00070902	10.07	9.12	10.33	8.05	7.33	7.29	7.93	7.54	7.84	3.99	3.25	4.08	KLHDC1	XP_005505221.1 PREDICTED: kelch domain-containing protein 1 [Columba livia]
TCONS_00071076	0	0	0	0	0	0	0	0	0	1.43	0	1.91	PHOSPHO1	XP_005508334.1 PREDICTED: LOW QUALITY PROTEIN: phosphoethanolamine/phosphocholine phosphatase [Columba livia]
TCONS_00071081	1.3	1.38	0.74	1.02	1.74	0.19	1.74	1.85	3.52	17.55	7.12	13.89	CALCOCO2	XP_005508277.1 PREDICTED: calcium-binding and coiled-coil domain-containing protein 2 [Columba livia]
TCONS_00071167	0	0	0	0	0	0	0.58	0.43	0.78	0	0	0	A2ML1	XP_013224371.1 PREDICTED: alpha-2-macroglobulin-like protein 1 [Columba livia]
TCONS_00071188	8.14	9.6	8.52	7.89	6.76	5.54	1.68	1.55	2.12	0.07	0.09	0.05	-	-
TCONS_00071189	36.46	54.68	46.14	50.11	36.95	34.16	11.01	9.21	14.57	1.94	1.35	1.09	IGF2BP1	EMC85335.1 Insulin-like growth factor 2 mRNA-binding protein 1, partial [Columba livia]
TCONS_00071493	6.86	10.23	12.65	8.01	8.13	8.6	6.48	5.34	6.18	15.06	17.53	11.96	Pak3	XP_005511890.1 PREDICTED: serine/threonine-protein kinase PAK 3 [Columba livia]
TCONS_00071567	1.23	0.9	0	0.17	0.51	2.27	0.06	0.12	1.68	9.09	0.9	24.27	Capn5	XP_005511885.1 PREDICTED: calpain-6 [Columba livia]
TCONS_00071626	0.21	0.19	0.18	0.37	0.39	0.47	1.78	1.68	2.1	0.29	0.24	0.38	-	EMC80673.1 hypothetical protein A306_11584 [Columba livia]
TCONS_00071798	0.19	0.38	0	0	0	0.15	0.34	0.36	0.55	0	0	0	-	-
TCONS_00071817	0.2	0.21	0.08	0.63	0.14	0.26	1.32	3.94	3.76	0.31	0.22	0.43	CTGF	XP_005509734.1 PREDICTED: connective tissue growth factor [Columba livia]
TCONS_00071909	0	0	0	0	0.27	0	0	0	0	0.08	0.13	0.03	-	-
TCONS_00071982	0	0	0	0	0	0	0	0	0	0.03	0	1.31	SMAD4	XP_005503028.1 PREDICTED: LOW QUALITY PROTEIN: mothers against decapentaplegic homolog 4 [Columba livia]
TCONS_00072141	38.42	39.42	43.97	33.86	29.51	32.63	24.16	23.13	23.84	8.21	12.56	14.31	Sfpq	XP_005509756.1 PREDICTED: splicing factor, proline- and glutamine-rich [Columba livia]
TCONS_00072184	7.22	7.46	8.7	9.42	10.95	11.11	24.75	34.62	40.13	12.1	6.09	9.36	THRAP3	XP_005509696.1 PREDICTED: thyroid hormone receptor-associated protein 3 isoform X1 [Columba livia]
TCONS_00072319	0.38	0.45	0.32	0.12	0.38	0.22	1.23	1.45	2.21	0.17	0.18	0.22	SLC24A2	XP_005508196.1 PREDICTED: sodium/potassium/calcium exchanger 2 isoform X2 [Columba livia]
TCONS_00072447	3.81	4.2	4.59	4.31	2.42	3.95	0.67	3.25	4.19	0	0	0	ZC3H12B	XP_005509394.1 PREDICTED: probable ribonuclease ZC3H12B [Columba livia]
TCONS_00072462	16.52	13.93	14.79	11.25	12	14.73	16.59	17.17	16.59	61.65	140.29	121.89	IVNS1ABP	EMC85787.1 Influenza virus NS1A-binding protein like protein, partial [Columba livia]
TCONS_00072521	16.27	12.42	13.57	2.84	3.45	3.97	1.36	1.39	2.16	5.98	4.32	5.76	HMCN1	XP_005506607.1 PREDICTED: LOW QUALITY PROTEIN: hemicentin-1 [Columba livia]
TCONS_00072675	0.8	0.74	0.55	6.2	6.71	5.79	5.27	3.03	5.17	9.76	11.44	10.74	CLEC3B	XP_005510693.1 PREDICTED: tetranectin [Columba livia]
TCONS_00072744	0.62	0.54	1.14	0.51	0.65	0.38	0.34	0.36	0.12	0	0	0	GRM8	XP_011587453.1 PREDICTED: metabotropic glutamate receptor 8 isoform X1 [Aquila chrysaetos canadensis]
TCONS_00072753	0	0	0	0	0	0	0	0	0	0.21	0.42	0.48	GRM8	XP_005511756.1 PREDICTED: metabotropic glutamate receptor 8, partial [Columba livia]
TCONS_00072860	3.65	3.16	4.13	2.29	1.75	2.19	2.59	5.16	3.72	0.8	0.63	0.62	DOCK3	XP_010388225.1 PREDICTED: dedicator of cytokinesis protein 3 isoform X6 [Corvus cornix cornix]
TCONS_00072862	0.35	0.35	0.37	0.62	0.92	0.69	3.93	4.69	4.46	1.03	0.95	1.98	MAPKAPK3	XP_017924081.1 PREDICTED: MAP kinase-activated protein kinase 3 isoform X1 [Manacus vitellinus]
TCONS_00072912	10.35	13.69	9.53	18.86	27.68	19.5	35.38	39.38	37.24	16.76	9.61	15.55	GHR	AAA84745.1 growth hormone receptor [Columba livia]
TCONS_00072914	0.74	1.86	1.18	1.09	7.84	7.67	5.68	13.43	3.72	1.99	0.94	2.44	GHR	AAA84745.1 growth hormone receptor [Columba livia]
TCONS_00072979	15.98	17.96	14.17	10.45	9.34	8.16	8.22	7.11	4.89	17.35	12.31	23.44	HMGCS1	EMC76963.1 Hydroxymethylglutaryl-CoA synthase, cytoplasmic, partial [Columba livia]
TCONS_00073145	2.54	2.2	1.74	3.07	2.65	4.52	7.79	6.01	7.12	20.19	14.59	19.25	SCARB2	XP_011581622.1 PREDICTED: lysosome membrane protein 2 isoform X2 [Aquila chrysaetos canadensis]
TCONS_00073402	0	0	0.53	0.57	0.28	0	0.21	0.39	1.29	0	0	0	DUSP26	XP_005510893.1 PREDICTED: LOW QUALITY PROTEIN: dual specificity protein phosphatase 26 [Columba livia]
TCONS_00073446	1.11	0.33	0.87	0.42	1.21	0.57	3.29	1.45	2.67	0.44	0.96	0.16	Unc5d	XP_005510933.1 PREDICTED: LOW QUALITY PROTEIN: netrin receptor UNC5D [Columba livia]
TCONS_00073776	0	0	0	0	0	0	0	0	0	2.17	0	0	PALLD	XP_005509607.1 PREDICTED: palladin isoform X1 [Columba livia]
TCONS_00073821	16.08	13.18	17.38	12.84	12.95	15.4	5	4.2	6.54	15.61	28.33	27.24	SLC7A5	EMC89333.1 Large neutral amino acids transporter small subunit 1, partial [Columba livia]
TCONS_00073864	1.14	1.05	0.9	1.03	1.23	1.42	1.35	1.77	1.64	0.21	0.15	0.19	ZNF469	XP_005504914.1 PREDICTED: LOW QUALITY PROTEIN: zinc finger protein 469 [Columba livia]
TCONS_00073865	1.59	1.85	1.06	2.46	0	2.19	2.14	2.05	2.19	0.53	1.11	0.29	ZNF469	XP_005504914.1 PREDICTED: LOW QUALITY PROTEIN: zinc finger protein 469 [Columba livia]
TCONS_00073866	2.65	1.29	2.06	2.95	6.36	4.06	3.35	4.83	5.53	0.69	0	0.92	ZNF469	XP_005504914.1 PREDICTED: LOW QUALITY PROTEIN: zinc finger protein 469 [Columba livia]
TCONS_00074001	81.64	78.9	78.44	50.76	46.79	42.12	25.32	29.29	26.75	11.09	17.01	7.38	PTPRS	XP_014808321.1 PREDICTED: receptor-type tyrosine-protein phosphatase S isoform X12 [Calidris pugnax]
TCONS_00074026	0	0	0.2	2.55	2.02	0	1.38	1.75	3.02	0	0	0	ADAMTS10	XP_014813440.1 PREDICTED: nucleolin-like [Calidris pugnax]
TCONS_00074049	0.44	0.18	1.26	0.54	0.58	0.05	0.61	1.13	1.3	0.05	0.04	0.27	CNOT4	XP_005024608.2 PREDICTED: CCR4-NOT transcription complex subunit 4 isoform X6 [Anas platyrhynchos]
TCONS_00074229	1.86	2.47	2.14	4.58	3.16	3.39	4.24	1.54	4.38	11.1	11.85	13.61	TRAK2	XP_013225446.1 PREDICTED: LOW QUALITY PROTEIN: trafficking kinesin-binding protein 2 [Columba livia]
TCONS_00074271	0	0	0	0.86	0.69	0.93	0	0	0	0	0.15	0.91	CASP8	XP_005511367.1 PREDICTED: caspase-8 isoform X1 [Columba livia]
TCONS_00074291	0.39	0.17	0.34	0.19	0.19	0.23	0.07	0.17	0.35	0	0	0	-	XP_005511382.1 PREDICTED: shugoshin-like 2 [Columba livia]
TCONS_00074330	0	0	0	0	0	0	0	0	2.97	0	0	0	Plcb2	XP_005509897.1 PREDICTED: 1-phosphatidylinositol 4,5-bisphosphate phosphodiesterase beta-2 [Columba livia]
TCONS_00074453	0.57	0.38	0.85	0.68	1.17	0.47	0.65	0.86	0.94	0.05	0.04	0.04	Grhl3	EMC78528.1 Grainyhead-like protein 3 like protein [Columba livia]
TCONS_00074528	4.86	4.39	2.59	59.36	89.38	54.26	69.83	68.44	57.6	0.22	0.21	0.2	MYOM3	XP_005513514.1 PREDICTED: myomesin-3 [Columba livia]
TCONS_00074537	0	0	0	4.84	0.16	0	0	14.24	3.47	0	0	0	RSRP1	XP_011582345.1 PREDICTED: arginine/serine-rich protein 1 isoform X2 [Aquila chrysaetos canadensis]
TCONS_00074618	0	0.5	0	0	0.67	0.41	0	0	0	0.58	0.66	0.95	slc25a42	XP_005505519.1 PREDICTED: mitochondrial coenzyme A transporter SLC25A42 [Columba livia]
TCONS_00074668	3.52	0	2.41	0	2.08	0	0	0	0	1.21	0.23	0.4	GNA11	NP_989565.1 guanine nucleotide-binding protein subunit alpha-11 [Gallus gallus]
TCONS_00074751	2.44	2.65	2.3	1.61	1.63	1.8	4.13	9.45	9.83	0.86	1.79	1.68	Rfx2	XP_013226411.1 PREDICTED: DNA-binding protein RFX2 [Columba livia]
TCONS_00074784	0.03	0.03	0.03	0.02	0.04	0	0.04	0	0.04	6.14	2.91	1.59	NLRC5	XP_005512695.1 PREDICTED: protein NLRC5 [Columba livia]
TCONS_00074896	230.45	222.39	185.08	146.67	161.1	156.35	12.48	17.73	31.28	1.3	7.55	2.16	HBB	XP_005507430.1 PREDICTED: hemoglobin subunit beta-like [Columba livia]
TCONS_00074912	9.9	8.64	9.83	9.69	9.05	10.09	4.25	5.78	5.2	12.42	12.54	11.29	RNPEPL1	XP_013223818.1 PREDICTED: LOW QUALITY PROTEIN: arginyl aminopeptidase-like 1 [Columba livia]
TCONS_00074987	0.07	0	0.13	0.38	0.32	0.32	0.24	0.85	0.06	0	0	0	CCDC129	XP_013227139.1 PREDICTED: LOW QUALITY PROTEIN: coiled-coil domain-containing protein 129 [Columba livia]
TCONS_00075214	1.39	1.44	8.65	0	0.76	0	0	0	0	0	0	8.44	LARP4	XP_009811740.1 PREDICTED: LOW QUALITY PROTEIN: la-related protein 4, partial [Gavia stellata]
TCONS_00075215	0	0	0	0	0	0	0	0	0	0.4	0	4.19	LARP4	XP_009811740.1 PREDICTED: LOW QUALITY PROTEIN: la-related protein 4, partial [Gavia stellata]
TCONS_00075268	0	0.71	0.92	0.69	0.78	1.13	1.24	0.25	2.4	6.73	4.67	6.03	PIK3R6	XP_013226978.1 PREDICTED: LOW QUALITY PROTEIN: phosphoinositide 3-kinase regulatory subunit 6 [Columba livia]
TCONS_00075386	16.73	20.58	23.47	20.65	22.7	19.3	19.11	20.97	18.35	56.59	40.05	44.93	DNAJA3	XP_013223478.1 PREDICTED: dnaJ homolog subfamily A member 3, mitochondrial [Columba livia]
TCONS_00075638	91.92	69.47	53.87	86.64	110.22	97.19	131.78	154.36	208.95	44.18	68.87	51.89	COL1A1	XP_013226291.1 PREDICTED: collagen alpha-1(I) chain [Columba livia]
TCONS_00075639	28	22.17	16.67	36.84	60.11	53.32	75.13	62.55	123.81	11.34	44.24	28.11	COL1A1	XP_013226291.1 PREDICTED: collagen alpha-1(I) chain [Columba livia]
TCONS_00075755	0	6.91	3.68	0	4.73	0	2.05	0	2.36	0	0	0	ASAP3	XP_013227526.1 PREDICTED: arf-GAP with SH3 domain, ANK repeat and PH domain-containing protein 3 [Columba livia]
TCONS_00075830	0.07	0.1	0.06	0.03	0.37	0.29	0.48	0.61	0.62	0.04	0.02	0.05	-	-
TCONS_00075838	3.42	7.17	3.54	4.88	5.77	10	7.15	21.17	8.72	1.2	1.7	1.31	TMEM98	EMC85311.1 Transmembrane protein 98, partial [Columba livia]
TCONS_00075909	0.73	0.52	0.59	0.2	1.01	0.76	0	0	0	0.15	0.65	0.32	Pacsin1	XP_013226341.1 PREDICTED: protein kinase C and casein kinase substrate in neurons protein 1 [Columba livia]
TCONS_00075946	0	0	0	0	0	0	0	0	0	1.23	0	2.23	Lemd2	EMC78008.1 LEM domain-containing protein 2, partial [Columba livia]
TCONS_00076172	3.33	3	3.49	3.7	3.32	3.84	3.43	3.84	3.66	1.52	1.7	2.04	-	-
TCONS_00076205	7.32	7.52	7.7	9.01	12.75	11.46	24.86	37.33	26.76	19.18	13.8	9.87	SSH2	XP_005502201.1 PREDICTED: protein phosphatase Slingshot homolog 2 [Columba livia]
TCONS_00076219	15.42	16.86	14.18	13.59	13.42	15.46	14.04	15.09	14.6	64.26	60.71	48.93	GOT2	XP_005504845.1 PREDICTED: aspartate aminotransferase, mitochondrial [Columba livia]
TCONS_00076297	7.29	0	3.59	2.73	0.97	0	0	0	0	4.92	0	0	Ccdc47	XP_005513623.1 PREDICTED: coiled-coil domain-containing protein 47 [Columba livia]
TCONS_00076470	16.64	13.06	16.18	55.38	80.33	54.69	25.86	61.2	5.7	128.48	1225.01	1084.68	-	XP_013226835.1 PREDICTED: myosin heavy chain, skeletal muscle, adult-like, partial [Columba livia]
TCONS_00076534	0.21	0.64	0.92	49.78	48.69	28.43	498.32	234.31	316.44	13.98	109.46	51.93	Myh4	XP_009479430.1 PREDICTED: myosin-3-like, partial [Pelecanus crispus]
TCONS_00076536	0.78	0.41	0.46	11.99	21.32	15.47	151.76	85.8	115.5	3.33	31.39	15.49	-	KFV68191.1 Myosin heavy chain, skeletal muscle, adult, partial [Picoides pubescens]
TCONS_00076544	13.58	14.62	14.67	11.74	8.59	9.29	6	3.71	2.63	23.15	19.88	18.06	Myh3	XP_005510064.1 PREDICTED: myosin-3 [Columba livia]
TCONS_00076635	10.78	12.28	10.31	13.26	10.02	9.97	24.66	22.47	33.21	58.78	68.97	61.52	HK2	XP_005513807.1 PREDICTED: LOW QUALITY PROTEIN: hexokinase-2-like [Columba livia]
TCONS_00076735	3.87	5.4	4.6	3.72	4.22	3.82	9.71	11.69	6.77	17.97	28.66	25.91	SLC16A3	XP_005515822.1 PREDICTED: monocarboxylate transporter 4 [Columba livia]
TCONS_00076797	0.28	0.81	0.75	0.17	0.5	0.52	0.5	0.09	0.28	0	0	0	HTR2B	XP_005513293.1 PREDICTED: 5-hydroxytryptamine receptor 2B [Columba livia]
TCONS_00076830	0.4	0.31	2.12	0.72	0.91	0	0	0	0	0.81	1.49	1.96	PHR	XP_005513288.1 PREDICTED: deoxyribodipyrimidine photo-lyase [Columba livia]
TCONS_00077095	33.48	22.01	37.05	7.65	7.71	5.79	7.66	6.54	7.64	2.3	0.48	1.52	-	XP_005514650.1 PREDICTED: keratin, type II cytoskeletal cochleal [Columba livia]
TCONS_00077284	2.29	1.05	0	3.92	0	0	0	0	0	2.14	2.39	0	ATF7	XP_013226718.1 PREDICTED: cyclic AMP-dependent transcription factor ATF-7 [Columba livia]
TCONS_00077385	4.76	2.8	3.35	8.56	7.73	4.33	5.93	9.98	5.19	3.24	1.41	0.73	FBN2	XP_013222922.1 PREDICTED: LOW QUALITY PROTEIN: fibrillin-3 [Columba livia]
TCONS_00077386	87.55	77.05	76.3	39.04	34.89	35.13	19.19	20.9	22.92	4	4.96	4.93	FBN2	XP_013222922.1 PREDICTED: LOW QUALITY PROTEIN: fibrillin-3 [Columba livia]
TCONS_00077439	0.73	1.06	0.06	0.15	0.19	0.56	3.99	4.91	3.94	44.8	68.43	56.42	Phka1	XP_013225768.1 PREDICTED: phosphorylase b kinase regulatory subunit alpha, skeletal muscle isoform [Columba livia]
TCONS_00077627	4.25	4.37	5.03	0	1.96	4.17	0	0	0	2.94	4.43	1.81	THOC5	XP_005502940.1 PREDICTED: LOW QUALITY PROTEIN: THO complex subunit 5 homolog [Columba livia]
TCONS_00077628	0	2.37	0	2.58	4.74	3.33	3.85	4.26	4.83	0	0	0.01	THOC5	XP_005502940.1 PREDICTED: LOW QUALITY PROTEIN: THO complex subunit 5 homolog [Columba livia]
TCONS_00077778	0.27	0.13	0.11	0.59	6.11	0.79	0	0	0	44.52	0	29.71	ATP1A2	XP_013224644.1 PREDICTED: sodium/potassium-transporting ATPase subunit alpha-2 [Columba livia]
TCONS_00077797	0.24	0.41	0	0.6	1.16	0.64	0.53	0.44	0.84	0	0	0	MYOCD	XP_005513981.1 PREDICTED: myocardin [Columba livia]
TCONS_00077873	0	0	0	0	0	0	1.64	0.17	0	0	0	0	ARID1A	XP_005500720.1 PREDICTED: AT-rich interactive domain-containing protein 1A [Columba livia]
TCONS_00077949	0	0	0	0	0	0	0	0.1	0	1	1.57	4.07	SNX22	XP_005515560.1 PREDICTED: uncharacterized protein LOC102090993 [Columba livia]
TCONS_00078055	0	0	0	0	0	0	0	0.83	3.13	0	0	0.01	LEPRE1	XP_005514573.1 PREDICTED: prolyl 3-hydroxylase 1, partial [Columba livia]
TCONS_00078277	2.1	1.73	1.08	2.17	1.22	0	0.85	1.67	1.53	0	0.1	0.14	vangl2	XP_015267605.1 PREDICTED: vang-like protein 2 [Gekko japonicus]
TCONS_00078347	3.76	3.5	3.62	3.15	3.2	3.01	5.54	4.52	6.76	1.97	2.15	1.83	DAGLA	XP_005514912.1 PREDICTED: sn1-specific diacylglycerol lipase alpha [Columba livia]
TCONS_00078562	0	0	0.07	0	0.04	0	0.98	1.46	0.69	0.02	0	0	OLR1	XP_011581436.1 PREDICTED: C-type lectin domain family 7 member A-like isoform X1 [Aquila chrysaetos canadensis]
TCONS_00078663	1.49	0	0	1.67	1.2	0.78	1.41	0	1.4	0	0	0	agbl5	XP_014801848.1 PREDICTED: cytosolic carboxypeptidase-like protein 5 [Calidris pugnax]
TCONS_00078762	9.5	9.69	9.89	9.41	8.89	8.04	11.39	11.7	10.2	4.89	5.35	5.4	Dnajc7	EMC78564.1 DnaJ like protein subfamily C member 7, partial [Columba livia]
TCONS_00078843	41.46	35.74	38.38	30.49	27.71	26.95	18.24	20.66	20.16	44.4	38.65	40	MEMO1	XP_009635275.1 PREDICTED: protein MEMO1 [Egretta garzetta]
TCONS_00078853	5.43	5.33	6.25	10.48	8.99	9.44	4.26	4.86	6.16	1.81	2.4	2.3	-	KFP07719.1 Transmembrane protein 132C, partial [Calypte anna]
TCONS_00078910	1.3	2.04	2.3	4.9	5.6	4.77	2.09	1.83	2.62	0.48	0.49	0.75	TESK1	EMC88537.1 Dual specificity testis-specific protein kinase 1 [Columba livia]
TCONS_00078984	27.39	28.37	27.31	25.34	20.87	28.71	22.91	24.76	19.64	8.43	11.69	11.42	RAB11A	XP_017728839.1 PREDICTED: uncharacterized protein LOC108530417 [Rhinopithecus bieti]
TCONS_00079144	1.14	1.22	1.82	0.38	0.72	1.41	14.99	29.68	24.49	2.74	8.04	8.03	FKBP5	XP_005513744.1 PREDICTED: peptidyl-prolyl cis-trans isomerase FKBP5 [Columba livia]
TCONS_00079407	56.36	53.83	38.62	6.14	5.3	6.41	6.29	7.55	7.3	0.39	0.24	0.55	COL2A1	XP_013226841.1 PREDICTED: collagen alpha-1(II) chain [Columba livia]
TCONS_00079418	0.82	0.8	1.19	4.63	7.68	3.69	19.71	29.84	16.02	59.42	56.33	53.77	PFKM	XP_013226843.1 PREDICTED: LOW QUALITY PROTEIN: ATP-dependent 6-phosphofructokinase, muscle type [Columba livia]
TCONS_00079420	1.13	1.78	1.25	3.28	10.26	6.04	21.25	15.18	12.52	99.95	57.35	62.74	PFKM	XP_013226843.1 PREDICTED: LOW QUALITY PROTEIN: ATP-dependent 6-phosphofructokinase, muscle type [Columba livia]
TCONS_00079508	0	0	0	0	0	0	2.3	0	0.03	0	0	0	Brd4	XP_005509633.1 PREDICTED: bromodomain-containing protein 4, partial [Columba livia]
TCONS_00079602	1.16	1.17	1.13	1	1.2	1.55	1.25	1.51	1.86	0.47	0.68	0.38	BCL9L	XP_005500762.1 PREDICTED: B-cell CLL/lymphoma 9-like protein [Columba livia]
TCONS_00079604	3.1	1.9	0	2.47	2.6	2.68	3.74	3.11	4.76	0.12	0.59	1.24	BCL9L	XP_005500762.1 PREDICTED: B-cell CLL/lymphoma 9-like protein [Columba livia]
TCONS_00079605	4.14	3.18	0	2.28	4.35	3.54	1.73	0	2.38	0	0	0	BCL9L	XP_005500762.1 PREDICTED: B-cell CLL/lymphoma 9-like protein [Columba livia]
TCONS_00079684	0	6.09	5.75	2.77	4.72	1.44	2.42	4.67	7.16	17.72	22.63	24.76	PABPC4	XP_005512874.1 PREDICTED: polyadenylate-binding protein 4 [Columba livia]
TCONS_00079693	3.64	2.81	0	4.69	4.15	3.95	6.45	5.81	6.01	15.75	18.09	19.35	NT5C1A	EMC79471.1 Cytosolic 5'-nucleotidase 1A, partial [Columba livia]
TCONS_00079707	0	6	1.89	0	0	0	0	0	0	33.84	3.59	0	CIRBP	XP_014814103.1 PREDICTED: cold-inducible RNA-binding protein isoform X4 [Calidris pugnax]
TCONS_00079776	0	0	0	0	0	0	0	0	0	2.46	1.24	1.7	TRGC2	XP_005514851.1 PREDICTED: Ig heavy chain Mem5 [Columba livia]
TCONS_00079877	3.89	4.54	3.65	7.3	7.59	7	7.34	9.36	10.14	1.38	2.23	2.74	NRBP2	XP_013223283.1 PREDICTED: nuclear receptor-binding protein 2 [Columba livia]
TCONS_00080233	0.25	0.16	0.17	0.65	1.1	1.05	0.51	0.73	0.54	3.03	5.96	3.25	SLC1A6	XP_013226769.1 PREDICTED: LOW QUALITY PROTEIN: excitatory amino acid transporter 1-like [Columba livia]
TCONS_00080340	4.21	12.01	7.15	15.23	15.44	15.29	21.61	35.57	26.83	69.44	69.4	57.62	IDH3B	XP_005511805.1 PREDICTED: isocitrate dehydrogenase [NAD] subunit beta, mitochondrial [Columba livia]
TCONS_00080436	1.92	0.75	3.82	2.11	1.45	1.76	11.82	12.94	7.47	1.92	1.78	5.52	CEP85	XP_005500726.1 PREDICTED: centrosomal protein of 85 kDa isoform X1 [Columba livia]
TCONS_00080451	0.09	0.09	0.02	0.1	0.16	0	0.12	0.16	0.08	5.5	0.4	1.82	-	XP_005512147.1 PREDICTED: uncharacterized protein LOC102089017 [Columba livia]
TCONS_00080512	87.85	101.85	83.17	103.32	115.93	113.15	102.42	102.06	94.09	41.92	41.86	36.47	NACA	XP_009696699.1 PREDICTED: nascent polypeptide-associated complex subunit alpha, partial [Cariama cristata]
TCONS_00080536	0.76	0.37	0.28	0	0.44	0	0	0	0	0.61	0.65	0.33	DOCK2	XP_005514927.1 PREDICTED: dedicator of cytokinesis protein 2-like [Columba livia]
TCONS_00080639	1.67	1.66	0.95	5.78	10.84	7.25	25.72	38.66	26.09	245.99	259.1	198.09	ATP2A1	XP_013226585.1 PREDICTED: LOW QUALITY PROTEIN: sarcoplasmic/endoplasmic reticulum calcium ATPase 1-like [Columba livia]
TCONS_00080769	5.49	5.82	0	3.77	1.46	0.16	0.32	0.28	0.29	0.91	1.74	4.3	Zc3h18	XP_013223233.1 PREDICTED: zinc finger CCCH domain-containing protein 18 [Columba livia]
TCONS_00080934	2.35	2.64	2.09	5.27	9.8	6.04	11.9	16.13	11.87	30.79	26.46	34.72	RYR1	XP_013227053.1 PREDICTED: LOW QUALITY PROTEIN: ryanodine receptor 1-like, partial [Columba livia]
TCONS_00080936	2.53	2.28	2.53	6.11	9.7	6.28	10.65	15.61	11.17	26.97	26.73	32.3	RYR1	XP_013227053.1 PREDICTED: LOW QUALITY PROTEIN: ryanodine receptor 1-like, partial [Columba livia]
TCONS_00081264	5.3	5.33	4.52	11.26	19.37	12.94	34.33	28.13	26.97	11.36	17.75	15.14	Col18a1	XP_013226958.1 PREDICTED: LOW QUALITY PROTEIN: collagen alpha-1(XVIII) chain [Columba livia]
TCONS_00081265	28.96	21.95	23.29	32.42	39.73	30.1	60.87	54.99	50.45	21.56	30.36	25.33	Col18a1	XP_013226958.1 PREDICTED: LOW QUALITY PROTEIN: collagen alpha-1(XVIII) chain [Columba livia]
TCONS_00081320	0.3	0.15	0.57	0.42	1.05	0.56	0.97	0.96	1.82	0.13	0.02	0.17	ETNK2	XP_014810895.1 PREDICTED: ethanolamine kinase 2 [Calidris pugnax]
TCONS_00081339	9.75	10.42	11.03	18.72	19.53	14.51	19.31	19.25	21.91	32.3	50.37	63.88	GRPEL2	XP_014803523.1 PREDICTED: grpE protein homolog 2, mitochondrial [Calidris pugnax]
TCONS_00081534	0	0	0.29	0	0.17	0	0	0	0	0.27	0.4	0.36	TIMELESS	XP_013223013.1 PREDICTED: LOW QUALITY PROTEIN: protein timeless homolog [Columba livia]
TCONS_00081603	2.32	3.29	0	4.75	5.01	0	0	0	0	1.74	0	3.18	-	XP_013226260.1 PREDICTED: zinc finger protein 585A [Columba livia]
TCONS_00081652	0	0	0	0	0.8	0	0	0	0	0.71	0	0.94	ZC3H4	XP_013227128.1 PREDICTED: LOW QUALITY PROTEIN: zinc finger CCCH domain-containing protein 4 [Columba livia]
TCONS_00081876	4.71	1.59	3.24	1.17	0	0.5	0.01	0	0	0	0.53	3.47	PPARD	XP_005513757.1 PREDICTED: peroxisome proliferator-activated receptor delta isoform X1 [Columba livia]
TCONS_00081898	9.59	9.18	15.43	14.35	37.11	35.65	21.88	47.75	28.93	14.74	10.87	13.92	Flnc	XP_013223057.1 PREDICTED: filamin-C, partial [Columba livia]
TCONS_00081911	0	0	0.32	2.9	1.1	3.54	0.75	1.45	0.42	0	0	0	SCN4B	XP_011600163.1 PREDICTED: sodium channel subunit beta-4 isoform X1 [Aquila chrysaetos canadensis]
TCONS_00082259	0	0	0	0	0.1	0.12	2.32	7.35	3.85	29.31	35.77	25.73	MYBPC2	XP_014133097.1 PREDICTED: myosin-binding protein C, fast-type-like, partial [Falco cherrug]
TCONS_00082542	4.4	4.65	3.91	5.36	5.99	7.49	6.35	5.11	5.25	13.62	15.38	15.58	ARAP3	XP_013222778.1 PREDICTED: arf-GAP with Rho-GAP domain, ANK repeat and PH domain-containing protein 3 [Columba livia]
TCONS_00082689	0	0	3.61	0	1.3	2.57	0	0	0	0.73	1.17	1.87	ADRBK1	XP_013225379.1 PREDICTED: LOW QUALITY PROTEIN: beta-adrenergic receptor kinase 1 [Columba livia]
TCONS_00082808	234	352.02	241.6	414.87	818.52	527.31	560.65	692.88	674.13	118.87	93.87	156.39	TPM2	CDQ70824.1 unnamed protein product [Oncorhynchus mykiss]
TCONS_00082827	3.2	5.14	3.21	5.03	11.79	9.47	5.59	5.74	5.45	0.84	0.49	1.39	-	-
TCONS_00082997	8.9	8.87	8	10.69	11.94	10.48	9.85	8.47	11.02	17.34	24.62	22.86	Abca2	EMC77873.1 ATP-binding cassette sub-family A member 2, partial [Columba livia]
TCONS_00083046	1.36	1.06	0.66	9.62	17.41	9.31	39.19	37.32	37.04	88.45	67.26	106.77	CKM	XP_010218082.1 PREDICTED: creatine kinase M-type [Tinamus guttatus]
TCONS_00083087	3.38	4.77	3.81	5.14	7.56	5.13	5.94	6.86	5.06	16.52	17.97	15.87	ARAP3	XP_013222778.1 PREDICTED: arf-GAP with Rho-GAP domain, ANK repeat and PH domain-containing protein 3 [Columba livia]
TCONS_00083131	6.27	7.01	5.82	8.48	8.86	11.07	9.26	8.83	7.87	22.26	24.58	23.3	Arap3	XP_013222778.1 PREDICTED: arf-GAP with Rho-GAP domain, ANK repeat and PH domain-containing protein 3 [Columba livia]
TCONS_00083310	2.92	3.9	2.78	8.23	16.16	11.69	20.9	27.67	25.11	2.66	3.2	4.35	Pde2a	XP_013226907.1 PREDICTED: cGMP-dependent 3',5'-cyclic phosphodiesterase [Columba livia]
TCONS_00083390	3	2.64	1.03	4.8	7.63	5.43	41.47	50.72	33.93	277.62	330.09	291.82	PYGM	XP_019501148.1 PREDICTED: glycogen phosphorylase, muscle form [Hipposideros armiger]
TCONS_00083391	2.16	3.36	2.08	5.41	11.31	6.95	51.23	52.18	47.65	286.15	446.02	403.97	Pygb	XP_016829925.1 PREDICTED: glycogen phosphorylase, brain form isoform X1 [Cricetulus griseus]
TCONS_00083407	74.25	126.47	104.87	355.78	541.98	330.9	501.6	390.56	394.01	1116.75	1024.88	634.15	TNNC2	EMC83398.1 Troponin C, skeletal muscle [Columba livia]
TCONS_00083410	0	0	10.82	10.85	0	0	0	0	0	16.55	9.39	17.77	TNNC2	EMC83398.1 Troponin C, skeletal muscle [Columba livia]
TCONS_00083412	31.67	38.6	38.99	102.3	170.48	116.03	173.64	128.57	127.27	464.61	377.03	281.27	TNNC2	XP_014799182.1 PREDICTED: troponin C, skeletal muscle [Calidris pugnax]
TCONS_00083417	3.11	0	0	1.02	0	0.57	0	0	0	0.36	0.39	1.96	TLN1	XP_013224324.1 PREDICTED: LOW QUALITY PROTEIN: talin-1 [Columba livia]
TCONS_00083624	0.08	0	0.04	0	0	0	0	0	0.08	1.76	0.72	1.03	Hr	XP_005510921.1 PREDICTED: lysine-specific demethylase hairless, partial [Columba livia]
TCONS_00083651	11.66	16.58	10.23	11.66	23.73	17.07	12.86	13.49	14.62	5.38	5.91	5.39	NPR2	XP_005508144.2 PREDICTED: atrial natriuretic peptide receptor 2 [Columba livia]
TCONS_00083959	5.26	7.39	13.36	13.92	13.85	18.03	123.64	92.32	78.05	169.03	367.12	320.7	AK1	XP_005514539.1 PREDICTED: adenylate kinase isoenzyme 1 [Columba livia]
TCONS_00084006	1.72	0.77	1.97	1.09	3.36	0.9	11.58	13.33	15.16	75.78	88.09	75.31	Pygm	XP_010578792.1 PREDICTED: glycogen phosphorylase, muscle form-like, partial [Haliaeetus leucocephalus]
TCONS_00084104	82.25	124.68	80.61	138.11	211.08	174.66	198.22	188.9	160.01	35.99	28.79	53.01	-	XP_013816470.1 PREDICTED: tropomyosin beta chain [Apteryx australis mantelli]
TCONS_00084127	37.96	36.8	25.91	50.33	58.9	34.63	29.54	18.44	65.44	3.62	6.06	4.69	MYH7	XP_005041754.1 PREDICTED: myosin-7 isoform X1 [Ficedula albicollis]
TCONS_00084144	2.04	1.9	1.48	5.6	7.12	4.51	22.42	9.7	13.34	1.29	3.58	1.64	Gpr20	XP_005515946.1 PREDICTED: G-protein coupled receptor 20 [Columba livia]
TCONS_00084339	0.06	0.05	0.11	0.38	0.51	0.84	0.09	0	0	2.53	2.32	1.32	-	EMC83602.1 hypothetical protein A306_08252, partial [Columba livia]
rna1000	36.23	36.16	44.95	37.15	34.12	41.75	41.2	48.77	33.14	129.26	107.64	125.86	MPC1	PREDICTED: mitochondrial pyruvate carrier 1 [Columba livia]
rna10003	2.15	0	1.3	1.08	0.5	0.68	0.22	0.61	1.12	6.4	3.04	1.66	DDX58	PREDICTED: probable ATP-dependent RNA helicase DDX58 [Columba livia]
rna10007	27.94	30.68	22.6	67.38	129.78	115.67	156.8	158.62	131.98	17.82	39.2	42.84	TMOD1	PREDICTED: tropomodulin-1 [Columba livia]
rna10014	0.67	0.6	0.5	0.47	0.65	0.52	0.06	0.08	0.36	2.05	2.68	1.29	A306_00009897	PREDICTED: hemogen isoform X1 [Columba livia]
rna10018	81.6	100.7	75.3	40.44	44.67	46.36	15.42	11.49	9.7	36.38	57.4	51.24	DNAJA1	PREDICTED: dnaJ homolog subfamily A member 1 [Columba livia]
rna10073	3.83	9.25	7.45	4.46	3.46	5.95	0.24	0.45	0	1.71	7.17	1.27	A306_00009939	PREDICTED: A-kinase anchor protein 2 isoform X3 [Columba livia]
rna10083	49.18	51.27	31.59	43.28	42.01	37.2	32.88	31.11	34.92	13.37	20.81	12.1	SMIM15	-
rna10121	0	1.11	0	2.91	0	0	1.15	1.87	4.79	0	0	0	ARL15	PREDICTED: ADP-ribosylation factor-like protein 15 isoform X1 [Columba livia]
rna10131	6.63	8.48	8.14	8.3	8.43	9.29	14.82	11.83	13.8	31.34	34.98	38.75	ITGA1	PREDICTED: integrin alpha-1 [Columba livia]
rna10170	0.83	0.93	0.92	0.39	0.26	0.23	0.05	0.08	0.29	1.68	1.57	3.22	SUSD4	PREDICTED: sushi domain-containing protein 4 [Columba livia]
rna10183	2.39	6.59	3.21	10.14	16.65	10.39	12.47	6.56	9.23	4.24	1.35	3.61	A306_00009789	PREDICTED: protein enabled homolog [Columba livia]
rna10219	10.73	8.92	7.34	12.91	22.69	13.98	28.68	25.64	21.36	7.16	8.6	5.07	STK17A	PREDICTED: serine/threonine-protein kinase 17A [Columba livia]
rna10248	6.2	3.24	0	0	4.84	0.72	0	0	0	57.59	0.52	0	COL15A1	PREDICTED: collagen alpha-1(XV) chain isoform X1 [Columba livia]
rna10249	2.64	1.36	1.37	2.99	0.91	2.05	14.67	16.97	12.67	33.41	36.54	32.8	COL15A1	PREDICTED: collagen alpha-1(XV) chain isoform X1 [Columba livia]
rna10255	5.87	5.51	7.05	4.86	4.55	5.64	8.5	16.86	17.47	2.66	4.62	3.12	TPPP	PREDICTED: tubulin polymerization-promoting protein [Columba livia]
rna1027	51.44	51.24	49.3	56.41	31.73	39.59	54.48	55.01	42.32	114.05	129.7	128.4	SOD2	PREDICTED: superoxide dismutase [Mn], mitochondrial [Columba livia]
rna10291	19.31	20.82	18.79	5.09	3.75	4.17	5.47	4.22	5	9.16	10.49	11.33	AFF2	PREDICTED: AF4/FMR2 family member 2 [Columba livia]
rna10305	0	0	0.11	0.21	0.19	0.12	0	0	0	1.26	1.35	0.44	MCF2	PREDICTED: proto-oncogene DBL, partial [Columba livia]
rna10314	18.46	19.23	16.93	11.11	11.03	12.6	2.65	3.86	1.86	16.12	25.87	19.1	ARHGEF6	PREDICTED: rho guanine nucleotide exchange factor 6 isoform X1 [Columba livia]
rna10325	1.56	1.75	0.4	14.99	26.03	17.76	120.53	174.95	130.44	10.34	3.03	7.79	FHL1	PREDICTED: four and a half LIM domains protein 1 isoform X1 [Antrostomus carolinensis]
rna1036	19.69	18.44	21.31	19.13	15.87	18.61	116.01	150.46	98.89	50.88	40.8	41.4	FBXO30	PREDICTED: F-box only protein 30 [Columba livia]
rna10394	7.42	2.51	6.92	0	0	0	0	0	0	5.04	1.38	4.1	TRAP1	PREDICTED: heat shock protein 75 kDa, mitochondrial [Columba livia]
rna1044	8.6	7.45	10.6	4.73	3.43	7.22	5.91	0.04	0.02	0	0	0	SASH1	PREDICTED: SAM and SH3 domain-containing protein 1 isoform X1 [Columba livia]
rna10448	1.15	0	0	0	0	0	0	0	0	1.65	0	0.94	A306_00008831	PREDICTED: RNA binding protein fox-1 homolog 1 isoform X1 [Columba livia]
rna10463	284.9	250.96	200.63	224.86	464.11	300.27	68.97	113.63	227.83	918.53	1971.61	806.51	A306_00008843	PREDICTED: hemoglobin subunit alpha-A-like [Columba livia]
rna10471	3.83	18.37	4.85	15.95	4.8	13.18	26.95	7.5	36.22	7.43	5.13	10.64	EMP2	PREDICTED: epithelial membrane protein 2 [Columba livia]
rna10489	4.76	4.39	6.04	3.03	1.69	2.56	4.98	3.34	3.31	1.1	1.64	1.23	A306_00008864	PREDICTED: meiosis arrest female protein 1 isoform X1 [Columba livia]
rna10498	7.92	6.22	7.24	3.2	3.51	3.45	2.88	8.54	3.8	19.5	22.26	15.32	ABCC1	PREDICTED: multidrug resistance-associated protein 1 [Columba livia]
rna105	17.98	16.43	14.98	12.65	9.27	12.76	27.81	23.37	20.01	3.66	3.32	5.3	HAS2	PREDICTED: hyaluronan synthase 2 [Columba livia]
rna10502	670.34	854.57	789.5	984.48	680.08	815	1212.86	781.98	737.42	463.08	414.51	395.47	RPS15A	PREDICTED: 40S ribosomal protein S15a isoform X1 [Gallus gallus]
rna1052	25.06	26.99	30.01	57.71	51.96	61.45	48.9	54.26	59.7	20.24	26.82	22.16	GINM1	PREDICTED: glycoprotein integral membrane protein 1 [Columba livia]
rna10529	34.93	34.02	30.52	42.53	49.38	53.61	99.21	113.81	114.07	44.86	52.2	50.43	ANGPTL2	PREDICTED: angiopoietin-related protein 2 [Columba livia]
rna10545	6.55	6.92	5.8	19.21	27.19	21.42	33.62	29.25	38.72	11.18	21.44	14.62	OLFML2A	PREDICTED: olfactomedin-like protein 2A [Columba livia]
rna10560	3.1	3.65	1.05	1.53	2.57	1.17	0	0	0	1.68	1.13	0	STRBP	PREDICTED: spermatid perinuclear RNA-binding protein isoform X1 [Columba livia]
rna10577	0	0	0	0	0	0	0	0.27	0	1.98	2.59	2.15	DAB2IP	PREDICTED: disabled homolog 2-interacting protein [Columba livia]
rna10581	22.91	22.34	32.85	28.49	20.35	17.98	21.88	9.2	7.9	27.43	32.06	44.72	RAB14	PREDICTED: ras-related protein Rab-14 [Columba livia]
rna10591	10.27	10.28	11.25	16.88	15.55	15.29	18.77	21.98	10.57	52.98	43.66	64.7	UBAC1	PREDICTED: LOW QUALITY PROTEIN: ubiquitin-associated domain-containing protein 1 [Columba livia]
rna10613	61.25	55.07	49.97	53.8	50.73	51.01	50.58	65.07	69.08	17.65	28.19	18.14	COL5A1	Collagen alpha-1(V) chain, partial [Columba livia]
rna10618	1.07	0	0	0.71	0.27	0	0	0	0	0.34	1.1	0.26	BRD3	PREDICTED: bromodomain-containing protein 3 [Columba livia]
rna10628	0.64	0.37	0.31	0.12	0.1	0.16	0.23	0.14	0.27	2.62	1.7	1.88	ADAMTSL2	PREDICTED: ADAMTS-like protein 2 [Columba livia]
rna10648	16.44	18.17	17.74	16.71	15.01	15.36	24.12	28.76	23.19	9.7	13.4	10.99	TSC1	PREDICTED: hamartin isoform X1 [Columba livia]
rna10664	7.81	7.64	7.99	10.29	11.06	9.33	6.03	6.5	5.09	13.67	13.14	10.27	RAPGEF1	PREDICTED: rap guanine nucleotide exchange factor 1 [Columba livia]
rna10672	1.01	1.22	0.96	2.79	4.15	2.51	3.83	6.14	3.9	16.83	14.71	12.62	PPAPDC3	PREDICTED: probable lipid phosphate phosphatase PPAPDC3 [Columba livia]
rna10700	7.94	8.15	7.75	9.02	10.28	8.58	24.51	22.12	13.83	165.89	163.33	142.65	CRAT	carnitine O-acetyltransferase [Columba livia]
rna10711	10.07	9.86	15.78	12.55	11.05	13.29	9.3	5.75	10.97	14.31	25.66	20.13	LRRC8A	PREDICTED: volume-regulated anion channel subunit LRRC8A [Columba livia]
rna10717	9.29	12.22	9.28	8.26	11.15	9.1	9.41	8.67	2.8	94.86	79.1	73	ENDOG	PREDICTED: endonuclease G, mitochondrial [Columba livia]
rna10724	132.67	131.2	138.03	204.74	218.34	182.03	127.11	111.35	135.42	49.58	50.81	43.73	SPTAN1	PREDICTED: spectrin alpha chain, non-erythrocytic 1 isoform X1 [Columba livia]
rna10725	0	0	0	0	0	0	0	0	0	15.71	21.23	15.58	SPTAN1	PREDICTED: spectrin alpha chain, non-erythrocytic 1 isoform X1 [Columba livia]
rna10726	4.35	4.73	7.48	10.35	9.88	8.39	20.82	32.37	24.07	120.05	28.83	47.98	SPTAN1	PREDICTED: spectrin alpha chain, non-erythrocytic 1 isoform X1 [Columba livia]
rna10727	4.14	3.98	4.4	6.37	7.3	6.42	4.51	4	3.19	0.71	1.25	1.23	SPTAN1	PREDICTED: spectrin alpha chain, non-erythrocytic 1 isoform X1 [Columba livia]
rna10728	0	0	0	0	0	0	0	0	0	0.23	0.5	0.43	SPTAN1	PREDICTED: spectrin alpha chain, non-erythrocytic 1 isoform X1 [Columba livia]
rna10730	0	0	0	0	0	0	0	0	0	0.62	0.35	0.16	SPTAN1	PREDICTED: spectrin alpha chain, non-erythrocytic 1 isoform X1 [Columba livia]
rna10737	32.62	33.94	37.59	30.83	28.49	30.56	27.67	32.05	23.72	89.06	72.41	82.39	PTGES2	PREDICTED: prostaglandin E synthase 2 [Columba livia]
rna10742	30.8	25.19	31.75	23.1	20.6	30.06	20.42	29.99	19.96	40.88	61.88	71.67	SWI5	PREDICTED: DNA repair protein SWI5 homolog [Columba livia]
rna10744	7.32	7.52	6.42	5.62	8.92	7.81	6.99	9.97	6.03	19.64	30.79	31.76	COQ4	PREDICTED: ubiquinone biosynthesis protein COQ4 homolog, mitochondrial, partial [Columba livia]
rna10799	19.04	17.01	15.28	18.08	19.29	19.28	7.73	7.4	7.19	18.53	16.29	13.31	MIB2	PREDICTED: E3 ubiquitin-protein ligase MIB2 isoform X1 [Columba livia]
rna10835	0.25	0.35	0.32	1.44	1.95	2.03	3	1.98	5.19	11.84	9.41	12.17	PERM1	PREDICTED: PGC-1 and ERR-induced regulator in muscle protein 1 [Columba livia]
rna10871	1.64	3.27	1.74	5.82	5.77	6.63	7.08	7.82	5.83	2	3.03	1.96	CASZ1	PREDICTED: zinc finger protein castor homolog 1 isoform X1 [Columba livia]
rna10873	1.25	2.4	1.62	4.78	8.94	10.68	13.07	15.86	14.83	3.51	2.59	5.88	CASZ1	PREDICTED: zinc finger protein castor homolog 1 isoform X1 [Columba livia]
rna109	97.5	49.62	37.45	96.77	139.93	122.85	96.67	43.74	134.45	4.45	9.79	9.77	COL14A1	PREDICTED: collagen alpha-1(XIV) chain [Columba livia]
rna10903	17.77	18.59	19.64	16.49	13.7	17.24	14.43	14.11	13.9	32.48	26.09	29.23	MFN2	PREDICTED: mitofusin-2 [Columba livia]
rna10911	34.38	41.08	37.69	49.21	33.52	29.1	11.9	11.08	22.58	4.27	3.42	3.84	DHRS3	PREDICTED: LOW QUALITY PROTEIN: short-chain dehydrogenase/reductase 3 [Columba livia]
rna10968	40.44	40.79	45.29	52.92	54.82	48.74	97.77	104.78	70.85	223.12	217.44	200.4	SDHB	PREDICTED: succinate dehydrogenase [ubiquinone] iron-sulfur subunit, mitochondrial [Columba livia]
rna10989	2.65	3.81	2.85	0.94	0.77	0.71	0.15	0.11	0.25	1.49	1.77	2.06	FBLIM1	PREDICTED: filamin-binding LIM protein 1 [Columba livia]
rna11022	0.38	0	1.6	1.24	2.39	1.2	0.89	1.71	0.48	7.28	11.21	12.87	PAK1	PREDICTED: serine/threonine-protein kinase PAK 1 [Columba livia]
rna11042	8.16	9.93	10.29	12.62	7.42	5.21	0.87	2.45	2.13	15.81	19.48	22.18	DGAT2	PREDICTED: diacylglycerol O-acyltransferase 2 [Columba livia]
rna11051	1.24	1.09	0.8	0.55	1.03	0.77	20.64	19.86	16.21	78.66	81.9	95.54	P2RY2	PREDICTED: P2Y purinoceptor 2 [Columba livia]
rna11064	0.21	0.03	0.15	0.04	0	0.11	0.1	0.54	0.11	16.64	3.73	8.33	A306_00010213	PREDICTED: mitochondrial uncoupling protein 3 [Columba livia]
rna11090	15.1	12.67	12.22	8.17	7.37	8.72	3.91	4.77	4.96	1.33	1.61	1.13	GPT2	Alanine aminotransferase 2, partial [Columba livia]
rna11095	14.36	14.7	16.41	13.68	10.13	14.43	15.81	16.49	15.66	64.08	65.7	62.42	PHKB	PREDICTED: phosphorylase b kinase regulatory subunit beta [Columba livia]
rna11169	32.45	39.1	40.73	50.95	49.34	48.68	18.23	14.93	20.85	6.41	7.47	8.33	EYA2	PREDICTED: eyes absent homolog 2 [Columba livia]
rna11188	10.43	14.37	14.39	24.13	26.09	23.54	19.62	18.81	16.93	51.01	54.04	34.64	RALY	PREDICTED: RNA-binding protein Raly [Columba livia]
rna11205	18.05	18.23	18.43	42.08	52.84	44.76	18.67	22.02	23.29	6.04	8.87	7.96	SOGA1	PREDICTED: LOW QUALITY PROTEIN: protein SOGA1 [Columba livia]
rna11206	8.9	12.74	10.93	15	24.89	17.88	3.84	4.2	6.58	0.01	0.13	0.35	PTPRT	PREDICTED: receptor-type tyrosine-protein phosphatase T isoform X5 [Calidris pugnax]
rna1122	2.38	2.56	1.24	1.94	3.04	3.33	7.82	10.36	8.14	4.11	4.51	4.07	A306_00000704	PREDICTED: transcription factor HIVEP2 [Columba livia]
rna11233	3.71	5.4	5.37	8.45	7.86	7.77	37.16	33.7	35.88	15.57	11.68	13.45	DBNDD2	PREDICTED: dysbindin domain-containing protein 2 [Columba livia]
rna11270	1.73	1.04	0.67	1.92	1.74	1.03	0.35	0.82	1.71	7.32	5.76	4.47	A306_00008981	PREDICTED: erythrocyte membrane protein band 4.2 [Columba livia]
rna11271	11.97	11.39	11.52	9.82	9.54	9.65	8.45	10.22	10.13	39.75	59.86	35.29	ZNFX1	PREDICTED: NFX1-type zinc finger-containing protein 1 [Columba livia]
rna11283	0	1.07	0	0	0.52	0	1.6	1.37	0	0	0	0	PCIF1	PREDICTED: phosphorylated CTD-interacting factor 1 [Columba livia]
rna11291	105.75	109.09	84.67	101.37	96.15	121.8	79.56	51.59	106.88	180.6	340.5	184.6	SERPINF1	PREDICTED: pigment epithelium-derived factor [Columba livia]
rna11293	0	0	0	0.11	0	0	0	0	0	0.53	0.85	0.29	SERPINF2	PREDICTED: alpha-2-antiplasmin isoform X1 [Columba livia]
rna11299	3.06	3.8	3.38	4.05	4.91	5.57	4.59	3.01	3	8.6	12.45	12.91	SCARF1	PREDICTED: LOW QUALITY PROTEIN: scavenger receptor class F member 1 [Columba livia]
rna11310	23	18.62	19.64	15.12	15.49	16	8.28	10.71	7.43	20.2	30.46	22.37	LRRC75A	PREDICTED: leucine-rich repeat-containing protein 75A isoform X1 [Columba livia]
rna11327	55.55	60.8	52.24	48.83	45.69	48.97	52.58	45.91	43.35	215.65	159.89	152.5	CHCHD2	PREDICTED: coiled-coil-helix-coiled-coil-helix domain-containing protein 2 [Columba livia]
rna11328	12.23	16.17	17.3	11.04	9.89	14.84	15.02	16.39	12.05	53.25	60.29	54.75	PHKG1	PREDICTED: phosphorylase b kinase gamma catalytic chain, skeletal muscle/heart isoform [Columba livia]
rna11365	1.81	0.57	0	0	0.87	0	1.11	0	1.44	0	0	0	POR	PREDICTED: NADPH--cytochrome P450 reductase [Columba livia]
rna11368	158.03	168.05	178.1	128.46	130.96	125.88	204.2	218.85	161.13	614.1	576.49	552.87	MDH2	Malate dehydrogenase, mitochondrial, partial [Columba livia]
rna11384	9.91	7.88	9.4	11.12	10.51	7.06	1.44	1.22	1.96	0	0	0	MYL10	PREDICTED: myosin regulatory light chain 10 [Columba livia]
rna1140	1.8	1.77	1.79	1.97	1.33	0.97	0.54	0.61	0.43	4.19	3.39	3.66	TNFAIP3	PREDICTED: tumor necrosis factor alpha-induced protein 3 [Columba livia]
rna11412	1.07	0	0	0	1.53	0	0	2.92	1.22	0	0	0	AUTS2	PREDICTED: LOW QUALITY PROTEIN: autism susceptibility gene 2 protein [Haliaeetus leucocephalus]
rna11432	2.64	2.65	2.96	3.37	4.83	5.08	6.09	5.78	4.3	1.58	1.96	1.34	CP	PREDICTED: ceruloplasmin, partial [Columba livia]
rna11455	1.28	0.82	0.7	0.62	0.62	0.47	2.23	2.29	2.01	0.02	0.62	0.16	IGSF10	PREDICTED: immunoglobulin superfamily member 10 [Columba livia]
rna11483	15.6	10.33	12.74	1.74	2.02	2.88	3.03	7.03	2.53	0.19	0.56	0.24	PTX3	PREDICTED: pentraxin-related protein PTX3 [Columba livia]
rna11488	2.24	1.59	1.07	1.04	0.43	1.48	10.15	14.9	12.46	37.21	42.96	72.98	MLF1	PREDICTED: myeloid leukemia factor 1 isoform X1 [Columba livia]
rna11489	0.69	2.76	3.4	1.49	1.83	1.74	11	19.11	9.44	36.34	60.69	113.85	MLF1	PREDICTED: myeloid leukemia factor 1 isoform X1 [Columba livia]
rna1149	0	0	0	0	0.46	0	0.36	0.4	0.22	0	0	0	MAP7	PREDICTED: ensconsin isoform X1 [Columba livia]
rna11490	34.84	34.82	36.09	26.63	21.55	22.56	25.8	18.68	19.05	65.17	54.91	55.36	GFM1	PREDICTED: elongation factor G, mitochondrial [Columba livia]
rna11504	0	7.98	0	0	0	4.83	0	0.07	0	0	11.36	0.96	TRIM59	PREDICTED: tripartite motif-containing protein 59 [Columba livia]
rna11517	1.78	2.66	2.03	6.11	5.56	6.05	14.59	14.41	13.02	4.12	4.82	6.74	BCHE	PREDICTED: cholinesterase isoform X1 [Columba livia]
rna11544	10.13	14.52	12.19	49.68	84.48	55	15.36	15.44	21.22	4.82	4.98	3.6	CHRNG	PREDICTED: acetylcholine receptor subunit gamma [Columba livia]
rna11570	7.3	10.44	7.29	3.68	6.13	6.93	3.5	3.1	3.4	6.82	7.85	6.62	MAST4	PREDICTED: microtubule-associated serine/threonine-protein kinase 4 [Columba livia]
rna11573	2.29	2.81	1.59	2.36	1.91	6.05	0.4	0.43	0.3	4.39	4.21	4.87	PIK3R1	PREDICTED: phosphatidylinositol 3-kinase regulatory subunit alpha isoform X1 [Columba livia]
rna11581	78.78	124.7	66.78	67.22	114.31	81.54	27.95	46.77	71.37	0.53	0.43	0.47	THBS4	PREDICTED: LOW QUALITY PROTEIN: thrombospondin-4 [Columba livia]
rna11587	6.14	6.93	5.05	5.85	10.81	6.31	9.1	7.83	9.54	1.47	2.6	1.54	HOMER1	Homer like protein 1, partial [Columba livia]
rna11589	460.93	734.22	530.25	1426.84	1435.64	1196.25	226.65	117.93	229.05	83.91	71.86	61.18	A306_00009853	PREDICTED: betaine--homocysteine S-methyltransferase 1 [Columba livia]
rna11590	1.81	3.42	0.65	10.58	10.37	7.92	0.49	2.34	5.18	0	0	0	DMGDH	PREDICTED: dimethylglycine dehydrogenase, mitochondrial isoform X1 [Columba livia]
rna11591	62.99	93.45	69.08	164.19	277.99	251.97	130.17	36.95	85.46	5.46	14.62	5.17	DMGDH	PREDICTED: dimethylglycine dehydrogenase, mitochondrial isoform X1 [Columba livia]
rna11611	7.74	9.51	6.23	3.92	9.2	8.55	4.82	4.57	4.36	15.29	16.8	20.1	F2RL2	PREDICTED: proteinase-activated receptor 3 [Columba livia]
rna11626	14.76	14.45	15.87	11.02	9.25	10.53	5.45	4.07	4.69	0.64	0.73	0.5	FAT3	PREDICTED: protocadherin Fat 3 [Columba livia]
rna1163	9.57	8.93	6.52	5.23	8.53	9.34	7.52	14.33	21.35	74.65	106.22	65.92	SGK1	PREDICTED: serine/threonine-protein kinase Sgk1 isoform X1 [Columba livia]
rna11638	16.31	7.07	3.24	13.21	9.65	15.69	0	0	0	8.13	0	0	PRSS23	PREDICTED: serine protease 23 [Columba livia]
rna11647	5.82	4.93	6.51	12.19	16.01	13.03	4.24	3.08	4.97	0.12	0.55	0	A306_00011694	PREDICTED: disks large homolog 2 isoform X1 [Columba livia]
rna11675	33.2	35.2	34.53	32.04	30.39	29.48	26.67	29.56	27.78	54.41	55.75	60.49	COPS3	COP9 signalosome complex subunit 3 [Gallus gallus]
rna1168	0	0	2.05	0	0.54	0.52	1.44	0.44	0.11	0	0	0	EYA4	PREDICTED: eyes absent homolog 4 isoform X1 [Columba livia]
rna11681	9.78	8.57	14.28	14.05	13.94	9.69	15.59	16.78	13.19	39.75	42.29	29.63	DHRS7B	Dehydrogenase/reductase SDR family member 7B, partial [Columba livia]
rna1170	0	0	0	0	0	0	0	0	0	0.58	1.96	0.13	EYA4	PREDICTED: eyes absent homolog 4 isoform X1 [Columba livia]
rna1171	0	0	0	0	0	0	0	0	0	0.48	0.72	0.1	EYA4	PREDICTED: eyes absent homolog 4 isoform X1 [Columba livia]
rna11732	2.06	1.27	0.8	1.38	2.55	1.47	6.67	4.6	3.91	24.98	35.64	24.39	A306_00009140	PREDICTED: lysosomal alpha-glucosidase [Columba livia]
rna11737	0.33	0.46	0.47	0.26	0.16	0	2.92	1.34	4.88	0.43	0.46	0.38	GPR146	PREDICTED: probable G-protein coupled receptor 146 [Columba livia]
rna11741	0.45	0.22	0.15	0.21	0.31	0.33	4.08	3.69	5.17	0.55	0.74	1.04	GPR146	PREDICTED: probable G-protein coupled receptor 146 [Columba livia]
rna11796	49.28	54.79	43.86	36.61	53.87	46.61	32.5	43.35	39.19	17.89	16.92	16.27	SETBP1	PREDICTED: SET-binding protein [Columba livia]
rna11802	313.17	417.82	338.86	198.21	454.53	356.47	373.71	319.61	255.54	1123.44	990.79	820.05	ATP5A1	PREDICTED: ATP synthase subunit alpha, mitochondrial [Falco cherrug]
rna11828	509.75	586.02	552.97	778.34	896.87	815.9	816.52	1118.87	696.82	315.7	466.88	327.17	A306_00011953	60S ribosomal protein L17, partial [Eurypyga helias]
rna11878	0.22	0.41	0	0	0	0	0.16	0	0	3.48	3.68	5.38	OSGIN1	PREDICTED: oxidative stress-induced growth inhibitor 1 [Columba livia]
rna11880	1.07	1.2	1.74	1.17	0.86	1	1.89	1.93	3.49	11.49	5.49	11.52	A306_00009652	PREDICTED: receptor-interacting serine/threonine-protein kinase 2 [Columba livia]
rna11904	0.67	0.67	0	0	0.73	0	0	0	0	6.32	3.9	3.15	A306_00009673	PREDICTED: arylamine N-acetyltransferase, pineal gland isozyme NAT-10 isoform X1 [Columba livia]
rna11914	24.74	20.44	26.43	17.73	19.27	16.7	32.77	27.03	28.78	83.14	70.97	60.85	WFDC1	PREDICTED: WAP four-disulfide core domain protein 1 [Columba livia]
rna12004	1.6	0.99	1.32	10.93	24.44	7.58	36.35	27.75	32.28	131.65	73.04	31.93	AMPD1	PREDICTED: AMP deaminase 1 [Columba livia]
rna12027	0.07	0.1	0.17	0.14	0.09	0.1	0.11	0.23	0.21	2.61	7.3	2.14	MOV10	mKIAA1631 protein, partial [Mus musculus]
rna12033	29.14	39.15	35.35	85.88	88.01	84.72	76.67	70.48	74.84	20.64	25.36	19.64	DYRK3	PREDICTED: dual specificity tyrosine-phosphorylation-regulated kinase 3 isoform X1 [Columba livia]
rna12034	1.8	0.84	1.67	3.81	4.21	3.7	3.49	3.78	6.06	0.51	0.32	0	DYRK3	PREDICTED: dual specificity tyrosine-phosphorylation-regulated kinase 3 isoform X1 [Columba livia]
rna12049	2.7	0	0	0	0.17	0	0	0	0	0	0	4.41	CD46	PREDICTED: membrane cofactor protein [Columba livia]
rna12072	87.81	101.93	89.98	97.52	80.06	88.22	125.12	94.39	90.48	371.76	255.17	282.57	ATP5F1	PREDICTED: ATP synthase F(0) complex subunit B1, mitochondrial [Columba livia]
rna12117	12.05	16.17	16.05	14.75	15.78	14.9	14.8	16.78	14.91	49.3	56.8	42.66	DRAM2	PREDICTED: DNA damage-regulated autophagy modulator protein 2 [Columba livia]
rna12152	2.98	2.98	3.83	2.92	3.89	3.68	5.3	5.52	7.09	16.32	20.49	16.98	PTPRB	PREDICTED: receptor-type tyrosine-protein phosphatase beta [Columba livia]
rna12194	3.11	4.86	0.66	6.75	17.35	17.21	9.24	3.25	6.18	1.25	0.97	0.67	FBXL2	PREDICTED: F-box/LRR-repeat protein 2 [Columba livia]
rna12198	5.05	2.82	3.99	2.61	2.13	2.7	1.35	1.42	2.37	5.13	5.5	5.75	CLASP2	PREDICTED: CLIP-associating protein 2 isoform X1 [Columba livia]
rna12203	0	0	0	0.09	0.09	0	0	0	0	1.22	0	0.72	ARPP21	PREDICTED: cAMP-regulated phosphoprotein 21 isoform X1 [Columba livia]
rna12205	6.89	8.42	7.7	8.94	9.13	8.58	7.45	4.62	6.66	0.42	0.96	0.73	ARPP21	PREDICTED: cAMP-regulated phosphoprotein 21 isoform X1 [Columba livia]
rna12214	9.23	8.85	9.93	6.93	6.34	6.7	5.02	6.16	6.55	11.07	26.06	9.39	TRANK1	PREDICTED: TPR and ankyrin repeat-containing protein 1 [Columba livia]
rna12226	0.9	0.99	1.23	1.83	1.51	2.09	0.37	0.48	0.77	5.28	3.38	2.95	AOAH	PREDICTED: acyloxyacyl hydrolase [Columba livia]
rna12233	0	0	0	0	0	0	7.3	4.52	1.66	18.35	17.87	21.82	MEF2C	PREDICTED: myocyte-specific enhancer factor 2C isoform X6 [Alligator mississippiensis]
rna12237	1.64	20.24	2.79	19.62	51.2	54.22	39.43	60.77	36.72	16.4	5.57	27.39	MEF2C	PREDICTED: myocyte-specific enhancer factor 2C isoform X6 [Alligator mississippiensis]
rna12304	665.7	738.77	782.06	841.1	1066.73	867.47	961.07	1090.76	779.16	404.63	490.65	430.33	RPLP0	ribosomal protein large PO subunit, partial [Aspidoscelis inornata]
rna12319	37.89	31.49	37.22	17.24	41.98	28.82	17.25	14.36	11.61	32.31	70.56	33.94	RNF10	RING finger protein 10, partial [Columba livia]
rna12348	0	0	0.33	0	0	0	0.73	0	0.81	0	0	0	DEPDC5	PREDICTED: DEP domain-containing protein 5 isoform X1 [Columba livia]
rna12375	8.57	8.86	8.39	8.06	8.41	11.45	5.22	4.98	5.15	9.01	12.48	11.25	CRKL	PREDICTED: crk-like protein [Columba livia]
rna12386	0	0	0	0	0	1.69	0	0	0	0	1.73	1.24	MMP11	PREDICTED: stromelysin-3 [Columba livia]
rna12417	0	0	0	0	0.63	1.42	0.5	0.61	0	0	0	0	MAST2	PREDICTED: microtubule-associated serine/threonine-protein kinase 2 isoform X1 [Columba livia]
rna12418	0.02	0	0.05	0	0	0	2.41	0.03	0	0	0	0	MAST2	PREDICTED: microtubule-associated serine/threonine-protein kinase 2 isoform X1 [Columba livia]
rna12439	44.82	43.8	48.16	43.3	35.73	37.12	34.22	31.08	27.45	75.37	57.4	71.41	ATPAF1	PREDICTED: ATP synthase mitochondrial F1 complex assembly factor 1 [Columba livia]
rna12465	5.56	7.19	2.92	4.83	4.47	7.02	2.57	0	1.15	0	0	0	ABR	PREDICTED: active breakpoint cluster region-related protein isoform X1 [Columba livia]
rna12481	2.45	1.92	2.26	4.68	5.01	5.04	8.64	6.39	6.43	26.47	15.61	23.24	P2RX5	PREDICTED: P2X purinoceptor 5 isoform X1 [Columba livia]
rna12504	12.4	11	7.12	4.44	5.42	4.07	6.21	10.91	10.22	37.62	56.83	49.47	FAM101B	PREDICTED: filamin-interacting protein FAM101B [Columba livia]
rna1251	3.34	4.59	4.7	2.57	2.01	3.45	30.46	40.42	32.42	6.38	7.28	6.68	PLN	-
rna12517	0	0	0	0	1.35	0	0	0	0	0	5.38	0	YPEL2	protein yippee-like 2 [Alligator mississippiensis]
rna12537	0	0	0	3.48	0	0	2.01	1.45	0	0	0	0	APPBP2	PREDICTED: amyloid protein-binding protein 2 isoform X1 [Columba livia]
rna12618	3.32	2.36	2.87	0.73	1.33	0.78	1.39	1.77	1.36	4.56	10.99	5.04	EIF2AK2	PREDICTED: interferon-induced, double-stranded RNA-activated protein kinase [Columba livia]
rna12629	0	1.72	5.63	5.5	0.99	2.63	1.05	1.52	3.39	11.04	11.44	10.75	LTBP1	PREDICTED: latent-transforming growth factor beta-binding protein 1 isoform X2 [Nipponia nippon]
rna12630	5.41	4.9	5.75	1.96	1.62	2.22	0.74	0.34	1.02	6.87	5.63	5.79	LTBP1	PREDICTED: latent-transforming growth factor beta-binding protein 1 isoform X2 [Nipponia nippon]
rna12664	0	0	0	0	0	0	1.52	7.46	5.23	0.4	0.11	0.27	A306_00010355	PREDICTED: beta-microseminoprotein-like [Aquila chrysaetos canadensis]
rna12697	0.82	1.04	0.73	0.65	0.55	0.75	0.4	0.48	0.51	4.33	3.13	3.69	CH25H	PREDICTED: cholesterol 25-hydroxylase [Columba livia]
rna12700	0.12	0.29	0.23	0.15	0.18	0	0.11	0.46	0.48	31.95	74.56	27.49	A306_00010389	PREDICTED: interferon-induced protein with tetratricopeptide repeats 5 [Columba livia]
rna12714	0.46	1.04	0.92	1.75	1.65	1.16	7.03	9.09	4.88	14.13	27.31	27.24	PPP1R3C	PREDICTED: protein phosphatase 1 regulatory subunit 3C [Columba livia]
rna12720	12.05	12.03	10.4	8.63	6.94	5.96	2.29	2.47	2.89	4.15	9.93	9.09	SCD	PREDICTED: acyl-CoA desaturase [Columba livia]
rna12740	0.02	0	0	0.07	0.24	0.11	0.55	2.75	1.72	0.03	0.06	0.03	A306_00000116	PREDICTED: alpha-2-macroglobulin-like protein 1 [Egretta garzetta]
rna12742	0	0	0	0	0	0	0.82	3.88	1.11	0	0	0	A306_00010013	PREDICTED: alpha-2-macroglobulin-like protein 1 isoform X1 [Columba livia]
rna12771	52.76	65.53	58.15	119.56	130.16	106.26	81.66	74.82	71.63	211.58	234.41	191.08	TEAD4	PREDICTED: transcriptional enhancer factor TEF-3 isoform X1 [Columba livia]
rna12772	24.7	25.89	32.46	55.48	48.8	63.5	26.89	23.14	30.65	98.93	52.41	84.91	TEAD4	PREDICTED: transcriptional enhancer factor TEF-3 isoform X1 [Columba livia]
rna12783	4.62	3.93	4.74	2.77	3.83	2.95	9.98	18.61	16.41	70.79	55.83	84.12	BPGM	PREDICTED: bisphosphoglycerate mutase, partial [Columba livia]
rna12809	1.62	1.63	1.33	1.51	1.09	1.01	1.17	2.06	1.62	14.03	39.03	15.38	A306_00011032	PREDICTED: probable E3 ubiquitin-protein ligase HERC4 [Columba livia]
rna12823	0	2.14	0	0	1.19	0	0	0	0	1.43	2.86	0	TNKS	PREDICTED: tankyrase-1 [Columba livia]
rna12845	9.72	6.96	1.82	0	0.39	1.6	0	0	0	1.31	0.38	0.62	TRIM2	PREDICTED: tripartite motif-containing protein 2 [Columba livia]
rna12875	15.97	18.24	13.05	26.5	26.96	22.73	37.48	38.25	36.94	123.59	68.35	80.52	COQ10B	PREDICTED: coenzyme Q-binding protein COQ10 homolog B, mitochondrial [Columba livia]
rna12884	27.43	29.06	35.3	65.04	53.08	55.67	22.2	31.75	28.92	10.96	12.32	9.12	STK17B	PREDICTED: serine/threonine-protein kinase 17B [Columba livia]
rna12894	33.26	32.05	36.35	51.56	58.09	53.26	44.31	34.21	34.21	14.06	19.78	16.69	RAPH1	PREDICTED: ras-associated and pleckstrin homology domains-containing protein 1 [Columba livia]
rna12901	58.2	62.61	59.24	52.67	51.57	54.97	96.97	105.86	74.87	296.85	273.58	229.97	NDUFS1	PREDICTED: NADH-ubiquinone oxidoreductase 75 kDa subunit, mitochondrial [Columba livia]
rna1293	0.99	0.72	1.16	8.56	17.05	5.35	12.36	8.08	4.08	0.81	2.05	0.35	SLC22A16	PREDICTED: solute carrier family 22 member 16 [Columba livia]
rna12936	6.09	6.73	5.41	2.54	5.95	4.87	4.81	9.52	8.01	1.32	2.06	1.5	RFX3	PREDICTED: transcription factor RFX3 [Columba livia]
rna12949	0	0	0	1.48	0	0.48	2.77	1.82	0	0	0	0	PGM5	PREDICTED: phosphoglucomutase-like protein 5 [Columba livia]
rna12957	0	0	0.13	0.2	2.99	0.74	1.66	2.77	1.32	0.16	0	0	FCHO2	PREDICTED: F-BAR domain only protein 2 isoform X1 [Columba livia]
rna12977	43.63	51.47	41.37	43.34	57.91	62.19	67.93	72.75	66.75	159.93	148.99	162.53	A306_00011305	PREDICTED: MICOS complex subunit Mic19, partial [Columba livia]
rna12984	83.93	100.26	91.87	201.1	237.59	209.78	47.8	29.07	47.56	18.83	21.32	19.86	TUBAL3	PREDICTED: tubulin alpha chain-like 3 [Columba livia]
rna13026	36.78	36.61	39.19	41.03	37.23	39.46	35.51	39.55	33.33	131.99	97.75	101.48	CISD1	PREDICTED: CDGSH iron-sulfur domain-containing protein 1 [Columba livia]
rna13128	4.31	7.53	5.91	4.29	4.36	5.31	3.13	4.81	6.05	9.72	16.49	11.66	TMEM204	PREDICTED: transmembrane protein 204 [Columba livia]
rna13138	0.44	0.68	0.78	0.78	1.52	1.73	1.36	3.4	1.68	0.13	0.09	0	GPR139	PREDICTED: probable G-protein coupled receptor 139, partial [Columba livia]
rna13192	34.16	35.57	39.75	32.42	28.69	34.94	35.26	35.11	30.03	154.03	133.6	106.42	NDUFAB1	PREDICTED: acyl carrier protein, mitochondrial [Gallus gallus]
rna13216	30.94	38.91	22.88	57.24	45.86	44.22	20.87	25.77	25.48	11.81	4.54	7.18	GM2A	-
rna1325	19.72	20.47	25.36	17.81	14.35	14.74	12.25	14.9	12.29	55.05	40.7	51.37	QRSL1	PREDICTED: glutamyl-tRNA(Gln) amidotransferase subunit A, mitochondrial [Columba livia]
rna13290	3.93	4.43	4.29	5.07	6.91	5.66	7.19	6.49	5.6	16.94	16.45	17.71	KITLG	Kit ligand, partial [Columba livia]
rna13295	3.46	6.75	4.92	15.79	16.02	15.84	6.31	8.08	8.84	34.45	23.58	26.78	ATP2B1	PREDICTED: plasma membrane calcium-transporting ATPase 1 isoform X1 [Columba livia]
rna13300	329.33	356.12	320.96	245.87	286.98	319.4	387.47	364.15	454.87	142.11	259.54	191.48	DCN	PREDICTED: decorin [Columba livia]
rna13329	0.43	0.7	0.53	0.36	0.59	0.35	2.58	5.16	3.24	13.44	9.67	11.49	RNF144B	PREDICTED: E3 ubiquitin-protein ligase RNF144B [Columba livia]
rna13366	1.83	2.99	1.67	3.87	3.42	3.16	1.05	5.29	1.32	16.14	12.57	9.05	APELA	-
rna13404	2.81	2.1	2.35	3.75	2.52	2.06	6.13	4.89	5.33	31.36	53.25	51.07	ASPN	PREDICTED: asporin [Columba livia]
rna13406	54.12	52.38	50.54	70.18	66.42	79.6	89.55	81.81	62.28	37.43	47.2	19.92	OGN	PREDICTED: mimecan [Columba livia]
rna13435	80.71	80.01	77.4	101.63	124.05	112.81	45.11	71.66	54.36	17.44	30.2	23.11	GPC1	PREDICTED: glypican-1 [Columba livia]
rna13436	43.88	43.48	33.81	18.44	20.45	16.8	15.61	13.68	17.8	4.01	3.34	2.94	A306_00012556	PREDICTED: glypican-5 [Columba livia]
rna13441	0	0	0	3.16	0	0	0	7.31	2.4	0	0	0	ST6GAL1	PREDICTED: beta-galactoside alpha-2,6-sialyltransferase 1 isoform X1 [Columba livia]
rna13497	1.74	1.45	1.07	1.95	3.26	2.78	3.77	3.93	4.88	0.67	0.75	0.56	ZNF395	PREDICTED: LOW QUALITY PROTEIN: zinc finger protein 395 [Columba livia]
rna1350	5.1	0	2.97	2.87	0	3.29	0	0	0	0	1.95	0.5	PNISR	PREDICTED: arginine/serine-rich protein PNISR isoform X1 [Columba livia]
rna13503	23.57	19.39	16.74	19.86	28.56	26.25	5.84	6.92	8.79	14.13	21.29	12.91	EXTL3	Exostosin-like 3, partial [Columba livia]
rna13572	0.96	1.14	1.15	3.05	4.62	5.57	4.86	6.74	3.55	0.83	1.77	1.39	GRIP2	PREDICTED: glutamate receptor-interacting protein 2 [Columba livia]
rna13585	18.59	15.82	16.7	25.36	27.76	25.61	35.08	33.56	24.12	10.12	13.58	12.59	SLC6A6	PREDICTED: sodium- and chloride-dependent taurine transporter isoform X1 [Columba livia]
rna13608	5.06	5.14	4.63	4.45	6.61	5.14	4.71	2.39	5.04	0.24	0.11	0.34	PODXL2	PREDICTED: podocalyxin-like protein 2 [Columba livia]
rna13610	4.24	3.62	3.83	6.72	6.72	8.16	9.35	13.1	13.5	67.96	57.71	72.63	MGLL	PREDICTED: monoglyceride lipase [Columba livia]
rna13612	0.21	0.23	0.21	0.08	0.13	0.45	0.65	0.96	1.14	20.39	7.1	13.19	KBTBD12	PREDICTED: kelch repeat and BTB domain-containing protein 12 [Columba livia]
rna13634	22.58	11.6	19.51	1.21	0.48	1.63	1.2	8.49	2.86	0.05	0.08	0.08	EPCAM	PREDICTED: epithelial cell adhesion molecule [Columba livia]
rna13638	5.91	5.54	5.85	10.35	16.77	12.4	4.51	4.94	5.26	32.03	30.6	29.63	A306_00014583	PREDICTED: phospholipase A2 inhibitor subunit gamma B [Columba livia]
rna13662	0.54	0	0	0.01	0.04	0.06	0	0.03	0	0.54	0.7	0.8	APLP2	PREDICTED: amyloid-like protein 2 isoform X1 [Columba livia]
rna13693	5.87	1.73	3.66	2.01	3.95	2.16	1.86	2.77	1.85	12.56	4.72	4.09	SIK2	PREDICTED: serine/threonine-protein kinase SIK2 [Columba livia]
rna13717	20.44	19.47	20.24	14.3	11.65	10.16	5.66	6.02	12.39	17.39	20.24	20.42	ENTPD6	PREDICTED: ectonucleoside triphosphate diphosphohydrolase 6 [Columba livia]
rna13729	1.77	2	1.63	3.45	2.68	1.85	2.21	2.83	2.99	19.54	18.61	16.78	KLC4	PREDICTED: kinesin light chain 4 [Columba livia]
rna13770	24.13	25.63	21.92	25.06	22.15	24.57	51.53	62.15	39.86	176.31	161.4	150.38	GOT1	PREDICTED: aspartate aminotransferase, cytoplasmic, partial [Columba livia]
rna13771	14.75	9.18	13.43	13.29	11.81	8.88	11.89	12.83	12	27.03	39.12	26.3	SLC25A28	PREDICTED: mitoferrin-2 [Columba livia]
rna13837	0.16	0.28	0.16	0.16	0.19	0.19	0.77	1.16	1.09	0.1	0.11	0.07	PTPRQ	PREDICTED: LOW QUALITY PROTEIN: phosphatidylinositol phosphatase PTPRQ [Columba livia]
rna13839	353.83	351	399.52	376.79	423.89	508.43	330.9	337.85	346.86	125.75	180.57	122.77	RPS16	40S ribosomal protein S16, partial [Columba livia]
rna13864	0.19	0.15	0.1	2.66	4.33	1.69	21.69	14.85	26.36	650.12	388.23	339.48	CKMT2	PREDICTED: creatine kinase S-type, mitochondrial [Columba livia]
rna13870	971.68	1374.34	827.55	772.98	1428.47	1324.79	650.51	592.27	588.72	282.56	323.67	256.61	RPS23	PREDICTED: 40S ribosomal protein S23 [Columba livia]
rna13906	12.74	18.61	14.44	16.83	12.38	11.69	15.73	14.4	15.21	1.64	0.82	3.68	IGF2BP2	PREDICTED: insulin-like growth factor 2 mRNA-binding protein 2 [Columba livia]
rna13907	0.37	1.6	2.58	1.6	1.04	4.85	2.04	0.59	2.93	0.35	0.2	0.18	A306_00010265	PREDICTED: transformer-2 protein homolog beta isoform X2 [Gallus gallus]
rna13920	0.33	0.33	0.29	0.24	0.82	0.36	1.76	2.64	1.95	58.88	100.44	65.33	KY	PREDICTED: kyphoscoliosis peptidase [Columba livia]
rna13971	97.51	102.77	110.26	99.14	91.97	96.01	59.14	67.5	52.18	188.52	154.75	111.94	SLC25A3	PREDICTED: phosphate carrier protein, mitochondrial [Columba livia]
rna13980	0.45	0.57	0.71	1.04	1.33	1.5	2.86	2.79	2.59	8.38	9.36	7.47	CDK17	PREDICTED: cyclin-dependent kinase 17 isoform X1 [Anas platyrhynchos]
rna14033	10.31	9.59	9.19	6.77	5.96	7.06	37.85	22.97	23.71	11.27	6.77	9.56	DDHD1	PREDICTED: phospholipase DDHD1 [Columba livia]
rna14034	4.71	6.87	4.9	44.41	67.55	44.14	204.25	157.72	193.07	22.28	26.79	32.77	FERMT2	PREDICTED: fermitin family homolog 2 isoform X1 [Columba livia]
[truncated: 9,777 more rows]
