# Supplementary material for: Integrated Analysis Reveals a lncRNA–miRNA–mRNA Network Associated with Pigeon Skeletal Muscle Development
Source: Genes (Basel). 2021 Nov 11;12(11):1787. doi: 10.3390/genes12111787 (PMC8625974; doi:10.3390/genes12111787)
Supplement: Supplementary file 1 [file genes-12-01787-s001.zip › genes-1442823-supplementary material/Table S6.xlsx]

## Sheet: miRNA-mRNA
miRNA	D1-1_TPM	D1-2_TPM	D1-3_TPM	D10-1_TPM	D10-2_TPM	D10-3_TPM	E13-1_TPM	E13-2_TPM	E13-3_TPM	E8-1_TPM	E8-2_TPM	E8-3_TPM	mRNA	D1-1	D1-2	D1-3	D10-1	D10-2	D10-3	E13-1	E13-2	E13-3	E8-1	E8-2	E8-3	rho	Symbol	Description
cli-let-7a-3p	16.8347	15.1119	17.8886	39.29	40.9523	32.6361	18.7673	19.6499	20.6978	12.9242	8.0519	8.8986	rna3595	42.52	55.02	44.53	22.72	26.87	23.16	44.26	38.66	42.82	49.01	49.52	50.57	-0.874126	KDM3A	PREDICTED: LOW QUALITY PROTEIN: lysine-specific demethylase 3A [Columba livia]
cli-let-7a-3p	16.8347	15.1119	17.8886	39.29	40.9523	32.6361	18.7673	19.6499	20.6978	12.9242	8.0519	8.8986	rna7209	5.3	5.35	6.49	0.43	2.66	4.25	5.48	6.4	4.31	7.11	6.67	7.34	-0.86014	DENND4A	PREDICTED: C-myc promoter-binding protein isoform X1 [Columba livia]
cli-let-7a-3p	16.8347	15.1119	17.8886	39.29	40.9523	32.6361	18.7673	19.6499	20.6978	12.9242	8.0519	8.8986	rna9120	1.5	2.31	2.19	1.27	1.1	1.12	2.2	2.15	2.02	4.04	3.58	3.57	-0.895105	RGS9BP	PREDICTED: regulator of G-protein signaling 9-binding protein isoform X1 [Columba livia]
cli-let-7a-4-3p	20.8085	25.8122	26.4283	36.3433	60.224	38.0132	13.5498	12.1965	17.028	5.1697	4.2273	4.2048	rna10046	4.8	4.17	4.46	4.22	4.39	3.58	5.11	8.05	6.56	9.57	10.54	7.67	-0.881119	TOPORS	PREDICTED: E3 ubiquitin-protein ligase Topors [Columba livia]
cli-let-7a-4-3p	20.8085	25.8122	26.4283	36.3433	60.224	38.0132	13.5498	12.1965	17.028	5.1697	4.2273	4.2048	rna10246	17.37	17.42	17.17	7.89	9.52	8.83	21.25	18.75	21.72	24.04	26.01	25.34	-0.93007	TGFBR1	PREDICTED: TGF-beta receptor type-1 [Columba livia]
cli-let-7a-4-3p	20.8085	25.8122	26.4283	36.3433	60.224	38.0132	13.5498	12.1965	17.028	5.1697	4.2273	4.2048	rna1044	5.91	0.04	0.02	0	0	0	4.73	3.43	7.22	8.6	7.45	10.6	-0.922558	SASH1	PREDICTED: SAM and SH3 domain-containing protein 1 isoform X1 [Columba livia]
cli-let-7a-4-3p	20.8085	25.8122	26.4283	36.3433	60.224	38.0132	13.5498	12.1965	17.028	5.1697	4.2273	4.2048	rna10617	22.66	20.72	21.87	15.41	12.51	11.33	38.51	32.21	37.95	43.25	38.96	49.32	-0.958042	WDR5	WD repeat-containing protein 5 [Amazona aestiva]
cli-let-7a-4-3p	20.8085	25.8122	26.4283	36.3433	60.224	38.0132	13.5498	12.1965	17.028	5.1697	4.2273	4.2048	rna11244	68.01	72.75	70.04	51.85	63.08	68.66	95.19	88.45	96.73	147.62	145.28	159.99	-0.895105	YWHAB	PREDICTED: 14-3-3 protein beta/alpha [Falco peregrinus]
cli-let-7a-4-3p	20.8085	25.8122	26.4283	36.3433	60.224	38.0132	13.5498	12.1965	17.028	5.1697	4.2273	4.2048	rna11407	81.18	76.42	82.66	55.24	63.76	59.24	127.91	122.32	126.05	148.94	150.91	157.02	-0.93007	EIF4H	PREDICTED: LOW QUALITY PROTEIN: eukaryotic translation initiation factor 4H [Columba livia]
cli-let-7a-4-3p	20.8085	25.8122	26.4283	36.3433	60.224	38.0132	13.5498	12.1965	17.028	5.1697	4.2273	4.2048	rna1341	8.52	8.15	9.81	7.37	5.85	7	15.65	11.48	14.24	16.89	18.58	16.89	-0.945711	CCNC	PREDICTED: cyclin-C, partial [Acinonyx jubatus]
cli-let-7a-4-3p	20.8085	25.8122	26.4283	36.3433	60.224	38.0132	13.5498	12.1965	17.028	5.1697	4.2273	4.2048	rna13548	20.75	19.71	19.66	16.75	19.24	18.33	31.72	24.18	32.47	40.6	43.34	43.89	-0.944056	MRE11A	PREDICTED: double-strand break repair protein MRE11A [Columba livia]
cli-let-7a-4-3p	20.8085	25.8122	26.4283	36.3433	60.224	38.0132	13.5498	12.1965	17.028	5.1697	4.2273	4.2048	rna13840	15.62	10.8	14.27	6.37	8.81	9.77	21.69	16.67	19.02	21.56	20.82	19.74	-0.86014	PPP1R12A	PREDICTED: protein phosphatase 1 regulatory subunit 12A isoform X4 [Columba livia]
cli-let-7a-4-3p	20.8085	25.8122	26.4283	36.3433	60.224	38.0132	13.5498	12.1965	17.028	5.1697	4.2273	4.2048	rna13943	10.44	11.24	10.34	6.69	6.19	6.41	14.51	14.04	13.01	14.27	14.41	13.81	-0.881119	STAG1	PREDICTED: cohesin subunit SA-1 isoform X1 [Columba livia]
cli-let-7a-4-3p	20.8085	25.8122	26.4283	36.3433	60.224	38.0132	13.5498	12.1965	17.028	5.1697	4.2273	4.2048	rna1401	40.14	44.41	36.77	27.78	25.33	35.14	52.77	44.29	52.92	73.29	69.16	68.81	-0.902098	SYNCRIP	PREDICTED: heterogeneous nuclear ribonucleoprotein Q isoform X1 [Columba livia]
cli-let-7a-4-3p	20.8085	25.8122	26.4283	36.3433	60.224	38.0132	13.5498	12.1965	17.028	5.1697	4.2273	4.2048	rna14011	3.07	5.94	4.19	2.25	2.77	2.33	4.85	5.06	6.3	7.06	7.42	6.82	-0.86014	PELI2	PREDICTED: E3 ubiquitin-protein ligase pellino homolog 2 [Columba livia]
cli-let-7a-4-3p	20.8085	25.8122	26.4283	36.3433	60.224	38.0132	13.5498	12.1965	17.028	5.1697	4.2273	4.2048	rna1402	8.58	7.99	5.85	4.53	7.09	5.03	7.78	10.49	10.43	17.67	12.08	18.17	-0.902098	SYNCRIP	PREDICTED: heterogeneous nuclear ribonucleoprotein Q isoform X1 [Columba livia]
cli-let-7a-4-3p	20.8085	25.8122	26.4283	36.3433	60.224	38.0132	13.5498	12.1965	17.028	5.1697	4.2273	4.2048	rna15843	5.82	6.27	7.84	4.89	4.68	4.3	10.71	9.15	9.12	14.97	12.8	10.05	-0.902098	ITGA9	Integrin alpha-9, partial [Columba livia]
cli-let-7a-4-3p	20.8085	25.8122	26.4283	36.3433	60.224	38.0132	13.5498	12.1965	17.028	5.1697	4.2273	4.2048	rna16933	11.87	12.58	13.3	11.12	11.31	11.57	17.37	18.07	18.15	20.89	22.6	24.98	-0.93007	TMEM230	PREDICTED: transmembrane protein 230 [Columba livia]
cli-let-7a-4-3p	20.8085	25.8122	26.4283	36.3433	60.224	38.0132	13.5498	12.1965	17.028	5.1697	4.2273	4.2048	rna1717	0.19	0.28	0.1	0.01	0.07	0	0.37	0.51	0.09	3.81	1.15	2.23	-0.909091	RIPK4	PREDICTED: receptor-interacting serine/threonine-protein kinase 4, partial [Columba livia]
cli-let-7a-4-3p	20.8085	25.8122	26.4283	36.3433	60.224	38.0132	13.5498	12.1965	17.028	5.1697	4.2273	4.2048	rna1849	0.17	0.25	0.5	0.05	0	0.04	0.74	0.37	1.07	0.53	1.72	1.11	-0.867133	CADM2	PREDICTED: cell adhesion molecule 2 [Calidris pugnax]
cli-let-7a-4-3p	20.8085	25.8122	26.4283	36.3433	60.224	38.0132	13.5498	12.1965	17.028	5.1697	4.2273	4.2048	rna2167	16.27	16.24	16.05	10.24	11.75	9.26	21.3	17.31	19.25	23.91	25.18	24.41	-0.951049	NDFIP2	PREDICTED: NEDD4 family-interacting protein 2, partial [Columba livia]
cli-let-7a-4-3p	20.8085	25.8122	26.4283	36.3433	60.224	38.0132	13.5498	12.1965	17.028	5.1697	4.2273	4.2048	rna2745	54.52	51.18	41.01	29.04	40.13	36.33	71.54	65.93	79.04	97.89	95.16	97.02	-0.923077	CBX3	PREDICTED: chromobox protein homolog 3 isoform X1 [Ficedula albicollis]
cli-let-7a-4-3p	20.8085	25.8122	26.4283	36.3433	60.224	38.0132	13.5498	12.1965	17.028	5.1697	4.2273	4.2048	rna293	6.58	8.31	7.59	5.66	5.13	4.3	12.62	10.96	11.39	34.12	38.21	36.36	-0.944056	ZFHX4	PREDICTED: LOW QUALITY PROTEIN: zinc finger homeobox protein 4 [Columba livia]
cli-let-7a-4-3p	20.8085	25.8122	26.4283	36.3433	60.224	38.0132	13.5498	12.1965	17.028	5.1697	4.2273	4.2048	rna3153	7.65	8.51	8.06	6.02	4.76	6.7	12.64	11.45	9.57	16.12	15.08	11.69	-0.909091	STRN3	PREDICTED: striatin-3 isoform X1 [Columba livia]
cli-let-7a-4-3p	20.8085	25.8122	26.4283	36.3433	60.224	38.0132	13.5498	12.1965	17.028	5.1697	4.2273	4.2048	rna4229	24.07	14.49	27.08	30.45	3.09	2.41	54.26	37.31	37.95	60.92	50.28	61.85	-0.881119	CYFIP1	PREDICTED: cytoplasmic FMR1-interacting protein 1 isoform X1 [Columba livia]
cli-let-7a-4-3p	20.8085	25.8122	26.4283	36.3433	60.224	38.0132	13.5498	12.1965	17.028	5.1697	4.2273	4.2048	rna480	20.73	17.91	21.48	11.66	14.03	14.16	37.36	32.28	34.55	58.56	64.08	56.71	-0.916084	ZNF521	PREDICTED: zinc finger protein 521 isoform X1 [Columba livia]
cli-let-7a-4-3p	20.8085	25.8122	26.4283	36.3433	60.224	38.0132	13.5498	12.1965	17.028	5.1697	4.2273	4.2048	rna5528	1.4	0	0	0	0	0.89	5.4	1.92	1.29	8.91	17.94	4.62	-0.864906	GAS2	PREDICTED: growth arrest-specific protein 2 [Falco peregrinus]
cli-let-7a-4-3p	20.8085	25.8122	26.4283	36.3433	60.224	38.0132	13.5498	12.1965	17.028	5.1697	4.2273	4.2048	rna6050	3.92	3.67	3.75	2.98	3.47	4.15	7.02	5.93	5.74	8.17	8.63	8.11	-0.881119	CCNT2	PREDICTED: LOW QUALITY PROTEIN: cyclin-T2 [Columba livia]
cli-let-7a-4-3p	20.8085	25.8122	26.4283	36.3433	60.224	38.0132	13.5498	12.1965	17.028	5.1697	4.2273	4.2048	rna6446	18.59	19.67	19.48	16.52	16.07	16.35	28.34	22.79	25.07	35.07	37.57	37.5	-0.951049	CCDC6	PREDICTED: coiled-coil domain-containing protein 6 [Columba livia]
cli-let-7a-4-3p	20.8085	25.8122	26.4283	36.3433	60.224	38.0132	13.5498	12.1965	17.028	5.1697	4.2273	4.2048	rna6468	23.17	22.8	22.71	13.83	16.58	15.82	34.1	30.43	30.35	31.14	33.9	34.07	-0.902098	A306_00005199	PREDICTED: receptor expression-enhancing protein 3 [Columba livia]
cli-let-7a-4-3p	20.8085	25.8122	26.4283	36.3433	60.224	38.0132	13.5498	12.1965	17.028	5.1697	4.2273	4.2048	rna6574	11.88	12	12.29	11.45	6.35	13.6	20.06	20.33	18.65	20.52	24.22	22.48	-0.895105	SMNDC1	PREDICTED: survival of motor neuron-related-splicing factor 30 isoform X1 [Columba livia]
cli-let-7a-4-3p	20.8085	25.8122	26.4283	36.3433	60.224	38.0132	13.5498	12.1965	17.028	5.1697	4.2273	4.2048	rna7151	23.31	32.26	19.81	24.76	19.53	13.56	39.5	47.78	36.16	36.36	42.51	37.65	-0.867133	ST8SIA2	PREDICTED: alpha-2,8-sialyltransferase 8B, partial [Columba livia]
cli-let-7a-4-3p	20.8085	25.8122	26.4283	36.3433	60.224	38.0132	13.5498	12.1965	17.028	5.1697	4.2273	4.2048	rna729	19.02	18.41	22.62	15.63	11.03	16.93	26.87	18.81	20.41	30.27	35.5	30.04	-0.853147	DAP	-
cli-let-7a-4-3p	20.8085	25.8122	26.4283	36.3433	60.224	38.0132	13.5498	12.1965	17.028	5.1697	4.2273	4.2048	rna7702	3.06	3.78	2.69	0.13	0.89	0.41	6.02	6.82	8.38	8.54	8.47	7.48	-0.881119	GORAB	PREDICTED: RAB6-interacting golgin [Columba livia]
cli-let-7a-4-3p	20.8085	25.8122	26.4283	36.3433	60.224	38.0132	13.5498	12.1965	17.028	5.1697	4.2273	4.2048	rna874	144.79	133.72	135.98	84.65	98.59	94.71	189.54	156.39	162.59	207.59	205.27	215.11	-0.937063	HNRNPU	PREDICTED: heterogeneous nuclear ribonucleoprotein U [Columba livia]
cli-let-7a-4-3p	20.8085	25.8122	26.4283	36.3433	60.224	38.0132	13.5498	12.1965	17.028	5.1697	4.2273	4.2048	rna8798	13.05	10.41	12.72	11.27	10.46	10.93	19.38	23.48	23.13	38.28	41.33	34.6	-0.902098	AP3S1	PREDICTED: AP-3 complex subunit sigma-1 [Columba livia]
cli-let-7a-4-3p	20.8085	25.8122	26.4283	36.3433	60.224	38.0132	13.5498	12.1965	17.028	5.1697	4.2273	4.2048	rna8997	7.07	7.62	7.5	4.02	3.61	4.05	12.18	10.34	10.98	15.04	14.93	13.2	-0.923077	KDM2B	PREDICTED: lysine-specific demethylase 2B isoform X1 [Columba livia]
cli-let-7a-4-3p	20.8085	25.8122	26.4283	36.3433	60.224	38.0132	13.5498	12.1965	17.028	5.1697	4.2273	4.2048	rna9280	1.14	0.76	1.38	0.78	0.96	0.95	3	1.77	2.1	10.51	8.35	10.79	-0.86014	RAB11FIP4	Rab11 family-interacting protein 4, partial [Columba livia]
cli-let-7a-4-3p	20.8085	25.8122	26.4283	36.3433	60.224	38.0132	13.5498	12.1965	17.028	5.1697	4.2273	4.2048	rna9697	3.63	4.54	3.95	3.59	3.7	3.36	4.57	9.47	7.98	8.56	10	8.58	-0.881119	IDUA	PREDICTED: alpha-L-iduronidase [Columba livia]
cli-let-7c-3p	2.3121	2.722	1.9776	1.5716	2.3337	0.9709	7.32	7.9051	9.4681	9.3054	6.0389	8.8008	rna14524	162.46	205.78	220.71	273.51	224.19	284.37	64.98	66.65	68.14	64.72	77.01	71.48	-0.881119	UGP2	PREDICTED: UTP--glucose-1-phosphate uridylyltransferase [Columba livia]
cli-let-7c-3p	2.3121	2.722	1.9776	1.5716	2.3337	0.9709	7.32	7.9051	9.4681	9.3054	6.0389	8.8008	rna1584	19.66	16.21	14.04	26.14	12.18	28.06	2.6	1.24	2.07	0	0.63	0.19	-0.867133	ROCK2	PREDICTED: rho-associated protein kinase 2 isoform X1 [Calidris pugnax]
cli-let-7c-3p	2.3121	2.722	1.9776	1.5716	2.3337	0.9709	7.32	7.9051	9.4681	9.3054	6.0389	8.8008	rna17517	6.57	8.29	8.57	16.52	10.03	10.98	4.22	5.42	3.05	2	2.07	1.51	-0.867133	LRRFIP2	PREDICTED: leucine-rich repeat flightless-interacting protein 2 isoform X7 [Columba livia]
cli-let-7c-3p	2.3121	2.722	1.9776	1.5716	2.3337	0.9709	7.32	7.9051	9.4681	9.3054	6.0389	8.8008	rna2225	30.41	21.76	23.15	23.29	17.66	28.23	6.77	3.71	2.51	12.26	6.25	4.21	-0.867133	TSC22D1	PREDICTED: TSC22 domain family protein 1 isoform X1 [Columba livia]
cli-let-7c-3p	2.3121	2.722	1.9776	1.5716	2.3337	0.9709	7.32	7.9051	9.4681	9.3054	6.0389	8.8008	rna3882	5.38	6.88	3.51	9.6	7.16	8.48	3.34	2.69	2.56	2.24	2.64	2.34	-0.888112	CLOCK	PREDICTED: circadian locomoter output cycles protein kaput isoform X1 [Columba livia]
cli-let-7c-3p	2.3121	2.722	1.9776	1.5716	2.3337	0.9709	7.32	7.9051	9.4681	9.3054	6.0389	8.8008	rna4851	7.19	9.87	10.39	12.7	11.37	14.45	3.52	5.13	4.07	4.63	5.09	4.26	-0.874126	MAFF	-
cli-let-7c-3p	2.3121	2.722	1.9776	1.5716	2.3337	0.9709	7.32	7.9051	9.4681	9.3054	6.0389	8.8008	rna6846	0.68	2.2	0.83	2.66	0.68	2.78	0.34	0.07	0.09	0.63	0.41	0.29	-0.858145	VCAM1	PREDICTED: vascular cell adhesion protein 1 isoform X1 [Columba livia]
cli-let-7c-5p	2856.26	2751.3	3362.33	1165.54	1789.18	1854.21	4631.48	4680.51	5327.18	4508.23	4597.35	4715.06	rna17853	0.22	0.5	0.16	2.23	3.56	1.86	0	0	0.1	0	0.13	0	-0.879143	A306_00014717	PREDICTED: LOW QUALITY PROTEIN: sarcoplasmic/endoplasmic reticulum calcium ATPase 1-like [Columba livia]
cli-let-7c-5p	2856.26	2751.3	3362.33	1165.54	1789.18	1854.21	4631.48	4680.51	5327.18	4508.23	4597.35	4715.06	rna6430	12.02	7.23	7.92	76.26	52.43	115.7	0.75	0.34	0.46	0.61	0	0.15	-0.853147	LDB3	PREDICTED: LIM domain-binding protein 3 isoform X1 [Columba livia]
cli-let-7c-5p	2856.26	2751.3	3362.33	1165.54	1789.18	1854.21	4631.48	4680.51	5327.18	4508.23	4597.35	4715.06	rna7847	7.08	12.39	6.96	67.16	26.93	20.82	5.14	3.7	3.08	5.49	6.84	6.91	-0.923077	NCEH1	PREDICTED: neutral cholesterol ester hydrolase 1 [Columba livia]
cli-let-7c-5p	2856.26	2751.3	3362.33	1165.54	1789.18	1854.21	4631.48	4680.51	5327.18	4508.23	4597.35	4715.06	rna96	37.95	67.46	32.09	137.5	67.09	39.47	10.28	11.9	10.18	11.88	8.18	8.86	-0.874126	FBXO32	PREDICTED: F-box only protein 32 [Columba livia]
cli-let-7e-3p	16.8347	15.1119	17.8886	39.29	40.9523	32.6361	18.7673	19.6499	20.6978	12.9242	8.0519	8.8986	rna152	1.04	1.85	1.73	0.31	0.27	0.39	1.05	0.96	1.57	2.51	2.81	2.82	-0.923077	ZFPM2	PREDICTED: zinc finger protein ZFPM2 [Columba livia]
cli-let-7e-3p	16.8347	15.1119	17.8886	39.29	40.9523	32.6361	18.7673	19.6499	20.6978	12.9242	8.0519	8.8986	rna3595	42.52	55.02	44.53	22.72	26.87	23.16	44.26	38.66	42.82	49.01	49.52	50.57	-0.874126	KDM3A	PREDICTED: LOW QUALITY PROTEIN: lysine-specific demethylase 3A [Columba livia]
cli-let-7e-3p	16.8347	15.1119	17.8886	39.29	40.9523	32.6361	18.7673	19.6499	20.6978	12.9242	8.0519	8.8986	rna7209	5.3	5.35	6.49	0.43	2.66	4.25	5.48	6.4	4.31	7.11	6.67	7.34	-0.86014	DENND4A	PREDICTED: C-myc promoter-binding protein isoform X1 [Columba livia]
cli-let-7e-3p	16.8347	15.1119	17.8886	39.29	40.9523	32.6361	18.7673	19.6499	20.6978	12.9242	8.0519	8.8986	rna9120	1.5	2.31	2.19	1.27	1.1	1.12	2.2	2.15	2.02	4.04	3.58	3.57	-0.895105	RGS9BP	PREDICTED: regulator of G-protein signaling 9-binding protein isoform X1 [Columba livia]
cli-miR-100-3p	0.4335	0.1877	0.809	0.2947	0.3764	0.224	0.5451	1.5057	1.4679	1.1632	2.1136	3.0314	rna17492	14.32	11.54	9.9	11.84	17.46	13.89	8.19	6.42	7.09	7.75	4.21	5.64	-0.86014	PABPC4	PREDICTED: polyadenylate-binding protein 4 [Columba livia]
cli-miR-100-3p	0.4335	0.1877	0.809	0.2947	0.3764	0.224	0.5451	1.5057	1.4679	1.1632	2.1136	3.0314	rna17493	11.82	19.51	11.01	16.46	14.05	12.02	4.19	2.6	4.73	4.73	3.23	0	-0.928198	PABPC4	PREDICTED: polyadenylate-binding protein 4 [Columba livia]
cli-miR-103-3p	147.755	109.068	145.536	120.915	99.5954	103.957	213.605	225.333	226.501	372.605	371.093	331.202	rna10263	3.74	4.35	3.7	1.7	4.9	3.89	0.4	0.48	0.52	0.05	0.15	0	-0.916084	PLP1	PREDICTED: myelin proteolipid protein isoform X1 [Columba livia]
cli-miR-103-3p	147.755	109.068	145.536	120.915	99.5954	103.957	213.605	225.333	226.501	372.605	371.093	331.202	rna13610	9.35	13.1	13.5	67.96	57.71	72.63	6.72	6.72	8.16	4.24	3.62	3.83	-0.907182	MGLL	PREDICTED: monoglyceride lipase [Columba livia]
cli-miR-103-3p	147.755	109.068	145.536	120.915	99.5954	103.957	213.605	225.333	226.501	372.605	371.093	331.202	rna13798	11.45	13.27	8.76	18.13	15.18	17.01	6.36	7.14	6.31	4.48	4.03	4.74	-0.93007	CPEB3	PREDICTED: cytoplasmic polyadenylation element-binding protein 3 [Columba livia]
cli-miR-103-3p	147.755	109.068	145.536	120.915	99.5954	103.957	213.605	225.333	226.501	372.605	371.093	331.202	rna14879	39.67	24.78	39.24	31.88	46.52	38.8	17.55	20.91	18.56	11.73	14.9	13.61	-0.853147	LPAR4	PREDICTED: lysophosphatidic acid receptor 4 [Columba livia]
cli-miR-103-3p	147.755	109.068	145.536	120.915	99.5954	103.957	213.605	225.333	226.501	372.605	371.093	331.202	rna1861	26.49	21.9	21.19	52.03	51.68	58.73	18.34	18.8	16.72	13	13.54	14.72	-0.93007	USP25	PREDICTED: LOW QUALITY PROTEIN: ubiquitin carboxyl-terminal hydrolase 25 [Columba livia]
cli-miR-103-3p	147.755	109.068	145.536	120.915	99.5954	103.957	213.605	225.333	226.501	372.605	371.093	331.202	rna2068	13.67	14.42	15.08	23.36	19.1	23.92	12.95	14.89	14.03	10.05	11.3	10.73	-0.853147	DCUN1D2	DCN1-like protein 2, partial [Columba livia]
cli-miR-103-3p	147.755	109.068	145.536	120.915	99.5954	103.957	213.605	225.333	226.501	372.605	371.093	331.202	rna3921	22.01	23.06	20.35	27.02	48.79	39.57	13.82	12.67	14.94	8.97	10.06	11.79	-0.965035	MTUS1	PREDICTED: microtubule-associated tumor suppressor 1 isoform X1 [Columba livia]
cli-miR-103-3p	147.755	109.068	145.536	120.915	99.5954	103.957	213.605	225.333	226.501	372.605	371.093	331.202	rna4447	11.88	9.85	13.25	24.66	50.02	44.3	6.73	7.46	4.48	2.72	3.45	2.53	-0.93007	PARVG	PREDICTED: gamma-parvin [Columba livia]
cli-miR-103-3p	147.755	109.068	145.536	120.915	99.5954	103.957	213.605	225.333	226.501	372.605	371.093	331.202	rna5007	131.47	144.19	139.42	113.63	160.41	174.28	45.96	46.45	52.61	14.27	17.29	18.3	-0.944056	CAV1	caveolin-1 [Columba livia]
cli-miR-103-3p	147.755	109.068	145.536	120.915	99.5954	103.957	213.605	225.333	226.501	372.605	371.093	331.202	rna5067	8.12	7.28	8.48	11.22	15.02	15.61	5.77	5.27	5.1	3.53	2.84	3.48	-0.93007	COBLL1	PREDICTED: cordon-bleu protein-like 1 [Columba livia]
cli-miR-103-3p	147.755	109.068	145.536	120.915	99.5954	103.957	213.605	225.333	226.501	372.605	371.093	331.202	rna541	54.79	63.89	56.5	82.05	68.12	84.62	51.75	51.59	50.48	33.88	37.03	35.07	-0.958042	RAB12	PREDICTED: ras-related protein Rab-12 [Columba livia]
cli-miR-103-3p	147.755	109.068	145.536	120.915	99.5954	103.957	213.605	225.333	226.501	372.605	371.093	331.202	rna5700	80.31	86.11	78.92	70.54	89.1	85.17	25.08	25.2	26.47	21.84	22.14	21.98	-0.93007	NAMPT	PREDICTED: nicotinamide phosphoribosyltransferase [Columba livia]
cli-miR-103-3p	147.755	109.068	145.536	120.915	99.5954	103.957	213.605	225.333	226.501	372.605	371.093	331.202	rna6857	59.85	59.73	56.45	288.97	212.28	190.17	22.23	25.32	19.68	12.52	12.04	13.19	-0.916084	AGL	PREDICTED: glycogen debranching enzyme isoform X1 [Columba livia]
cli-miR-103-3p	147.755	109.068	145.536	120.915	99.5954	103.957	213.605	225.333	226.501	372.605	371.093	331.202	rna7371	3.25	3.51	4.05	56.81	38.88	28.46	2.32	2.67	1.94	1.27	1.61	1.13	-0.916084	A306_00007853	PREDICTED: E3 ubiquitin-protein ligase RNF213-like [Columba livia]
cli-miR-103-3p	147.755	109.068	145.536	120.915	99.5954	103.957	213.605	225.333	226.501	372.605	371.093	331.202	rna8075	14.92	11.37	11.02	56.42	80.97	50.56	6.52	5.16	4.87	3.13	3.25	3.48	-0.951049	A306_00007635	PREDICTED: contactin-like [Haliaeetus leucocephalus]
cli-miR-103-3p	147.755	109.068	145.536	120.915	99.5954	103.957	213.605	225.333	226.501	372.605	371.093	331.202	rna8300	8.13	10.91	8.65	11.24	11.81	11.48	5.31	4.59	3.47	4.85	3.38	3.85	-0.916084	JADE2	PREDICTED: protein Jade-2 isoform X1 [Columba livia]
cli-miR-103-3p	147.755	109.068	145.536	120.915	99.5954	103.957	213.605	225.333	226.501	372.605	371.093	331.202	rna8383	14.22	18.46	19.02	34.29	29.43	28.55	16.3	18.79	15.34	12.79	11.83	13.45	-0.853147	CSF1R	PREDICTED: macrophage colony-stimulating factor 1 receptor [Columba livia]
cli-miR-103-3p	147.755	109.068	145.536	120.915	99.5954	103.957	213.605	225.333	226.501	372.605	371.093	331.202	rna8501	23.72	34.99	33.67	24.06	20.15	37.31	8.43	8.7	8.69	4.08	4.99	5.05	-0.867133	BHLHE40	PREDICTED: LOW QUALITY PROTEIN: class E basic helix-loop-helix protein 40 [Columba livia]
cli-miR-103-5p	6.3582	6.1949	7.2813	3.6343	7.1516	4.7797	15.4188	19.7252	20.0372	28.821	28.0811	26.5001	rna1130	43.78	57.43	44.32	50.69	29.97	30.7	7.36	10.71	7.23	2.04	1.83	2.64	-0.902098	TXLNB	PREDICTED: beta-taxilin [Columba livia]
cli-miR-103-5p	6.3582	6.1949	7.2813	3.6343	7.1516	4.7797	15.4188	19.7252	20.0372	28.821	28.0811	26.5001	rna16283	56.24	39.08	42.26	70.12	48.15	63.77	25.82	27.83	21.01	17.27	19.61	16.97	-0.93007	DUSP3	PREDICTED: dual specificity protein phosphatase 3 [Columba livia]
cli-miR-103-5p	6.3582	6.1949	7.2813	3.6343	7.1516	4.7797	15.4188	19.7252	20.0372	28.821	28.0811	26.5001	rna16357	512.16	358.72	338.32	915.98	1498.41	1362.84	43.03	89.92	50.65	2.93	3.22	2.21	-0.874126	A306_00011625	PREDICTED: myosin heavy chain, skeletal muscle, adult-like [Columba livia]
cli-miR-103-5p	6.3582	6.1949	7.2813	3.6343	7.1516	4.7797	15.4188	19.7252	20.0372	28.821	28.0811	26.5001	rna1988	5.57	15.31	9.09	32.83	28.38	35.38	4.13	4.54	4.91	0	2.71	2.67	-0.923077	HHLA2	PREDICTED: HERV-H LTR-associating protein 2 isoform X1 [Columba livia]
cli-miR-103-5p	6.3582	6.1949	7.2813	3.6343	7.1516	4.7797	15.4188	19.7252	20.0372	28.821	28.0811	26.5001	rna2365	20.68	22.56	19.69	32.94	27.85	44.23	7.95	9.61	6.62	2.71	2.5	2.66	-0.944056	A306_00002386	PREDICTED: obscurin-like [Columba livia]
cli-miR-103-5p	6.3582	6.1949	7.2813	3.6343	7.1516	4.7797	15.4188	19.7252	20.0372	28.821	28.0811	26.5001	rna2777	33.57	34.33	26.01	49.11	39.48	53.55	19.08	24.11	26.21	19.08	22.98	22.52	-0.85114	DPH3	PREDICTED: DPH3 homolog [Columba livia]
cli-miR-103-5p	6.3582	6.1949	7.2813	3.6343	7.1516	4.7797	15.4188	19.7252	20.0372	28.821	28.0811	26.5001	rna3047	11.78	12.46	11.1	16.03	13.99	15.47	8.96	1.43	3.45	3.64	4.09	2.67	-0.853147	PSEN1	PREDICTED: presenilin-1 isoform X3 [Columba livia]
cli-miR-103-5p	6.3582	6.1949	7.2813	3.6343	7.1516	4.7797	15.4188	19.7252	20.0372	28.821	28.0811	26.5001	rna4149	65.62	60.25	52.08	72.5	58.47	62.67	31.42	35.38	32.53	7.93	11.65	8.39	-0.951049	DUSP27	PREDICTED: LOW QUALITY PROTEIN: inactive dual specificity phosphatase 27 [Columba livia]
cli-miR-103-5p	6.3582	6.1949	7.2813	3.6343	7.1516	4.7797	15.4188	19.7252	20.0372	28.821	28.0811	26.5001	rna428	26.11	26.23	16.44	61.77	29.47	34.3	10.84	12.36	14.22	11.12	9.8	7.66	-0.888112	PCMTD1	PREDICTED: protein-L-isoaspartate O-methyltransferase domain-containing protein 1 [Columba livia]
cli-miR-103-5p	6.3582	6.1949	7.2813	3.6343	7.1516	4.7797	15.4188	19.7252	20.0372	28.821	28.0811	26.5001	rna429	13.26	19.54	13.9	28.8	13.48	16.13	3.75	4.65	3.96	2.72	1.81	5	-0.895105	PCMTD1	PREDICTED: protein-L-isoaspartate O-methyltransferase domain-containing protein 1 [Columba livia]
cli-miR-103-5p	6.3582	6.1949	7.2813	3.6343	7.1516	4.7797	15.4188	19.7252	20.0372	28.821	28.0811	26.5001	rna4375	54.21	56.49	61.37	52.55	49.6	72.65	34.55	42.71	45.66	24.29	26.37	26.76	-0.853147	PDK3	PREDICTED: pyruvate dehydrogenase kinase, isozyme 3 [Columba livia]
cli-miR-103-5p	6.3582	6.1949	7.2813	3.6343	7.1516	4.7797	15.4188	19.7252	20.0372	28.821	28.0811	26.5001	rna5415	7.99	7.3	7.05	8.89	8.59	8.16	4.29	5.78	3.55	1.15	1.53	1.72	-0.944056	KCNJ11	PREDICTED: ATP-sensitive inward rectifier potassium channel 11 [Columba livia]
cli-miR-103-5p	6.3582	6.1949	7.2813	3.6343	7.1516	4.7797	15.4188	19.7252	20.0372	28.821	28.0811	26.5001	rna6423	45.68	44.12	43.67	53.44	71.73	70.66	37.01	38.44	38.05	21.99	24.11	21.98	-0.874126	MMRN2	PREDICTED: multimerin-2 isoform X1 [Columba livia]
cli-miR-103-5p	6.3582	6.1949	7.2813	3.6343	7.1516	4.7797	15.4188	19.7252	20.0372	28.821	28.0811	26.5001	rna8526	3.88	8.2	3.71	7.35	6.95	10.83	2.91	2.46	4.17	0.75	0.17	0.59	-0.874126	MEIS1	PREDICTED: homeobox protein Meis1 isoform X1 [Columba livia]
cli-miR-103-5p	6.3582	6.1949	7.2813	3.6343	7.1516	4.7797	15.4188	19.7252	20.0372	28.821	28.0811	26.5001	rna8905	19.98	16.23	13.83	21.82	14.07	15.85	6.31	7.14	6.56	2.22	2.2	2.34	-0.944056	MYO18B	PREDICTED: LOW QUALITY PROTEIN: unconventional myosin-XVIIIb [Columba livia]
cli-miR-103-5p	6.3582	6.1949	7.2813	3.6343	7.1516	4.7797	15.4188	19.7252	20.0372	28.821	28.0811	26.5001	rna9197	2.83	2.46	2.41	2.62	2.03	2.52	0.75	0.72	1.13	0.05	0.25	0.29	-0.93007	A306_00009366	PREDICTED: sodium-dependent noradrenaline transporter isoform X1 [Columba livia]
cli-miR-103-5p	6.3582	6.1949	7.2813	3.6343	7.1516	4.7797	15.4188	19.7252	20.0372	28.821	28.0811	26.5001	rna942	6643.18	6751.69	5207.87	12231	16012.8	12386.8	601.15	1329.31	688.85	162.96	178.86	129.98	-0.881119	ACTA1	Actin, alpha skeletal muscle, partial [Leptosomus discolor]
cli-miR-106-3p	14.7394	8.2599	10.1578	9.9207	5.119	4.8543	27.5669	16.1867	25.9823	25.4607	24.7597	30.8027	rna11850	2.92	2.29	2.55	2.66	3.48	3.25	1.31	1.53	2.13	0.32	0.54	0.15	-0.853147	LDHD	PREDICTED: probable D-lactate dehydrogenase, mitochondrial [Columba livia]
cli-miR-106-3p	14.7394	8.2599	10.1578	9.9207	5.119	4.8543	27.5669	16.1867	25.9823	25.4607	24.7597	30.8027	rna12566	25.53	25.69	31.05	39.7	32.73	40.38	14.7	20.39	15.25	12.74	11.8	13.32	-0.853147	AKAP1	PREDICTED: A-kinase anchor protein 1, mitochondrial [Columba livia]
cli-miR-106-3p	14.7394	8.2599	10.1578	9.9207	5.119	4.8543	27.5669	16.1867	25.9823	25.4607	24.7597	30.8027	rna12975	14.21	15.87	12.86	20.42	24.28	25.1	8.17	10.06	8.65	6.02	6.66	5.67	-0.93007	PODXL	PREDICTED: podocalyxin, partial [Columba livia]
cli-miR-106-3p	14.7394	8.2599	10.1578	9.9207	5.119	4.8543	27.5669	16.1867	25.9823	25.4607	24.7597	30.8027	rna14041	33.39	33.34	30.53	45.27	57.73	59.95	22.18	23.48	25.26	23.94	20.88	20.89	-0.853147	FGD5	PREDICTED: FYVE, RhoGEF and PH domain-containing protein 5 [Columba livia]
cli-miR-106-3p	14.7394	8.2599	10.1578	9.9207	5.119	4.8543	27.5669	16.1867	25.9823	25.4607	24.7597	30.8027	rna1500	132.7	139.9	126.74	185.89	159.24	172.92	75.34	100.69	80.8	33.9	40.41	34.24	-0.874126	KLHL31	PREDICTED: kelch-like protein 31 [Columba livia]
cli-miR-106-3p	14.7394	8.2599	10.1578	9.9207	5.119	4.8543	27.5669	16.1867	25.9823	25.4607	24.7597	30.8027	rna16360	362.34	248.97	251.39	500.19	898.15	730.95	65.68	91.84	63.22	12.56	12.81	8.59	-0.881119	A306_00011628	PREDICTED: myosin heavy chain, skeletal muscle, adult, partial [Columba livia]
cli-miR-106-3p	14.7394	8.2599	10.1578	9.9207	5.119	4.8543	27.5669	16.1867	25.9823	25.4607	24.7597	30.8027	rna17774	14.55	39.32	25.53	18.44	23.41	23.25	0	0.47	0	0	0	0	-0.877388	CEP85	PREDICTED: centrosomal protein of 85 kDa isoform X1 [Columba livia]
cli-miR-106-3p	14.7394	8.2599	10.1578	9.9207	5.119	4.8543	27.5669	16.1867	25.9823	25.4607	24.7597	30.8027	rna6958	7.77	5.79	6.3	10.18	15.67	19.34	3.12	3.31	4.46	2.45	1.89	0.58	-0.867133	ADGRL4	PREDICTED: EGF, latrophilin and seven transmembrane domain-containing protein 1 isoform X1 [Columba livia]
cli-miR-106-3p	14.7394	8.2599	10.1578	9.9207	5.119	4.8543	27.5669	16.1867	25.9823	25.4607	24.7597	30.8027	rna724	18.83	19.82	16.1	36.94	33.08	33.15	13.04	14.19	13.47	14.07	13.66	13.95	-0.895105	44261	E3 ubiquitin-protein ligase MARCH6 [Columba livia]
cli-miR-106-3p	14.7394	8.2599	10.1578	9.9207	5.119	4.8543	27.5669	16.1867	25.9823	25.4607	24.7597	30.8027	rna8939	22.95	24.63	23.83	55.59	50.57	65.77	20.66	20.67	21.06	22.23	18.33	17.88	-0.902098	ISCU	PREDICTED: iron-sulfur cluster assembly enzyme ISCU, mitochondrial [Columba livia]
cli-miR-106-3p	14.7394	8.2599	10.1578	9.9207	5.119	4.8543	27.5669	16.1867	25.9823	25.4607	24.7597	30.8027	rna9816	8.63	6.62	5.31	22.06	25.91	18.73	0	3.13	0	0	0	0	-0.899141	ARFGAP1	PREDICTED: ADP-ribosylation factor GTPase-activating protein 1 isoform X3 [Columba livia]
cli-miR-106-5p	2429.75	1691.5	2532	1213.18	990.534	819.636	4443.73	3818.93	3995.48	4277.66	3989.12	3576.83	rna11489	11	19.11	9.44	36.34	60.69	113.85	1.49	1.83	1.74	0.69	2.76	3.4	-0.986014	MLF1	PREDICTED: myeloid leukemia factor 1 isoform X1 [Columba livia]
cli-miR-106-5p	2429.75	1691.5	2532	1213.18	990.534	819.636	4443.73	3818.93	3995.48	4277.66	3989.12	3576.83	rna1379	18.41	22.43	17.3	34.61	28.81	37.86	16.96	17.18	16.1	9.52	11.57	10.2	-0.867133	RRAGD	PREDICTED: ras-related GTP-binding protein D [Gallus gallus]
cli-miR-106-5p	2429.75	1691.5	2532	1213.18	990.534	819.636	4443.73	3818.93	3995.48	4277.66	3989.12	3576.83	rna14052	9.7	12.55	5.56	7.98	9.34	13.27	2.56	0.62	1.77	0	2.47	4.01	-0.853147	TMCC1	Transmembrane and coiled-coil domains protein 1 [Columba livia]
cli-miR-106-5p	2429.75	1691.5	2532	1213.18	990.534	819.636	4443.73	3818.93	3995.48	4277.66	3989.12	3576.83	rna14280	4.32	5.3	2.77	15.97	9.76	11.52	0.89	3.64	0.88	1.22	1.74	1.35	-0.923077	ATG16L1	PREDICTED: autophagy-related protein 16-1 isoform X1 [Columba livia]
cli-miR-106-5p	2429.75	1691.5	2532	1213.18	990.534	819.636	4443.73	3818.93	3995.48	4277.66	3989.12	3576.83	rna14754	0.69	2.17	0.99	8.34	13.48	5.05	0.66	0.67	0.64	0.46	1.53	1.02	-0.86014	PHOSPHO1	PREDICTED: LOW QUALITY PROTEIN: phosphoethanolamine/phosphocholine phosphatase [Columba livia]
cli-miR-106-5p	2429.75	1691.5	2532	1213.18	990.534	819.636	4443.73	3818.93	3995.48	4277.66	3989.12	3576.83	rna1633	46.52	62.2	49.6	102.94	88.02	123.52	34.77	38.24	33.96	14.83	17.99	19.45	-0.874126	UBXN2A	PREDICTED: UBX domain-containing protein 2A [Columba livia]
cli-miR-106-5p	2429.75	1691.5	2532	1213.18	990.534	819.636	4443.73	3818.93	3995.48	4277.66	3989.12	3576.83	rna2983	3.74	2.43	4.58	83.22	157.6	134.78	0.92	0.68	0.45	0.83	0.48	1.11	-0.853147	CHAC1	Cation transport regulator-like protein 1, partial [Columba livia]
cli-miR-106-5p	2429.75	1691.5	2532	1213.18	990.534	819.636	4443.73	3818.93	3995.48	4277.66	3989.12	3576.83	rna300	35.97	37.44	32.98	105.14	61.54	89.96	31.83	32.42	27.57	14.01	16.42	14.95	-0.853147	JPH1	PREDICTED: junctophilin-1 [Columba livia]
cli-miR-106-5p	2429.75	1691.5	2532	1213.18	990.534	819.636	4443.73	3818.93	3995.48	4277.66	3989.12	3576.83	rna6008	7.87	12.68	9.94	61.58	30.58	43.12	3.39	4.15	3.43	4.13	3.73	4.57	-0.951049	A306_00006660	PREDICTED: poly [ADP-ribose] polymerase 14 [Columba livia]
cli-miR-106-5p	2429.75	1691.5	2532	1213.18	990.534	819.636	4443.73	3818.93	3995.48	4277.66	3989.12	3576.83	rna6010	7.2	8.08	6.52	28.7	25.87	25.2	3.35	3.08	3.72	4.02	4.1	4.01	-0.853147	DTX3L	PREDICTED: E3 ubiquitin-protein ligase DTX3L [Columba livia]
cli-miR-106-5p	2429.75	1691.5	2532	1213.18	990.534	819.636	4443.73	3818.93	3995.48	4277.66	3989.12	3576.83	rna6886	5.45	2.65	2.2	19.6	14.97	13.42	0.7	0.89	1.18	0	0.79	1.05	-0.916084	BCAR3	PREDICTED: breast cancer anti-estrogen resistance protein 3 isoform X1 [Columba livia]
cli-miR-106-5p	2429.75	1691.5	2532	1213.18	990.534	819.636	4443.73	3818.93	3995.48	4277.66	3989.12	3576.83	rna8424	6.19	6.89	6.41	14.15	12.31	11.55	5.32	4.3	4.56	6.1	6.12	6.36	-0.86014	PXK	PREDICTED: LOW QUALITY PROTEIN: PX domain-containing protein kinase-like protein [Columba livia]
cli-miR-106-5p	2429.75	1691.5	2532	1213.18	990.534	819.636	4443.73	3818.93	3995.48	4277.66	3989.12	3576.83	rna9604	6.47	6.61	4.14	7.2	12.25	12.48	1.1	2	1.86	1.24	1.01	0.65	-0.853147	KLF13	PREDICTED: Krueppel-like factor 13 [Columba livia]
cli-miR-107-3p	34.7531	25.6245	40.092	22.1989	22.4334	25.616	47.113	44.2687	45.2856	114.25	109.607	114.117	rna10263	3.74	4.35	3.7	1.7	4.9	3.89	0.4	0.48	0.52	0.05	0.15	0	-0.874126	PLP1	PREDICTED: myelin proteolipid protein isoform X1 [Columba livia]
cli-miR-107-3p	34.7531	25.6245	40.092	22.1989	22.4334	25.616	47.113	44.2687	45.2856	114.25	109.607	114.117	rna10700	24.51	22.12	13.83	165.89	163.33	142.65	9.02	10.28	8.58	7.94	8.15	7.75	-0.979021	CRAT	carnitine O-acetyltransferase [Columba livia]
cli-miR-107-3p	34.7531	25.6245	40.092	22.1989	22.4334	25.616	47.113	44.2687	45.2856	114.25	109.607	114.117	rna12055	11.37	18.71	8.76	27.53	31.64	31.98	0.18	0	0.55	0	0.31	0.09	-0.879161	G0S2	PREDICTED: G0/G1 switch protein 2 [Columba livia]
cli-miR-107-3p	34.7531	25.6245	40.092	22.1989	22.4334	25.616	47.113	44.2687	45.2856	114.25	109.607	114.117	rna12652	7.57	8.71	11.27	11.91	8.12	8.33	4.9	5.71	4.05	1.39	2.62	1.13	-0.888112	VEGFA	PREDICTED: vascular endothelial growth factor A [Columba livia]
cli-miR-107-3p	34.7531	25.6245	40.092	22.1989	22.4334	25.616	47.113	44.2687	45.2856	114.25	109.607	114.117	rna13610	9.35	13.1	13.5	67.96	57.71	72.63	6.72	6.72	8.16	4.24	3.62	3.83	-0.91769	MGLL	PREDICTED: monoglyceride lipase [Columba livia]
cli-miR-107-3p	34.7531	25.6245	40.092	22.1989	22.4334	25.616	47.113	44.2687	45.2856	114.25	109.607	114.117	rna13798	11.45	13.27	8.76	18.13	15.18	17.01	6.36	7.14	6.31	4.48	4.03	4.74	-0.965035	CPEB3	PREDICTED: cytoplasmic polyadenylation element-binding protein 3 [Columba livia]
cli-miR-107-3p	34.7531	25.6245	40.092	22.1989	22.4334	25.616	47.113	44.2687	45.2856	114.25	109.607	114.117	rna14879	39.67	24.78	39.24	31.88	46.52	38.8	17.55	20.91	18.56	11.73	14.9	13.61	-0.86014	LPAR4	PREDICTED: lysophosphatidic acid receptor 4 [Columba livia]
cli-miR-107-3p	34.7531	25.6245	40.092	22.1989	22.4334	25.616	47.113	44.2687	45.2856	114.25	109.607	114.117	rna16663	4.23	4.35	3.74	17.56	10.43	30.25	1.08	1.01	1.66	0.45	1.43	1.04	-0.902098	PHKA1	PREDICTED: phosphorylase b kinase regulatory subunit alpha, skeletal muscle isoform [Columba livia]
cli-miR-107-3p	34.7531	25.6245	40.092	22.1989	22.4334	25.616	47.113	44.2687	45.2856	114.25	109.607	114.117	rna1861	26.49	21.9	21.19	52.03	51.68	58.73	18.34	18.8	16.72	13	13.54	14.72	-0.958042	USP25	PREDICTED: LOW QUALITY PROTEIN: ubiquitin carboxyl-terminal hydrolase 25 [Columba livia]
cli-miR-107-3p	34.7531	25.6245	40.092	22.1989	22.4334	25.616	47.113	44.2687	45.2856	114.25	109.607	114.117	rna2068	13.67	14.42	15.08	23.36	19.1	23.92	12.95	14.89	14.03	10.05	11.3	10.73	-0.902098	DCUN1D2	DCN1-like protein 2, partial [Columba livia]
cli-miR-107-3p	34.7531	25.6245	40.092	22.1989	22.4334	25.616	47.113	44.2687	45.2856	114.25	109.607	114.117	rna4447	11.88	9.85	13.25	24.66	50.02	44.3	6.73	7.46	4.48	2.72	3.45	2.53	-0.937063	PARVG	PREDICTED: gamma-parvin [Columba livia]
cli-miR-107-3p	34.7531	25.6245	40.092	22.1989	22.4334	25.616	47.113	44.2687	45.2856	114.25	109.607	114.117	rna5007	131.47	144.19	139.42	113.63	160.41	174.28	45.96	46.45	52.61	14.27	17.29	18.3	-0.867133	CAV1	caveolin-1 [Columba livia]
cli-miR-107-3p	34.7531	25.6245	40.092	22.1989	22.4334	25.616	47.113	44.2687	45.2856	114.25	109.607	114.117	rna5067	8.12	7.28	8.48	11.22	15.02	15.61	5.77	5.27	5.1	3.53	2.84	3.48	-0.895105	COBLL1	PREDICTED: cordon-bleu protein-like 1 [Columba livia]
cli-miR-107-3p	34.7531	25.6245	40.092	22.1989	22.4334	25.616	47.113	44.2687	45.2856	114.25	109.607	114.117	rna5099	13.42	13.79	12.76	18	13.05	11.27	5.31	7.45	5.48	4.86	4.27	4.1	-0.902098	A306_00003929	PREDICTED: kelch-like protein 23, partial [Columba livia]
cli-miR-107-3p	34.7531	25.6245	40.092	22.1989	22.4334	25.616	47.113	44.2687	45.2856	114.25	109.607	114.117	rna541	54.79	63.89	56.5	82.05	68.12	84.62	51.75	51.59	50.48	33.88	37.03	35.07	-0.951049	RAB12	PREDICTED: ras-related protein Rab-12 [Columba livia]
cli-miR-107-3p	34.7531	25.6245	40.092	22.1989	22.4334	25.616	47.113	44.2687	45.2856	114.25	109.607	114.117	rna5700	80.31	86.11	78.92	70.54	89.1	85.17	25.08	25.2	26.47	21.84	22.14	21.98	-0.881119	NAMPT	PREDICTED: nicotinamide phosphoribosyltransferase [Columba livia]
cli-miR-107-3p	34.7531	25.6245	40.092	22.1989	22.4334	25.616	47.113	44.2687	45.2856	114.25	109.607	114.117	rna6857	59.85	59.73	56.45	288.97	212.28	190.17	22.23	25.32	19.68	12.52	12.04	13.19	-0.965035	AGL	PREDICTED: glycogen debranching enzyme isoform X1 [Columba livia]
cli-miR-107-3p	34.7531	25.6245	40.092	22.1989	22.4334	25.616	47.113	44.2687	45.2856	114.25	109.607	114.117	rna7371	3.25	3.51	4.05	56.81	38.88	28.46	2.32	2.67	1.94	1.27	1.61	1.13	-0.965035	A306_00007853	PREDICTED: E3 ubiquitin-protein ligase RNF213-like [Columba livia]
cli-miR-107-3p	34.7531	25.6245	40.092	22.1989	22.4334	25.616	47.113	44.2687	45.2856	114.25	109.607	114.117	rna8075	14.92	11.37	11.02	56.42	80.97	50.56	6.52	5.16	4.87	3.13	3.25	3.48	-0.958042	A306_00007635	PREDICTED: contactin-like [Haliaeetus leucocephalus]
cli-miR-107-3p	34.7531	25.6245	40.092	22.1989	22.4334	25.616	47.113	44.2687	45.2856	114.25	109.607	114.117	rna8905	19.98	16.23	13.83	21.82	14.07	15.85	6.31	7.14	6.56	2.22	2.2	2.34	-0.909091	MYO18B	PREDICTED: LOW QUALITY PROTEIN: unconventional myosin-XVIIIb [Columba livia]
cli-miR-10b-5p	27596.3	24592.2	21189.1	53255.4	34567.8	37854.7	28789	25425.6	25263.6	62268.8	67452.4	54958.5	rna12135	32.83	39.48	36.14	17.43	19.52	19.72	20.23	27.45	22.39	14.18	14.58	11.36	-0.93007	A306_00007484	PREDICTED: protein phosphatase 1 regulatory subunit 12B-like [Columba livia]
cli-miR-10b-5p	27596.3	24592.2	21189.1	53255.4	34567.8	37854.7	28789	25425.6	25263.6	62268.8	67452.4	54958.5	rna16142	3.34	6.77	5.63	2.83	1.73	2.19	1.9	2.37	3.24	0.87	0.38	0.28	-0.853147	APOBEC2	PREDICTED: probable C->U-editing enzyme APOBEC-2 [Columba livia]
cli-miR-10b-5p	27596.3	24592.2	21189.1	53255.4	34567.8	37854.7	28789	25425.6	25263.6	62268.8	67452.4	54958.5	rna17507	140.43	87.11	134.8	60.6	50.07	36.9	47.35	100.96	77.2	30.02	25.58	25.8	-0.853147	GAMT	PREDICTED: guanidinoacetate N-methyltransferase [Columba livia]
cli-miR-10b-5p	27596.3	24592.2	21189.1	53255.4	34567.8	37854.7	28789	25425.6	25263.6	62268.8	67452.4	54958.5	rna7341	112.48	129.95	107.9	31.44	39.77	44.39	53.55	47.91	54.59	21.77	28.21	28.21	-0.910684	SGCG	PREDICTED: gamma-sarcoglycan [Columba livia]
cli-miR-10c-3p	20.3027	14.361	17.8886	4.9113	8.5819	6.8708	36.7559	29.8889	42.2029	69.7908	52.7401	61.8987	rna11907	51.08	60.02	52.71	48.87	71.01	85.84	31.71	35.7	28.71	14.93	14.49	13.2	-0.874126	CDH13	PREDICTED: cadherin-13 isoform X1 [Columba livia]
cli-miR-10c-3p	20.3027	14.361	17.8886	4.9113	8.5819	6.8708	36.7559	29.8889	42.2029	69.7908	52.7401	61.8987	rna1262	7.86	10.64	8.69	11.83	20.24	17.02	2.23	2.27	3.38	0.94	0.49	0.28	-0.93007	FAM162B	PREDICTED: protein FAM162B [Columba livia]
cli-miR-10c-3p	20.3027	14.361	17.8886	4.9113	8.5819	6.8708	36.7559	29.8889	42.2029	69.7908	52.7401	61.8987	rna13418	2.78	7.32	5.95	10.55	14.89	19.79	1.07	1.22	0.94	0.27	0.42	0.62	-0.972028	A306_00010830	PREDICTED: bcl10-interacting CARD protein isoform X1 [Columba livia]
cli-miR-10c-3p	20.3027	14.361	17.8886	4.9113	8.5819	6.8708	36.7559	29.8889	42.2029	69.7908	52.7401	61.8987	rna15879	8.05	9.38	6.03	10.35	32.99	22.58	2.83	3.63	2.37	1.75	1.28	1.19	-0.944056	ARRDC2	PREDICTED: arrestin domain-containing protein 2 isoform X1 [Columba livia]
cli-miR-10c-3p	20.3027	14.361	17.8886	4.9113	8.5819	6.8708	36.7559	29.8889	42.2029	69.7908	52.7401	61.8987	rna17912	26.33	24.65	24.89	33.23	30.98	34.96	16.94	17.18	18.53	14.2	16.08	15.15	-0.944056	PPP3CC	PREDICTED: serine/threonine-protein phosphatase 2B catalytic subunit gamma isoform [Opisthocomus hoazin]
cli-miR-10c-3p	20.3027	14.361	17.8886	4.9113	8.5819	6.8708	36.7559	29.8889	42.2029	69.7908	52.7401	61.8987	rna300	35.97	37.44	32.98	105.14	61.54	89.96	31.83	32.42	27.57	14.01	16.42	14.95	-0.993007	JPH1	PREDICTED: junctophilin-1 [Columba livia]
cli-miR-10c-3p	20.3027	14.361	17.8886	4.9113	8.5819	6.8708	36.7559	29.8889	42.2029	69.7908	52.7401	61.8987	rna301	9.53	13.6	9.5	59.29	40.8	48.49	10.54	7.17	6.44	3.61	4.14	3.41	-0.944056	JPH1	PREDICTED: junctophilin-1 [Columba livia]
cli-miR-10c-3p	20.3027	14.361	17.8886	4.9113	8.5819	6.8708	36.7559	29.8889	42.2029	69.7908	52.7401	61.8987	rna8300	8.13	10.91	8.65	11.24	11.81	11.48	5.31	4.59	3.47	4.85	3.38	3.85	-0.867133	JADE2	PREDICTED: protein Jade-2 isoform X1 [Columba livia]
cli-miR-10c-5p	1375.96	1503.4	1567	546.033	709.74	657.128	3211	2556.29	3044.78	5717.29	5582.4	6129.24	rna10201	8.06	20.64	16.2	41.72	11.27	8.59	2.46	3.46	2.92	1.21	0.85	1.12	-0.867133	XDH	PREDICTED: xanthine dehydrogenase/oxidase [Columba livia]
cli-miR-10c-5p	1375.96	1503.4	1567	546.033	709.74	657.128	3211	2556.29	3044.78	5717.29	5582.4	6129.24	rna10258	7.31	4.14	3.67	6.32	3.88	6.04	1.51	1.21	0.94	0	0.38	0.33	-0.916084	LRRC14B	Leucine-rich repeat-containing protein 14-like protein, partial [Columba livia]
cli-miR-10c-5p	1375.96	1503.4	1567	546.033	709.74	657.128	3211	2556.29	3044.78	5717.29	5582.4	6129.24	rna10672	3.83	6.14	3.9	16.83	14.71	12.62	2.79	4.15	2.51	1.01	1.22	0.96	-0.937063	PPAPDC3	PREDICTED: probable lipid phosphate phosphatase PPAPDC3 [Columba livia]
cli-miR-10c-5p	1375.96	1503.4	1567	546.033	709.74	657.128	3211	2556.29	3044.78	5717.29	5582.4	6129.24	rna10991	8.98	9.28	9.71	16.65	18.29	20.62	8.26	8.96	9.33	8.09	8.34	8.22	-0.881119	PLEKHM2	PREDICTED: pleckstrin homology domain-containing family M member 2, partial [Columba livia]
cli-miR-10c-5p	1375.96	1503.4	1567	546.033	709.74	657.128	3211	2556.29	3044.78	5717.29	5582.4	6129.24	rna12440	25.1	29.33	24.69	43.91	37.15	45.18	21.73	19.81	20.41	18.26	17.6	18.06	-0.937063	EFCAB14	PREDICTED: LOW QUALITY PROTEIN: EF-hand calcium-binding domain-containing protein 14 [Columba livia]
cli-miR-10c-5p	1375.96	1503.4	1567	546.033	709.74	657.128	3211	2556.29	3044.78	5717.29	5582.4	6129.24	rna12585	2.76	2.92	3.26	5.05	6.35	5.85	1.89	1.56	0.98	0.83	0.78	0.67	-0.916084	CLUH	PREDICTED: LOW QUALITY PROTEIN: clustered mitochondria protein homolog [Columba livia]
cli-miR-10c-5p	1375.96	1503.4	1567	546.033	709.74	657.128	3211	2556.29	3044.78	5717.29	5582.4	6129.24	rna13610	9.35	13.1	13.5	67.96	57.71	72.63	6.72	6.72	8.16	4.24	3.62	3.83	-0.9317	MGLL	PREDICTED: monoglyceride lipase [Columba livia]
cli-miR-10c-5p	1375.96	1503.4	1567	546.033	709.74	657.128	3211	2556.29	3044.78	5717.29	5582.4	6129.24	rna15053	2.33	1.52	2.69	2.59	5.95	3.44	0.99	1.66	2	1.1	1.31	0.79	-0.853147	HACD4	PREDICTED: very-long-chain (3R)-3-hydroxyacyl-CoA dehydratase 4 [Columba livia]
cli-miR-10c-5p	1375.96	1503.4	1567	546.033	709.74	657.128	3211	2556.29	3044.78	5717.29	5582.4	6129.24	rna16388	1.31	1.39	1.07	1.99	3.21	3.5	0.22	0.36	0.38	0.38	0.37	0.06	-0.879161	DUSP15	PREDICTED: dual specificity protein phosphatase 15 [Columba livia]
cli-miR-10c-5p	1375.96	1503.4	1567	546.033	709.74	657.128	3211	2556.29	3044.78	5717.29	5582.4	6129.24	rna17882	4.92	5.95	5.22	13.19	10.31	9.73	2.66	3.85	3.66	2.78	2.99	2.74	-0.93007	ABCB6	PREDICTED: ATP-binding cassette sub-family B member 6, mitochondrial [Columba livia]
cli-miR-10c-5p	1375.96	1503.4	1567	546.033	709.74	657.128	3211	2556.29	3044.78	5717.29	5582.4	6129.24	rna1861	26.49	21.9	21.19	52.03	51.68	58.73	18.34	18.8	16.72	13	13.54	14.72	-0.965035	USP25	PREDICTED: LOW QUALITY PROTEIN: ubiquitin carboxyl-terminal hydrolase 25 [Columba livia]
cli-miR-10c-5p	1375.96	1503.4	1567	546.033	709.74	657.128	3211	2556.29	3044.78	5717.29	5582.4	6129.24	rna2068	13.67	14.42	15.08	23.36	19.1	23.92	12.95	14.89	14.03	10.05	11.3	10.73	-0.895105	DCUN1D2	DCN1-like protein 2, partial [Columba livia]
cli-miR-10c-5p	1375.96	1503.4	1567	546.033	709.74	657.128	3211	2556.29	3044.78	5717.29	5582.4	6129.24	rna2080	2.38	4.04	2.94	4.95	12.64	15.29	0.06	1.6	0.8	0	0	0	-0.950728	MCF2L	PREDICTED: guanine nucleotide exchange factor DBS isoform X1 [Columba livia]
cli-miR-10c-5p	1375.96	1503.4	1567	546.033	709.74	657.128	3211	2556.29	3044.78	5717.29	5582.4	6129.24	rna2945	6.22	9.1	5.91	14.07	10.97	10.73	0.83	1.39	1.03	1.13	1.01	0.75	-0.937063	ARFGAP2	PREDICTED: ADP-ribosylation factor GTPase-activating protein 2 [Columba livia]
cli-miR-10c-5p	1375.96	1503.4	1567	546.033	709.74	657.128	3211	2556.29	3044.78	5717.29	5582.4	6129.24	rna300	35.97	37.44	32.98	105.14	61.54	89.96	31.83	32.42	27.57	14.01	16.42	14.95	-0.979021	JPH1	PREDICTED: junctophilin-1 [Columba livia]
cli-miR-10c-5p	1375.96	1503.4	1567	546.033	709.74	657.128	3211	2556.29	3044.78	5717.29	5582.4	6129.24	rna301	9.53	13.6	9.5	59.29	40.8	48.49	10.54	7.17	6.44	3.61	4.14	3.41	-0.916084	JPH1	PREDICTED: junctophilin-1 [Columba livia]
cli-miR-10c-5p	1375.96	1503.4	1567	546.033	709.74	657.128	3211	2556.29	3044.78	5717.29	5582.4	6129.24	rna5224	17.73	20.43	17.46	22.45	31.86	21.61	5.95	5.75	3.8	2.9	4.45	2.65	-0.937063	SDPR	PREDICTED: serum deprivation-response protein [Columba livia]
cli-miR-10c-5p	1375.96	1503.4	1567	546.033	709.74	657.128	3211	2556.29	3044.78	5717.29	5582.4	6129.24	rna7677	88.16	143.31	110.24	139.97	156.6	146.49	14.04	18.56	19.35	16.05	9.33	12.21	-0.881119	PODN	PREDICTED: podocan, partial [Columba livia]
cli-miR-10c-5p	1375.96	1503.4	1567	546.033	709.74	657.128	3211	2556.29	3044.78	5717.29	5582.4	6129.24	rna7912	50.38	25.45	43.82	108.71	122.25	92.03	24.19	26.95	24.35	21.57	23.86	17.32	-0.958042	MPP1	PREDICTED: 55 kDa erythrocyte membrane protein [Columba livia]
cli-miR-10c-5p	1375.96	1503.4	1567	546.033	709.74	657.128	3211	2556.29	3044.78	5717.29	5582.4	6129.24	rna8694	3.43	3.55	3.51	5.91	4.37	3.64	1.91	2.02	2.1	1.12	1.78	1.51	-0.958042	A306_00009495	PREDICTED: cytochrome P450 2U1 [Columba livia]
cli-miR-10c-5p	1375.96	1503.4	1567	546.033	709.74	657.128	3211	2556.29	3044.78	5717.29	5582.4	6129.24	rna9816	8.63	6.62	5.31	22.06	25.91	18.73	0	3.13	0	0	0	0	-0.942648	ARFGAP1	PREDICTED: ADP-ribosylation factor GTPase-activating protein 1 isoform X3 [Columba livia]
cli-miR-122-3p	5.9246	1.6895	16.4503	9.5278	3.764	3.286	2.6477	1.7316	0.367	0.6462	2.1136	0.1956	rna17253	46.27	50.6	40.87	35.96	46.37	41.53	73.61	65.2	74.18	96.57	89.66	90.55	-0.86014	ANP32E	PREDICTED: acidic leucine-rich nuclear phosphoprotein 32 family member E isoform X1 [Aptenodytes forsteri]
cli-miR-124-3p	3.0346	2.8159	1.4383	0.4911	0.01	1.4936	2.6477	3.5385	3.7432	11.6318	9.8636	9.7786	rna15405	4.12	3.35	6.76	3.95	7.5	4.94	3.82	3.72	3.4	2.2	2.57	1.91	-0.867133	PALLD	PREDICTED: palladin isoform X1 [Columba livia]
cli-miR-124-3p	3.0346	2.8159	1.4383	0.4911	0.01	1.4936	2.6477	3.5385	3.7432	11.6318	9.8636	9.7786	rna15866	30.08	37.52	51.94	121.89	124.63	112.55	34.38	36.36	34.05	16.2	19.28	16.69	-0.937063	TMEM38A	Trimeric intracellular cation channel type A, partial [Columba livia]
cli-miR-124-3p	3.0346	2.8159	1.4383	0.4911	0.01	1.4936	2.6477	3.5385	3.7432	11.6318	9.8636	9.7786	rna18776	7.81	13.12	7.82	15.55	16.47	13.01	3.52	3.64	3.36	2.08	2.23	2.75	-0.916084	TMEM109	PREDICTED: transmembrane protein 109, partial [Columba livia]
cli-miR-124-3p	3.0346	2.8159	1.4383	0.4911	0.01	1.4936	2.6477	3.5385	3.7432	11.6318	9.8636	9.7786	rna2233	10.74	8.7	16.64	17.05	27.55	37.69	8.56	9.01	7.63	5.55	6.15	6.6	-0.895105	SLC25A30	PREDICTED: kidney mitochondrial carrier protein 1 [Columba livia]
cli-miR-124-3p	3.0346	2.8159	1.4383	0.4911	0.01	1.4936	2.6477	3.5385	3.7432	11.6318	9.8636	9.7786	rna2463	70.09	71.24	70.66	87.28	81.8	78.31	45.52	44.36	46.65	37.35	37.54	37.67	-0.909091	KLF6	PREDICTED: Krueppel-like factor 6 [Columba livia]
cli-miR-124-3p	3.0346	2.8159	1.4383	0.4911	0.01	1.4936	2.6477	3.5385	3.7432	11.6318	9.8636	9.7786	rna8034	68.04	65.75	68.15	74.82	102.11	90.26	32.25	36	33.4	18.42	21.56	20.05	-0.895105	A306_00007604	PREDICTED: vascular endothelial growth factor receptor kdr-like [Columba livia]
cli-miR-124-3p	3.0346	2.8159	1.4383	0.4911	0.01	1.4936	2.6477	3.5385	3.7432	11.6318	9.8636	9.7786	rna8383	14.22	18.46	19.02	34.29	29.43	28.55	16.3	18.79	15.34	12.79	11.83	13.45	-0.916084	CSF1R	PREDICTED: macrophage colony-stimulating factor 1 receptor [Columba livia]
cli-miR-124-3p	3.0346	2.8159	1.4383	0.4911	0.01	1.4936	2.6477	3.5385	3.7432	11.6318	9.8636	9.7786	rna9712	28.94	35.6	48.48	55.38	93.68	68.42	17.3	20.57	21.64	10.62	9.88	9.67	-0.874126	LPL	PREDICTED: lipoprotein lipase isoform X1 [Columba livia]
cli-miR-126-3p	3042.95	2783.03	2899.93	8987.59	11012.6	10758.3	2453.92	2339.16	2662.53	1832.91	1806.45	1990.93	rna4062	3.19	2.88	3.15	2.58	2.73	2.49	5.26	5.37	5.04	9.24	10.32	9.97	-0.944056	ATN1	PREDICTED: LOW QUALITY PROTEIN: atrophin-1 [Columba livia]
cli-miR-126-3p	3042.95	2783.03	2899.93	8987.59	11012.6	10758.3	2453.92	2339.16	2662.53	1832.91	1806.45	1990.93	rna729	19.02	18.41	22.62	15.63	11.03	16.93	26.87	18.81	20.41	30.27	35.5	30.04	-0.874126	DAP	-
cli-miR-126-5p	3441.71	3418.29	3678.21	8075.77	13928.5	12773.8	2701.56	2771.31	3325.44	2120.99	1892.1	2290.06	rna10080	18.27	15.22	19.01	11.48	14.82	13.78	32.27	33.82	36.55	45.98	50.28	44.92	-0.916084	KIF2A	PREDICTED: kinesin-like protein KIF2A isoform X1 [Columba livia]
cli-miR-126-5p	3441.71	3418.29	3678.21	8075.77	13928.5	12773.8	2701.56	2771.31	3325.44	2120.99	1892.1	2290.06	rna10081	0.84	0.64	0.46	0.18	0.27	0.1	1.95	1.21	2.73	2.69	2.96	3.08	-0.902098	KIF2A	PREDICTED: kinesin-like protein KIF2A isoform X1 [Columba livia]
cli-miR-126-5p	3441.71	3418.29	3678.21	8075.77	13928.5	12773.8	2701.56	2771.31	3325.44	2120.99	1892.1	2290.06	rna11320	15.41	15.92	17.9	11.52	12.89	11.45	22.98	17.66	15.55	25.35	24.89	28.06	-0.874126	CRCP	PREDICTED: DNA-directed RNA polymerase III subunit RPC9 [Columba livia]
cli-miR-126-5p	3441.71	3418.29	3678.21	8075.77	13928.5	12773.8	2701.56	2771.31	3325.44	2120.99	1892.1	2290.06	rna11670	17.89	15.71	15.52	10.71	13.86	11.24	20.9	23.07	24.52	32.04	35.18	34.01	-0.93007	PEMT	Phosphatidylethanolamine N-methyltransferase, partial [Columba livia]
cli-miR-126-5p	3441.71	3418.29	3678.21	8075.77	13928.5	12773.8	2701.56	2771.31	3325.44	2120.99	1892.1	2290.06	rna12883	6.61	7.39	7.17	5.55	5.89	6.61	11.75	10.58	10.03	14.36	14.92	13.72	-0.963224	HECW2	PREDICTED: E3 ubiquitin-protein ligase HECW2 [Columba livia]
cli-miR-126-5p	3441.71	3418.29	3678.21	8075.77	13928.5	12773.8	2701.56	2771.31	3325.44	2120.99	1892.1	2290.06	rna13294	29.64	23.59	24.33	16.64	24.85	18.56	44.41	33.47	41.15	64.07	55.97	62	-0.867133	ATP2B1	PREDICTED: plasma membrane calcium-transporting ATPase 1 isoform X1 [Columba livia]
cli-miR-126-5p	3441.71	3418.29	3678.21	8075.77	13928.5	12773.8	2701.56	2771.31	3325.44	2120.99	1892.1	2290.06	rna1465	0.46	0.94	0.55	0.11	0.5	0.32	1.67	1.37	1.04	1.6	1.6	1.67	-0.877198	ADGRB3	Brain-specific angiogenesis inhibitor 3, partial [Columba livia]
cli-miR-126-5p	3441.71	3418.29	3678.21	8075.77	13928.5	12773.8	2701.56	2771.31	3325.44	2120.99	1892.1	2290.06	rna15124	18.35	15.26	20.13	12.72	14.65	12.91	22.67	20.78	22.77	29.81	29.31	29.33	-0.902098	RSL1D1	PREDICTED: ribosomal L1 domain-containing protein 1 [Columba livia]
cli-miR-126-5p	3441.71	3418.29	3678.21	8075.77	13928.5	12773.8	2701.56	2771.31	3325.44	2120.99	1892.1	2290.06	rna15134	74.75	90.25	82.75	60.4	89.18	65.91	170.49	179.38	177.23	322.72	296.64	309.37	-0.874126	CTNNB1	PREDICTED: catenin beta-1 [Columba livia]
cli-miR-126-5p	3441.71	3418.29	3678.21	8075.77	13928.5	12773.8	2701.56	2771.31	3325.44	2120.99	1892.1	2290.06	rna2560	0.06	0.13	0.03	0.02	0	0	0.08	0.22	0.09	0.27	0.28	0.48	-0.928198	NEBL	PREDICTED: nebulette isoform X1 [Columba livia]
cli-miR-126-5p	3441.71	3418.29	3678.21	8075.77	13928.5	12773.8	2701.56	2771.31	3325.44	2120.99	1892.1	2290.06	rna293	6.58	8.31	7.59	5.66	5.13	4.3	12.62	10.96	11.39	34.12	38.21	36.36	-0.972028	ZFHX4	PREDICTED: LOW QUALITY PROTEIN: zinc finger homeobox protein 4 [Columba livia]
cli-miR-126-5p	3441.71	3418.29	3678.21	8075.77	13928.5	12773.8	2701.56	2771.31	3325.44	2120.99	1892.1	2290.06	rna5738	18.03	14.92	18.69	9.79	10.56	11.27	30.84	24.77	29.05	35.78	35.9	44.07	-0.923077	ALG12	PREDICTED: dol-P-Man:Man(7)GlcNAc(2)-PP-Dol alpha-1,6-mannosyltransferase [Columba livia]
cli-miR-126-5p	3441.71	3418.29	3678.21	8075.77	13928.5	12773.8	2701.56	2771.31	3325.44	2120.99	1892.1	2290.06	rna6003	18.79	20.9	21.18	9.48	17.17	8.61	32.85	29.38	28.84	34.87	34.59	34.12	-0.951049	SNX4	PREDICTED: sorting nexin-4 [Columba livia]
cli-miR-126-5p	3441.71	3418.29	3678.21	8075.77	13928.5	12773.8	2701.56	2771.31	3325.44	2120.99	1892.1	2290.06	rna6050	3.92	3.67	3.75	2.98	3.47	4.15	7.02	5.93	5.74	8.17	8.63	8.11	-0.895105	CCNT2	PREDICTED: LOW QUALITY PROTEIN: cyclin-T2 [Columba livia]
cli-miR-126-5p	3441.71	3418.29	3678.21	8075.77	13928.5	12773.8	2701.56	2771.31	3325.44	2120.99	1892.1	2290.06	rna8916	10.87	11.02	7.78	6.66	8.69	8.77	14.72	14.69	15.44	19.66	18.1	17.72	-0.916084	GIT2	PREDICTED: ARF GTPase-activating protein GIT2 [Columba livia]
cli-miR-126-5p	3441.71	3418.29	3678.21	8075.77	13928.5	12773.8	2701.56	2771.31	3325.44	2120.99	1892.1	2290.06	rna9169	21.23	20.87	20.96	13.77	17.69	15.44	69.76	48.31	59.69	164.84	143.83	133.74	-0.937063	CDH11	PREDICTED: cadherin-11 [Columba livia]
cli-miR-128-3p	5837.94	7058.66	9060.25	2473.01	5018.92	3892.88	10534	12848.5	14095.8	8786.27	8974.47	11722.8	rna11914	32.77	27.03	28.78	83.14	70.97	60.85	17.73	19.27	16.7	24.74	20.44	26.43	-0.881119	WFDC1	PREDICTED: WAP four-disulfide core domain protein 1 [Columba livia]
cli-miR-128-3p	5837.94	7058.66	9060.25	2473.01	5018.92	3892.88	10534	12848.5	14095.8	8786.27	8974.47	11722.8	rna13770	51.53	62.15	39.86	176.31	161.4	150.38	25.06	22.15	24.57	24.13	25.63	21.92	-0.867133	GOT1	PREDICTED: aspartate aminotransferase, cytoplasmic, partial [Columba livia]
cli-miR-128-5p	13.0776	10.231	14.6524	3.8308	4.5168	2.4645	35.8214	25.1458	28.6246	22.1004	25.0616	35.3986	rna11223	7.68	10.89	11.19	11.35	18.29	15.97	5.24	5.5	6.06	5.94	5.92	5.2	-0.909091	ZHX3	PREDICTED: LOW QUALITY PROTEIN: zinc fingers and homeoboxes protein 3 [Columba livia]
cli-miR-128-5p	13.0776	10.231	14.6524	3.8308	4.5168	2.4645	35.8214	25.1458	28.6246	22.1004	25.0616	35.3986	rna11684	12.97	17.6	16.05	25.09	27.11	21.1	5.44	5.34	4.76	7.29	5.47	6.69	-0.888112	MAP2K3	PREDICTED: dual specificity mitogen-activated protein kinase kinase 3 [Columba livia]
cli-miR-128-5p	13.0776	10.231	14.6524	3.8308	4.5168	2.4645	35.8214	25.1458	28.6246	22.1004	25.0616	35.3986	rna16002	25.28	28.87	19.3	31.21	27.8	35.67	12.24	16.08	13.25	9.22	10.49	9.21	-0.86014	A306_00000209	PREDICTED: LOW QUALITY PROTEIN: alpha-protein kinase 3 [Columba livia]
cli-miR-128-5p	13.0776	10.231	14.6524	3.8308	4.5168	2.4645	35.8214	25.1458	28.6246	22.1004	25.0616	35.3986	rna17802	266.34	291.12	225.71	1010.78	959.83	750.03	203.68	236.27	210.74	204.49	222.18	196.3	-0.902098	ATP5B	PREDICTED: ATP synthase subunit beta, mitochondrial, partial [Columba livia]
cli-miR-128-5p	13.0776	10.231	14.6524	3.8308	4.5168	2.4645	35.8214	25.1458	28.6246	22.1004	25.0616	35.3986	rna17853	0.22	0.5	0.16	2.23	3.56	1.86	0	0	0.1	0	0.13	0	-0.89338	A306_00014717	PREDICTED: LOW QUALITY PROTEIN: sarcoplasmic/endoplasmic reticulum calcium ATPase 1-like [Columba livia]
cli-miR-128-5p	13.0776	10.231	14.6524	3.8308	4.5168	2.4645	35.8214	25.1458	28.6246	22.1004	25.0616	35.3986	rna2796	10	11.89	10.47	16.43	16.16	18	2.78	2.53	3.26	5.08	3.85	4.13	-0.923077	NR1D2	PREDICTED: nuclear receptor subfamily 1 group D member 2 [Columba livia]
cli-miR-128-5p	13.0776	10.231	14.6524	3.8308	4.5168	2.4645	35.8214	25.1458	28.6246	22.1004	25.0616	35.3986	rna7847	7.08	12.39	6.96	67.16	26.93	20.82	5.14	3.7	3.08	5.49	6.84	6.91	-0.867133	NCEH1	PREDICTED: neutral cholesterol ester hydrolase 1 [Columba livia]
cli-miR-128-5p	13.0776	10.231	14.6524	3.8308	4.5168	2.4645	35.8214	25.1458	28.6246	22.1004	25.0616	35.3986	rna9070	1.78	1.91	1.39	5.08	5.27	3.99	0.77	0.88	0.43	1.74	0.86	0.56	-0.93007	ULK1	PREDICTED: serine/threonine-protein kinase ULK1 isoform X1 [Columba livia]
cli-miR-129-3p	6.6472	4.0361	5.034	2.9468	1.4303	1.9417	10.0456	6.6252	8.514	10.8563	14.0909	13.7879	rna10835	3	1.98	5.19	11.84	9.41	12.17	1.44	1.95	2.03	0.25	0.35	0.32	-0.874126	PERM1	PREDICTED: PGC-1 and ERR-induced regulator in muscle protein 1 [Columba livia]
cli-miR-129-3p	6.6472	4.0361	5.034	2.9468	1.4303	1.9417	10.0456	6.6252	8.514	10.8563	14.0909	13.7879	rna11398	1.74	2.4	3.12	3.13	4.53	3.4	0.81	2.28	1.73	0.88	1.07	1.49	-0.93007	ATP2A3	PREDICTED: sarcoplasmic/endoplasmic reticulum calcium ATPase 3 isoform X1 [Haliaeetus leucocephalus]
cli-miR-129-3p	6.6472	4.0361	5.034	2.9468	1.4303	1.9417	10.0456	6.6252	8.514	10.8563	14.0909	13.7879	rna12585	2.76	2.92	3.26	5.05	6.35	5.85	1.89	1.56	0.98	0.83	0.78	0.67	-0.951049	CLUH	PREDICTED: LOW QUALITY PROTEIN: clustered mitochondria protein homolog [Columba livia]
cli-miR-129-3p	6.6472	4.0361	5.034	2.9468	1.4303	1.9417	10.0456	6.6252	8.514	10.8563	14.0909	13.7879	rna13418	2.78	7.32	5.95	10.55	14.89	19.79	1.07	1.22	0.94	0.27	0.42	0.62	-0.958042	A306_00010830	PREDICTED: bcl10-interacting CARD protein isoform X1 [Columba livia]
cli-miR-129-3p	6.6472	4.0361	5.034	2.9468	1.4303	1.9417	10.0456	6.6252	8.514	10.8563	14.0909	13.7879	rna14956	2.31	2.16	3.07	12.64	12.07	14.26	1.63	2.34	1.61	1.59	1.48	1.58	-0.93007	A306_00010891	PREDICTED: cbp/p300-interacting transactivator 3 [Columba livia]
cli-miR-129-3p	6.6472	4.0361	5.034	2.9468	1.4303	1.9417	10.0456	6.6252	8.514	10.8563	14.0909	13.7879	rna15866	30.08	37.52	51.94	121.89	124.63	112.55	34.38	36.36	34.05	16.2	19.28	16.69	-0.93007	TMEM38A	Trimeric intracellular cation channel type A, partial [Columba livia]
cli-miR-129-3p	6.6472	4.0361	5.034	2.9468	1.4303	1.9417	10.0456	6.6252	8.514	10.8563	14.0909	13.7879	rna16360	362.34	248.97	251.39	500.19	898.15	730.95	65.68	91.84	63.22	12.56	12.81	8.59	-0.923077	A306_00011628	PREDICTED: myosin heavy chain, skeletal muscle, adult, partial [Columba livia]
cli-miR-129-3p	6.6472	4.0361	5.034	2.9468	1.4303	1.9417	10.0456	6.6252	8.514	10.8563	14.0909	13.7879	rna18086	13.59	18.86	14.94	16.9	24.19	24.53	5.9	6.2	4.29	2.56	3.74	1.84	-0.951049	A306_00014808	PREDICTED: chloride intracellular channel protein 2 [Columba livia]
cli-miR-129-3p	6.6472	4.0361	5.034	2.9468	1.4303	1.9417	10.0456	6.6252	8.514	10.8563	14.0909	13.7879	rna1988	5.57	15.31	9.09	32.83	28.38	35.38	4.13	4.54	4.91	0	2.71	2.67	-0.93007	HHLA2	PREDICTED: HERV-H LTR-associating protein 2 isoform X1 [Columba livia]
cli-miR-129-3p	6.6472	4.0361	5.034	2.9468	1.4303	1.9417	10.0456	6.6252	8.514	10.8563	14.0909	13.7879	rna2068	13.67	14.42	15.08	23.36	19.1	23.92	12.95	14.89	14.03	10.05	11.3	10.73	-0.923077	DCUN1D2	DCN1-like protein 2, partial [Columba livia]
cli-miR-129-3p	6.6472	4.0361	5.034	2.9468	1.4303	1.9417	10.0456	6.6252	8.514	10.8563	14.0909	13.7879	rna3158	0.61	2.01	2.16	4.92	5.51	4.92	0	0.36	0.23	0.24	0	0	-0.948891	HECTD1	PREDICTED: E3 ubiquitin-protein ligase HECTD1 isoform X1 [Columba livia]
cli-miR-129-3p	6.6472	4.0361	5.034	2.9468	1.4303	1.9417	10.0456	6.6252	8.514	10.8563	14.0909	13.7879	rna5051	4.45	3.96	4.38	8.82	5.02	5.38	1.18	1.42	1.33	0.94	0.56	0.52	-0.916084	LY75	PREDICTED: lymphocyte antigen 75 [Columba livia]
cli-miR-129-3p	6.6472	4.0361	5.034	2.9468	1.4303	1.9417	10.0456	6.6252	8.514	10.8563	14.0909	13.7879	rna6540	25.78	21.51	22.56	38.89	33.09	33.26	21.43	16.92	17.97	13.93	12.32	14.82	-0.874126	WBP1L	PREDICTED: WW domain binding protein 1-like isoform X1 [Columba livia]
cli-miR-129-3p	6.6472	4.0361	5.034	2.9468	1.4303	1.9417	10.0456	6.6252	8.514	10.8563	14.0909	13.7879	rna7641	12.66	12.56	5.3	24.25	26.55	31.54	4.5	3.64	3.69	2.77	2.06	2.88	-0.902098	PRKAA2	PREDICTED: LOW QUALITY PROTEIN: 5'-AMP-activated protein kinase catalytic subunit alpha-2, partial [Columba livia]
cli-miR-129-3p	6.6472	4.0361	5.034	2.9468	1.4303	1.9417	10.0456	6.6252	8.514	10.8563	14.0909	13.7879	rna8526	3.88	8.2	3.71	7.35	6.95	10.83	2.91	2.46	4.17	0.75	0.17	0.59	-0.867133	MEIS1	PREDICTED: homeobox protein Meis1 isoform X1 [Columba livia]
cli-miR-129-3p	6.6472	4.0361	5.034	2.9468	1.4303	1.9417	10.0456	6.6252	8.514	10.8563	14.0909	13.7879	rna9534	5.65	4.71	6.06	17.05	26.65	25.96	1.93	2.72	1.34	1.2	1.91	2.16	-0.874126	ACSBG1	PREDICTED: LOW QUALITY PROTEIN: long-chain-fatty-acid--CoA ligase ACSBG1 [Columba livia]
cli-miR-130c-3p	85.7628	79.0324	82.7908	38.6024	34.7041	30.0222	130.125	108.037	113.691	127.174	116.753	125.949	rna10389	74.65	92.65	71.65	129.3	98.19	110.12	56.07	69.81	59.72	9	20.08	14.78	-0.93007	SRL	PREDICTED: sarcalumenin isoform X1 [Columba livia]
cli-miR-130c-3p	85.7628	79.0324	82.7908	38.6024	34.7041	30.0222	130.125	108.037	113.691	127.174	116.753	125.949	rna11252	37.34	37.25	39.63	59.88	58.22	59.53	24.37	26.59	21.91	19.77	18.95	19.83	-0.867133	SERINC3	Serine incorporator 3, partial [Columba livia]
cli-miR-130c-3p	85.7628	79.0324	82.7908	38.6024	34.7041	30.0222	130.125	108.037	113.691	127.174	116.753	125.949	rna12566	25.53	25.69	31.05	39.7	32.73	40.38	14.7	20.39	15.25	12.74	11.8	13.32	-0.923077	AKAP1	PREDICTED: A-kinase anchor protein 1, mitochondrial [Columba livia]
cli-miR-130c-3p	85.7628	79.0324	82.7908	38.6024	34.7041	30.0222	130.125	108.037	113.691	127.174	116.753	125.949	rna12585	2.76	2.92	3.26	5.05	6.35	5.85	1.89	1.56	0.98	0.83	0.78	0.67	-0.86014	CLUH	PREDICTED: LOW QUALITY PROTEIN: clustered mitochondria protein homolog [Columba livia]
cli-miR-130c-3p	85.7628	79.0324	82.7908	38.6024	34.7041	30.0222	130.125	108.037	113.691	127.174	116.753	125.949	rna13612	0.65	0.96	1.14	20.39	7.1	13.19	0.08	0.13	0.45	0.21	0.23	0.21	-0.900177	KBTBD12	PREDICTED: kelch repeat and BTB domain-containing protein 12 [Columba livia]
cli-miR-130c-3p	85.7628	79.0324	82.7908	38.6024	34.7041	30.0222	130.125	108.037	113.691	127.174	116.753	125.949	rna1379	18.41	22.43	17.3	34.61	28.81	37.86	16.96	17.18	16.1	9.52	11.57	10.2	-0.916084	RRAGD	PREDICTED: ras-related GTP-binding protein D [Gallus gallus]
cli-miR-130c-3p	85.7628	79.0324	82.7908	38.6024	34.7041	30.0222	130.125	108.037	113.691	127.174	116.753	125.949	rna14280	4.32	5.3	2.77	15.97	9.76	11.52	0.89	3.64	0.88	1.22	1.74	1.35	-0.888112	ATG16L1	PREDICTED: autophagy-related protein 16-1 isoform X1 [Columba livia]
cli-miR-130c-3p	85.7628	79.0324	82.7908	38.6024	34.7041	30.0222	130.125	108.037	113.691	127.174	116.753	125.949	rna1443	6.49	4.28	2.26	6.77	6.11	9.27	1.8	2.44	2.48	0.87	1.26	1.23	-0.86014	FILIP1	PREDICTED: filamin-A-interacting protein 1 isoform X1 [Columba livia]
cli-miR-130c-3p	85.7628	79.0324	82.7908	38.6024	34.7041	30.0222	130.125	108.037	113.691	127.174	116.753	125.949	rna1444	10.18	12.93	7.64	11.63	13.85	15.45	3.97	4.05	4.05	1.12	3.48	2.08	-0.942208	FILIP1	PREDICTED: filamin-A-interacting protein 1 isoform X1 [Columba livia]
cli-miR-130c-3p	85.7628	79.0324	82.7908	38.6024	34.7041	30.0222	130.125	108.037	113.691	127.174	116.753	125.949	rna15197	85.32	90.64	66.46	285.35	201.59	194.58	51.95	51.04	52.28	49.13	55.68	51.9	-0.86014	NNT	PREDICTED: NAD(P) transhydrogenase, mitochondrial [Columba livia]
cli-miR-130c-3p	85.7628	79.0324	82.7908	38.6024	34.7041	30.0222	130.125	108.037	113.691	127.174	116.753	125.949	rna16141	62.03	79.5	66.58	60.22	68.84	91.52	32.01	39.86	43.64	24.38	32.36	28.81	-0.916084	OARD1	PREDICTED: O-acetyl-ADP-ribose deacetylase 1 [Columba livia]
cli-miR-130c-3p	85.7628	79.0324	82.7908	38.6024	34.7041	30.0222	130.125	108.037	113.691	127.174	116.753	125.949	rna1633	46.52	62.2	49.6	102.94	88.02	123.52	34.77	38.24	33.96	14.83	17.99	19.45	-0.916084	UBXN2A	PREDICTED: UBX domain-containing protein 2A [Columba livia]
cli-miR-130c-3p	85.7628	79.0324	82.7908	38.6024	34.7041	30.0222	130.125	108.037	113.691	127.174	116.753	125.949	rna164	22.51	25.93	22.5	26.94	19.31	30.01	10.41	12.33	14.02	7.86	8.77	9.15	-0.867133	KLF10	Krueppel-like factor 10, partial [Columba livia]
cli-miR-130c-3p	85.7628	79.0324	82.7908	38.6024	34.7041	30.0222	130.125	108.037	113.691	127.174	116.753	125.949	rna1988	5.57	15.31	9.09	32.83	28.38	35.38	4.13	4.54	4.91	0	2.71	2.67	-0.944056	HHLA2	PREDICTED: HERV-H LTR-associating protein 2 isoform X1 [Columba livia]
cli-miR-130c-3p	85.7628	79.0324	82.7908	38.6024	34.7041	30.0222	130.125	108.037	113.691	127.174	116.753	125.949	rna2071	4.61	5.19	3.1	6.12	8.07	5.6	2.13	4.07	1.88	1.4	1.87	1.96	-0.867133	GRTP1	PREDICTED: growth hormone-regulated TBC protein 1 [Columba livia]
cli-miR-130c-3p	85.7628	79.0324	82.7908	38.6024	34.7041	30.0222	130.125	108.037	113.691	127.174	116.753	125.949	rna2080	2.38	4.04	2.94	4.95	12.64	15.29	0.06	1.6	0.8	0	0	0	-0.950728	MCF2L	PREDICTED: guanine nucleotide exchange factor DBS isoform X1 [Columba livia]
cli-miR-130c-3p	85.7628	79.0324	82.7908	38.6024	34.7041	30.0222	130.125	108.037	113.691	127.174	116.753	125.949	rna2356	21.82	20.48	27.34	43.62	36.82	47.18	8.6	8.61	5.97	2.33	3.76	3.5	-0.902098	OBSCN	PREDICTED: obscurin isoform X1 [Columba livia]
cli-miR-130c-3p	85.7628	79.0324	82.7908	38.6024	34.7041	30.0222	130.125	108.037	113.691	127.174	116.753	125.949	rna2651	295.31	550.71	353.83	1983.51	934.39	1162.29	45.19	48.3	62.8	6.21	6.03	10.22	-0.909091	PDK4	[Pyruvate dehydrogenase [lipoamide]] kinase isozyme 4, mitochondrial, partial [Columba livia]
cli-miR-130c-3p	85.7628	79.0324	82.7908	38.6024	34.7041	30.0222	130.125	108.037	113.691	127.174	116.753	125.949	rna3339	4.41	9.35	3.02	38.02	23.44	18.61	1.15	4.41	0	0	0.29	1.89	-0.856146	ASB2	PREDICTED: ankyrin repeat and SOCS box protein 2 isoform X1 [Columba livia]
cli-miR-130c-3p	85.7628	79.0324	82.7908	38.6024	34.7041	30.0222	130.125	108.037	113.691	127.174	116.753	125.949	rna3882	5.38	6.88	3.51	9.6	7.16	8.48	3.34	2.69	2.56	2.24	2.64	2.34	-0.86014	CLOCK	PREDICTED: circadian locomoter output cycles protein kaput isoform X1 [Columba livia]
cli-miR-130c-3p	85.7628	79.0324	82.7908	38.6024	34.7041	30.0222	130.125	108.037	113.691	127.174	116.753	125.949	rna541	54.79	63.89	56.5	82.05	68.12	84.62	51.75	51.59	50.48	33.88	37.03	35.07	-0.888112	RAB12	PREDICTED: ras-related protein Rab-12 [Columba livia]
cli-miR-130c-3p	85.7628	79.0324	82.7908	38.6024	34.7041	30.0222	130.125	108.037	113.691	127.174	116.753	125.949	rna7578	44.66	38.65	36.6	400.18	514.41	453.13	15.88	18.16	16.28	20.25	20.53	19.39	-0.86014	PGM1	PREDICTED: phosphoglucomutase-1 isoform X2 [Balearica regulorum gibbericeps]
cli-miR-130c-3p	85.7628	79.0324	82.7908	38.6024	34.7041	30.0222	130.125	108.037	113.691	127.174	116.753	125.949	rna7757	2.69	2.55	2.58	21.57	21.96	21.5	1.79	2.38	1.98	1.49	1.05	0.87	-0.888112	MFF	PREDICTED: mitochondrial fission factor isoform X1 [Columba livia]
cli-miR-130c-3p	85.7628	79.0324	82.7908	38.6024	34.7041	30.0222	130.125	108.037	113.691	127.174	116.753	125.949	rna7872	87.57	76.88	78.74	117.85	97.53	115.13	70.02	73.02	66.64	37.01	46.28	38.33	-0.881119	FXR1	PREDICTED: fragile X mental retardation syndrome-related protein 1 isoform X1 [Columba livia]
cli-miR-130c-3p	85.7628	79.0324	82.7908	38.6024	34.7041	30.0222	130.125	108.037	113.691	127.174	116.753	125.949	rna8034	68.04	65.75	68.15	74.82	102.11	90.26	32.25	36	33.4	18.42	21.56	20.05	-0.93007	A306_00007604	PREDICTED: vascular endothelial growth factor receptor kdr-like [Columba livia]
cli-miR-130c-5p	14.4503	19.7112	19.0572	4.2237	6.9258	6.4973	36.2887	34.1802	28.1842	35.9293	34.0194	34.5186	rna10835	3	1.98	5.19	11.84	9.41	12.17	1.44	1.95	2.03	0.25	0.35	0.32	-0.923077	PERM1	PREDICTED: PGC-1 and ERR-induced regulator in muscle protein 1 [Columba livia]
cli-miR-130c-5p	14.4503	19.7112	19.0572	4.2237	6.9258	6.4973	36.2887	34.1802	28.1842	35.9293	34.0194	34.5186	rna12519	9.86	10.21	8.64	13.95	11.64	15.03	7.93	7.29	8.64	3.86	2.64	4.5	-0.854642	CLTC	PREDICTED: clathrin heavy chain 1 isoform X1 [Columba livia]
cli-miR-130c-5p	14.4503	19.7112	19.0572	4.2237	6.9258	6.4973	36.2887	34.1802	28.1842	35.9293	34.0194	34.5186	rna1262	7.86	10.64	8.69	11.83	20.24	17.02	2.23	2.27	3.38	0.94	0.49	0.28	-0.86014	FAM162B	PREDICTED: protein FAM162B [Columba livia]
cli-miR-130c-5p	14.4503	19.7112	19.0572	4.2237	6.9258	6.4973	36.2887	34.1802	28.1842	35.9293	34.0194	34.5186	rna15897	2.69	5.14	6.18	6.95	17.47	10.83	1.1	1.86	1.05	0.73	1.17	0.65	-0.86014	METTL7A	PREDICTED: methyltransferase-like protein 7A isoform X2 [Columba livia]
cli-miR-130c-5p	14.4503	19.7112	19.0572	4.2237	6.9258	6.4973	36.2887	34.1802	28.1842	35.9293	34.0194	34.5186	rna164	22.51	25.93	22.5	26.94	19.31	30.01	10.41	12.33	14.02	7.86	8.77	9.15	-0.86014	KLF10	Krueppel-like factor 10, partial [Columba livia]
cli-miR-130c-5p	14.4503	19.7112	19.0572	4.2237	6.9258	6.4973	36.2887	34.1802	28.1842	35.9293	34.0194	34.5186	rna16674	6.18	7.31	8.6	28.24	29.85	31.3	4.3	6.07	5.8	2.97	3.26	3.13	-0.888112	RGCC	-
cli-miR-130c-5p	14.4503	19.7112	19.0572	4.2237	6.9258	6.4973	36.2887	34.1802	28.1842	35.9293	34.0194	34.5186	rna1819	3.49	2.66	2.49	5.28	6.67	5.47	1.73	2.64	2.38	1.33	1.45	0.96	-0.86014	ILDR2	PREDICTED: immunoglobulin-like domain-containing receptor 2, partial [Columba livia]
cli-miR-130c-5p	14.4503	19.7112	19.0572	4.2237	6.9258	6.4973	36.2887	34.1802	28.1842	35.9293	34.0194	34.5186	rna2080	2.38	4.04	2.94	4.95	12.64	15.29	0.06	1.6	0.8	0	0	0	-0.866219	MCF2L	PREDICTED: guanine nucleotide exchange factor DBS isoform X1 [Columba livia]
cli-miR-130c-5p	14.4503	19.7112	19.0572	4.2237	6.9258	6.4973	36.2887	34.1802	28.1842	35.9293	34.0194	34.5186	rna2577	51.14	41.61	47.79	88.72	69.4	70.98	17.97	21.5	16.3	8.35	6.63	7.17	-0.853147	HACD1	PREDICTED: LOW QUALITY PROTEIN: very-long-chain (3R)-3-hydroxyacyl-CoA dehydratase 1 [Columba livia]
cli-miR-130c-5p	14.4503	19.7112	19.0572	4.2237	6.9258	6.4973	36.2887	34.1802	28.1842	35.9293	34.0194	34.5186	rna2651	295.31	550.71	353.83	1983.51	934.39	1162.29	45.19	48.3	62.8	6.21	6.03	10.22	-0.881119	PDK4	[Pyruvate dehydrogenase [lipoamide]] kinase isozyme 4, mitochondrial, partial [Columba livia]
cli-miR-130c-5p	14.4503	19.7112	19.0572	4.2237	6.9258	6.4973	36.2887	34.1802	28.1842	35.9293	34.0194	34.5186	rna3411	6.69	10.42	5.81	22.11	27.69	23.74	5.15	5.41	6.34	4.84	7.29	4.9	-0.86014	A306_00002274	PREDICTED: protein LBH-like [Columba livia]
cli-miR-130c-5p	14.4503	19.7112	19.0572	4.2237	6.9258	6.4973	36.2887	34.1802	28.1842	35.9293	34.0194	34.5186	rna4447	11.88	9.85	13.25	24.66	50.02	44.3	6.73	7.46	4.48	2.72	3.45	2.53	-0.853147	PARVG	PREDICTED: gamma-parvin [Columba livia]
cli-miR-130c-5p	14.4503	19.7112	19.0572	4.2237	6.9258	6.4973	36.2887	34.1802	28.1842	35.9293	34.0194	34.5186	rna5415	7.99	7.3	7.05	8.89	8.59	8.16	4.29	5.78	3.55	1.15	1.53	1.72	-0.867133	KCNJ11	PREDICTED: ATP-sensitive inward rectifier potassium channel 11 [Columba livia]
cli-miR-130c-5p	14.4503	19.7112	19.0572	4.2237	6.9258	6.4973	36.2887	34.1802	28.1842	35.9293	34.0194	34.5186	rna7088	42.19	36.53	32.65	61.83	50.81	65.2	8.88	11.79	7.3	3.98	4.48	4.03	-0.881119	TM6SF1	PREDICTED: transmembrane 6 superfamily member 1 [Columba livia]
cli-miR-130c-5p	14.4503	19.7112	19.0572	4.2237	6.9258	6.4973	36.2887	34.1802	28.1842	35.9293	34.0194	34.5186	rna74	19.51	2.71	13.74	32.95	8.84	18.29	2.65	3.48	4.78	2.28	4.69	3.91	-0.881119	TRIB1	PREDICTED: tribbles homolog 1 [Lepidothrix coronata]
cli-miR-130c-5p	14.4503	19.7112	19.0572	4.2237	6.9258	6.4973	36.2887	34.1802	28.1842	35.9293	34.0194	34.5186	rna9250	47.85	48.89	53.36	64.33	91.38	96.62	21.18	15.89	22.24	8.45	9.73	8.05	-0.874126	PECAM1	PREDICTED: platelet endothelial cell adhesion molecule isoform X1 [Columba livia]
cli-miR-1329-5p	7.7309	8.1661	2.7867	1.1787	1.5056	0.2987	3.8936	4.2161	7.1194	1.5509	1.2078	2.2491	rna12198	1.35	1.42	2.37	5.13	5.5	5.75	2.61	2.13	2.7	5.05	2.82	3.99	-0.888112	CLASP2	PREDICTED: CLIP-associating protein 2 isoform X1 [Columba livia]
cli-miR-133a-3p	36631.3	37872.9	37175.2	46741.3	68343.5	73369.4	18590.9	22319	19735.9	4877.73	4670.92	6243.07	rna10311	51.29	44.34	41.4	28.43	39.61	35.93	107	91.87	98.46	136.52	142.45	137.35	-0.965035	RBMX	PREDICTED: RNA-binding motif protein, X chromosome isoform X1 [Columba livia]
cli-miR-133a-3p	36631.3	37872.9	37175.2	46741.3	68343.5	73369.4	18590.9	22319	19735.9	4877.73	4670.92	6243.07	rna10437	3.6	1.6	1.55	0.99	1.59	2	4.71	4.24	4.74	6.62	11.92	8.84	-0.881119	ABAT	PREDICTED: 4-aminobutyrate aminotransferase, mitochondrial [Columba livia]
cli-miR-133a-3p	36631.3	37872.9	37175.2	46741.3	68343.5	73369.4	18590.9	22319	19735.9	4877.73	4670.92	6243.07	rna10793	15.39	14.11	13.46	6.36	9.04	8.01	22.31	20.64	21.08	34.47	31.41	35.73	-0.944056	A306_00006075	PREDICTED: solute carrier family 35 member E2 [Columba livia]
cli-miR-133a-3p	36631.3	37872.9	37175.2	46741.3	68343.5	73369.4	18590.9	22319	19735.9	4877.73	4670.92	6243.07	rna11154	13.74	7.95	15.58	8.55	15.31	9.37	26.52	17.62	20.11	25.69	28.84	26.4	-0.874126	A306_00010159	PREDICTED: cytochrome b5 type B [Columba livia]
cli-miR-133a-3p	36631.3	37872.9	37175.2	46741.3	68343.5	73369.4	18590.9	22319	19735.9	4877.73	4670.92	6243.07	rna11387	9.68	8.01	5.41	7.93	8.77	7.81	12.2	11.85	13.27	24.83	22.73	24.08	-0.881119	IFT22	Rab-like protein 5, partial [Columba livia]
cli-miR-133a-3p	36631.3	37872.9	37175.2	46741.3	68343.5	73369.4	18590.9	22319	19735.9	4877.73	4670.92	6243.07	rna12240	5.61	3.38	5	4.95	3.87	2.7	5.89	15.95	15.34	18.29	30.51	18.03	-0.951049	CETN3	Centrin-3, partial [Fulmarus glacialis]
cli-miR-133a-3p	36631.3	37872.9	37175.2	46741.3	68343.5	73369.4	18590.9	22319	19735.9	4877.73	4670.92	6243.07	rna12247	10.82	10.37	9.22	9.47	8.78	10.07	14.12	16.48	16.79	20.92	23.45	19.76	-0.909091	FAM172A	PREDICTED: protein FAM172A [Columba livia]
cli-miR-133a-3p	36631.3	37872.9	37175.2	46741.3	68343.5	73369.4	18590.9	22319	19735.9	4877.73	4670.92	6243.07	rna12899	20.55	25.01	23.93	12.3	16.23	17.74	43.88	38.46	37.42	47.37	40.92	41.62	-0.888112	NRP2	PREDICTED: neuropilin-2 [Columba livia]
cli-miR-133a-3p	36631.3	37872.9	37175.2	46741.3	68343.5	73369.4	18590.9	22319	19735.9	4877.73	4670.92	6243.07	rna13535	7.8	5.1	8.3	7.33	7.3	6.88	11.31	10.51	10.73	18.68	14.5	18.17	-0.93007	MTMR2	Myotubularin-related protein 2, partial [Pterocles gutturalis]
cli-miR-133a-3p	36631.3	37872.9	37175.2	46741.3	68343.5	73369.4	18590.9	22319	19735.9	4877.73	4670.92	6243.07	rna13557	15.43	13.66	10.47	7.75	7.64	11.16	18.63	14.55	14.42	19.28	22.66	18.15	-0.909091	TAF1D	-
cli-miR-133a-3p	36631.3	37872.9	37175.2	46741.3	68343.5	73369.4	18590.9	22319	19735.9	4877.73	4670.92	6243.07	rna14525	7.24	6.77	8.85	6.53	6.08	6.4	9.2	7.66	9.61	12.35	11.93	14.16	-0.937063	A306_00011586	PREDICTED: vacuolar protein sorting-associated protein 54 [Columba livia]
cli-miR-133a-3p	36631.3	37872.9	37175.2	46741.3	68343.5	73369.4	18590.9	22319	19735.9	4877.73	4670.92	6243.07	rna14665	4.61	6.19	5.95	3.3	3.1	4.57	9.58	6.36	7.32	9.68	12.11	13.64	-0.93007	RFT1	PREDICTED: protein RFT1 homolog [Columba livia]
cli-miR-133a-3p	36631.3	37872.9	37175.2	46741.3	68343.5	73369.4	18590.9	22319	19735.9	4877.73	4670.92	6243.07	rna16085	12.45	11.16	12.06	9.53	10.99	9.55	24.34	23.51	22.97	30.13	31.06	31.89	-0.951049	KDM1A	PREDICTED: lysine-specific histone demethylase 1A [Columba livia]
cli-miR-133a-3p	36631.3	37872.9	37175.2	46741.3	68343.5	73369.4	18590.9	22319	19735.9	4877.73	4670.92	6243.07	rna2799	5.32	6.23	8.15	4.31	6.02	5.61	11.55	10.21	10.9	12.08	14.53	15.73	-0.874126	RARB	PREDICTED: retinoic acid receptor beta isoform X1 [Columba livia]
cli-miR-133a-3p	36631.3	37872.9	37175.2	46741.3	68343.5	73369.4	18590.9	22319	19735.9	4877.73	4670.92	6243.07	rna3137	1.79	1.99	2.27	1.2	2.1	1.42	4.5	2.74	3.98	16.66	16.51	14.95	-0.909091	MEIS2	PREDICTED: homeobox protein Meis2 [Columba livia]
cli-miR-133a-3p	36631.3	37872.9	37175.2	46741.3	68343.5	73369.4	18590.9	22319	19735.9	4877.73	4670.92	6243.07	rna3688	9.69	9.38	8.39	5.08	6.47	6.44	12.71	10.62	11.91	16.14	16.61	16.16	-0.965035	EVC	PREDICTED: ellis-van Creveld syndrome protein [Columba livia]
cli-miR-133a-3p	36631.3	37872.9	37175.2	46741.3	68343.5	73369.4	18590.9	22319	19735.9	4877.73	4670.92	6243.07	rna3877	53.95	55.47	65.76	55.27	52.8	52.52	63.75	61.99	66.64	126.8	115.88	116.38	-0.888112	PDGFRA	PREDICTED: platelet-derived growth factor receptor alpha [Columba livia]
cli-miR-133a-3p	36631.3	37872.9	37175.2	46741.3	68343.5	73369.4	18590.9	22319	19735.9	4877.73	4670.92	6243.07	rna3928	10.26	7.65	4.81	5.92	4.66	3.76	15.7	12.1	15.58	17.85	18.16	16.25	-0.979021	FRG1	PREDICTED: protein FRG1 [Columba livia]
cli-miR-133a-3p	36631.3	37872.9	37175.2	46741.3	68343.5	73369.4	18590.9	22319	19735.9	4877.73	4670.92	6243.07	rna4844	4.2	3.71	4.54	2.52	3.2	1.96	7.25	6.96	7.65	9.87	9.58	7.17	-0.951049	KDELR3	PREDICTED: LOW QUALITY PROTEIN: ER lumen protein-retaining receptor 3 [Columba livia]
cli-miR-133a-3p	36631.3	37872.9	37175.2	46741.3	68343.5	73369.4	18590.9	22319	19735.9	4877.73	4670.92	6243.07	rna619	18.33	18.63	14.53	11.34	14.36	9.79	28.74	25.78	29.15	37.22	38.36	37.8	-0.958042	SEC61B	PREDICTED: protein transport protein Sec61 subunit beta, partial [Columba livia]
cli-miR-133a-3p	36631.3	37872.9	37175.2	46741.3	68343.5	73369.4	18590.9	22319	19735.9	4877.73	4670.92	6243.07	rna6216	2.02	2.04	1.22	0.86	1.27	1.15	4.14	4.33	4.19	7.45	8.58	7.57	-0.902098	A306_00007959	Transducin-like enhancer protein 1, partial [Columba livia]
cli-miR-133a-3p	36631.3	37872.9	37175.2	46741.3	68343.5	73369.4	18590.9	22319	19735.9	4877.73	4670.92	6243.07	rna6442	10.3	12.87	11.68	11.47	8.8	10.28	13.25	13.69	14.66	26.01	25.67	20.58	-0.916084	BICC1	Protein bicaudal C like protein 1, partial [Columba livia]
cli-miR-133a-3p	36631.3	37872.9	37175.2	46741.3	68343.5	73369.4	18590.9	22319	19735.9	4877.73	4670.92	6243.07	rna8295	49.39	45.51	53.86	34.86	53.1	45.24	67.83	82.71	71.4	96.39	107.99	110.57	-0.881119	PPP2CA	PREDICTED: cyclin-dependent kinase-like 3 isoform X1 [Ursus maritimus]
cli-miR-133a-3p	36631.3	37872.9	37175.2	46741.3	68343.5	73369.4	18590.9	22319	19735.9	4877.73	4670.92	6243.07	rna9147	28.31	23.08	23.96	21.14	24.28	25.41	42.69	34.09	42.05	59.88	59.22	59.14	-0.881119	UBA2	PREDICTED: SUMO-activating enzyme subunit 2 [Columba livia]
cli-miR-133a-3p	36631.3	37872.9	37175.2	46741.3	68343.5	73369.4	18590.9	22319	19735.9	4877.73	4670.92	6243.07	rna9549	2.52	2.68	2.41	1.38	1.36	1.44	3.94	4.41	3.87	5.31	5.06	5.13	-0.916084	A306_00006825	PREDICTED: transmembrane protein C15orf27 homolog [Columba livia]
cli-miR-133a-3p	36631.3	37872.9	37175.2	46741.3	68343.5	73369.4	18590.9	22319	19735.9	4877.73	4670.92	6243.07	rna9673	9.08	10.08	11.08	8.49	9.49	9.35	17.02	25.66	27.83	39.63	54.38	33.56	-0.874126	CLTA	PREDICTED: clathrin light chain A isoform X1 [Columba livia]
cli-miR-133a-3p	36631.3	37872.9	37175.2	46741.3	68343.5	73369.4	18590.9	22319	19735.9	4877.73	4670.92	6243.07	rna985	3.73	5.94	5.86	3.64	3.79	3.85	9.05	7.28	8.88	14.75	11.4	13.42	-0.86014	MLLT4	PREDICTED: afadin isoform X12 [Columba livia]
cli-miR-133a-5p	21.82	18.3971	26.698	52.7469	32.8974	36.2208	14.095	15.2079	11.3764	5.6867	5.6363	5.476	rna10108	15.49	15.63	12.04	11.26	9.59	11.36	15.56	21.38	22.01	27.64	30.27	23.66	-0.937063	DHX29	PREDICTED: ATP-dependent RNA helicase DHX29 [Columba livia]
cli-miR-133a-5p	21.82	18.3971	26.698	52.7469	32.8974	36.2208	14.095	15.2079	11.3764	5.6867	5.6363	5.476	rna10558	1.67	0.99	2.13	0.72	0.59	1.99	3.49	2.45	2.29	5.62	6.08	6.06	-0.874126	STRBP	PREDICTED: spermatid perinuclear RNA-binding protein isoform X1 [Columba livia]
cli-miR-133a-5p	21.82	18.3971	26.698	52.7469	32.8974	36.2208	14.095	15.2079	11.3764	5.6867	5.6363	5.476	rna11090	3.91	4.77	4.96	1.33	1.61	1.13	8.17	7.37	8.72	15.1	12.67	12.22	-0.944056	GPT2	Alanine aminotransferase 2, partial [Columba livia]
cli-miR-133a-5p	21.82	18.3971	26.698	52.7469	32.8974	36.2208	14.095	15.2079	11.3764	5.6867	5.6363	5.476	rna11229	1.15	1.37	1.72	0.78	0.95	0.83	2.6	2.89	2.95	5.45	5.08	6.09	-0.965035	SRC	PREDICTED: LOW QUALITY PROTEIN: proto-oncogene tyrosine-protein kinase Src [Columba livia]
cli-miR-133a-5p	21.82	18.3971	26.698	52.7469	32.8974	36.2208	14.095	15.2079	11.3764	5.6867	5.6363	5.476	rna11763	26.94	23.5	27.85	13.47	18.26	16.02	32.62	26.85	32.81	52.48	38.36	40.94	-0.916084	FAM20C	PREDICTED: extracellular serine/threonine protein kinase FAM20C, partial [Columba livia]
cli-miR-133a-5p	21.82	18.3971	26.698	52.7469	32.8974	36.2208	14.095	15.2079	11.3764	5.6867	5.6363	5.476	rna13003	6.74	5.15	6.14	5.17	3.86	5.55	7.33	8.15	9.02	10.54	12.49	9.04	-0.867133	TMEM209	Transmembrane protein 209 [Columba livia]
cli-miR-133a-5p	21.82	18.3971	26.698	52.7469	32.8974	36.2208	14.095	15.2079	11.3764	5.6867	5.6363	5.476	rna13201	6.62	6.39	6.48	5.75	6.23	6.51	10.96	8.79	9.87	13.34	13.23	12	-0.895105	RBBP6	PREDICTED: LOW QUALITY PROTEIN: E3 ubiquitin-protein ligase RBBP6 [Columba livia]
cli-miR-133a-5p	21.82	18.3971	26.698	52.7469	32.8974	36.2208	14.095	15.2079	11.3764	5.6867	5.6363	5.476	rna13458	0.17	0.15	0.14	0	0.01	0.04	0.63	0.17	0.74	0.71	0.56	1.03	-0.9317	A306_00012569	PREDICTED: vesicle-associated membrane protein 2 [Columba livia]
cli-miR-133a-5p	21.82	18.3971	26.698	52.7469	32.8974	36.2208	14.095	15.2079	11.3764	5.6867	5.6363	5.476	rna14085	53.11	57.63	62.44	43.1	47.07	43.69	93.4	92.04	101.41	112.31	117.37	120.91	-0.979021	ARF4	PREDICTED: ADP-ribosylation factor 4 [Phalacrocorax carbo]
cli-miR-133a-5p	21.82	18.3971	26.698	52.7469	32.8974	36.2208	14.095	15.2079	11.3764	5.6867	5.6363	5.476	rna15029	8.58	9.1	7.36	5.37	3.86	4.16	8.95	7.74	8.85	13.25	12.57	12.16	-0.881119	PLEKHA5	PREDICTED: pleckstrin homology domain-containing family A member 5 isoform X3 [Columba livia]
cli-miR-133a-5p	21.82	18.3971	26.698	52.7469	32.8974	36.2208	14.095	15.2079	11.3764	5.6867	5.6363	5.476	rna15830	2.12	1.94	1.84	0.94	1.61	1.07	3.58	4.81	4.42	4.16	6.18	5.63	-0.937063	CAPN10	PREDICTED: calpain-10 [Columba livia]
cli-miR-133a-5p	21.82	18.3971	26.698	52.7469	32.8974	36.2208	14.095	15.2079	11.3764	5.6867	5.6363	5.476	rna16444	3.32	5.93	3.9	5.73	5.36	2.95	8.52	12.07	9.69	14.44	12.75	13.4	-0.86014	PYCR1	Pyrroline-5-carboxylate reductase 2, partial [Columba livia]
cli-miR-133a-5p	21.82	18.3971	26.698	52.7469	32.8974	36.2208	14.095	15.2079	11.3764	5.6867	5.6363	5.476	rna16572	14.8	11.36	12.34	9.62	14.74	12.46	37.54	27.17	32.82	45.03	48.47	43.5	-0.881119	44441	PREDICTED: septin-2 [Columba livia]
cli-miR-133a-5p	21.82	18.3971	26.698	52.7469	32.8974	36.2208	14.095	15.2079	11.3764	5.6867	5.6363	5.476	rna17076	18.46	15.68	14.61	16.38	18.61	16.84	26.62	26.62	27.08	33.41	34.06	35.15	-0.85114	MCM3AP	PREDICTED: germinal-center associated nuclear protein, partial [Columba livia]
cli-miR-133a-5p	21.82	18.3971	26.698	52.7469	32.8974	36.2208	14.095	15.2079	11.3764	5.6867	5.6363	5.476	rna18781	1.85	1.86	2.56	1.83	1.54	1.68	5.46	4.85	6.38	14.87	21.59	10.57	-0.93007	A306_00000424	PREDICTED: forkhead box protein P4-like [Phaethon lepturus]
cli-miR-133a-5p	21.82	18.3971	26.698	52.7469	32.8974	36.2208	14.095	15.2079	11.3764	5.6867	5.6363	5.476	rna2006	10.23	12.88	13.51	5.66	6.76	7.03	14.24	14.39	14.89	17.26	18.42	15.46	-0.944056	CHST10	PREDICTED: carbohydrate sulfotransferase 10 [Columba livia]
cli-miR-133a-5p	21.82	18.3971	26.698	52.7469	32.8974	36.2208	14.095	15.2079	11.3764	5.6867	5.6363	5.476	rna2614	8.77	13.29	12.87	7.24	8.34	8.21	16.2	12.33	16.25	28.38	33.61	30.47	-0.958042	CDK14	PREDICTED: cyclin-dependent kinase 14 [Columba livia]
cli-miR-133a-5p	21.82	18.3971	26.698	52.7469	32.8974	36.2208	14.095	15.2079	11.3764	5.6867	5.6363	5.476	rna4839	21.66	21.17	19.42	12.96	17.91	15.3	31.85	29.4	28.98	34.68	37.57	35.36	-0.965035	GTPBP1	GTP-binding protein 1, partial [Columba livia]
cli-miR-133a-5p	21.82	18.3971	26.698	52.7469	32.8974	36.2208	14.095	15.2079	11.3764	5.6867	5.6363	5.476	rna6099	10.94	12.89	12.26	7.34	8.94	8.47	12.66	13.89	13.46	26.38	24.2	22.1	-0.93007	FMNL2	PREDICTED: LOW QUALITY PROTEIN: formin-like protein 2 [Columba livia]
cli-miR-133a-5p	21.82	18.3971	26.698	52.7469	32.8974	36.2208	14.095	15.2079	11.3764	5.6867	5.6363	5.476	rna6273	23.97	30.25	24.29	21.62	23.03	28.73	34.73	30.66	32.83	49.84	50.74	52.81	-0.944056	NOLC1	PREDICTED: nucleolar and coiled-body phosphoprotein 1, partial [Columba livia]
cli-miR-133a-5p	21.82	18.3971	26.698	52.7469	32.8974	36.2208	14.095	15.2079	11.3764	5.6867	5.6363	5.476	rna7557	10.6	11.67	12.87	10.42	12.5	7.06	17.91	13.24	16.9	17.6	24.14	22.04	-0.909091	GNG12	PREDICTED: guanine nucleotide-binding protein G(I)/G(S)/G(O) subunit gamma-12 [Columba livia]
cli-miR-133a-5p	21.82	18.3971	26.698	52.7469	32.8974	36.2208	14.095	15.2079	11.3764	5.6867	5.6363	5.476	rna7575	4.24	3.13	2.65	1.91	1.1	2.74	4.4	2.75	3.22	9.49	8.72	7.27	-0.874126	RAVER2	PREDICTED: ribonucleoprotein PTB-binding 2 [Columba livia]
cli-miR-133a-5p	21.82	18.3971	26.698	52.7469	32.8974	36.2208	14.095	15.2079	11.3764	5.6867	5.6363	5.476	rna8514	30.26	27.42	29.5	17.54	24.23	18.34	41.79	36	40.63	80.71	77.03	92.69	-0.965035	TKT	PREDICTED: transketolase [Columba livia]
cli-miR-133a-5p	21.82	18.3971	26.698	52.7469	32.8974	36.2208	14.095	15.2079	11.3764	5.6867	5.6363	5.476	rna8916	10.87	11.02	7.78	6.66	8.69	8.77	14.72	14.69	15.44	19.66	18.1	17.72	-0.944056	GIT2	PREDICTED: ARF GTPase-activating protein GIT2 [Columba livia]
cli-miR-133a-5p	21.82	18.3971	26.698	52.7469	32.8974	36.2208	14.095	15.2079	11.3764	5.6867	5.6363	5.476	rna92	13.46	12.79	12.67	10.49	11.63	11.41	18.96	15.14	16.99	24.98	23.48	23.67	-0.965035	FAM91A1	PREDICTED: LOW QUALITY PROTEIN: protein FAM91A1 [Columba livia]
cli-miR-133a-5p	21.82	18.3971	26.698	52.7469	32.8974	36.2208	14.095	15.2079	11.3764	5.6867	5.6363	5.476	rna946	11.63	11.92	11.83	9.81	12.49	11.49	16.07	15.17	15.65	22.16	21.03	24.47	-0.937063	A306_00000569	PREDICTED: LOW QUALITY PROTEIN: unhealthy ribosome biogenesis protein 2 homolog [Columba livia]
cli-miR-133c-3p	6191.11	6102.01	7958.88	4913.71	6621.02	6983	4536.16	5990.88	4426.24	1487.19	1360.67	1573.58	rna11387	9.68	8.01	5.41	7.93	8.77	7.81	12.2	11.85	13.27	24.83	22.73	24.08	-0.888112	IFT22	Rab-like protein 5, partial [Columba livia]
cli-miR-133c-3p	6191.11	6102.01	7958.88	4913.71	6621.02	6983	4536.16	5990.88	4426.24	1487.19	1360.67	1573.58	rna12247	10.82	10.37	9.22	9.47	8.78	10.07	14.12	16.48	16.79	20.92	23.45	19.76	-0.881119	FAM172A	PREDICTED: protein FAM172A [Columba livia]
cli-miR-133c-3p	6191.11	6102.01	7958.88	4913.71	6621.02	6983	4536.16	5990.88	4426.24	1487.19	1360.67	1573.58	rna16444	3.32	5.93	3.9	5.73	5.36	2.95	8.52	12.07	9.69	14.44	12.75	13.4	-0.888112	PYCR1	Pyrroline-5-carboxylate reductase 2, partial [Columba livia]
cli-miR-133c-3p	6191.11	6102.01	7958.88	4913.71	6621.02	6983	4536.16	5990.88	4426.24	1487.19	1360.67	1573.58	rna3928	10.26	7.65	4.81	5.92	4.66	3.76	15.7	12.1	15.58	17.85	18.16	16.25	-0.923077	FRG1	PREDICTED: protein FRG1 [Columba livia]
cli-miR-133c-3p	6191.11	6102.01	7958.88	4913.71	6621.02	6983	4536.16	5990.88	4426.24	1487.19	1360.67	1573.58	rna619	18.33	18.63	14.53	11.34	14.36	9.79	28.74	25.78	29.15	37.22	38.36	37.8	-0.86014	SEC61B	PREDICTED: protein transport protein Sec61 subunit beta, partial [Columba livia]
cli-miR-133c-3p	6191.11	6102.01	7958.88	4913.71	6621.02	6983	4536.16	5990.88	4426.24	1487.19	1360.67	1573.58	rna6442	10.3	12.87	11.68	11.47	8.8	10.28	13.25	13.69	14.66	26.01	25.67	20.58	-0.867133	BICC1	Protein bicaudal C like protein 1, partial [Columba livia]
cli-miR-135-5p	2.023	2.3466	3.5957	1.0805	1.355	1.4936	2.8034	2.7856	3.5964	21.325	15.2987	19.4595	rna11097	22.88	22.54	18.94	38.37	38.53	35.6	16.21	16.86	15.94	11.41	12.75	10.79	-0.965035	SIAH1	PREDICTED: E3 ubiquitin-protein ligase SIAH1 [Columba livia]
cli-miR-135-5p	2.023	2.3466	3.5957	1.0805	1.355	1.4936	2.8034	2.7856	3.5964	21.325	15.2987	19.4595	rna11252	37.34	37.25	39.63	59.88	58.22	59.53	24.37	26.59	21.91	19.77	18.95	19.83	-0.902098	SERINC3	Serine incorporator 3, partial [Columba livia]
cli-miR-135-5p	2.023	2.3466	3.5957	1.0805	1.355	1.4936	2.8034	2.7856	3.5964	21.325	15.2987	19.4595	rna12566	25.53	25.69	31.05	39.7	32.73	40.38	14.7	20.39	15.25	12.74	11.8	13.32	-0.867133	AKAP1	PREDICTED: A-kinase anchor protein 1, mitochondrial [Columba livia]
cli-miR-135-5p	2.023	2.3466	3.5957	1.0805	1.355	1.4936	2.8034	2.7856	3.5964	21.325	15.2987	19.4595	rna1584	19.66	16.21	14.04	26.14	12.18	28.06	2.6	1.24	2.07	0	0.63	0.19	-0.853147	ROCK2	PREDICTED: rho-associated protein kinase 2 isoform X1 [Calidris pugnax]
cli-miR-135-5p	2.023	2.3466	3.5957	1.0805	1.355	1.4936	2.8034	2.7856	3.5964	21.325	15.2987	19.4595	rna16283	56.24	39.08	42.26	70.12	48.15	63.77	25.82	27.83	21.01	17.27	19.61	16.97	-0.93007	DUSP3	PREDICTED: dual specificity protein phosphatase 3 [Columba livia]
cli-miR-135-5p	2.023	2.3466	3.5957	1.0805	1.355	1.4936	2.8034	2.7856	3.5964	21.325	15.2987	19.4595	rna2356	21.82	20.48	27.34	43.62	36.82	47.18	8.6	8.61	5.97	2.33	3.76	3.5	-0.909091	OBSCN	PREDICTED: obscurin isoform X1 [Columba livia]
cli-miR-135-5p	2.023	2.3466	3.5957	1.0805	1.355	1.4936	2.8034	2.7856	3.5964	21.325	15.2987	19.4595	rna2361	12.31	8.91	3.75	15.08	4.77	6.84	6.3	4.31	1.81	1.31	0.99	1.29	-0.867133	OBSCN	PREDICTED: obscurin isoform X1 [Columba livia]
cli-miR-135-5p	2.023	2.3466	3.5957	1.0805	1.355	1.4936	2.8034	2.7856	3.5964	21.325	15.2987	19.4595	rna262	25.17	22.13	18.6	47.37	76.71	98.67	7.94	9.49	11.4	5.4	7.33	4.21	-0.909091	A306_00001361	PREDICTED: carbonic anhydrase 2 [Columba livia]
cli-miR-135-5p	2.023	2.3466	3.5957	1.0805	1.355	1.4936	2.8034	2.7856	3.5964	21.325	15.2987	19.4595	rna2882	13.4	11.9	15.84	39.86	32.92	32.71	8.63	8.32	7.03	6.24	4.82	5.76	-0.895105	FYCO1	PREDICTED: LOW QUALITY PROTEIN: FYVE and coiled-coil domain-containing protein 1, partial [Columba livia]
cli-miR-135-5p	2.023	2.3466	3.5957	1.0805	1.355	1.4936	2.8034	2.7856	3.5964	21.325	15.2987	19.4595	rna474	12	12.76	9.31	31.17	115.01	85.08	0.54	0.14	0.18	0.08	0.21	0.14	-0.872155	AQP4	PREDICTED: aquaporin-4 [Columba livia]
cli-miR-135-5p	2.023	2.3466	3.5957	1.0805	1.355	1.4936	2.8034	2.7856	3.5964	21.325	15.2987	19.4595	rna5239	147.14	178.48	136.45	313.87	244.44	226.56	83.75	77.65	88.16	52.93	62.94	65.75	-0.923077	ACADL	PREDICTED: long-chain specific acyl-CoA dehydrogenase, mitochondrial [Columba livia]
cli-miR-135-5p	2.023	2.3466	3.5957	1.0805	1.355	1.4936	2.8034	2.7856	3.5964	21.325	15.2987	19.4595	rna6482	15.27	13.83	11.55	24.86	24.17	25.99	2.99	6.46	3.27	1.15	1.22	0.68	-0.937063	MYPN	PREDICTED: LOW QUALITY PROTEIN: myopalladin [Columba livia]
cli-miR-1388-5p	19.797	7.0397	10.1578	616.362	357.204	548.092	8.0988	7.604	5.2111	26.4947	15.8019	15.548	rna9569	20.36	29.2	33.29	5.87	6.89	4.69	25.99	38.49	32.29	10.07	11.79	11.8	-0.895105	FBXL22	PREDICTED: F-box and leucine-rich protein 22 [Columba livia]
cli-miR-139-5p	540.66	544.31	630.774	297.72	165.917	249.065	174.59	237.379	230.465	60.2269	87.2627	85.4652	rna10017	17.52	18.77	17.39	18.05	19.08	18.98	23.92	37.96	35.31	38.4	47.04	38.17	-0.888112	A306_00009899	PREDICTED: WD40 repeat-containing protein SMU1 [Alligator sinensis]
cli-miR-139-5p	540.66	544.31	630.774	297.72	165.917	249.065	174.59	237.379	230.465	60.2269	87.2627	85.4652	rna10164	4.23	5.66	6.22	8.04	8.02	6.59	7.86	7.4	9.73	14.23	13.72	14.58	-0.86014	MIA3	PREDICTED: melanoma inhibitory activity protein 3 [Columba livia]
cli-miR-139-5p	540.66	544.31	630.774	297.72	165.917	249.065	174.59	237.379	230.465	60.2269	87.2627	85.4652	rna10267	10.17	10.67	7.92	12.85	13.56	13.34	18.74	14.52	18.15	18.17	18.32	22.31	-0.888112	PRPS1	PREDICTED: ribose-phosphate pyrophosphokinase 1 [Columba livia]
cli-miR-139-5p	540.66	544.31	630.774	297.72	165.917	249.065	174.59	237.379	230.465	60.2269	87.2627	85.4652	rna10611	3.27	2.57	2.97	3.95	3.43	3.57	4.76	4.47	4.88	6.33	5.98	5.65	-0.867133	PPP1R26	PREDICTED: protein phosphatase 1 regulatory subunit 26 [Columba livia]
cli-miR-139-5p	540.66	544.31	630.774	297.72	165.917	249.065	174.59	237.379	230.465	60.2269	87.2627	85.4652	rna10866	16.94	12.49	13.62	16.72	18.8	14.02	29.52	29.09	29.02	40.87	40.95	40.58	-0.895105	PGD	PREDICTED: 6-phosphogluconate dehydrogenase, decarboxylating [Columba livia]
cli-miR-139-5p	540.66	544.31	630.774	297.72	165.917	249.065	174.59	237.379	230.465	60.2269	87.2627	85.4652	rna11868	3.27	2.45	3.92	4.02	4.8	4.23	8.14	7.41	7.97	8.49	9.6	7.65	-0.867133	B3GNT9	PREDICTED: UDP-GlcNAc:betaGal beta-1,3-N-acetylglucosaminyltransferase 9 [Columba livia]
cli-miR-139-5p	540.66	544.31	630.774	297.72	165.917	249.065	174.59	237.379	230.465	60.2269	87.2627	85.4652	rna12047	3.04	3.54	3.13	3.7	5.84	5.01	4.04	3.49	4.5	6.84	7.4	6.61	-0.867133	PFKFB2	PREDICTED: 6-phosphofructo-2-kinase/fructose-2,6-bisphosphatase 2 isoform X1 [Columba livia]
cli-miR-139-5p	540.66	544.31	630.774	297.72	165.917	249.065	174.59	237.379	230.465	60.2269	87.2627	85.4652	rna12323	6.92	5.24	4	5.96	7.67	4.72	10.19	8.35	9.17	11.7	12.26	11.92	-0.881119	MLEC	Malectin, partial [Columba livia]
cli-miR-139-5p	540.66	544.31	630.774	297.72	165.917	249.065	174.59	237.379	230.465	60.2269	87.2627	85.4652	rna12405	14.06	14.49	12.28	16.93	35.08	22.07	27.07	31.38	31.18	46.67	45.76	43.08	-0.958042	AKR1A1	PREDICTED: alcohol dehydrogenase [NADP(+)] [Columba livia]
cli-miR-139-5p	540.66	544.31	630.774	297.72	165.917	249.065	174.59	237.379	230.465	60.2269	87.2627	85.4652	rna13131	8.13	8.71	6.73	6.01	11.02	9.88	22.9	14.64	19.95	36.11	39.88	29.96	-0.888112	HN1L	Hematological and neurological expressed 1-like protein, partial [Columba livia]
cli-miR-139-5p	540.66	544.31	630.774	297.72	165.917	249.065	174.59	237.379	230.465	60.2269	87.2627	85.4652	rna13235	11.24	13.21	10.48	15.84	17.32	14.4	22.05	16.79	23.13	29.59	27.37	28.43	-0.958042	SAP30L	PREDICTED: histone deacetylase complex subunit SAP30L, partial [Columba livia]
cli-miR-139-5p	540.66	544.31	630.774	297.72	165.917	249.065	174.59	237.379	230.465	60.2269	87.2627	85.4652	rna2599	4.84	4.51	5.22	5.86	5.86	6.55	13.24	10.32	8.95	17.67	16.11	16.48	-0.886166	ADAM22	PREDICTED: disintegrin and metalloproteinase domain-containing protein 22 [Columba livia]
cli-miR-139-5p	540.66	544.31	630.774	297.72	165.917	249.065	174.59	237.379	230.465	60.2269	87.2627	85.4652	rna3420	10.59	10.33	11.67	18.05	18.23	24.13	57.54	82.41	94.29	192.69	322.19	254.68	-0.86014	CKB	PREDICTED: creatine kinase B-type isoform X1 [Columba livia]
cli-miR-139-5p	540.66	544.31	630.774	297.72	165.917	249.065	174.59	237.379	230.465	60.2269	87.2627	85.4652	rna3756	59.84	48.6	48.38	52.3	60.47	57.14	86.79	71.93	85.36	116.64	114.61	120.01	-0.93007	DHX15	PREDICTED: pre-mRNA-splicing factor ATP-dependent RNA helicase DHX15 [Melopsittacus undulatus]
cli-miR-139-5p	540.66	544.31	630.774	297.72	165.917	249.065	174.59	237.379	230.465	60.2269	87.2627	85.4652	rna5468	253.69	258.14	247.33	399.33	553.39	458.07	517.11	484.64	526.67	617.91	668.39	638.61	-0.958042	EIF4G2	PREDICTED: eukaryotic translation initiation factor 4 gamma 2, partial [Columba livia]
cli-miR-139-5p	540.66	544.31	630.774	297.72	165.917	249.065	174.59	237.379	230.465	60.2269	87.2627	85.4652	rna5971	8.85	7.84	8.77	11.23	11.74	14.82	14.79	14.43	14.59	22.69	23.51	23.6	-0.86014	CLASP1	PREDICTED: CLIP-associating protein 1 isoform X3 [Columba livia]
cli-miR-139-5p	540.66	544.31	630.774	297.72	165.917	249.065	174.59	237.379	230.465	60.2269	87.2627	85.4652	rna7457	4.12	5.2	6.25	4.25	6.64	7.57	8.57	8.52	8.78	13.12	12.15	12.01	-0.853147	SMG7	PREDICTED: protein SMG7 isoform X2 [Columba livia]
cli-miR-140-3p	5686.64	7417.22	8708.14	3739.62	3005.4	3309.76	13812.6	9887.27	9457.27	21578.7	33983.2	9991.02	rna11850	2.92	2.29	2.55	2.66	3.48	3.25	1.31	1.53	2.13	0.32	0.54	0.15	-0.937063	LDHD	PREDICTED: probable D-lactate dehydrogenase, mitochondrial [Columba livia]
cli-miR-140-3p	5686.64	7417.22	8708.14	3739.62	3005.4	3309.76	13812.6	9887.27	9457.27	21578.7	33983.2	9991.02	rna12588	0.68	0.97	0.96	3.05	3.94	2.79	0.45	0.21	1.07	0.46	0.07	0.66	-0.881119	WSCD1	PREDICTED: WSC domain-containing protein 1 [Columba livia]
cli-miR-140-3p	5686.64	7417.22	8708.14	3739.62	3005.4	3309.76	13812.6	9887.27	9457.27	21578.7	33983.2	9991.02	rna13418	2.78	7.32	5.95	10.55	14.89	19.79	1.07	1.22	0.94	0.27	0.42	0.62	-0.93007	A306_00010830	PREDICTED: bcl10-interacting CARD protein isoform X1 [Columba livia]
cli-miR-140-3p	5686.64	7417.22	8708.14	3739.62	3005.4	3309.76	13812.6	9887.27	9457.27	21578.7	33983.2	9991.02	rna15344	0.17	0.3	0.21	2.79	1.78	1.7	0.03	0.03	0.21	0.04	0	0.03	-0.885396	TMEM173	PREDICTED: stimulator of interferon genes protein [Columba livia]
cli-miR-140-3p	5686.64	7417.22	8708.14	3739.62	3005.4	3309.76	13812.6	9887.27	9457.27	21578.7	33983.2	9991.02	rna17380	0.6	0.45	0.5	1.47	3.15	2.44	0	0.08	0	0.04	0	0.09	-0.901431	PRKAG3	PREDICTED: 5'-AMP-activated protein kinase subunit gamma-3 isoform X1 [Columba livia]
cli-miR-140-3p	5686.64	7417.22	8708.14	3739.62	3005.4	3309.76	13812.6	9887.27	9457.27	21578.7	33983.2	9991.02	rna17912	26.33	24.65	24.89	33.23	30.98	34.96	16.94	17.18	18.53	14.2	16.08	15.15	-0.937063	PPP3CC	PREDICTED: serine/threonine-protein phosphatase 2B catalytic subunit gamma isoform [Opisthocomus hoazin]
cli-miR-140-3p	5686.64	7417.22	8708.14	3739.62	3005.4	3309.76	13812.6	9887.27	9457.27	21578.7	33983.2	9991.02	rna18365	5.84	7.88	8.87	11.76	15.59	11.18	1.66	3.06	2.18	1.7	2.07	1.69	-0.895105	TINAGL1	PREDICTED: tubulointerstitial nephritis antigen-like [Columba livia]
cli-miR-140-3p	5686.64	7417.22	8708.14	3739.62	3005.4	3309.76	13812.6	9887.27	9457.27	21578.7	33983.2	9991.02	rna2882	13.4	11.9	15.84	39.86	32.92	32.71	8.63	8.32	7.03	6.24	4.82	5.76	-0.895105	FYCO1	PREDICTED: LOW QUALITY PROTEIN: FYVE and coiled-coil domain-containing protein 1, partial [Columba livia]
cli-miR-140-3p	5686.64	7417.22	8708.14	3739.62	3005.4	3309.76	13812.6	9887.27	9457.27	21578.7	33983.2	9991.02	rna3338	16.83	9.47	10.79	15.16	12.22	13.42	1.88	3.49	4.14	3.11	2.14	0.83	-0.86014	ASB2	PREDICTED: ankyrin repeat and SOCS box protein 2 isoform X1 [Columba livia]
cli-miR-140-3p	5686.64	7417.22	8708.14	3739.62	3005.4	3309.76	13812.6	9887.27	9457.27	21578.7	33983.2	9991.02	rna6540	25.78	21.51	22.56	38.89	33.09	33.26	21.43	16.92	17.97	13.93	12.32	14.82	-0.923077	WBP1L	PREDICTED: WW domain binding protein 1-like isoform X1 [Columba livia]
cli-miR-140-3p	5686.64	7417.22	8708.14	3739.62	3005.4	3309.76	13812.6	9887.27	9457.27	21578.7	33983.2	9991.02	rna7912	50.38	25.45	43.82	108.71	122.25	92.03	24.19	26.95	24.35	21.57	23.86	17.32	-0.909091	MPP1	PREDICTED: 55 kDa erythrocyte membrane protein [Columba livia]
cli-miR-140-3p	5686.64	7417.22	8708.14	3739.62	3005.4	3309.76	13812.6	9887.27	9457.27	21578.7	33983.2	9991.02	rna7953	14.11	6.34	8.1	11.76	16.09	16.41	3.56	6.58	4.25	2.53	2.87	0	-0.902098	MTMR1	PREDICTED: myotubularin-related protein 1 isoform X9 [Zonotrichia albicollis]
cli-miR-140-3p	5686.64	7417.22	8708.14	3739.62	3005.4	3309.76	13812.6	9887.27	9457.27	21578.7	33983.2	9991.02	rna8905	19.98	16.23	13.83	21.82	14.07	15.85	6.31	7.14	6.56	2.22	2.2	2.34	-0.874126	MYO18B	PREDICTED: LOW QUALITY PROTEIN: unconventional myosin-XVIIIb [Columba livia]
cli-miR-140-3p	5686.64	7417.22	8708.14	3739.62	3005.4	3309.76	13812.6	9887.27	9457.27	21578.7	33983.2	9991.02	rna9271	7.59	8.51	7.47	12.34	14.47	19.29	6.17	6.83	5.25	5.41	4.49	6.95	-0.909091	RHOT1	PREDICTED: mitochondrial Rho GTPase 1 isoform X3 [Columba livia]
cli-miR-140-3p	5686.64	7417.22	8708.14	3739.62	3005.4	3309.76	13812.6	9887.27	9457.27	21578.7	33983.2	9991.02	rna9272	2.04	2.24	2.45	3.08	3.93	3.41	0.75	0.86	2.04	0.1	0.74	1.09	-0.949213	RHOT1	PREDICTED: mitochondrial Rho GTPase 1 isoform X3 [Columba livia]
cli-miR-140-3p	5686.64	7417.22	8708.14	3739.62	3005.4	3309.76	13812.6	9887.27	9457.27	21578.7	33983.2	9991.02	rna942	6643.18	6751.69	5207.87	12231	16012.8	12386.8	601.15	1329.31	688.85	162.96	178.86	129.98	-0.937063	ACTA1	Actin, alpha skeletal muscle, partial [Leptosomus discolor]
cli-miR-140-5p	55.6338	69.2706	78.9254	33.4947	27.7783	31.8893	145.778	102.164	95.7823	223.331	317.548	84.7807	rna12975	14.21	15.87	12.86	20.42	24.28	25.1	8.17	10.06	8.65	6.02	6.66	5.67	-0.867133	PODXL	PREDICTED: podocalyxin, partial [Columba livia]
cli-miR-140-5p	55.6338	69.2706	78.9254	33.4947	27.7783	31.8893	145.778	102.164	95.7823	223.331	317.548	84.7807	rna13439	18.17	25.01	13.88	37.63	39.63	35.88	1.18	1.39	1.23	0.54	0.79	0.45	-0.867133	ADIPOQ	PREDICTED: adiponectin [Columba livia]
cli-miR-140-5p	55.6338	69.2706	78.9254	33.4947	27.7783	31.8893	145.778	102.164	95.7823	223.331	317.548	84.7807	rna16674	6.18	7.31	8.6	28.24	29.85	31.3	4.3	6.07	5.8	2.97	3.26	3.13	-0.874126	RGCC	-
cli-miR-140-5p	55.6338	69.2706	78.9254	33.4947	27.7783	31.8893	145.778	102.164	95.7823	223.331	317.548	84.7807	rna17237	0.08	0.08	0	0.87	0.7	0.65	0	0	0	0	0	0	-0.871373	A306_00014351	PREDICTED: E3 ubiquitin-protein ligase TRIM11 [Columba livia]
cli-miR-140-5p	55.6338	69.2706	78.9254	33.4947	27.7783	31.8893	145.778	102.164	95.7823	223.331	317.548	84.7807	rna2463	70.09	71.24	70.66	87.28	81.8	78.31	45.52	44.36	46.65	37.35	37.54	37.67	-0.902098	KLF6	PREDICTED: Krueppel-like factor 6 [Columba livia]
cli-miR-140-5p	55.6338	69.2706	78.9254	33.4947	27.7783	31.8893	145.778	102.164	95.7823	223.331	317.548	84.7807	rna2495	22.87	23.51	19.41	31.4	37.71	32.37	15	11.04	17.51	21.61	13.54	15.51	-0.853147	A306_00002480	PREDICTED: junctional protein associated with coronary artery disease [Columba livia]
cli-miR-140-5p	55.6338	69.2706	78.9254	33.4947	27.7783	31.8893	145.778	102.164	95.7823	223.331	317.548	84.7807	rna3339	4.41	9.35	3.02	38.02	23.44	18.61	1.15	4.41	0	0	0.29	1.89	-0.856146	ASB2	PREDICTED: ankyrin repeat and SOCS box protein 2 isoform X1 [Columba livia]
cli-miR-140-5p	55.6338	69.2706	78.9254	33.4947	27.7783	31.8893	145.778	102.164	95.7823	223.331	317.548	84.7807	rna5007	131.47	144.19	139.42	113.63	160.41	174.28	45.96	46.45	52.61	14.27	17.29	18.3	-0.881119	CAV1	caveolin-1 [Columba livia]
cli-miR-140-5p	55.6338	69.2706	78.9254	33.4947	27.7783	31.8893	145.778	102.164	95.7823	223.331	317.548	84.7807	rna7872	87.57	76.88	78.74	117.85	97.53	115.13	70.02	73.02	66.64	37.01	46.28	38.33	-0.86014	FXR1	PREDICTED: fragile X mental retardation syndrome-related protein 1 isoform X1 [Columba livia]
cli-miR-140-5p	55.6338	69.2706	78.9254	33.4947	27.7783	31.8893	145.778	102.164	95.7823	223.331	317.548	84.7807	rna8694	3.43	3.55	3.51	5.91	4.37	3.64	1.91	2.02	2.1	1.12	1.78	1.51	-0.874126	A306_00009495	PREDICTED: cytochrome P450 2U1 [Columba livia]
cli-miR-1416-5p	151.295	329.927	287.386	77.4013	80.5496	96.9374	402.212	823.412	540.711	789.024	684.716	799.892	rna13612	0.65	0.96	1.14	20.39	7.1	13.19	0.08	0.13	0.45	0.21	0.23	0.21	-0.86515	KBTBD12	PREDICTED: kelch repeat and BTB domain-containing protein 12 [Columba livia]
cli-miR-1416-5p	151.295	329.927	287.386	77.4013	80.5496	96.9374	402.212	823.412	540.711	789.024	684.716	799.892	rna14041	33.39	33.34	30.53	45.27	57.73	59.95	22.18	23.48	25.26	23.94	20.88	20.89	-0.853147	FGD5	PREDICTED: FYVE, RhoGEF and PH domain-containing protein 5 [Columba livia]
cli-miR-1416-5p	151.295	329.927	287.386	77.4013	80.5496	96.9374	402.212	823.412	540.711	789.024	684.716	799.892	rna1773	19.71	16.17	15.6	33.89	22.95	28.74	12.45	11.3	12.97	10.5	12.31	10.5	-0.956219	DNAJC28	PREDICTED: dnaJ homolog subfamily C member 28 [Columba livia]
cli-miR-142-3p	4.8409	5.444	7.1914	31.2356	21.3795	20.0895	10.1234	11.2177	10.6425	10.9856	9.5617	8.8986	rna7183	57.5	75.84	106.48	14.24	17.68	16.59	17.96	22.74	27.55	57.08	54.94	61.75	-0.874126	ALDH1A3	Aldehyde dehydrogenase family 1 member A3, partial [Columba livia]
cli-miR-142-3p	4.8409	5.444	7.1914	31.2356	21.3795	20.0895	10.1234	11.2177	10.6425	10.9856	9.5617	8.8986	rna7713	2.72	5.12	3.31	0.43	0.4	0.39	0.82	0.85	0.89	2.22	2.17	2.34	-0.881119	DNM3	PREDICTED: dynamin-3 [Columba livia]
cli-miR-145-3p	326.361	331.054	289.004	613.415	784.116	705.223	279.719	264.031	255.273	186.755	129.032	143.159	rna10790	14.75	15.26	11.67	8.59	9.29	13.14	24.75	23.61	26.24	40.79	48.73	45.17	-0.916084	GNB1	guanine nucleotide-binding protein G(I)/G(S)/G(T) subunit beta-1 [Gallus gallus]
cli-miR-145-3p	326.361	331.054	289.004	613.415	784.116	705.223	279.719	264.031	255.273	186.755	129.032	143.159	rna11691	10.37	12.73	13.73	11.02	11.3	13.65	17.32	18.65	20.74	25.41	27.34	23.3	-0.888112	PDAP1	PREDICTED: 28 kDa heat- and acid-stable phosphoprotein [Columba livia]
cli-miR-145-3p	326.361	331.054	289.004	613.415	784.116	705.223	279.719	264.031	255.273	186.755	129.032	143.159	rna11835	41.37	33.28	34.63	27.89	35.4	36.29	63.09	66.84	67.27	81.15	83.8	92.05	-0.867133	SF3B3	PREDICTED: splicing factor 3B subunit 3 [Zonotrichia albicollis]
cli-miR-145-3p	326.361	331.054	289.004	613.415	784.116	705.223	279.719	264.031	255.273	186.755	129.032	143.159	rna12324	0.7	1.66	2.29	0.45	0.23	1.18	13.25	8.78	11.76	25.76	23.7	27.36	-0.923077	UNC119B	PREDICTED: protein unc-119 homolog B [Columba livia]
cli-miR-145-3p	326.361	331.054	289.004	613.415	784.116	705.223	279.719	264.031	255.273	186.755	129.032	143.159	rna12654	6	2.86	6.76	4.14	3.55	4.14	12.07	7.61	9.84	13.98	11.41	13.36	-0.872155	TMEM63B	PREDICTED: CSC1-like protein 2 isoform X3 [Columba livia]
cli-miR-145-3p	326.361	331.054	289.004	613.415	784.116	705.223	279.719	264.031	255.273	186.755	129.032	143.159	rna12892	14.06	12.41	20.31	9.21	14.98	9.95	28.86	28.62	23.97	28.82	35.42	39.94	-0.867133	ABI2	PREDICTED: abl interactor 2 isoform X11 [Lepidothrix coronata]
cli-miR-145-3p	326.361	331.054	289.004	613.415	784.116	705.223	279.719	264.031	255.273	186.755	129.032	143.159	rna13166	1.71	2.28	2.52	1.79	2.22	1.16	5.16	2.77	4.41	7.23	6.21	4.51	-0.86014	CDR2	PREDICTED: cerebellar degeneration-related protein 2 [Columba livia]
cli-miR-145-3p	326.361	331.054	289.004	613.415	784.116	705.223	279.719	264.031	255.273	186.755	129.032	143.159	rna13597	2.2	2.32	3.09	2.28	2.03	3.01	5.17	5.01	5.28	8.52	9.07	7.11	-0.923077	SLC41A3	PREDICTED: solute carrier family 41 member 3 isoform X1 [Columba livia]
cli-miR-145-3p	326.361	331.054	289.004	613.415	784.116	705.223	279.719	264.031	255.273	186.755	129.032	143.159	rna15624	0.17	0.35	0.08	0	0.07	0.03	0.49	0.4	0.22	0.87	1.32	1.05	-0.881119	NCMAP	PREDICTED: noncompact myelin-associated protein [Columba livia]
cli-miR-145-3p	326.361	331.054	289.004	613.415	784.116	705.223	279.719	264.031	255.273	186.755	129.032	143.159	rna15843	5.82	6.27	7.84	4.89	4.68	4.3	10.71	9.15	9.12	14.97	12.8	10.05	-0.909091	ITGA9	Integrin alpha-9, partial [Columba livia]
cli-miR-145-3p	326.361	331.054	289.004	613.415	784.116	705.223	279.719	264.031	255.273	186.755	129.032	143.159	rna15961	39.31	36.4	39.67	24.23	21.78	25.71	55.91	50.52	52.28	52.55	51.09	56.22	-0.874126	MGEA5	PREDICTED: protein O-GlcNAcase [Columba livia]
cli-miR-145-3p	326.361	331.054	289.004	613.415	784.116	705.223	279.719	264.031	255.273	186.755	129.032	143.159	rna16030	27.42	24.46	22.7	16.57	17.63	19.5	30.79	28.55	29.84	37.34	35.45	41.92	-0.916084	RBM12	PREDICTED: RNA-binding protein 12 [Columba livia]
cli-miR-145-3p	326.361	331.054	289.004	613.415	784.116	705.223	279.719	264.031	255.273	186.755	129.032	143.159	rna16469	32.15	23.76	34.9	17.76	25.36	20.18	50.7	46.16	58.82	62.73	63.56	67.43	-0.937063	FYTTD1	PREDICTED: UAP56-interacting factor isoform X1 [Columba livia]
cli-miR-145-3p	326.361	331.054	289.004	613.415	784.116	705.223	279.719	264.031	255.273	186.755	129.032	143.159	rna16567	7.16	7.95	7.03	4.57	3.66	3.24	12.55	9.82	11.06	20.4	22.72	20.9	-0.944056	ETV5	PREDICTED: ETS translocation variant 5 [Columba livia]
cli-miR-145-3p	326.361	331.054	289.004	613.415	784.116	705.223	279.719	264.031	255.273	186.755	129.032	143.159	rna18614	0.49	0.46	0.78	0.09	0.12	0.03	0.95	1.32	0.68	8.02	3.92	7.55	-0.909091	EPPK1	PREDICTED: LOW QUALITY PROTEIN: epiplakin, partial [Columba livia]
cli-miR-145-3p	326.361	331.054	289.004	613.415	784.116	705.223	279.719	264.031	255.273	186.755	129.032	143.159	rna2874	32.3	26.44	30.62	22.58	21.07	26.05	50.89	42.53	51.05	57.45	62.54	62.75	-0.972028	A306_00002768	PREDICTED: protein CDV3 homolog isoform X1 [Columba livia]
cli-miR-145-3p	326.361	331.054	289.004	613.415	784.116	705.223	279.719	264.031	255.273	186.755	129.032	143.159	rna3833	31.43	27.6	27.05	22.19	20.33	22.53	39.3	27.99	34.49	52.29	50.97	55.58	-0.909091	GNPDA2	PREDICTED: glucosamine-6-phosphate isomerase 2 isoform X4 [Ficedula albicollis]
cli-miR-145-3p	326.361	331.054	289.004	613.415	784.116	705.223	279.719	264.031	255.273	186.755	129.032	143.159	rna3928	10.26	7.65	4.81	5.92	4.66	3.76	15.7	12.1	15.58	17.85	18.16	16.25	-0.923077	FRG1	PREDICTED: protein FRG1 [Columba livia]
cli-miR-145-3p	326.361	331.054	289.004	613.415	784.116	705.223	279.719	264.031	255.273	186.755	129.032	143.159	rna514	24.79	26.87	22.6	18.26	22.21	22.54	42.91	36	48.2	49.79	48.06	48.46	-0.895105	YES1	PREDICTED: tyrosine-protein kinase Yes [Melopsittacus undulatus]
cli-miR-145-3p	326.361	331.054	289.004	613.415	784.116	705.223	279.719	264.031	255.273	186.755	129.032	143.159	rna5684	4.36	3.71	3.5	3.61	3.46	3.26	10.14	10.92	9.91	15.32	17.91	16.94	-0.93007	ORC5	PREDICTED: origin recognition complex subunit 5 [Columba livia]
cli-miR-145-3p	326.361	331.054	289.004	613.415	784.116	705.223	279.719	264.031	255.273	186.755	129.032	143.159	rna6005	7.58	7.14	8.21	6.42	4.53	5.8	8.29	9.56	8.56	12.83	8.83	15.96	-0.944056	OSBPL11	PREDICTED: oxysterol-binding protein-related protein 11 [Columba livia]
cli-miR-145-3p	326.361	331.054	289.004	613.415	784.116	705.223	279.719	264.031	255.273	186.755	129.032	143.159	rna7952	8.27	15.58	10.12	6.47	4.57	8.47	17.78	13.95	15.43	20.19	21.64	21.63	-0.867133	MTMR1	PREDICTED: myotubularin-related protein 1 isoform X9 [Zonotrichia albicollis]
cli-miR-145-3p	326.361	331.054	289.004	613.415	784.116	705.223	279.719	264.031	255.273	186.755	129.032	143.159	rna8879	23.61	20.64	21.3	13.25	21.17	18.17	44.11	40.16	46.3	51.99	73.4	58.52	-0.937063	RANBP1	PREDICTED: LOW QUALITY PROTEIN: ran-specific GTPase-activating protein [Columba livia]
cli-miR-145-3p	326.361	331.054	289.004	613.415	784.116	705.223	279.719	264.031	255.273	186.755	129.032	143.159	rna9570	10.95	12.97	13.76	11.41	10.5	12.05	22.65	20.19	22.69	29.07	27.57	26.39	-0.923077	USP3	PREDICTED: ubiquitin carboxyl-terminal hydrolase 3 isoform X1 [Columba livia]
cli-miR-145-5p	4438.35	5447.41	3744.64	11647.7	9322.97	7768.74	4892.9	4259.58	3768.9	3120.04	3046.45	3506.42	rna11662	9.15	11.04	13.11	3.97	10.55	8.59	13.76	12.37	11.58	17.43	17.92	17.93	-0.853147	PICALM	PREDICTED: phosphatidylinositol-binding clathrin assembly protein isoform X1 [Columba livia]
cli-miR-145-5p	4438.35	5447.41	3744.64	11647.7	9322.97	7768.74	4892.9	4259.58	3768.9	3120.04	3046.45	3506.42	rna11985	87.37	90.68	106.95	64.73	81.58	90.94	155.92	183.25	205.01	242.36	259.49	272.78	-0.881119	SRSF3	Serine/arginine-rich splicing factor 3 [Fukomys damarensis]
cli-miR-145-5p	4438.35	5447.41	3744.64	11647.7	9322.97	7768.74	4892.9	4259.58	3768.9	3120.04	3046.45	3506.42	rna12029	11.49	9.62	12.23	8.19	8.99	8.72	15.56	14.44	15.68	22.3	20.5	21.96	-0.902098	ST7L	PREDICTED: suppressor of tumorigenicity 7 protein-like [Columba livia]
cli-miR-145-5p	4438.35	5447.41	3744.64	11647.7	9322.97	7768.74	4892.9	4259.58	3768.9	3120.04	3046.45	3506.42	rna1319	27.28	23.37	25.52	18.27	22.44	20.04	32.07	25.83	30.9	44.57	43.78	42.78	-0.867133	SEC63	PREDICTED: LOW QUALITY PROTEIN: translocation protein SEC63 homolog [Columba livia]
cli-miR-145-5p	4438.35	5447.41	3744.64	11647.7	9322.97	7768.74	4892.9	4259.58	3768.9	3120.04	3046.45	3506.42	rna14029	16.44	15.2	16.63	7.43	9.44	10.84	23.83	22.54	27.31	31.71	31.51	38.43	-0.902098	GMFB	glia maturation factor, beta, isoform CRA_a, partial [Mus musculus]
cli-miR-145-5p	4438.35	5447.41	3744.64	11647.7	9322.97	7768.74	4892.9	4259.58	3768.9	3120.04	3046.45	3506.42	rna15098	7.68	7.78	12.81	4.14	5.27	2.61	13.2	10.9	12.84	15.99	16.83	15.05	-0.888112	A306_00012118	PREDICTED: TRMT1-like protein isoform X1 [Columba livia]
cli-miR-145-5p	4438.35	5447.41	3744.64	11647.7	9322.97	7768.74	4892.9	4259.58	3768.9	3120.04	3046.45	3506.42	rna15464	16.9	17.32	19.74	11.27	14.15	11.29	31.84	28.57	31.47	36.47	36.17	39.6	-0.86014	NUP205	PREDICTED: LOW QUALITY PROTEIN: nuclear pore complex protein Nup205 [Columba livia]
cli-miR-145-5p	4438.35	5447.41	3744.64	11647.7	9322.97	7768.74	4892.9	4259.58	3768.9	3120.04	3046.45	3506.42	rna16476	12.44	11.85	13.69	7.66	9.18	8.94	18.66	14.96	17.85	21.33	20.92	21.46	-0.874126	RBL1	PREDICTED: retinoblastoma-like protein 1 [Columba livia]
cli-miR-145-5p	4438.35	5447.41	3744.64	11647.7	9322.97	7768.74	4892.9	4259.58	3768.9	3120.04	3046.45	3506.42	rna17869	587.21	612.93	768.3	434.88	674.41	494.08	1046.3	1108.64	1098.93	1256.07	1316.4	1193.81	-0.874126	ACTG1	PREDICTED: LOW QUALITY PROTEIN: actin, cytoplasmic 2 [Columba livia]
cli-miR-145-5p	4438.35	5447.41	3744.64	11647.7	9322.97	7768.74	4892.9	4259.58	3768.9	3120.04	3046.45	3506.42	rna2427	0.56	0.17	0.83	0	0	0	0.64	0.25	0.34	0.72	1.53	1.52	-0.908473	DPP6	PREDICTED: dipeptidyl aminopeptidase-like protein 6 [Columba livia]
cli-miR-145-5p	4438.35	5447.41	3744.64	11647.7	9322.97	7768.74	4892.9	4259.58	3768.9	3120.04	3046.45	3506.42	rna2487	14.84	12.37	15.76	6.91	7.1	7.68	12.96	12.41	17.17	15	16.91	15.03	-0.881119	A306_00002474	PREDICTED: enhancer of polycomb homolog 1 isoform X1 [Columba livia]
cli-miR-145-5p	4438.35	5447.41	3744.64	11647.7	9322.97	7768.74	4892.9	4259.58	3768.9	3120.04	3046.45	3506.42	rna3655	0.03	0	0.06	0.02	0	0	0.12	0.03	0.06	1.52	0.73	0.66	-0.869307	MSANTD1	PREDICTED: myb/SANT-like DNA-binding domain-containing protein 1 isoform X1 [Tinamus guttatus]
cli-miR-145-5p	4438.35	5447.41	3744.64	11647.7	9322.97	7768.74	4892.9	4259.58	3768.9	3120.04	3046.45	3506.42	rna4850	13.71	14.91	22.29	8.62	15.42	10.79	18.35	15.61	17.74	25.78	27.04	25.85	-0.888112	TMEM184B	PREDICTED: transmembrane protein 184B isoform X1 [Columba livia]
cli-miR-145-5p	4438.35	5447.41	3744.64	11647.7	9322.97	7768.74	4892.9	4259.58	3768.9	3120.04	3046.45	3506.42	rna4925	11.76	10.66	12.75	8.5	7.47	10.65	16.88	11.46	16.44	26.82	25.82	27.03	-0.881119	TMBIM4	PREDICTED: protein lifeguard 4 [Columba livia]
cli-miR-145-5p	4438.35	5447.41	3744.64	11647.7	9322.97	7768.74	4892.9	4259.58	3768.9	3120.04	3046.45	3506.42	rna5738	18.03	14.92	18.69	9.79	10.56	11.27	30.84	24.77	29.05	35.78	35.9	44.07	-0.888112	ALG12	PREDICTED: dol-P-Man:Man(7)GlcNAc(2)-PP-Dol alpha-1,6-mannosyltransferase [Columba livia]
cli-miR-145-5p	4438.35	5447.41	3744.64	11647.7	9322.97	7768.74	4892.9	4259.58	3768.9	3120.04	3046.45	3506.42	rna5944	16.8	11.51	18.2	8.07	10.97	9.25	13.36	12.06	12.87	31.32	24.71	25.1	-0.916084	IGFBP2	-
cli-miR-145-5p	4438.35	5447.41	3744.64	11647.7	9322.97	7768.74	4892.9	4259.58	3768.9	3120.04	3046.45	3506.42	rna6148	1.2	1.99	1.61	0.28	0.47	0.77	2.94	3.91	4.71	5.26	6.76	6.44	-0.888112	MPDZ	PREDICTED: multiple PDZ domain protein [Columba livia]
cli-miR-145-5p	4438.35	5447.41	3744.64	11647.7	9322.97	7768.74	4892.9	4259.58	3768.9	3120.04	3046.45	3506.42	rna7355	7.1	10.08	12.2	4.83	8.53	9.9	13.55	15.96	15.83	23.7	24.31	23.55	-0.874126	CRYL1	PREDICTED: lambda-crystallin homolog [Columba livia]
cli-miR-145-5p	4438.35	5447.41	3744.64	11647.7	9322.97	7768.74	4892.9	4259.58	3768.9	3120.04	3046.45	3506.42	rna7543	0.21	0.17	0.28	0	0.06	0.24	0.6	0.53	0.58	1.95	1.87	2.54	-0.853147	A306_00004188	PREDICTED: serine/threonine-protein kinase TNNI3K [Columba livia]
cli-miR-145-5p	4438.35	5447.41	3744.64	11647.7	9322.97	7768.74	4892.9	4259.58	3768.9	3120.04	3046.45	3506.42	rna7555	24.7	25.45	28.29	16.49	17.27	17.82	72.07	68.22	74.98	190.29	164.02	163.93	-0.909091	WLS	Integral membrane protein GPR177, partial [Columba livia]
cli-miR-146a-5p	6.8639	3.0036	3.1462	33.593	35.3063	34.1297	5.2953	2.7103	6.1653	26.1069	11.2727	17.9927	rna14991	20.59	24.28	26.83	14.12	8.55	11	16.68	21.51	16.43	15.94	17.88	14.42	-0.909091	THRAP3	PREDICTED: thyroid hormone receptor-associated protein 3 isoform X1 [Columba livia]
cli-miR-146a-5p	6.8639	3.0036	3.1462	33.593	35.3063	34.1297	5.2953	2.7103	6.1653	26.1069	11.2727	17.9927	rna6848	19.3	17.99	23.93	4.25	5.38	4.11	16.51	20.5	16.7	13.47	14.13	14.54	-0.895105	DBT	PREDICTED: lipoamide acyltransferase component of branched-chain alpha-keto acid dehydrogenase complex, mitochondrial [Columba livia]
cli-miR-146b-3p	51.5155	35.4801	41.6201	146.061	119.846	166.765	38.7806	42.1606	36.2578	20.0325	21.237	23.3709	rna10119	16.23	19.02	16.59	11.6	14.18	12.21	17.57	21.17	22.16	29.49	30.08	25.17	-0.93007	SNX18	PREDICTED: sorting nexin-18 [Ficedula albicollis]
cli-miR-146b-3p	51.5155	35.4801	41.6201	146.061	119.846	166.765	38.7806	42.1606	36.2578	20.0325	21.237	23.3709	rna11648	0.53	0.29	0.87	0.21	0.11	0.09	2.07	0.8	1.27	3.04	3.1	3.23	-0.853147	A306_00011694	PREDICTED: disks large homolog 2 isoform X1 [Columba livia]
cli-miR-146b-3p	51.5155	35.4801	41.6201	146.061	119.846	166.765	38.7806	42.1606	36.2578	20.0325	21.237	23.3709	rna1272	6.28	7.28	8.46	4.39	5.74	3.82	7.37	7.98	9.35	12.31	12.41	13.11	-0.881119	DSE	PREDICTED: dermatan-sulfate epimerase [Columba livia]
cli-miR-146b-3p	51.5155	35.4801	41.6201	146.061	119.846	166.765	38.7806	42.1606	36.2578	20.0325	21.237	23.3709	rna4527	0.07	0.31	0.34	0.05	0.08	0.08	1.57	0.51	1.03	9.75	7.28	9.18	-0.868653	PKP2	PREDICTED: plakophilin-2 [Columba livia]
cli-miR-146b-3p	51.5155	35.4801	41.6201	146.061	119.846	166.765	38.7806	42.1606	36.2578	20.0325	21.237	23.3709	rna4840	6.64	6.52	5.41	3.99	5.34	3.45	8.51	8.06	9.45	11.47	10.35	11.2	-0.888112	JOSD1	PREDICTED: josephin-1 [Columba livia]
cli-miR-146b-3p	51.5155	35.4801	41.6201	146.061	119.846	166.765	38.7806	42.1606	36.2578	20.0325	21.237	23.3709	rna6442	10.3	12.87	11.68	11.47	8.8	10.28	13.25	13.69	14.66	26.01	25.67	20.58	-0.895105	BICC1	Protein bicaudal C like protein 1, partial [Columba livia]
cli-miR-146b-5p	1794.15	1752.7	1321.42	9408.78	4937.54	6462.92	2114.94	2019.12	1783.97	1211.13	1346.18	1458.87	rna6339	30.81	39.68	33.68	16.74	18.96	13.75	31.09	27.74	30.26	51.64	54.49	48.93	-0.888112	A306_00005120	Histone acetyltransferase MYST4 [Columba livia]
cli-miR-146b-5p	1794.15	1752.7	1321.42	9408.78	4937.54	6462.92	2114.94	2019.12	1783.97	1211.13	1346.18	1458.87	rna6564	0.25	0.46	0.49	0.15	0.2	0.06	0.42	0.34	0.32	0.84	0.69	0.94	-0.881119	CFAP43	PREDICTED: LOW QUALITY PROTEIN: cilia- and flagella-associated protein 43 [Columba livia]
cli-miR-148a-5p	17.1959	14.2671	24.7204	9.5278	10.9909	10.3808	25.6201	22.1343	25.6153	34.7662	31.8051	30.5093	rna10160	14.62	13.98	13.32	17.04	23.08	21.3	7.5	10.16	7.04	5.87	6.36	5.36	-0.93007	DUSP10	PREDICTED: dual specificity protein phosphatase 10 [Columba livia]
cli-miR-148a-5p	17.1959	14.2671	24.7204	9.5278	10.9909	10.3808	25.6201	22.1343	25.6153	34.7662	31.8051	30.5093	rna11252	37.34	37.25	39.63	59.88	58.22	59.53	24.37	26.59	21.91	19.77	18.95	19.83	-0.937063	SERINC3	Serine incorporator 3, partial [Columba livia]
cli-miR-148a-5p	17.1959	14.2671	24.7204	9.5278	10.9909	10.3808	25.6201	22.1343	25.6153	34.7662	31.8051	30.5093	rna11946	56.6	70.97	58.82	112.62	111.66	92.88	53.63	65.07	62.02	47.71	53.48	56.77	-0.902098	A306_00007330	PREDICTED: mitochondrial import inner membrane translocase subunit Tim17-A [Columba livia]
cli-miR-148a-5p	17.1959	14.2671	24.7204	9.5278	10.9909	10.3808	25.6201	22.1343	25.6153	34.7662	31.8051	30.5093	rna12975	14.21	15.87	12.86	20.42	24.28	25.1	8.17	10.06	8.65	6.02	6.66	5.67	-0.951049	PODXL	PREDICTED: podocalyxin, partial [Columba livia]
cli-miR-148a-5p	17.1959	14.2671	24.7204	9.5278	10.9909	10.3808	25.6201	22.1343	25.6153	34.7662	31.8051	30.5093	rna14711	4.19	3.42	3.09	8.17	7.66	5.38	3.19	3.41	3.58	1.94	2.06	2.81	-0.923077	KLHDC1	PREDICTED: kelch domain-containing protein 1 [Columba livia]
cli-miR-148a-5p	17.1959	14.2671	24.7204	9.5278	10.9909	10.3808	25.6201	22.1343	25.6153	34.7662	31.8051	30.5093	rna1500	132.7	139.9	126.74	185.89	159.24	172.92	75.34	100.69	80.8	33.9	40.41	34.24	-0.986014	KLHL31	PREDICTED: kelch-like protein 31 [Columba livia]
cli-miR-148a-5p	17.1959	14.2671	24.7204	9.5278	10.9909	10.3808	25.6201	22.1343	25.6153	34.7662	31.8051	30.5093	rna15859	12.65	19.92	17.58	38.81	34.67	26.18	12.13	15.91	17.35	9.87	11.81	9.89	-0.923077	KLF2	PREDICTED: Krueppel-like factor 2 [Nipponia nippon]
cli-miR-148a-5p	17.1959	14.2671	24.7204	9.5278	10.9909	10.3808	25.6201	22.1343	25.6153	34.7662	31.8051	30.5093	rna15879	8.05	9.38	6.03	10.35	32.99	22.58	2.83	3.63	2.37	1.75	1.28	1.19	-0.93007	ARRDC2	PREDICTED: arrestin domain-containing protein 2 isoform X1 [Columba livia]
cli-miR-148a-5p	17.1959	14.2671	24.7204	9.5278	10.9909	10.3808	25.6201	22.1343	25.6153	34.7662	31.8051	30.5093	rna1633	46.52	62.2	49.6	102.94	88.02	123.52	34.77	38.24	33.96	14.83	17.99	19.45	-0.965035	UBXN2A	PREDICTED: UBX domain-containing protein 2A [Columba livia]
cli-miR-148a-5p	17.1959	14.2671	24.7204	9.5278	10.9909	10.3808	25.6201	22.1343	25.6153	34.7662	31.8051	30.5093	rna2365	20.68	22.56	19.69	32.94	27.85	44.23	7.95	9.61	6.62	2.71	2.5	2.66	-0.958042	A306_00002386	PREDICTED: obscurin-like [Columba livia]
cli-miR-148a-5p	17.1959	14.2671	24.7204	9.5278	10.9909	10.3808	25.6201	22.1343	25.6153	34.7662	31.8051	30.5093	rna3376	3.15	2.33	2.42	3.22	4.27	5.31	0	0	0.04	0	0	0	-0.862885	EML1	PREDICTED: echinoderm microtubule-associated protein-like 1 isoform X1 [Columba livia]
cli-miR-148a-5p	17.1959	14.2671	24.7204	9.5278	10.9909	10.3808	25.6201	22.1343	25.6153	34.7662	31.8051	30.5093	rna3617	124.02	71.93	59.7	110.26	88.82	106.53	61.21	55.38	61.25	30.38	33.06	31.59	-0.86014	FAM53A	PREDICTED: protein FAM53A [Columba livia]
cli-miR-148a-5p	17.1959	14.2671	24.7204	9.5278	10.9909	10.3808	25.6201	22.1343	25.6153	34.7662	31.8051	30.5093	rna4531	5.34	4.53	4.89	10.17	8.45	10.87	2.55	2.25	2.73	0.68	0.64	1.3	-0.916084	DNM1L	PREDICTED: dynamin-1-like protein, partial [Phalacrocorax carbo]
cli-miR-148a-5p	17.1959	14.2671	24.7204	9.5278	10.9909	10.3808	25.6201	22.1343	25.6153	34.7662	31.8051	30.5093	rna5239	147.14	178.48	136.45	313.87	244.44	226.56	83.75	77.65	88.16	52.93	62.94	65.75	-0.951049	ACADL	PREDICTED: long-chain specific acyl-CoA dehydrogenase, mitochondrial [Columba livia]
cli-miR-148a-5p	17.1959	14.2671	24.7204	9.5278	10.9909	10.3808	25.6201	22.1343	25.6153	34.7662	31.8051	30.5093	rna5657	30.79	27.35	39.12	39.22	38.67	32.53	7.32	12.16	8.26	3.05	4.16	3.98	-0.874126	CD36	platelet glycoprotein 4 [Columba livia]
cli-miR-148a-5p	17.1959	14.2671	24.7204	9.5278	10.9909	10.3808	25.6201	22.1343	25.6153	34.7662	31.8051	30.5093	rna5659	53.19	66.5	46.65	70.16	49.92	76.3	11.99	41.85	7.61	0	0	0.95	-0.956219	CD36	platelet glycoprotein 4 [Columba livia]
cli-miR-148a-5p	17.1959	14.2671	24.7204	9.5278	10.9909	10.3808	25.6201	22.1343	25.6153	34.7662	31.8051	30.5093	rna6886	5.45	2.65	2.2	19.6	14.97	13.42	0.7	0.89	1.18	0	0.79	1.05	-0.916084	BCAR3	PREDICTED: breast cancer anti-estrogen resistance protein 3 isoform X1 [Columba livia]
cli-miR-148a-5p	17.1959	14.2671	24.7204	9.5278	10.9909	10.3808	25.6201	22.1343	25.6153	34.7662	31.8051	30.5093	rna9712	28.94	35.6	48.48	55.38	93.68	68.42	17.3	20.57	21.64	10.62	9.88	9.67	-0.888112	LPL	PREDICTED: lipoprotein lipase isoform X1 [Columba livia]
cli-miR-148a-5p	17.1959	14.2671	24.7204	9.5278	10.9909	10.3808	25.6201	22.1343	25.6153	34.7662	31.8051	30.5093	rna9713	5.8	8.02	4.35	7.75	16.69	10.71	0.93	4.46	4.21	2.48	2.01	0.66	-0.888112	LPL	PREDICTED: lipoprotein lipase isoform X1 [Columba livia]
cli-miR-153b-3p	18.6409	17.5523	15.012	39.3882	21.4548	33.9804	10.5907	14.6809	11.1562	17.7062	16.8084	12.1255	rna10168	12.52	13.9	13.49	8.46	10.39	10.59	27.83	24.06	26.86	25.59	27.4	29.63	-0.853147	A306_00009776	PREDICTED: LOW QUALITY PROTEIN: protein dispatched homolog 1 [Columba livia]
cli-miR-153b-3p	18.6409	17.5523	15.012	39.3882	21.4548	33.9804	10.5907	14.6809	11.1562	17.7062	16.8084	12.1255	rna11647	4.24	3.08	4.97	0.12	0.55	0	12.19	16.01	13.03	5.82	4.93	6.51	-0.888112	A306_00011694	PREDICTED: disks large homolog 2 isoform X1 [Columba livia]
cli-miR-153b-3p	18.6409	17.5523	15.012	39.3882	21.4548	33.9804	10.5907	14.6809	11.1562	17.7062	16.8084	12.1255	rna12984	47.8	29.07	47.56	18.83	21.32	19.86	201.1	237.59	209.78	83.93	100.26	91.87	-0.853147	TUBAL3	PREDICTED: tubulin alpha chain-like 3 [Columba livia]
cli-miR-153b-3p	18.6409	17.5523	15.012	39.3882	21.4548	33.9804	10.5907	14.6809	11.1562	17.7062	16.8084	12.1255	rna13172	14.4	15.15	14.69	9.65	9.36	10.97	21.56	18.89	20.92	20.7	20.3	23.78	-0.853147	KCTD5	PREDICTED: BTB/POZ domain-containing protein KCTD5, partial [Columba livia]
cli-miR-1552-5p	256.132	263.566	313.904	147.927	175.252	101.568	483.901	411.518	406.029	475.999	452.619	491.376	rna17732	29.35	53.38	36.73	83.26	90.55	115.84	15.61	13.71	12.97	4.44	3.98	3.67	-0.888112	DHRS7C	PREDICTED: dehydrogenase/reductase SDR family member 7C isoform X1 [Columba livia]
cli-miR-1559-3p	4.2629	3.0975	4.5845	1.7681	1.5056	1.7177	6.3856	8.658	7.9268	8.6592	10.5682	11.7344	rna13290	7.19	6.49	5.6	16.94	16.45	17.71	5.07	6.91	5.66	3.93	4.43	4.29	-0.853147	KITLG	Kit ligand, partial [Columba livia]
cli-miR-1559-3p	4.2629	3.0975	4.5845	1.7681	1.5056	1.7177	6.3856	8.658	7.9268	8.6592	10.5682	11.7344	rna14041	33.39	33.34	30.53	45.27	57.73	59.95	22.18	23.48	25.26	23.94	20.88	20.89	-0.93007	FGD5	PREDICTED: FYVE, RhoGEF and PH domain-containing protein 5 [Columba livia]
cli-miR-1559-3p	4.2629	3.0975	4.5845	1.7681	1.5056	1.7177	6.3856	8.658	7.9268	8.6592	10.5682	11.7344	rna1861	26.49	21.9	21.19	52.03	51.68	58.73	18.34	18.8	16.72	13	13.54	14.72	-0.923077	USP25	PREDICTED: LOW QUALITY PROTEIN: ubiquitin carboxyl-terminal hydrolase 25 [Columba livia]
cli-miR-1559-3p	4.2629	3.0975	4.5845	1.7681	1.5056	1.7177	6.3856	8.658	7.9268	8.6592	10.5682	11.7344	rna1988	5.57	15.31	9.09	32.83	28.38	35.38	4.13	4.54	4.91	0	2.71	2.67	-0.93007	HHLA2	PREDICTED: HERV-H LTR-associating protein 2 isoform X1 [Columba livia]
cli-miR-1559-3p	4.2629	3.0975	4.5845	1.7681	1.5056	1.7177	6.3856	8.658	7.9268	8.6592	10.5682	11.7344	rna2113	6.33	8.61	6.47	73.36	51.33	79.23	1.25	1.24	0.3	0	0	0	-0.95777	A306_00003105	PREDICTED: protein-lysine methyltransferase METTL21C isoform X1 [Columba livia]
cli-miR-1559-3p	4.2629	3.0975	4.5845	1.7681	1.5056	1.7177	6.3856	8.658	7.9268	8.6592	10.5682	11.7344	rna2577	51.14	41.61	47.79	88.72	69.4	70.98	17.97	21.5	16.3	8.35	6.63	7.17	-0.923077	HACD1	PREDICTED: LOW QUALITY PROTEIN: very-long-chain (3R)-3-hydroxyacyl-CoA dehydratase 1 [Columba livia]
cli-miR-1559-3p	4.2629	3.0975	4.5845	1.7681	1.5056	1.7177	6.3856	8.658	7.9268	8.6592	10.5682	11.7344	rna2661	5.41	2.1	2.57	19.62	48.98	45.98	1.23	0	1.29	1.4	0.54	0.62	-0.888112	A306_00002599	PREDICTED: collagen alpha-1(XXVIII) chain-like, partial [Columba livia]
cli-miR-1559-3p	4.2629	3.0975	4.5845	1.7681	1.5056	1.7177	6.3856	8.658	7.9268	8.6592	10.5682	11.7344	rna3882	5.38	6.88	3.51	9.6	7.16	8.48	3.34	2.69	2.56	2.24	2.64	2.34	-0.923077	CLOCK	PREDICTED: circadian locomoter output cycles protein kaput isoform X1 [Columba livia]
cli-miR-1559-3p	4.2629	3.0975	4.5845	1.7681	1.5056	1.7177	6.3856	8.658	7.9268	8.6592	10.5682	11.7344	rna4447	11.88	9.85	13.25	24.66	50.02	44.3	6.73	7.46	4.48	2.72	3.45	2.53	-0.944056	PARVG	PREDICTED: gamma-parvin [Columba livia]
cli-miR-1559-3p	4.2629	3.0975	4.5845	1.7681	1.5056	1.7177	6.3856	8.658	7.9268	8.6592	10.5682	11.7344	rna7210	1.81	2.75	2.63	10.29	6.92	7.34	1.57	0.82	1.9	0.98	1.04	0.56	-0.909091	DENND4A	PREDICTED: C-myc promoter-binding protein isoform X1 [Columba livia]
cli-miR-1559-3p	4.2629	3.0975	4.5845	1.7681	1.5056	1.7177	6.3856	8.658	7.9268	8.6592	10.5682	11.7344	rna8526	3.88	8.2	3.71	7.35	6.95	10.83	2.91	2.46	4.17	0.75	0.17	0.59	-0.902098	MEIS1	PREDICTED: homeobox protein Meis1 isoform X1 [Columba livia]
cli-miR-1559-3p	4.2629	3.0975	4.5845	1.7681	1.5056	1.7177	6.3856	8.658	7.9268	8.6592	10.5682	11.7344	rna9271	7.59	8.51	7.47	12.34	14.47	19.29	6.17	6.83	5.25	5.41	4.49	6.95	-0.853147	RHOT1	PREDICTED: mitochondrial Rho GTPase 1 isoform X3 [Columba livia]
cli-miR-1559-3p	4.2629	3.0975	4.5845	1.7681	1.5056	1.7177	6.3856	8.658	7.9268	8.6592	10.5682	11.7344	rna9272	2.04	2.24	2.45	3.08	3.93	3.41	0.75	0.86	2.04	0.1	0.74	1.09	-0.86515	RHOT1	PREDICTED: mitochondrial Rho GTPase 1 isoform X3 [Columba livia]
cli-miR-1559-3p	4.2629	3.0975	4.5845	1.7681	1.5056	1.7177	6.3856	8.658	7.9268	8.6592	10.5682	11.7344	rna9604	6.47	6.61	4.14	7.2	12.25	12.48	1.1	2	1.86	1.24	1.01	0.65	-0.944056	KLF13	PREDICTED: Krueppel-like factor 13 [Columba livia]
cli-miR-15c-3p	14.5948	14.1733	15.1019	4.6166	8.9583	7.6923	35.1984	34.4061	30.6797	32.3106	26.9739	29.4337	rna2796	10	11.89	10.47	16.43	16.16	18	2.78	2.53	3.26	5.08	3.85	4.13	-0.93007	NR1D2	PREDICTED: nuclear receptor subfamily 1 group D member 2 [Columba livia]
cli-miR-15c-3p	14.5948	14.1733	15.1019	4.6166	8.9583	7.6923	35.1984	34.4061	30.6797	32.3106	26.9739	29.4337	rna7865	89.27	100.85	75.22	246.8	251	261.23	46.36	41.3	43.34	42.86	48.11	43.14	-0.902098	NDUFB5	PREDICTED: NADH dehydrogenase [ubiquinone] 1 beta subcomplex subunit 5, mitochondrial [Columba livia]
cli-miR-1662-3p	1.8785	1.3141	1.708	1.0805	0.8281	0.6721	5.9962	2.0327	4.1836	5.8159	6.0389	6.6495	rna11373	1.13	0.94	1.34	2.87	1.84	3.87	0.48	0.69	1.2	0.28	0.14	0.42	-0.888112	DTX2	PREDICTED: probable E3 ubiquitin-protein ligase DTX2 isoform X1 [Columba livia]
cli-miR-1662-3p	1.8785	1.3141	1.708	1.0805	0.8281	0.6721	5.9962	2.0327	4.1836	5.8159	6.0389	6.6495	rna12440	25.1	29.33	24.69	43.91	37.15	45.18	21.73	19.81	20.41	18.26	17.6	18.06	-0.93007	EFCAB14	PREDICTED: LOW QUALITY PROTEIN: EF-hand calcium-binding domain-containing protein 14 [Columba livia]
cli-miR-1662-3p	1.8785	1.3141	1.708	1.0805	0.8281	0.6721	5.9962	2.0327	4.1836	5.8159	6.0389	6.6495	rna16002	25.28	28.87	19.3	31.21	27.8	35.67	12.24	16.08	13.25	9.22	10.49	9.21	-0.951049	A306_00000209	PREDICTED: LOW QUALITY PROTEIN: alpha-protein kinase 3 [Columba livia]
cli-miR-1662-3p	1.8785	1.3141	1.708	1.0805	0.8281	0.6721	5.9962	2.0327	4.1836	5.8159	6.0389	6.6495	rna16880	9.84	21.25	14.83	18.16	10.19	15.41	3.84	6.14	5.98	3.97	3.67	3.52	-0.916084	SLC27A1	PREDICTED: long-chain fatty acid transport protein 1 [Columba livia]
cli-miR-1662-3p	1.8785	1.3141	1.708	1.0805	0.8281	0.6721	5.9962	2.0327	4.1836	5.8159	6.0389	6.6495	rna17517	6.57	8.29	8.57	16.52	10.03	10.98	4.22	5.42	3.05	2	2.07	1.51	-0.937063	LRRFIP2	PREDICTED: leucine-rich repeat flightless-interacting protein 2 isoform X7 [Columba livia]
cli-miR-1662-3p	1.8785	1.3141	1.708	1.0805	0.8281	0.6721	5.9962	2.0327	4.1836	5.8159	6.0389	6.6495	rna2068	13.67	14.42	15.08	23.36	19.1	23.92	12.95	14.89	14.03	10.05	11.3	10.73	-0.902098	DCUN1D2	DCN1-like protein 2, partial [Columba livia]
cli-miR-1662-3p	1.8785	1.3141	1.708	1.0805	0.8281	0.6721	5.9962	2.0327	4.1836	5.8159	6.0389	6.6495	rna386	16.21	21.6	20.38	63.55	49.9	60.1	0	0.43	0	0	0	0	-0.942648	ASPH	PREDICTED: aspartyl/asparaginyl beta-hydroxylase isoform X1 [Columba livia]
cli-miR-1662-3p	1.8785	1.3141	1.708	1.0805	0.8281	0.6721	5.9962	2.0327	4.1836	5.8159	6.0389	6.6495	rna6777	100.71	165.42	74.24	95.19	143.82	129.65	24.76	36.71	34	15.69	8.59	12.38	-0.909091	RGS2	PREDICTED: regulator of G-protein signaling 2 [Columba livia]
cli-miR-1662-3p	1.8785	1.3141	1.708	1.0805	0.8281	0.6721	5.9962	2.0327	4.1836	5.8159	6.0389	6.6495	rna799	38.15	53.84	37.14	64.43	61.28	66.88	30.78	31.15	37.88	26.25	23.11	27.97	-0.923077	ECI2	Peroxisomal 3,2-trans-enoyl-CoA isomerase, partial [Columba livia]
cli-miR-1662-3p	1.8785	1.3141	1.708	1.0805	0.8281	0.6721	5.9962	2.0327	4.1836	5.8159	6.0389	6.6495	rna9712	28.94	35.6	48.48	55.38	93.68	68.42	17.3	20.57	21.64	10.62	9.88	9.67	-0.972028	LPL	PREDICTED: lipoprotein lipase isoform X1 [Columba livia]
cli-miR-1662-3p	1.8785	1.3141	1.708	1.0805	0.8281	0.6721	5.9962	2.0327	4.1836	5.8159	6.0389	6.6495	rna9713	5.8	8.02	4.35	7.75	16.69	10.71	0.93	4.46	4.21	2.48	2.01	0.66	-0.958042	LPL	PREDICTED: lipoprotein lipase isoform X1 [Columba livia]
cli-miR-1662-5p	85.1848	51.8122	53.4859	11.8852	25.821	23.3008	123.662	123.47	175.197	81.6811	62.6037	87.4209	rna11051	20.64	19.86	16.21	78.66	81.9	95.54	0.55	1.03	0.77	1.24	1.09	0.8	-0.888112	P2RY2	PREDICTED: P2Y purinoceptor 2 [Columba livia]
cli-miR-1662-5p	85.1848	51.8122	53.4859	11.8852	25.821	23.3008	123.662	123.47	175.197	81.6811	62.6037	87.4209	rna12700	0.11	0.46	0.48	31.95	74.56	27.49	0.15	0.18	0	0.12	0.29	0.23	-0.867133	A306_00010389	PREDICTED: interferon-induced protein with tetratricopeptide repeats 5 [Columba livia]
cli-miR-1662-5p	85.1848	51.8122	53.4859	11.8852	25.821	23.3008	123.662	123.47	175.197	81.6811	62.6037	87.4209	rna1315	6.2	6.25	4	10.51	9.17	10.22	2.6	3.21	3.09	3.46	3.41	3.71	-0.909091	LACE1	PREDICTED: lactation elevated protein 1 [Columba livia]
cli-miR-1662-5p	85.1848	51.8122	53.4859	11.8852	25.821	23.3008	123.662	123.47	175.197	81.6811	62.6037	87.4209	rna620	5.8	2.48	3.65	34.8	17.12	29.92	0.25	0.24	0.27	0.92	0.62	0.54	-0.888112	NR4A3	PREDICTED: nuclear receptor subfamily 4 group A member 3 [Columba livia]
cli-miR-1662-5p	85.1848	51.8122	53.4859	11.8852	25.821	23.3008	123.662	123.47	175.197	81.6811	62.6037	87.4209	rna869	16.44	18.57	14.64	44.37	33.77	42.02	11.46	10.96	11.11	15.46	15.75	15.59	-0.874126	TFB2M	PREDICTED: dimethyladenosine transferase 2, mitochondrial [Columba livia]
cli-miR-1677-3p	72.6852	48.527	62.7448	19.7432	18.4436	16.4301	112.37	106.606	99.3053	146.044	132.454	127.22	rna12682	99.01	74.18	90.16	94.27	93.93	106.74	31.67	34.8	28.09	8.55	9.65	6.89	-0.874126	A306_00010371	C10orf71 protein [Homo sapiens]
cli-miR-1677-3p	72.6852	48.527	62.7448	19.7432	18.4436	16.4301	112.37	106.606	99.3053	146.044	132.454	127.22	rna13610	9.35	13.1	13.5	67.96	57.71	72.63	6.72	6.72	8.16	4.24	3.62	3.83	-0.963224	MGLL	PREDICTED: monoglyceride lipase [Columba livia]
cli-miR-1677-3p	72.6852	48.527	62.7448	19.7432	18.4436	16.4301	112.37	106.606	99.3053	146.044	132.454	127.22	rna15053	2.33	1.52	2.69	2.59	5.95	3.44	0.99	1.66	2	1.1	1.31	0.79	-0.853147	HACD4	PREDICTED: very-long-chain (3R)-3-hydroxyacyl-CoA dehydratase 4 [Columba livia]
cli-miR-1677-3p	72.6852	48.527	62.7448	19.7432	18.4436	16.4301	112.37	106.606	99.3053	146.044	132.454	127.22	rna16283	56.24	39.08	42.26	70.12	48.15	63.77	25.82	27.83	21.01	17.27	19.61	16.97	-0.881119	DUSP3	PREDICTED: dual specificity protein phosphatase 3 [Columba livia]
cli-miR-1677-3p	72.6852	48.527	62.7448	19.7432	18.4436	16.4301	112.37	106.606	99.3053	146.044	132.454	127.22	rna2356	21.82	20.48	27.34	43.62	36.82	47.18	8.6	8.61	5.97	2.33	3.76	3.5	-0.944056	OBSCN	PREDICTED: obscurin isoform X1 [Columba livia]
cli-miR-1677-3p	72.6852	48.527	62.7448	19.7432	18.4436	16.4301	112.37	106.606	99.3053	146.044	132.454	127.22	rna2362	9.35	7.98	11.81	12.25	9.36	18.98	6.22	5.73	8.12	2.53	2.15	1.88	-0.895105	OBSCN	PREDICTED: obscurin isoform X1 [Columba livia]
cli-miR-1677-3p	72.6852	48.527	62.7448	19.7432	18.4436	16.4301	112.37	106.606	99.3053	146.044	132.454	127.22	rna300	35.97	37.44	32.98	105.14	61.54	89.96	31.83	32.42	27.57	14.01	16.42	14.95	-0.944056	JPH1	PREDICTED: junctophilin-1 [Columba livia]
cli-miR-1677-3p	72.6852	48.527	62.7448	19.7432	18.4436	16.4301	112.37	106.606	99.3053	146.044	132.454	127.22	rna4375	54.21	56.49	61.37	52.55	49.6	72.65	34.55	42.71	45.66	24.29	26.37	26.76	-0.881119	PDK3	PREDICTED: pyruvate dehydrogenase kinase, isozyme 3 [Columba livia]
cli-miR-1677-3p	72.6852	48.527	62.7448	19.7432	18.4436	16.4301	112.37	106.606	99.3053	146.044	132.454	127.22	rna8526	3.88	8.2	3.71	7.35	6.95	10.83	2.91	2.46	4.17	0.75	0.17	0.59	-0.916084	MEIS1	PREDICTED: homeobox protein Meis1 isoform X1 [Columba livia]
cli-miR-1677-3p	72.6852	48.527	62.7448	19.7432	18.4436	16.4301	112.37	106.606	99.3053	146.044	132.454	127.22	rna8618	16.88	19.2	21.54	24.56	23.44	21.27	3.35	5.47	4.74	2.35	2.61	2.82	-0.93007	ACYP2	PREDICTED: acylphosphatase-2 isoform X1 [Columba livia]
cli-miR-1677-5p	291.391	305.992	309.409	103.431	142.881	129.499	456.178	408.13	437.883	540.103	460.973	577.624	rna10367	5.63	8.42	6.78	7.42	7.63	6.89	3.1	3.45	3.01	0.66	1.74	0.81	-0.881119	A306_00009255	PREDICTED: UAP56-interacting factor isoform X1 [Columba livia]
cli-miR-1677-5p	291.391	305.992	309.409	103.431	142.881	129.499	456.178	408.13	437.883	540.103	460.973	577.624	rna10368	19.93	21.67	27.25	34.7	32.05	34.44	10.34	14.96	14.57	4.75	5.81	5.17	-0.965035	A306_00009255	PREDICTED: UAP56-interacting factor isoform X1 [Columba livia]
cli-miR-1677-5p	291.391	305.992	309.409	103.431	142.881	129.499	456.178	408.13	437.883	540.103	460.973	577.624	rna10835	3	1.98	5.19	11.84	9.41	12.17	1.44	1.95	2.03	0.25	0.35	0.32	-0.937063	PERM1	PREDICTED: PGC-1 and ERR-induced regulator in muscle protein 1 [Columba livia]
cli-miR-1677-5p	291.391	305.992	309.409	103.431	142.881	129.499	456.178	408.13	437.883	540.103	460.973	577.624	rna11850	2.92	2.29	2.55	2.66	3.48	3.25	1.31	1.53	2.13	0.32	0.54	0.15	-0.937063	LDHD	PREDICTED: probable D-lactate dehydrogenase, mitochondrial [Columba livia]
cli-miR-1677-5p	291.391	305.992	309.409	103.431	142.881	129.499	456.178	408.13	437.883	540.103	460.973	577.624	rna12585	2.76	2.92	3.26	5.05	6.35	5.85	1.89	1.56	0.98	0.83	0.78	0.67	-0.916084	CLUH	PREDICTED: LOW QUALITY PROTEIN: clustered mitochondria protein homolog [Columba livia]
cli-miR-1677-5p	291.391	305.992	309.409	103.431	142.881	129.499	456.178	408.13	437.883	540.103	460.973	577.624	rna12975	14.21	15.87	12.86	20.42	24.28	25.1	8.17	10.06	8.65	6.02	6.66	5.67	-0.972028	PODXL	PREDICTED: podocalyxin, partial [Columba livia]
cli-miR-1677-5p	291.391	305.992	309.409	103.431	142.881	129.499	456.178	408.13	437.883	540.103	460.973	577.624	rna13980	2.86	2.79	2.59	8.38	9.36	7.47	1.04	1.33	1.5	0.45	0.57	0.71	-0.951049	CDK17	PREDICTED: cyclin-dependent kinase 17 isoform X1 [Anas platyrhynchos]
cli-miR-1677-5p	291.391	305.992	309.409	103.431	142.881	129.499	456.178	408.13	437.883	540.103	460.973	577.624	rna15907	0.36	0.25	0.27	72.65	110.49	98.46	0.06	0.05	0	0	0	0	-0.914736	GPD1	PREDICTED: glycerol-3-phosphate dehydrogenase [NAD(+)], cytoplasmic [Columba livia]
cli-miR-1677-5p	291.391	305.992	309.409	103.431	142.881	129.499	456.178	408.13	437.883	540.103	460.973	577.624	rna17239	0.21	0.58	1.14	1.19	0.84	1.26	0.15	0.28	0.32	0.14	0	0.12	-0.867133	A306_00014353	PREDICTED: butyrophilin subfamily 2 member A1-like [Columba livia]
cli-miR-1677-5p	291.391	305.992	309.409	103.431	142.881	129.499	456.178	408.13	437.883	540.103	460.973	577.624	rna17950	0.42	0.51	0.35	1.09	1.19	1.47	0.05	0.44	0.27	0.16	0.16	0.14	-0.900177	A306_00014560	PREDICTED: LOW QUALITY PROTEIN: ryanodine receptor 1-like, partial [Columba livia]
cli-miR-1677-5p	291.391	305.992	309.409	103.431	142.881	129.499	456.178	408.13	437.883	540.103	460.973	577.624	rna17964	6.28	5.47	6.58	12.43	13.86	12.4	4.16	4.95	5.22	3.9	3.86	4.27	-0.902098	FAAH2	PREDICTED: fatty-acid amide hydrolase 2 [Columba livia]
cli-miR-1677-5p	291.391	305.992	309.409	103.431	142.881	129.499	456.178	408.13	437.883	540.103	460.973	577.624	rna3376	3.15	2.33	2.42	3.22	4.27	5.31	0	0	0.04	0	0	0	-0.913643	EML1	PREDICTED: echinoderm microtubule-associated protein-like 1 isoform X1 [Columba livia]
cli-miR-1677-5p	291.391	305.992	309.409	103.431	142.881	129.499	456.178	408.13	437.883	540.103	460.973	577.624	rna6660	36.19	29.91	25.99	50.4	41.7	51.13	30.43	28.67	27.98	22.41	21.26	19.67	-0.895105	BAG3	PREDICTED: LOW QUALITY PROTEIN: BAG family molecular chaperone regulator 3 [Columba livia]
cli-miR-16a-3p	9.3205	9.6679	11.3264	17.5823	17.5402	17.4009	13.2384	8.658	11.7434	8.013	8.6558	7.6273	rna8344	2.67	1.51	2.17	0.18	0.19	0.2	5.19	6	4.46	12.35	10.42	9.69	-0.86014	COL23A1	PREDICTED: collagen alpha-1(XXIII) chain [Pygoscelis adeliae]
cli-miR-1756b-3p	0.1445	0.3755	0.1798	0.01	0.01	0.01	0.3115	0.1506	0.2936	0.6462	0.3019	1.0756	rna14248	4.48	2.49	3.59	7.32	9.99	9.75	3.21	3.35	3.23	2.1	1.58	1.63	-0.915516	KLHL6	PREDICTED: kelch-like protein 6 [Columba livia]
cli-miR-1756b-3p	0.1445	0.3755	0.1798	0.01	0.01	0.01	0.3115	0.1506	0.2936	0.6462	0.3019	1.0756	rna5697	0.35	0	0.27	0.66	1.26	1.67	0	0	0	0	0	0	-0.855989	ATXN7L1	PREDICTED: ataxin-7-like protein 1 isoform X1 [Columba livia]
cli-miR-1756b-3p	0.1445	0.3755	0.1798	0.01	0.01	0.01	0.3115	0.1506	0.2936	0.6462	0.3019	1.0756	rna6958	7.77	5.79	6.3	10.18	15.67	19.34	3.12	3.31	4.46	2.45	1.89	0.58	-0.866219	ADGRL4	PREDICTED: EGF, latrophilin and seven transmembrane domain-containing protein 1 isoform X1 [Columba livia]
cli-miR-1756b-3p	0.1445	0.3755	0.1798	0.01	0.01	0.01	0.3115	0.1506	0.2936	0.6462	0.3019	1.0756	rna9349	0.84	0.27	0.49	8.61	10.2	13.65	0	1.25	0.26	0	0	0	-0.910447	CHAD	PREDICTED: chondroadherin [Columba livia]
cli-miR-1782-3p	9.8985	8.4476	9.8882	8.742	19.7986	19.0439	13.2384	14.9068	16.4408	51.6969	38.7499	50.8489	rna1120	88.12	112.58	78.09	93.31	75.87	60.22	25.8	29.36	23.27	11.39	12.96	16.65	-0.867133	AIG1	PREDICTED: androgen-induced gene 1 protein [Columba livia]
cli-miR-1784-5p	3.2513	2.6282	3.5957	0.3929	0.01	0.224	3.5043	3.8396	3.8166	4.265	3.1201	4.4004	rna11687	29.16	14.65	14.35	49.04	44.13	29.59	15.95	9.86	10.53	12.68	14.15	9.9	-0.867133	ATP5J2	PREDICTED: ATP synthase subunit f, mitochondrial [Columba livia]
cli-miR-1784-5p	3.2513	2.6282	3.5957	0.3929	0.01	0.224	3.5043	3.8396	3.8166	4.265	3.1201	4.4004	rna15897	2.69	5.14	6.18	6.95	17.47	10.83	1.1	1.86	1.05	0.73	1.17	0.65	-0.86014	METTL7A	PREDICTED: methyltransferase-like protein 7A isoform X2 [Columba livia]
cli-miR-1784-5p	3.2513	2.6282	3.5957	0.3929	0.01	0.224	3.5043	3.8396	3.8166	4.265	3.1201	4.4004	rna3411	6.69	10.42	5.81	22.11	27.69	23.74	5.15	5.41	6.34	4.84	7.29	4.9	-0.944056	A306_00002274	PREDICTED: protein LBH-like [Columba livia]
cli-miR-1805-3p	64.882	50.7797	78.0265	0.884	0.6775	1.7924	523.46	322.679	422.983	258.097	247.999	255.613	rna4707	0.4	0.17	0.06	7.29	8.18	3.74	0.03	0	0	0	0	0.02	-0.850668	TMEM140	PREDICTED: transmembrane protein 140 [Columba livia]
cli-miR-1805-5p	0.01	0.1877	0.01	0.01	0.01	0.01	0.3115	0.3011	1.0275	0.2585	0.01	0.6845	rna1064	0.13	0.06	0.2	0.67	0.65	0.78	0	0	0	0.14	0.23	0.04	-0.856985	IYD	PREDICTED: iodotyrosine dehalogenase 1 [Columba livia]
cli-miR-181b-5p	16721.3	15791	18347.7	9850.7	8562.42	7294.13	36229.2	33680	28621.7	38170.3	42165.3	43569.5	rna110	39.73	43.82	28.6	48.87	32.43	38.17	20.95	29.19	24.5	8.55	8.19	8.23	-0.867133	DEPTOR	PREDICTED: DEP domain-containing mTOR-interacting protein isoform X1 [Columba livia]
cli-miR-181b-5p	16721.3	15791	18347.7	9850.7	8562.42	7294.13	36229.2	33680	28621.7	38170.3	42165.3	43569.5	rna12566	25.53	25.69	31.05	39.7	32.73	40.38	14.7	20.39	15.25	12.74	11.8	13.32	-0.944056	AKAP1	PREDICTED: A-kinase anchor protein 1, mitochondrial [Columba livia]
cli-miR-181b-5p	16721.3	15791	18347.7	9850.7	8562.42	7294.13	36229.2	33680	28621.7	38170.3	42165.3	43569.5	rna12585	2.76	2.92	3.26	5.05	6.35	5.85	1.89	1.56	0.98	0.83	0.78	0.67	-0.944056	CLUH	PREDICTED: LOW QUALITY PROTEIN: clustered mitochondria protein homolog [Columba livia]
cli-miR-181b-5p	16721.3	15791	18347.7	9850.7	8562.42	7294.13	36229.2	33680	28621.7	38170.3	42165.3	43569.5	rna1283	10.2	7.94	7.58	9.74	14.23	15.14	1.73	4.35	0	0	0	0	-0.918295	FYN	PREDICTED: tyrosine-protein kinase Fyn isoform X2 [Taeniopygia guttata]
cli-miR-181b-5p	16721.3	15791	18347.7	9850.7	8562.42	7294.13	36229.2	33680	28621.7	38170.3	42165.3	43569.5	rna1379	18.41	22.43	17.3	34.61	28.81	37.86	16.96	17.18	16.1	9.52	11.57	10.2	-0.951049	RRAGD	PREDICTED: ras-related GTP-binding protein D [Gallus gallus]
cli-miR-181b-5p	16721.3	15791	18347.7	9850.7	8562.42	7294.13	36229.2	33680	28621.7	38170.3	42165.3	43569.5	rna1584	19.66	16.21	14.04	26.14	12.18	28.06	2.6	1.24	2.07	0	0.63	0.19	-0.881119	ROCK2	PREDICTED: rho-associated protein kinase 2 isoform X1 [Calidris pugnax]
cli-miR-181b-5p	16721.3	15791	18347.7	9850.7	8562.42	7294.13	36229.2	33680	28621.7	38170.3	42165.3	43569.5	rna1633	46.52	62.2	49.6	102.94	88.02	123.52	34.77	38.24	33.96	14.83	17.99	19.45	-0.937063	UBXN2A	PREDICTED: UBX domain-containing protein 2A [Columba livia]
cli-miR-181b-5p	16721.3	15791	18347.7	9850.7	8562.42	7294.13	36229.2	33680	28621.7	38170.3	42165.3	43569.5	rna2574	9.59	12.88	11.97	18.78	16.6	16.21	5.24	4.68	2.61	1.89	1.07	1.25	-0.93007	A306_00002528	PREDICTED: macrophage mannose receptor 1 [Columba livia]
cli-miR-181b-5p	16721.3	15791	18347.7	9850.7	8562.42	7294.13	36229.2	33680	28621.7	38170.3	42165.3	43569.5	rna2789	6.81	12.36	8.71	25.19	23.04	23.93	6.04	5.51	6.09	2.91	2.49	2.42	-0.965035	KAT2B	PREDICTED: histone acetyltransferase KAT2B [Columba livia]
cli-miR-181b-5p	16721.3	15791	18347.7	9850.7	8562.42	7294.13	36229.2	33680	28621.7	38170.3	42165.3	43569.5	rna4956	14.39	15.58	9.98	8.85	19.39	18.31	5.95	3.51	3.37	2.87	3	2.85	-0.916084	SLC38A4	Sodium-coupled neutral amino acid transporter 4 [Columba livia]
cli-miR-181b-5p	16721.3	15791	18347.7	9850.7	8562.42	7294.13	36229.2	33680	28621.7	38170.3	42165.3	43569.5	rna5006	14.71	16.71	13.31	23.07	25.49	27.9	5.62	6.76	6.6	2.68	2.04	2.49	-0.986014	CAV2	PREDICTED: caveolin-2 [Columba livia]
cli-miR-181b-5p	16721.3	15791	18347.7	9850.7	8562.42	7294.13	36229.2	33680	28621.7	38170.3	42165.3	43569.5	rna5224	17.73	20.43	17.46	22.45	31.86	21.61	5.95	5.75	3.8	2.9	4.45	2.65	-0.916084	SDPR	PREDICTED: serum deprivation-response protein [Columba livia]
cli-miR-181b-5p	16721.3	15791	18347.7	9850.7	8562.42	7294.13	36229.2	33680	28621.7	38170.3	42165.3	43569.5	rna5657	30.79	27.35	39.12	39.22	38.67	32.53	7.32	12.16	8.26	3.05	4.16	3.98	-0.853147	CD36	platelet glycoprotein 4 [Columba livia]
cli-miR-181b-5p	16721.3	15791	18347.7	9850.7	8562.42	7294.13	36229.2	33680	28621.7	38170.3	42165.3	43569.5	rna5659	53.19	66.5	46.65	70.16	49.92	76.3	11.99	41.85	7.61	0	0	0.95	-0.914187	CD36	platelet glycoprotein 4 [Columba livia]
cli-miR-181b-5p	16721.3	15791	18347.7	9850.7	8562.42	7294.13	36229.2	33680	28621.7	38170.3	42165.3	43569.5	rna5711	90.26	88.67	74.38	201.61	156.96	187.9	65.84	64.31	67.55	59.85	63.45	70.76	-0.853147	DLD	PREDICTED: dihydrolipoyl dehydrogenase, mitochondrial [Columba livia]
cli-miR-181b-5p	16721.3	15791	18347.7	9850.7	8562.42	7294.13	36229.2	33680	28621.7	38170.3	42165.3	43569.5	rna6322	57.78	41.87	50.33	39.19	43.13	70.72	24.35	33.95	30.02	13.93	13.41	10.02	-0.881119	SYNPO2L	PREDICTED: synaptopodin 2-like protein [Columba livia]
cli-miR-181b-5p	16721.3	15791	18347.7	9850.7	8562.42	7294.13	36229.2	33680	28621.7	38170.3	42165.3	43569.5	rna6346	294.51	304.75	246	625.96	560.58	596.94	225.56	242.92	243.76	214.87	239.15	242.19	-0.916084	VDAC2	PREDICTED: voltage-dependent anion-selective channel protein 2 [Columba livia]
cli-miR-181b-5p	16721.3	15791	18347.7	9850.7	8562.42	7294.13	36229.2	33680	28621.7	38170.3	42165.3	43569.5	rna6540	25.78	21.51	22.56	38.89	33.09	33.26	21.43	16.92	17.97	13.93	12.32	14.82	-0.916084	WBP1L	PREDICTED: WW domain binding protein 1-like isoform X1 [Columba livia]
cli-miR-181b-5p	16721.3	15791	18347.7	9850.7	8562.42	7294.13	36229.2	33680	28621.7	38170.3	42165.3	43569.5	rna6857	59.85	59.73	56.45	288.97	212.28	190.17	22.23	25.32	19.68	12.52	12.04	13.19	-0.923077	AGL	PREDICTED: glycogen debranching enzyme isoform X1 [Columba livia]
cli-miR-181b-5p	16721.3	15791	18347.7	9850.7	8562.42	7294.13	36229.2	33680	28621.7	38170.3	42165.3	43569.5	rna7086	32.77	25.74	22.24	69.66	48.7	75.17	14.34	14.63	13.66	14.81	15.52	13.07	-0.853147	BTBD1	PREDICTED: BTB/POZ domain-containing protein 1 isoform X1 [Columba livia]
cli-miR-181b-5p	16721.3	15791	18347.7	9850.7	8562.42	7294.13	36229.2	33680	28621.7	38170.3	42165.3	43569.5	rna7305	5.07	6.48	7.4	8.08	9.49	9.66	5.47	4.83	4.36	2.1	2.48	1.98	-0.916084	FLT1	PREDICTED: vascular endothelial growth factor receptor 1 isoform X1 [Columba livia]
cli-miR-181b-5p	16721.3	15791	18347.7	9850.7	8562.42	7294.13	36229.2	33680	28621.7	38170.3	42165.3	43569.5	rna8300	8.13	10.91	8.65	11.24	11.81	11.48	5.31	4.59	3.47	4.85	3.38	3.85	-0.881119	JADE2	PREDICTED: protein Jade-2 isoform X1 [Columba livia]
cli-miR-181b-5p	16721.3	15791	18347.7	9850.7	8562.42	7294.13	36229.2	33680	28621.7	38170.3	42165.3	43569.5	rna8618	16.88	19.2	21.54	24.56	23.44	21.27	3.35	5.47	4.74	2.35	2.61	2.82	-0.881119	ACYP2	PREDICTED: acylphosphatase-2 isoform X1 [Columba livia]
cli-miR-181b-5p	16721.3	15791	18347.7	9850.7	8562.42	7294.13	36229.2	33680	28621.7	38170.3	42165.3	43569.5	rna8910	11.81	11.12	12.05	16.31	16.42	16.3	2.21	3.34	3.05	3.25	1.6	1.86	-0.909091	A306_00005318	Beta-crystallin B3 [Tupaia chinensis]
cli-miR-183-3p	0.01	0.01	0.01	0.2947	0.01	0.2987	0.1557	0.01	0.01	3.6188	1.2078	2.0535	rna850	18.95	27.96	27.04	11.13	11.92	14.24	15.5	25.95	19.94	7.64	8.88	8.33	-0.862168	GMPR	PREDICTED: GMP reductase 1 [Columba livia]
cli-miR-183-5p	961.092	615.27	800.94	1186.46	503.924	1590.36	1815.91	1048.67	1361.65	6612.81	4447.08	5767.73	rna10263	3.74	4.35	3.7	1.7	4.9	3.89	0.4	0.48	0.52	0.05	0.15	0	-0.86014	PLP1	PREDICTED: myelin proteolipid protein isoform X1 [Columba livia]
cli-miR-183-5p	961.092	615.27	800.94	1186.46	503.924	1590.36	1815.91	1048.67	1361.65	6612.81	4447.08	5767.73	rna10264	2.77	3.15	3.24	1.61	6.79	1.79	0.72	0.49	0.79	0.09	0.35	0.09	-0.900177	PLP1	PREDICTED: myelin proteolipid protein isoform X1 [Columba livia]
cli-miR-183-5p	961.092	615.27	800.94	1186.46	503.924	1590.36	1815.91	1048.67	1361.65	6612.81	4447.08	5767.73	rna1312	98	144.06	139.38	68.39	130.06	107.17	30.14	32.2	33.72	29.52	29.48	30.83	-0.853147	SESN1	PREDICTED: sestrin-1 isoform X1 [Haliaeetus leucocephalus]
cli-miR-183-5p	961.092	615.27	800.94	1186.46	503.924	1590.36	1815.91	1048.67	1361.65	6612.81	4447.08	5767.73	rna1492	12.67	14.38	11.99	5.2	5.07	2.2	3.31	4.7	2.54	1.28	0.45	1.1	-0.86014	MLIP	PREDICTED: muscular LMNA-interacting protein isoform X1 [Columba livia]
cli-miR-187-3p	2.7456	3.0036	1.8877	1.8663	2.5595	2.2405	2.5698	1.6563	3.5964	12.795	8.4545	9.1919	rna5496	3.29	2.72	4.82	4.54	4.18	4.29	6.31	5.35	4.11	1.59	3.1	2.34	-0.853147	HIPK3	PREDICTED: homeodomain-interacting protein kinase 3 isoform X1 [Columba livia]
cli-miR-18a-3p	11.4158	11.4512	12.4051	5.2059	7.528	3.5847	22.038	16.4878	16.2206	26.2362	22.1428	27.4779	rna10160	14.62	13.98	13.32	17.04	23.08	21.3	7.5	10.16	7.04	5.87	6.36	5.36	-0.958042	DUSP10	PREDICTED: dual specificity protein phosphatase 10 [Columba livia]
cli-miR-18a-3p	11.4158	11.4512	12.4051	5.2059	7.528	3.5847	22.038	16.4878	16.2206	26.2362	22.1428	27.4779	rna11907	51.08	60.02	52.71	48.87	71.01	85.84	31.71	35.7	28.71	14.93	14.49	13.2	-0.881119	CDH13	PREDICTED: cadherin-13 isoform X1 [Columba livia]
cli-miR-18a-3p	11.4158	11.4512	12.4051	5.2059	7.528	3.5847	22.038	16.4878	16.2206	26.2362	22.1428	27.4779	rna13072	5.24	9.65	6.32	15.46	14.79	11.91	4.37	6.78	5.74	4.04	3.81	3.59	-0.881119	DDIT4	PREDICTED: LOW QUALITY PROTEIN: DNA damage-inducible transcript 4 protein [Columba livia]
cli-miR-18a-3p	11.4158	11.4512	12.4051	5.2059	7.528	3.5847	22.038	16.4878	16.2206	26.2362	22.1428	27.4779	rna15169	4.56	5.47	3.8	12.83	17.35	13.19	3.71	3.09	3.36	3.45	2.77	2.46	-0.895105	A306_00013041	g20 protein [Homo sapiens]
cli-miR-18a-3p	11.4158	11.4512	12.4051	5.2059	7.528	3.5847	22.038	16.4878	16.2206	26.2362	22.1428	27.4779	rna1633	46.52	62.2	49.6	102.94	88.02	123.52	34.77	38.24	33.96	14.83	17.99	19.45	-0.937063	UBXN2A	PREDICTED: UBX domain-containing protein 2A [Columba livia]
cli-miR-18a-3p	11.4158	11.4512	12.4051	5.2059	7.528	3.5847	22.038	16.4878	16.2206	26.2362	22.1428	27.4779	rna16843	15.2	12.07	34	46.35	25.3	23.76	8.16	8.63	8.93	6.05	8.22	7.25	-0.888112	FAM46B	PREDICTED: protein FAM46B [Columba livia]
cli-miR-18a-3p	11.4158	11.4512	12.4051	5.2059	7.528	3.5847	22.038	16.4878	16.2206	26.2362	22.1428	27.4779	rna1729	14.9	25.7	36.84	46.66	46.24	40.64	13.8	18.26	15.47	5.59	9.62	8.51	-0.888112	SH3BGR	PREDICTED: SH3 domain-binding glutamic acid-rich protein isoform X1 [Columba livia]
cli-miR-18a-3p	11.4158	11.4512	12.4051	5.2059	7.528	3.5847	22.038	16.4878	16.2206	26.2362	22.1428	27.4779	rna2253	3.24	1.56	1.52	3.96	2.45	3.88	1.74	1.96	2.28	0.78	0.54	0.67	-0.86014	CYSLTR2	Cysteinyl leukotriene receptor 2, partial [Columba livia]
cli-miR-18a-3p	11.4158	11.4512	12.4051	5.2059	7.528	3.5847	22.038	16.4878	16.2206	26.2362	22.1428	27.4779	rna3755	25.34	18.05	15.9	27.41	20.46	16.51	3.09	4.1	2.77	0.9	1.01	0.9	-0.900177	PPARGC1A	PREDICTED: peroxisome proliferator-activated receptor gamma coactivator 1-alpha [Columba livia]
cli-miR-18a-3p	11.4158	11.4512	12.4051	5.2059	7.528	3.5847	22.038	16.4878	16.2206	26.2362	22.1428	27.4779	rna8905	19.98	16.23	13.83	21.82	14.07	15.85	6.31	7.14	6.56	2.22	2.2	2.34	-0.888112	MYO18B	PREDICTED: LOW QUALITY PROTEIN: unconventional myosin-XVIIIb [Columba livia]
cli-miR-18a-5p	164.878	114.231	160.098	89.5812	70.3868	65.5709	272.399	224.054	232.153	322.459	332.243	291.403	rna10201	8.06	20.64	16.2	41.72	11.27	8.59	2.46	3.46	2.92	1.21	0.85	1.12	-0.881119	XDH	PREDICTED: xanthine dehydrogenase/oxidase [Columba livia]
cli-miR-18a-5p	164.878	114.231	160.098	89.5812	70.3868	65.5709	272.399	224.054	232.153	322.459	332.243	291.403	rna10672	3.83	6.14	3.9	16.83	14.71	12.62	2.79	4.15	2.51	1.01	1.22	0.96	-0.916084	PPAPDC3	PREDICTED: probable lipid phosphate phosphatase PPAPDC3 [Columba livia]
cli-miR-18a-5p	164.878	114.231	160.098	89.5812	70.3868	65.5709	272.399	224.054	232.153	322.459	332.243	291.403	rna1156	52.5	59.25	48.43	31.62	45.42	53.39	14.62	17.93	15	4.8	5.48	5.51	-0.86014	PDE7B	PREDICTED: cAMP-specific 3',5'-cyclic phosphodiesterase 7B [Columba livia]
cli-miR-18a-5p	164.878	114.231	160.098	89.5812	70.3868	65.5709	272.399	224.054	232.153	322.459	332.243	291.403	rna12585	2.76	2.92	3.26	5.05	6.35	5.85	1.89	1.56	0.98	0.83	0.78	0.67	-0.944056	CLUH	PREDICTED: LOW QUALITY PROTEIN: clustered mitochondria protein homolog [Columba livia]
cli-miR-18a-5p	164.878	114.231	160.098	89.5812	70.3868	65.5709	272.399	224.054	232.153	322.459	332.243	291.403	rna14283	3.19	2.91	5.02	16.68	13.42	9.59	2.36	2.35	1.82	0.86	0.84	1.06	-0.93007	ATG16L1	PREDICTED: autophagy-related protein 16-1 isoform X1 [Columba livia]
cli-miR-18a-5p	164.878	114.231	160.098	89.5812	70.3868	65.5709	272.399	224.054	232.153	322.459	332.243	291.403	rna15169	4.56	5.47	3.8	12.83	17.35	13.19	3.71	3.09	3.36	3.45	2.77	2.46	-0.888112	A306_00013041	g20 protein [Homo sapiens]
cli-miR-18a-5p	164.878	114.231	160.098	89.5812	70.3868	65.5709	272.399	224.054	232.153	322.459	332.243	291.403	rna16283	56.24	39.08	42.26	70.12	48.15	63.77	25.82	27.83	21.01	17.27	19.61	16.97	-0.888112	DUSP3	PREDICTED: dual specificity protein phosphatase 3 [Columba livia]
cli-miR-18a-5p	164.878	114.231	160.098	89.5812	70.3868	65.5709	272.399	224.054	232.153	322.459	332.243	291.403	rna17950	0.42	0.51	0.35	1.09	1.19	1.47	0.05	0.44	0.27	0.16	0.16	0.14	-0.907182	A306_00014560	PREDICTED: LOW QUALITY PROTEIN: ryanodine receptor 1-like, partial [Columba livia]
cli-miR-18a-5p	164.878	114.231	160.098	89.5812	70.3868	65.5709	272.399	224.054	232.153	322.459	332.243	291.403	rna2329	4.2	3.42	2.19	6.91	5.45	4.99	1.8	3.27	3.07	2.77	1.4	1.63	-0.853147	ALS2CL	PREDICTED: ALS2 C-terminal-like protein isoform X2 [Columba livia]
cli-miR-18a-5p	164.878	114.231	160.098	89.5812	70.3868	65.5709	272.399	224.054	232.153	322.459	332.243	291.403	rna2443	3.13	3.22	1.67	12.3	6.42	9.57	1.59	1.53	0.62	1.36	0.94	1.19	-0.881119	PTPRN2	PREDICTED: receptor-type tyrosine-protein phosphatase N2 [Columba livia]
cli-miR-18a-5p	164.878	114.231	160.098	89.5812	70.3868	65.5709	272.399	224.054	232.153	322.459	332.243	291.403	rna2463	70.09	71.24	70.66	87.28	81.8	78.31	45.52	44.36	46.65	37.35	37.54	37.67	-0.944056	KLF6	PREDICTED: Krueppel-like factor 6 [Columba livia]
cli-miR-18a-5p	164.878	114.231	160.098	89.5812	70.3868	65.5709	272.399	224.054	232.153	322.459	332.243	291.403	rna5657	30.79	27.35	39.12	39.22	38.67	32.53	7.32	12.16	8.26	3.05	4.16	3.98	-0.881119	CD36	platelet glycoprotein 4 [Columba livia]
cli-miR-18a-5p	164.878	114.231	160.098	89.5812	70.3868	65.5709	272.399	224.054	232.153	322.459	332.243	291.403	rna5659	53.19	66.5	46.65	70.16	49.92	76.3	11.99	41.85	7.61	0	0	0.95	-0.935203	CD36	platelet glycoprotein 4 [Columba livia]
cli-miR-18a-5p	164.878	114.231	160.098	89.5812	70.3868	65.5709	272.399	224.054	232.153	322.459	332.243	291.403	rna5711	90.26	88.67	74.38	201.61	156.96	187.9	65.84	64.31	67.55	59.85	63.45	70.76	-0.888112	DLD	PREDICTED: dihydrolipoyl dehydrogenase, mitochondrial [Columba livia]
cli-miR-18a-5p	164.878	114.231	160.098	89.5812	70.3868	65.5709	272.399	224.054	232.153	322.459	332.243	291.403	rna6322	57.78	41.87	50.33	39.19	43.13	70.72	24.35	33.95	30.02	13.93	13.41	10.02	-0.86014	SYNPO2L	PREDICTED: synaptopodin 2-like protein [Columba livia]
cli-miR-18a-5p	164.878	114.231	160.098	89.5812	70.3868	65.5709	272.399	224.054	232.153	322.459	332.243	291.403	rna8389	7.92	8.76	6.15	15.08	20.67	17.17	5.25	6.11	7.11	0.02	1.74	2.88	-0.951049	CAMK2A	PREDICTED: calcium/calmodulin-dependent protein kinase type II subunit alpha isoform X1 [Tinamus guttatus]
cli-miR-18b-3p	3.6848	1.8773	2.517	2.3574	1.4303	0.8962	8.7217	6.4747	8.0002	11.3733	12.0779	15.2547	rna10160	14.62	13.98	13.32	17.04	23.08	21.3	7.5	10.16	7.04	5.87	6.36	5.36	-0.944056	DUSP10	PREDICTED: dual specificity protein phosphatase 10 [Columba livia]
cli-miR-18b-3p	3.6848	1.8773	2.517	2.3574	1.4303	0.8962	8.7217	6.4747	8.0002	11.3733	12.0779	15.2547	rna12338	7.03	7.78	9.55	6.15	10.33	8.16	2.46	3.48	3.64	3.06	2.57	2.7	-0.874126	PIK3IP1	PREDICTED: phosphoinositide-3-kinase-interacting protein 1 [Columba livia]
cli-miR-18b-3p	3.6848	1.8773	2.517	2.3574	1.4303	0.8962	8.7217	6.4747	8.0002	11.3733	12.0779	15.2547	rna5415	7.99	7.3	7.05	8.89	8.59	8.16	4.29	5.78	3.55	1.15	1.53	1.72	-0.888112	KCNJ11	PREDICTED: ATP-sensitive inward rectifier potassium channel 11 [Columba livia]
cli-miR-18b-3p	3.6848	1.8773	2.517	2.3574	1.4303	0.8962	8.7217	6.4747	8.0002	11.3733	12.0779	15.2547	rna5700	80.31	86.11	78.92	70.54	89.1	85.17	25.08	25.2	26.47	21.84	22.14	21.98	-0.923077	NAMPT	PREDICTED: nicotinamide phosphoribosyltransferase [Columba livia]
cli-miR-18b-3p	3.6848	1.8773	2.517	2.3574	1.4303	0.8962	8.7217	6.4747	8.0002	11.3733	12.0779	15.2547	rna8501	23.72	34.99	33.67	24.06	20.15	37.31	8.43	8.7	8.69	4.08	4.99	5.05	-0.895105	BHLHE40	PREDICTED: LOW QUALITY PROTEIN: class E basic helix-loop-helix protein 40 [Columba livia]
cli-miR-18b-5p	37.9322	26.7509	42.8786	21.7077	25.0682	21.5085	95.2383	74.6093	95.1217	127.562	103.367	110.499	rna10201	8.06	20.64	16.2	41.72	11.27	8.59	2.46	3.46	2.92	1.21	0.85	1.12	-0.86014	XDH	PREDICTED: xanthine dehydrogenase/oxidase [Columba livia]
cli-miR-18b-5p	37.9322	26.7509	42.8786	21.7077	25.0682	21.5085	95.2383	74.6093	95.1217	127.562	103.367	110.499	rna10672	3.83	6.14	3.9	16.83	14.71	12.62	2.79	4.15	2.51	1.01	1.22	0.96	-0.937063	PPAPDC3	PREDICTED: probable lipid phosphate phosphatase PPAPDC3 [Columba livia]
cli-miR-18b-5p	37.9322	26.7509	42.8786	21.7077	25.0682	21.5085	95.2383	74.6093	95.1217	127.562	103.367	110.499	rna1156	52.5	59.25	48.43	31.62	45.42	53.39	14.62	17.93	15	4.8	5.48	5.51	-0.86014	PDE7B	PREDICTED: cAMP-specific 3',5'-cyclic phosphodiesterase 7B [Columba livia]
cli-miR-18b-5p	37.9322	26.7509	42.8786	21.7077	25.0682	21.5085	95.2383	74.6093	95.1217	127.562	103.367	110.499	rna12585	2.76	2.92	3.26	5.05	6.35	5.85	1.89	1.56	0.98	0.83	0.78	0.67	-0.916084	CLUH	PREDICTED: LOW QUALITY PROTEIN: clustered mitochondria protein homolog [Columba livia]
cli-miR-18b-5p	37.9322	26.7509	42.8786	21.7077	25.0682	21.5085	95.2383	74.6093	95.1217	127.562	103.367	110.499	rna1379	18.41	22.43	17.3	34.61	28.81	37.86	16.96	17.18	16.1	9.52	11.57	10.2	-0.993007	RRAGD	PREDICTED: ras-related GTP-binding protein D [Gallus gallus]
cli-miR-18b-5p	37.9322	26.7509	42.8786	21.7077	25.0682	21.5085	95.2383	74.6093	95.1217	127.562	103.367	110.499	rna14280	4.32	5.3	2.77	15.97	9.76	11.52	0.89	3.64	0.88	1.22	1.74	1.35	-0.874126	ATG16L1	PREDICTED: autophagy-related protein 16-1 isoform X1 [Columba livia]
cli-miR-18b-5p	37.9322	26.7509	42.8786	21.7077	25.0682	21.5085	95.2383	74.6093	95.1217	127.562	103.367	110.499	rna14283	3.19	2.91	5.02	16.68	13.42	9.59	2.36	2.35	1.82	0.86	0.84	1.06	-0.909091	ATG16L1	PREDICTED: autophagy-related protein 16-1 isoform X1 [Columba livia]
cli-miR-18b-5p	37.9322	26.7509	42.8786	21.7077	25.0682	21.5085	95.2383	74.6093	95.1217	127.562	103.367	110.499	rna15169	4.56	5.47	3.8	12.83	17.35	13.19	3.71	3.09	3.36	3.45	2.77	2.46	-0.867133	A306_00013041	g20 protein [Homo sapiens]
cli-miR-18b-5p	37.9322	26.7509	42.8786	21.7077	25.0682	21.5085	95.2383	74.6093	95.1217	127.562	103.367	110.499	rna16283	56.24	39.08	42.26	70.12	48.15	63.77	25.82	27.83	21.01	17.27	19.61	16.97	-0.944056	DUSP3	PREDICTED: dual specificity protein phosphatase 3 [Columba livia]
cli-miR-18b-5p	37.9322	26.7509	42.8786	21.7077	25.0682	21.5085	95.2383	74.6093	95.1217	127.562	103.367	110.499	rna17950	0.42	0.51	0.35	1.09	1.19	1.47	0.05	0.44	0.27	0.16	0.16	0.14	-0.91769	A306_00014560	PREDICTED: LOW QUALITY PROTEIN: ryanodine receptor 1-like, partial [Columba livia]
cli-miR-18b-5p	37.9322	26.7509	42.8786	21.7077	25.0682	21.5085	95.2383	74.6093	95.1217	127.562	103.367	110.499	rna2329	4.2	3.42	2.19	6.91	5.45	4.99	1.8	3.27	3.07	2.77	1.4	1.63	-0.86014	ALS2CL	PREDICTED: ALS2 C-terminal-like protein isoform X2 [Columba livia]
cli-miR-18b-5p	37.9322	26.7509	42.8786	21.7077	25.0682	21.5085	95.2383	74.6093	95.1217	127.562	103.367	110.499	rna2443	3.13	3.22	1.67	12.3	6.42	9.57	1.59	1.53	0.62	1.36	0.94	1.19	-0.881119	PTPRN2	PREDICTED: receptor-type tyrosine-protein phosphatase N2 [Columba livia]
cli-miR-18b-5p	37.9322	26.7509	42.8786	21.7077	25.0682	21.5085	95.2383	74.6093	95.1217	127.562	103.367	110.499	rna2463	70.09	71.24	70.66	87.28	81.8	78.31	45.52	44.36	46.65	37.35	37.54	37.67	-0.944056	KLF6	PREDICTED: Krueppel-like factor 6 [Columba livia]
cli-miR-18b-5p	37.9322	26.7509	42.8786	21.7077	25.0682	21.5085	95.2383	74.6093	95.1217	127.562	103.367	110.499	rna4375	54.21	56.49	61.37	52.55	49.6	72.65	34.55	42.71	45.66	24.29	26.37	26.76	-0.86014	PDK3	PREDICTED: pyruvate dehydrogenase kinase, isozyme 3 [Columba livia]
cli-miR-18b-5p	37.9322	26.7509	42.8786	21.7077	25.0682	21.5085	95.2383	74.6093	95.1217	127.562	103.367	110.499	rna4400	12.75	14.07	11.25	25.4	19.36	24.95	7.59	6.89	7.06	6.85	7.73	6.83	-0.916084	LYRM5	PREDICTED: LYR motif-containing protein 5 [Columba livia]
cli-miR-18b-5p	37.9322	26.7509	42.8786	21.7077	25.0682	21.5085	95.2383	74.6093	95.1217	127.562	103.367	110.499	rna5711	90.26	88.67	74.38	201.61	156.96	187.9	65.84	64.31	67.55	59.85	63.45	70.76	-0.895105	DLD	PREDICTED: dihydrolipoyl dehydrogenase, mitochondrial [Columba livia]
cli-miR-18b-5p	37.9322	26.7509	42.8786	21.7077	25.0682	21.5085	95.2383	74.6093	95.1217	127.562	103.367	110.499	rna6322	57.78	41.87	50.33	39.19	43.13	70.72	24.35	33.95	30.02	13.93	13.41	10.02	-0.853147	SYNPO2L	PREDICTED: synaptopodin 2-like protein [Columba livia]
cli-miR-18b-5p	37.9322	26.7509	42.8786	21.7077	25.0682	21.5085	95.2383	74.6093	95.1217	127.562	103.367	110.499	rna8389	7.92	8.76	6.15	15.08	20.67	17.17	5.25	6.11	7.11	0.02	1.74	2.88	-0.951049	CAMK2A	PREDICTED: calcium/calmodulin-dependent protein kinase type II subunit alpha isoform X1 [Tinamus guttatus]
cli-miR-190-3p	43.2788	46.2743	55.6433	58.7386	55.7072	52.1281	38.0797	44.871	40.001	25.8484	18.4188	16.3303	rna1401	40.14	44.41	36.77	27.78	25.33	35.14	52.77	44.29	52.92	73.29	69.16	68.81	-0.923077	SYNCRIP	PREDICTED: heterogeneous nuclear ribonucleoprotein Q isoform X1 [Columba livia]
cli-miR-190-3p	43.2788	46.2743	55.6433	58.7386	55.7072	52.1281	38.0797	44.871	40.001	25.8484	18.4188	16.3303	rna1402	8.58	7.99	5.85	4.53	7.09	5.03	7.78	10.49	10.43	17.67	12.08	18.17	-0.874126	SYNCRIP	PREDICTED: heterogeneous nuclear ribonucleoprotein Q isoform X1 [Columba livia]
cli-miR-190-3p	43.2788	46.2743	55.6433	58.7386	55.7072	52.1281	38.0797	44.871	40.001	25.8484	18.4188	16.3303	rna17252	15.14	12.9	18.77	10.61	12.37	13.14	23.66	23.17	20.06	27.6	35.11	23.44	-0.881119	ANP32E	PREDICTED: acidic leucine-rich nuclear phosphoprotein 32 family member E isoform X1 [Aptenodytes forsteri]
cli-miR-190-3p	43.2788	46.2743	55.6433	58.7386	55.7072	52.1281	38.0797	44.871	40.001	25.8484	18.4188	16.3303	rna17253	46.27	50.6	40.87	35.96	46.37	41.53	73.61	65.2	74.18	96.57	89.66	90.55	-0.895105	ANP32E	PREDICTED: acidic leucine-rich nuclear phosphoprotein 32 family member E isoform X1 [Aptenodytes forsteri]
cli-miR-190-3p	43.2788	46.2743	55.6433	58.7386	55.7072	52.1281	38.0797	44.871	40.001	25.8484	18.4188	16.3303	rna18321	6.42	6.81	4.75	4.4	6.03	5.74	12.26	11.6	13.05	17.92	15.55	14.99	-0.923077	LDB1	PREDICTED: LIM domain-binding protein 1 isoform X1 [Columba livia]
cli-miR-190-3p	43.2788	46.2743	55.6433	58.7386	55.7072	52.1281	38.0797	44.871	40.001	25.8484	18.4188	16.3303	rna2799	5.32	6.23	8.15	4.31	6.02	5.61	11.55	10.21	10.9	12.08	14.53	15.73	-0.86014	RARB	PREDICTED: retinoic acid receptor beta isoform X1 [Columba livia]
cli-miR-190-3p	43.2788	46.2743	55.6433	58.7386	55.7072	52.1281	38.0797	44.871	40.001	25.8484	18.4188	16.3303	rna4678	16.22	14.54	21.81	10.68	13.84	20.43	41.53	37.09	37.7	40.87	41.89	46.53	-0.909091	TMEM263	PREDICTED: transmembrane protein 263 [Columba livia]
cli-miR-190-3p	43.2788	46.2743	55.6433	58.7386	55.7072	52.1281	38.0797	44.871	40.001	25.8484	18.4188	16.3303	rna6446	18.59	19.67	19.48	16.52	16.07	16.35	28.34	22.79	25.07	35.07	37.57	37.5	-0.909091	CCDC6	PREDICTED: coiled-coil domain-containing protein 6 [Columba livia]
cli-miR-190-3p	43.2788	46.2743	55.6433	58.7386	55.7072	52.1281	38.0797	44.871	40.001	25.8484	18.4188	16.3303	rna6536	9.67	9.04	9.03	8.96	10.64	12.52	18.14	15.68	17.25	25.33	23.72	24.68	-0.881119	A306_00006456	PREDICTED: suppressor of fused homolog [Columba livia]
cli-miR-190-3p	43.2788	46.2743	55.6433	58.7386	55.7072	52.1281	38.0797	44.871	40.001	25.8484	18.4188	16.3303	rna7950	37.1	32.56	33.85	35.31	31.1	30.65	83.18	53.94	58.94	92.6	105.01	92.12	-0.867133	HMGB3	PREDICTED: high mobility group protein B3 [Columba livia]
cli-miR-190-3p	43.2788	46.2743	55.6433	58.7386	55.7072	52.1281	38.0797	44.871	40.001	25.8484	18.4188	16.3303	rna9671	9.19	7.94	8.5	6.93	8.29	8.04	9.56	13.39	12.03	22.12	21.16	17.92	-0.86014	GNE	Bifunctional UDP-N-acetylglucosamine 2-epimerase/N-acetylmannosamine kinase, partial [Columba livia]
cli-miR-196-5p	78.1041	104.939	122.703	43.0226	48.932	46.9751	237.122	189.949	245.951	840.85	345.025	390.558	rna10198	179.09	203.68	135.46	218.6	162.3	187.41	61.88	78.53	67.24	35.57	36.33	39.07	-0.937063	ADCK3	PREDICTED: atypical kinase ADCK3, mitochondrial [Columba livia]
cli-miR-196-5p	78.1041	104.939	122.703	43.0226	48.932	46.9751	237.122	189.949	245.951	840.85	345.025	390.558	rna12682	99.01	74.18	90.16	94.27	93.93	106.74	31.67	34.8	28.09	8.55	9.65	6.89	-0.951049	A306_00010371	C10orf71 protein [Homo sapiens]
cli-miR-196-5p	78.1041	104.939	122.703	43.0226	48.932	46.9751	237.122	189.949	245.951	840.85	345.025	390.558	rna12711	1.48	1.16	0.89	3.27	2.27	3.49	0.64	0.54	0.77	0.71	0.5	0.09	-0.881119	PCGF5	PREDICTED: polycomb group RING finger protein 5 isoform X1 [Columba livia]
cli-miR-196-5p	78.1041	104.939	122.703	43.0226	48.932	46.9751	237.122	189.949	245.951	840.85	345.025	390.558	rna13864	21.69	14.85	26.36	650.12	388.23	339.48	2.66	4.33	1.69	0.19	0.15	0.1	-0.951049	CKMT2	PREDICTED: creatine kinase S-type, mitochondrial [Columba livia]
cli-miR-196-5p	78.1041	104.939	122.703	43.0226	48.932	46.9751	237.122	189.949	245.951	840.85	345.025	390.558	rna1719	0.14	0.23	0.17	9.38	26.27	8.38	0	0.34	0	0	0	0	-0.877388	A306_00002783	PREDICTED: LOW QUALITY PROTEIN: interferon-induced GTP-binding protein Mx-like [Columba livia]
cli-miR-196-5p	78.1041	104.939	122.703	43.0226	48.932	46.9751	237.122	189.949	245.951	840.85	345.025	390.558	rna17950	0.42	0.51	0.35	1.09	1.19	1.47	0.05	0.44	0.27	0.16	0.16	0.14	-0.861648	A306_00014560	PREDICTED: LOW QUALITY PROTEIN: ryanodine receptor 1-like, partial [Columba livia]
cli-miR-196-5p	78.1041	104.939	122.703	43.0226	48.932	46.9751	237.122	189.949	245.951	840.85	345.025	390.558	rna2547	41.91	25.79	158.96	221.15	93.08	87.13	5.92	5.84	4.96	5.59	5.51	5.44	-0.853147	OTUD1	-
cli-miR-196-5p	78.1041	104.939	122.703	43.0226	48.932	46.9751	237.122	189.949	245.951	840.85	345.025	390.558	rna3338	16.83	9.47	10.79	15.16	12.22	13.42	1.88	3.49	4.14	3.11	2.14	0.83	-0.867133	ASB2	PREDICTED: ankyrin repeat and SOCS box protein 2 isoform X1 [Columba livia]
cli-miR-196-5p	78.1041	104.939	122.703	43.0226	48.932	46.9751	237.122	189.949	245.951	840.85	345.025	390.558	rna3339	4.41	9.35	3.02	38.02	23.44	18.61	1.15	4.41	0	0	0.29	1.89	-0.912286	ASB2	PREDICTED: ankyrin repeat and SOCS box protein 2 isoform X1 [Columba livia]
cli-miR-196-5p	78.1041	104.939	122.703	43.0226	48.932	46.9751	237.122	189.949	245.951	840.85	345.025	390.558	rna474	12	12.76	9.31	31.17	115.01	85.08	0.54	0.14	0.18	0.08	0.21	0.14	-0.903679	AQP4	PREDICTED: aquaporin-4 [Columba livia]
cli-miR-196-5p	78.1041	104.939	122.703	43.0226	48.932	46.9751	237.122	189.949	245.951	840.85	345.025	390.558	rna8425	47.68	65.35	46.3	154.58	134.18	132.72	41.35	39.36	42.52	35.5	38.74	45.52	-0.888112	PDHB	PREDICTED: pyruvate dehydrogenase E1 component subunit beta, mitochondrial, partial [Columba livia]
cli-miR-196-5p	78.1041	104.939	122.703	43.0226	48.932	46.9751	237.122	189.949	245.951	840.85	345.025	390.558	rna8836	7.26	6.88	7.42	15.69	12.51	15.89	1.88	2.73	2.97	2.07	1.47	2.15	-0.881119	SERPIND1	PREDICTED: LOW QUALITY PROTEIN: heparin cofactor 2 [Columba livia]
cli-miR-199-5p	4628.16	5155.41	4213.07	2173.82	1736.56	1716.05	4067.21	3497.15	3566.18	5132.73	5672.28	5446.89	rna13064	9.22	5.65	10.39	18.67	13.82	12.19	11.69	18.06	11.49	2.64	3.58	4.57	-0.888112	P4HA1	PREDICTED: prolyl 4-hydroxylase subunit alpha-1 isoform X3 [Columba livia]
cli-miR-199-5p	4628.16	5155.41	4213.07	2173.82	1736.56	1716.05	4067.21	3497.15	3566.18	5132.73	5672.28	5446.89	rna14139	13.01	18.43	22.9	27.18	23.16	30.92	22.07	20.64	22.98	12.53	13.93	11.44	-0.867133	PCYT1A	PREDICTED: choline-phosphate cytidylyltransferase A [Columba livia]
cli-miR-199-5p	4628.16	5155.41	4213.07	2173.82	1736.56	1716.05	4067.21	3497.15	3566.18	5132.73	5672.28	5446.89	rna3316	0.39	0.88	0.8	1.61	4.77	2.41	1.2	1.38	1.97	0.26	0	0.33	-0.916084	CCDC88C	PREDICTED: protein Daple isoform X3 [Columba livia]
cli-miR-19a-5p	8.7425	9.1047	6.652	7.858	5.4202	4.4062	16.2754	13.1752	15.3398	19.1279	21.9415	24.0554	rna13380	68.82	83.21	84.48	105	96.53	105.87	43.01	54.75	50.64	38.4	45.73	44.99	-0.916084	EMC3	PREDICTED: ER membrane protein complex subunit 3 [Columba livia]
cli-miR-19a-5p	8.7425	9.1047	6.652	7.858	5.4202	4.4062	16.2754	13.1752	15.3398	19.1279	21.9415	24.0554	rna13798	11.45	13.27	8.76	18.13	15.18	17.01	6.36	7.14	6.31	4.48	4.03	4.74	-0.888112	CPEB3	PREDICTED: cytoplasmic polyadenylation element-binding protein 3 [Columba livia]
cli-miR-19a-5p	8.7425	9.1047	6.652	7.858	5.4202	4.4062	16.2754	13.1752	15.3398	19.1279	21.9415	24.0554	rna1442	6.69	9.8	9.97	10.4	13.95	13.74	4.41	4.23	3.33	4.64	3.22	3.69	-0.881119	FILIP1	PREDICTED: filamin-A-interacting protein 1 isoform X1 [Columba livia]
cli-miR-19a-5p	8.7425	9.1047	6.652	7.858	5.4202	4.4062	16.2754	13.1752	15.3398	19.1279	21.9415	24.0554	rna1444	10.18	12.93	7.64	11.63	13.85	15.45	3.97	4.05	4.05	1.12	3.48	2.08	-0.914187	FILIP1	PREDICTED: filamin-A-interacting protein 1 isoform X1 [Columba livia]
cli-miR-19a-5p	8.7425	9.1047	6.652	7.858	5.4202	4.4062	16.2754	13.1752	15.3398	19.1279	21.9415	24.0554	rna1861	26.49	21.9	21.19	52.03	51.68	58.73	18.34	18.8	16.72	13	13.54	14.72	-0.909091	USP25	PREDICTED: LOW QUALITY PROTEIN: ubiquitin carboxyl-terminal hydrolase 25 [Columba livia]
cli-miR-19a-5p	8.7425	9.1047	6.652	7.858	5.4202	4.4062	16.2754	13.1752	15.3398	19.1279	21.9415	24.0554	rna2365	20.68	22.56	19.69	32.94	27.85	44.23	7.95	9.61	6.62	2.71	2.5	2.66	-0.923077	A306_00002386	PREDICTED: obscurin-like [Columba livia]
cli-miR-19a-5p	8.7425	9.1047	6.652	7.858	5.4202	4.4062	16.2754	13.1752	15.3398	19.1279	21.9415	24.0554	rna2541	4.4	3.95	4.49	7.14	9.17	7.61	2.03	4.33	4.34	3.2	2.62	2.21	-0.916084	A306_00002506	PREDICTED: LOW QUALITY PROTEIN: threonine synthase-like 1 [Columba livia]
cli-miR-19a-5p	8.7425	9.1047	6.652	7.858	5.4202	4.4062	16.2754	13.1752	15.3398	19.1279	21.9415	24.0554	rna428	26.11	26.23	16.44	61.77	29.47	34.3	10.84	12.36	14.22	11.12	9.8	7.66	-0.902098	PCMTD1	PREDICTED: protein-L-isoaspartate O-methyltransferase domain-containing protein 1 [Columba livia]
cli-miR-19a-5p	8.7425	9.1047	6.652	7.858	5.4202	4.4062	16.2754	13.1752	15.3398	19.1279	21.9415	24.0554	rna5007	131.47	144.19	139.42	113.63	160.41	174.28	45.96	46.45	52.61	14.27	17.29	18.3	-0.916084	CAV1	caveolin-1 [Columba livia]
cli-miR-19a-5p	8.7425	9.1047	6.652	7.858	5.4202	4.4062	16.2754	13.1752	15.3398	19.1279	21.9415	24.0554	rna8300	8.13	10.91	8.65	11.24	11.81	11.48	5.31	4.59	3.47	4.85	3.38	3.85	-0.867133	JADE2	PREDICTED: protein Jade-2 isoform X1 [Columba livia]
cli-miR-19a-5p	8.7425	9.1047	6.652	7.858	5.4202	4.4062	16.2754	13.1752	15.3398	19.1279	21.9415	24.0554	rna9348	2.56	1.07	3.34	21.18	26.45	19.9	0.85	0.43	1.06	0.15	0.13	0.17	-0.923077	CHAD	PREDICTED: chondroadherin [Columba livia]
cli-miR-19a-5p	8.7425	9.1047	6.652	7.858	5.4202	4.4062	16.2754	13.1752	15.3398	19.1279	21.9415	24.0554	rna9349	0.84	0.27	0.49	8.61	10.2	13.65	0	1.25	0.26	0	0	0	-0.911176	CHAD	PREDICTED: chondroadherin [Columba livia]
cli-miR-19b-2-5p	0.2168	0.4693	0.01	0.01	0.01	0.1494	0.623	0.6776	0.8808	1.0339	0.9058	1.5646	rna10700	24.51	22.12	13.83	165.89	163.33	142.65	9.02	10.28	8.58	7.94	8.15	7.75	-0.922558	CRAT	carnitine O-acetyltransferase [Columba livia]
cli-miR-19b-2-5p	0.2168	0.4693	0.01	0.01	0.01	0.1494	0.623	0.6776	0.8808	1.0339	0.9058	1.5646	rna14283	3.19	2.91	5.02	16.68	13.42	9.59	2.36	2.35	1.82	0.86	0.84	1.06	-0.950728	ATG16L1	PREDICTED: autophagy-related protein 16-1 isoform X1 [Columba livia]
cli-miR-19b-2-5p	0.2168	0.4693	0.01	0.01	0.01	0.1494	0.623	0.6776	0.8808	1.0339	0.9058	1.5646	rna16843	15.2	12.07	34	46.35	25.3	23.76	8.16	8.63	8.93	6.05	8.22	7.25	-0.936643	FAM46B	PREDICTED: protein FAM46B [Columba livia]
cli-miR-19b-2-5p	0.2168	0.4693	0.01	0.01	0.01	0.1494	0.623	0.6776	0.8808	1.0339	0.9058	1.5646	rna2547	41.91	25.79	158.96	221.15	93.08	87.13	5.92	5.84	4.96	5.59	5.51	5.44	-0.943685	OTUD1	-
cli-miR-19b-2-5p	0.2168	0.4693	0.01	0.01	0.01	0.1494	0.623	0.6776	0.8808	1.0339	0.9058	1.5646	rna4956	14.39	15.58	9.98	8.85	19.39	18.31	5.95	3.51	3.37	2.87	3	2.85	-0.859176	SLC38A4	Sodium-coupled neutral amino acid transporter 4 [Columba livia]
cli-miR-19b-2-5p	0.2168	0.4693	0.01	0.01	0.01	0.1494	0.623	0.6776	0.8808	1.0339	0.9058	1.5646	rna6857	59.85	59.73	56.45	288.97	212.28	190.17	22.23	25.32	19.68	12.52	12.04	13.19	-0.894388	AGL	PREDICTED: glycogen debranching enzyme isoform X1 [Columba livia]
cli-miR-19b-2-5p	0.2168	0.4693	0.01	0.01	0.01	0.1494	0.623	0.6776	0.8808	1.0339	0.9058	1.5646	rna7641	12.66	12.56	5.3	24.25	26.55	31.54	4.5	3.64	3.69	2.77	2.06	2.88	-0.866219	PRKAA2	PREDICTED: LOW QUALITY PROTEIN: 5'-AMP-activated protein kinase catalytic subunit alpha-2, partial [Columba livia]
cli-miR-19b-2-5p	0.2168	0.4693	0.01	0.01	0.01	0.1494	0.623	0.6776	0.8808	1.0339	0.9058	1.5646	rna8034	68.04	65.75	68.15	74.82	102.11	90.26	32.25	36	33.4	18.42	21.56	20.05	-0.936643	A306_00007604	PREDICTED: vascular endothelial growth factor receptor kdr-like [Columba livia]
cli-miR-1a-2-5p	1.0838	0.9386	1.7978	1.2769	2.6348	1.1949	1.0123	1.2799	0.5138	0.01	0.01	0.01	rna3677	15.21	17.31	14.62	14.73	13.08	11.39	22.47	20.75	25.52	28.61	25.87	26.3	-0.852134	TBC1D14	PREDICTED: TBC1 domain family member 14 isoform X1 [Columba livia]
cli-miR-1a-3p	26836	27848.2	31496.4	45400.6	49599.6	47179.2	12792.5	17869	16875.8	4709.59	4430.67	4815.39	rna10079	17.72	17.12	19.11	14.45	11.13	15.93	15.99	24.96	23.85	26.94	34.13	25.92	-0.86014	DIMT1	PREDICTED: probable dimethyladenosine transferase [Columba livia]
cli-miR-1a-3p	26836	27848.2	31496.4	45400.6	49599.6	47179.2	12792.5	17869	16875.8	4709.59	4430.67	4815.39	rna10080	18.27	15.22	19.01	11.48	14.82	13.78	32.27	33.82	36.55	45.98	50.28	44.92	-0.93007	KIF2A	PREDICTED: kinesin-like protein KIF2A isoform X1 [Columba livia]
cli-miR-1a-3p	26836	27848.2	31496.4	45400.6	49599.6	47179.2	12792.5	17869	16875.8	4709.59	4430.67	4815.39	rna10081	0.84	0.64	0.46	0.18	0.27	0.1	1.95	1.21	2.73	2.69	2.96	3.08	-0.93007	KIF2A	PREDICTED: kinesin-like protein KIF2A isoform X1 [Columba livia]
cli-miR-1a-3p	26836	27848.2	31496.4	45400.6	49599.6	47179.2	12792.5	17869	16875.8	4709.59	4430.67	4815.39	rna11213	1.41	1.58	1.24	0.33	0.44	0.65	2.55	1.28	2.82	3.42	2.34	1.84	-0.867133	ARHGAP40	PREDICTED: rho GTPase-activating protein 40 [Columba livia]
cli-miR-1a-3p	26836	27848.2	31496.4	45400.6	49599.6	47179.2	12792.5	17869	16875.8	4709.59	4430.67	4815.39	rna11244	68.01	72.75	70.04	51.85	63.08	68.66	95.19	88.45	96.73	147.62	145.28	159.99	-0.895105	YWHAB	PREDICTED: 14-3-3 protein beta/alpha [Falco peregrinus]
cli-miR-1a-3p	26836	27848.2	31496.4	45400.6	49599.6	47179.2	12792.5	17869	16875.8	4709.59	4430.67	4815.39	rna12402	0.32	0	0.21	0.13	0.03	0.06	1.1	0.81	0.72	1.49	1.34	1.52	-0.895105	A306_00010304	PREDICTED: flocculation protein FLO11 isoform X1 [Columba livia]
cli-miR-1a-3p	26836	27848.2	31496.4	45400.6	49599.6	47179.2	12792.5	17869	16875.8	4709.59	4430.67	4815.39	rna126	30.02	26.85	25.83	24.61	30.27	24.8	47.23	39.33	47.99	58.95	58.39	58.02	-0.874126	RAD21	PREDICTED: double-strand-break repair protein rad21 homolog [Columba livia]
cli-miR-1a-3p	26836	27848.2	31496.4	45400.6	49599.6	47179.2	12792.5	17869	16875.8	4709.59	4430.67	4815.39	rna1272	6.28	7.28	8.46	4.39	5.74	3.82	7.37	7.98	9.35	12.31	12.41	13.11	-0.853147	DSE	PREDICTED: dermatan-sulfate epimerase [Columba livia]
cli-miR-1a-3p	26836	27848.2	31496.4	45400.6	49599.6	47179.2	12792.5	17869	16875.8	4709.59	4430.67	4815.39	rna13172	14.4	15.15	14.69	9.65	9.36	10.97	21.56	18.89	20.92	20.7	20.3	23.78	-0.86014	KCTD5	PREDICTED: BTB/POZ domain-containing protein KCTD5, partial [Columba livia]
cli-miR-1a-3p	26836	27848.2	31496.4	45400.6	49599.6	47179.2	12792.5	17869	16875.8	4709.59	4430.67	4815.39	rna13535	7.8	5.1	8.3	7.33	7.3	6.88	11.31	10.51	10.73	18.68	14.5	18.17	-0.888112	MTMR2	Myotubularin-related protein 2, partial [Pterocles gutturalis]
cli-miR-1a-3p	26836	27848.2	31496.4	45400.6	49599.6	47179.2	12792.5	17869	16875.8	4709.59	4430.67	4815.39	rna13720	13.21	9.97	13.09	8.26	10.09	8.96	14.27	15.72	17.57	20.51	18.65	18.05	-0.909091	ABHD12	PREDICTED: monoacylglycerol lipase ABHD12 [Columba livia]
cli-miR-1a-3p	26836	27848.2	31496.4	45400.6	49599.6	47179.2	12792.5	17869	16875.8	4709.59	4430.67	4815.39	rna13751	8.86	6.92	8.15	6.07	6.46	4.3	13.93	13.05	15.79	14.7	15.3	11.11	-0.874126	RRBP1	PREDICTED: ribosome-binding protein 1 isoform X2 [Columba livia]
cli-miR-1a-3p	26836	27848.2	31496.4	45400.6	49599.6	47179.2	12792.5	17869	16875.8	4709.59	4430.67	4815.39	rna14029	16.44	15.2	16.63	7.43	9.44	10.84	23.83	22.54	27.31	31.71	31.51	38.43	-0.923077	GMFB	glia maturation factor, beta, isoform CRA_a, partial [Mus musculus]
cli-miR-1a-3p	26836	27848.2	31496.4	45400.6	49599.6	47179.2	12792.5	17869	16875.8	4709.59	4430.67	4815.39	rna14061	38.89	42.57	41.23	32.24	36.33	31.12	58.98	56.12	58.39	64.69	69.33	67.22	-0.951049	SEC13	Protein SEC13 like protein, partial [Columba livia]
cli-miR-1a-3p	26836	27848.2	31496.4	45400.6	49599.6	47179.2	12792.5	17869	16875.8	4709.59	4430.67	4815.39	rna14192	13.11	8.8	7.16	11.15	4.83	9.12	24.59	14.19	13.6	23.51	20.59	23.97	-0.867133	VGLL4	PREDICTED: transcription cofactor vestigial-like protein 4 isoform X1 [Columba livia]
cli-miR-1a-3p	26836	27848.2	31496.4	45400.6	49599.6	47179.2	12792.5	17869	16875.8	4709.59	4430.67	4815.39	rna14265	7.11	6.69	8.19	5.36	5.53	6.5	11.03	10.57	9.4	12.51	12.32	12.01	-0.944056	WDR33	PREDICTED: pre-mRNA 3' end processing protein WDR33 isoform X1 [Columba livia]
cli-miR-1a-3p	26836	27848.2	31496.4	45400.6	49599.6	47179.2	12792.5	17869	16875.8	4709.59	4430.67	4815.39	rna14641	83.76	74.42	85.85	65.07	74.4	68.53	142.91	114.16	126.35	181.72	182.92	184.47	-0.93007	MATR3	PREDICTED: matrin-3 [Columba livia]
cli-miR-1a-3p	26836	27848.2	31496.4	45400.6	49599.6	47179.2	12792.5	17869	16875.8	4709.59	4430.67	4815.39	rna15464	16.9	17.32	19.74	11.27	14.15	11.29	31.84	28.57	31.47	36.47	36.17	39.6	-0.916084	NUP205	PREDICTED: LOW QUALITY PROTEIN: nuclear pore complex protein Nup205 [Columba livia]
cli-miR-1a-3p	26836	27848.2	31496.4	45400.6	49599.6	47179.2	12792.5	17869	16875.8	4709.59	4430.67	4815.39	rna1567	195.92	193.09	202.86	122.8	176.38	160.48	333.79	323.22	367.3	403.68	441.58	427.47	-0.937063	YWHAQ	14-3-3 protein theta [Gallus gallus]
cli-miR-1a-3p	26836	27848.2	31496.4	45400.6	49599.6	47179.2	12792.5	17869	16875.8	4709.59	4430.67	4815.39	rna15772	10.32	9.21	10.37	10.93	9.35	8.03	17.93	15.15	21.58	23.34	31.56	22.96	-0.895105	NUTF2	PREDICTED: nuclear transport factor 2 [Columba livia]
cli-miR-1a-3p	26836	27848.2	31496.4	45400.6	49599.6	47179.2	12792.5	17869	16875.8	4709.59	4430.67	4815.39	rna16476	12.44	11.85	13.69	7.66	9.18	8.94	18.66	14.96	17.85	21.33	20.92	21.46	-0.923077	RBL1	PREDICTED: retinoblastoma-like protein 1 [Columba livia]
cli-miR-1a-3p	26836	27848.2	31496.4	45400.6	49599.6	47179.2	12792.5	17869	16875.8	4709.59	4430.67	4815.39	rna16627	38.66	38.75	38.08	25.05	35.23	29.44	51.41	54.12	57.62	64.58	70.88	61.79	-0.944056	PDE6D	PREDICTED: retinal rod rhodopsin-sensitive cGMP 3',5'-cyclic phosphodiesterase subunit delta [Anas platyrhynchos]
cli-miR-1a-3p	26836	27848.2	31496.4	45400.6	49599.6	47179.2	12792.5	17869	16875.8	4709.59	4430.67	4815.39	rna2382	4.44	3.76	2.51	2.6	3.24	2.62	3.99	3.64	4.32	7.27	9.27	9.02	-0.86014	FAM188B	PREDICTED: protein FAM188B [Columba livia]
cli-miR-1a-3p	26836	27848.2	31496.4	45400.6	49599.6	47179.2	12792.5	17869	16875.8	4709.59	4430.67	4815.39	rna2560	0.06	0.13	0.03	0.02	0	0	0.08	0.22	0.09	0.27	0.28	0.48	-0.893171	NEBL	PREDICTED: nebulette isoform X1 [Columba livia]
cli-miR-1a-3p	26836	27848.2	31496.4	45400.6	49599.6	47179.2	12792.5	17869	16875.8	4709.59	4430.67	4815.39	rna2799	5.32	6.23	8.15	4.31	6.02	5.61	11.55	10.21	10.9	12.08	14.53	15.73	-0.86014	RARB	PREDICTED: retinoic acid receptor beta isoform X1 [Columba livia]
cli-miR-1a-3p	26836	27848.2	31496.4	45400.6	49599.6	47179.2	12792.5	17869	16875.8	4709.59	4430.67	4815.39	rna2999	11.89	11.88	13.05	8.52	9	7.81	21.98	22.16	23.43	22.95	24.31	22.4	-0.902098	TYRO3	PREDICTED: tyrosine-protein kinase receptor TYRO3 [Columba livia]
cli-miR-1a-3p	26836	27848.2	31496.4	45400.6	49599.6	47179.2	12792.5	17869	16875.8	4709.59	4430.67	4815.39	rna3188	1.15	0.8	0.63	0.66	1.02	0.87	1.87	1.15	1.63	3.95	4.58	3.81	-0.879161	MIPOL1	PREDICTED: mirror-image polydactyly gene 1 protein [Columba livia]
cli-miR-1a-3p	26836	27848.2	31496.4	45400.6	49599.6	47179.2	12792.5	17869	16875.8	4709.59	4430.67	4815.39	rna3325	33.98	41.35	34.08	27.27	32	32.75	60.94	49.13	54.39	69.85	70.56	69.61	-0.958042	CPSF2	PREDICTED: cleavage and polyadenylation specificity factor subunit 2 [Columba livia]
cli-miR-1a-3p	26836	27848.2	31496.4	45400.6	49599.6	47179.2	12792.5	17869	16875.8	4709.59	4430.67	4815.39	rna3524	2.5	1.57	2.47	0.89	0.67	0.89	2.83	2.88	2.65	4.78	4.14	4.31	-0.949213	GPR137C	PREDICTED: integral membrane protein GPR137C, partial [Columba livia]
cli-miR-1a-3p	26836	27848.2	31496.4	45400.6	49599.6	47179.2	12792.5	17869	16875.8	4709.59	4430.67	4815.39	rna3677	15.21	17.31	14.62	14.73	13.08	11.39	22.47	20.75	25.52	28.61	25.87	26.3	-0.951049	TBC1D14	PREDICTED: TBC1 domain family member 14 isoform X1 [Columba livia]
cli-miR-1a-3p	26836	27848.2	31496.4	45400.6	49599.6	47179.2	12792.5	17869	16875.8	4709.59	4430.67	4815.39	rna3833	31.43	27.6	27.05	22.19	20.33	22.53	39.3	27.99	34.49	52.29	50.97	55.58	-0.958042	GNPDA2	PREDICTED: glucosamine-6-phosphate isomerase 2 isoform X4 [Ficedula albicollis]
cli-miR-1a-3p	26836	27848.2	31496.4	45400.6	49599.6	47179.2	12792.5	17869	16875.8	4709.59	4430.67	4815.39	rna4049	0.81	0.77	0.52	0.31	0.27	0.44	1.48	1.81	1.62	7.32	6.63	6.75	-0.944056	CLSTN3	PREDICTED: calsyntenin-3 [Columba livia]
cli-miR-1a-3p	26836	27848.2	31496.4	45400.6	49599.6	47179.2	12792.5	17869	16875.8	4709.59	4430.67	4815.39	rna4140	221.75	185.94	242.02	141.81	199.11	151.37	392.49	350.16	378.71	622	496.72	489.26	-0.916084	FSTL1	PREDICTED: follistatin-related protein 1 [Columba livia]
cli-miR-1a-3p	26836	27848.2	31496.4	45400.6	49599.6	47179.2	12792.5	17869	16875.8	4709.59	4430.67	4815.39	rna479	7	0.83	5.3	4.5	5.29	6.32	12.19	11.91	10.93	14.69	14.37	11.72	-0.853147	SS18	PREDICTED: protein SSXT isoform X1 [Manacus vitellinus]
cli-miR-1a-3p	26836	27848.2	31496.4	45400.6	49599.6	47179.2	12792.5	17869	16875.8	4709.59	4430.67	4815.39	rna4844	4.2	3.71	4.54	2.52	3.2	1.96	7.25	6.96	7.65	9.87	9.58	7.17	-0.923077	KDELR3	PREDICTED: LOW QUALITY PROTEIN: ER lumen protein-retaining receptor 3 [Columba livia]
cli-miR-1a-3p	26836	27848.2	31496.4	45400.6	49599.6	47179.2	12792.5	17869	16875.8	4709.59	4430.67	4815.39	rna4952	12.19	9.25	11.09	9.29	6.67	7.73	18.82	17.4	17.35	37.92	27.82	29.46	-0.951049	LRIG3	PREDICTED: leucine-rich repeats and immunoglobulin-like domains protein 3 [Columba livia]
cli-miR-1a-3p	26836	27848.2	31496.4	45400.6	49599.6	47179.2	12792.5	17869	16875.8	4709.59	4430.67	4815.39	rna5159	4.04	4.39	1.9	0.7	2.19	1.65	4.97	2.47	5.22	5.8	7.07	4.7	-0.895105	HNRNPA3	PREDICTED: heterogeneous nuclear ribonucleoprotein A3 isoform X1 [Anas platyrhynchos]
cli-miR-1a-3p	26836	27848.2	31496.4	45400.6	49599.6	47179.2	12792.5	17869	16875.8	4709.59	4430.67	4815.39	rna5161	5.43	3.68	5.43	4.96	5.13	4.3	9.21	6.07	8.79	14.11	12.61	12.03	-0.896674	HNRNPA3	PREDICTED: heterogeneous nuclear ribonucleoprotein A3 isoform X1 [Anas platyrhynchos]
cli-miR-1a-3p	26836	27848.2	31496.4	45400.6	49599.6	47179.2	12792.5	17869	16875.8	4709.59	4430.67	4815.39	rna5517	0.32	0.52	0.34	0	0	0	0.76	0.57	0.52	1.2	0.79	0.95	-0.934781	BDNF	PREDICTED: brain-derived neurotrophic factor isoform X1 [Columba livia]
cli-miR-1a-3p	26836	27848.2	31496.4	45400.6	49599.6	47179.2	12792.5	17869	16875.8	4709.59	4430.67	4815.39	rna6003	18.79	20.9	21.18	9.48	17.17	8.61	32.85	29.38	28.84	34.87	34.59	34.12	-0.937063	SNX4	PREDICTED: sorting nexin-4 [Columba livia]
cli-miR-1a-3p	26836	27848.2	31496.4	45400.6	49599.6	47179.2	12792.5	17869	16875.8	4709.59	4430.67	4815.39	rna6632	1.39	0.87	0.38	0	0.28	0.13	3.68	5.05	4.91	4.83	7.72	4.94	-0.867133	GFRA1	PREDICTED: GDNF family receptor alpha-1 [Columba livia]
cli-miR-1a-3p	26836	27848.2	31496.4	45400.6	49599.6	47179.2	12792.5	17869	16875.8	4709.59	4430.67	4815.39	rna6835	31.76	43.8	42.66	2.53	6.54	6.77	52.44	45.28	49.44	142.22	158.66	101.63	-0.958042	COL11A1	PREDICTED: LOW QUALITY PROTEIN: collagen alpha-1(XI) chain [Columba livia]
cli-miR-1a-3p	26836	27848.2	31496.4	45400.6	49599.6	47179.2	12792.5	17869	16875.8	4709.59	4430.67	4815.39	rna7034	7.33	6.73	8.96	5.17	5.49	4.76	12.83	10.35	12.65	17.47	18.82	18.17	-0.951049	MYEF2	Myelin expression factor 2, partial [Columba livia]
cli-miR-1a-3p	26836	27848.2	31496.4	45400.6	49599.6	47179.2	12792.5	17869	16875.8	4709.59	4430.67	4815.39	rna7683	6.46	10.48	8.09	4.88	5.19	4.23	14.68	12.3	15.1	14.09	15.74	15.05	-0.895105	GPX7	PREDICTED: glutathione peroxidase 7 [Columba livia]
cli-miR-1a-3p	26836	27848.2	31496.4	45400.6	49599.6	47179.2	12792.5	17869	16875.8	4709.59	4430.67	4815.39	rna7839	113.78	120.62	115.23	72.06	102.42	93.72	258.33	177.42	231.95	227.5	266.58	249.75	-0.902098	EIF5A2	PREDICTED: eukaryotic translation initiation factor 5A-2 [Manacus vitellinus]
cli-miR-1a-3p	26836	27848.2	31496.4	45400.6	49599.6	47179.2	12792.5	17869	16875.8	4709.59	4430.67	4815.39	rna7863	14.03	14.75	13.34	12.37	13.86	14.04	28.21	25.17	28.02	39.31	37.35	41.08	-0.881119	ACTL6A	PREDICTED: actin-like protein 6A [Columba livia]
cli-miR-1a-3p	26836	27848.2	31496.4	45400.6	49599.6	47179.2	12792.5	17869	16875.8	4709.59	4430.67	4815.39	rna8484	3.71	2.45	2.56	1.96	1.44	3.2	8.66	5.39	6.39	16.31	18.15	19.14	-0.93007	GPR27	PREDICTED: probable G-protein coupled receptor 27 [Picoides pubescens]
cli-miR-1a-3p	26836	27848.2	31496.4	45400.6	49599.6	47179.2	12792.5	17869	16875.8	4709.59	4430.67	4815.39	rna8798	13.05	10.41	12.72	11.27	10.46	10.93	19.38	23.48	23.13	38.28	41.33	34.6	-0.902098	AP3S1	PREDICTED: AP-3 complex subunit sigma-1 [Columba livia]
cli-miR-1a-3p	26836	27848.2	31496.4	45400.6	49599.6	47179.2	12792.5	17869	16875.8	4709.59	4430.67	4815.39	rna9057	0.24	0.09	0.41	0.12	0.16	0.31	1.35	1.01	1.56	2.97	5.16	4.1	-0.853147	GLT1D1	PREDICTED: glycosyltransferase 1 domain-containing protein 1 isoform X1 [Columba livia]
cli-miR-1a-3p	26836	27848.2	31496.4	45400.6	49599.6	47179.2	12792.5	17869	16875.8	4709.59	4430.67	4815.39	rna92	13.46	12.79	12.67	10.49	11.63	11.41	18.96	15.14	16.99	24.98	23.48	23.67	-0.951049	FAM91A1	PREDICTED: LOW QUALITY PROTEIN: protein FAM91A1 [Columba livia]
cli-miR-1a-3p	26836	27848.2	31496.4	45400.6	49599.6	47179.2	12792.5	17869	16875.8	4709.59	4430.67	4815.39	rna9280	1.14	0.76	1.38	0.78	0.96	0.95	3	1.77	2.1	10.51	8.35	10.79	-0.86014	RAB11FIP4	Rab11 family-interacting protein 4, partial [Columba livia]
cli-miR-1a-3p	26836	27848.2	31496.4	45400.6	49599.6	47179.2	12792.5	17869	16875.8	4709.59	4430.67	4815.39	rna9729	11.5	11.49	11.43	9.08	10.81	11.83	19.1	27.61	24.03	31.85	33.27	24.92	-0.867133	PHAX	PREDICTED: phosphorylated adapter RNA export protein [Columba livia]
cli-miR-1a-3p	26836	27848.2	31496.4	45400.6	49599.6	47179.2	12792.5	17869	16875.8	4709.59	4430.67	4815.39	rna9957	7.31	8.66	8.41	4.95	6.03	6.37	21.42	14.74	19.91	28.3	28.2	29.85	-0.93007	CASK	PREDICTED: peripheral plasma membrane protein CASK isoform X1 [Columba livia]
cli-miR-1a-3p	26836	27848.2	31496.4	45400.6	49599.6	47179.2	12792.5	17869	16875.8	4709.59	4430.67	4815.39	rna9958	3.14	1.74	4.94	2.18	1.91	1.84	6.3	8.44	6.26	14.01	10.62	13.44	-0.867133	CASK	PREDICTED: peripheral plasma membrane protein CASK isoform X1 [Columba livia]
cli-miR-1b-3p	51.2265	27.7833	49.1711	41.6474	72.0429	101.642	32.5508	49.9152	36.9918	17.5769	16.2045	26.989	rna11114	0.02	0.05	0.02	0	0.02	0	0.06	0.02	0.03	0.6	0.6	1.2	-0.864484	SALL1	PREDICTED: LOW QUALITY PROTEIN: sal-like protein 1 [Columba livia]
cli-miR-1b-3p	51.2265	27.7833	49.1711	41.6474	72.0429	101.642	32.5508	49.9152	36.9918	17.5769	16.2045	26.989	rna3677	15.21	17.31	14.62	14.73	13.08	11.39	22.47	20.75	25.52	28.61	25.87	26.3	-0.86014	TBC1D14	PREDICTED: TBC1 domain family member 14 isoform X1 [Columba livia]
cli-miR-1b-3p	51.2265	27.7833	49.1711	41.6474	72.0429	101.642	32.5508	49.9152	36.9918	17.5769	16.2045	26.989	rna9120	1.5	2.31	2.19	1.27	1.1	1.12	2.2	2.15	2.02	4.04	3.58	3.57	-0.909091	RGS9BP	PREDICTED: regulator of G-protein signaling 9-binding protein isoform X1 [Columba livia]
cli-miR-205b-5p	4.4796	8.4476	5.9329	1.1787	0.4517	0.6721	18.6116	13.9281	15.4132	327.112	190.428	296.977	rna10263	3.74	4.35	3.7	1.7	4.9	3.89	0.4	0.48	0.52	0.05	0.15	0	-0.895105	PLP1	PREDICTED: myelin proteolipid protein isoform X1 [Columba livia]
cli-miR-205b-5p	4.4796	8.4476	5.9329	1.1787	0.4517	0.6721	18.6116	13.9281	15.4132	327.112	190.428	296.977	rna11097	22.88	22.54	18.94	38.37	38.53	35.6	16.21	16.86	15.94	11.41	12.75	10.79	-0.972028	SIAH1	PREDICTED: E3 ubiquitin-protein ligase SIAH1 [Columba livia]
cli-miR-205b-5p	4.4796	8.4476	5.9329	1.1787	0.4517	0.6721	18.6116	13.9281	15.4132	327.112	190.428	296.977	rna11850	2.92	2.29	2.55	2.66	3.48	3.25	1.31	1.53	2.13	0.32	0.54	0.15	-0.979021	LDHD	PREDICTED: probable D-lactate dehydrogenase, mitochondrial [Columba livia]
cli-miR-205b-5p	4.4796	8.4476	5.9329	1.1787	0.4517	0.6721	18.6116	13.9281	15.4132	327.112	190.428	296.977	rna12682	99.01	74.18	90.16	94.27	93.93	106.74	31.67	34.8	28.09	8.55	9.65	6.89	-0.937063	A306_00010371	C10orf71 protein [Homo sapiens]
cli-miR-205b-5p	4.4796	8.4476	5.9329	1.1787	0.4517	0.6721	18.6116	13.9281	15.4132	327.112	190.428	296.977	rna13418	2.78	7.32	5.95	10.55	14.89	19.79	1.07	1.22	0.94	0.27	0.42	0.62	-0.951049	A306_00010830	PREDICTED: bcl10-interacting CARD protein isoform X1 [Columba livia]
cli-miR-205b-5p	4.4796	8.4476	5.9329	1.1787	0.4517	0.6721	18.6116	13.9281	15.4132	327.112	190.428	296.977	rna15053	2.33	1.52	2.69	2.59	5.95	3.44	0.99	1.66	2	1.1	1.31	0.79	-0.916084	HACD4	PREDICTED: very-long-chain (3R)-3-hydroxyacyl-CoA dehydratase 4 [Columba livia]
cli-miR-205b-5p	4.4796	8.4476	5.9329	1.1787	0.4517	0.6721	18.6116	13.9281	15.4132	327.112	190.428	296.977	rna16357	512.16	358.72	338.32	915.98	1498.41	1362.84	43.03	89.92	50.65	2.93	3.22	2.21	-0.986014	A306_00011625	PREDICTED: myosin heavy chain, skeletal muscle, adult-like [Columba livia]
cli-miR-205b-5p	4.4796	8.4476	5.9329	1.1787	0.4517	0.6721	18.6116	13.9281	15.4132	327.112	190.428	296.977	rna1861	26.49	21.9	21.19	52.03	51.68	58.73	18.34	18.8	16.72	13	13.54	14.72	-0.958042	USP25	PREDICTED: LOW QUALITY PROTEIN: ubiquitin carboxyl-terminal hydrolase 25 [Columba livia]
cli-miR-205b-5p	4.4796	8.4476	5.9329	1.1787	0.4517	0.6721	18.6116	13.9281	15.4132	327.112	190.428	296.977	rna1915	10.46	12.46	8.57	25.93	15.09	22.82	7.22	7.16	7.35	5.09	4.5	4.77	-0.902098	F5	PREDICTED: coagulation factor V [Columba livia]
cli-miR-205b-5p	4.4796	8.4476	5.9329	1.1787	0.4517	0.6721	18.6116	13.9281	15.4132	327.112	190.428	296.977	rna3127	3.21	7.4	5.05	28.06	24.96	24.9	3.29	1.83	1.43	0.34	0	0.2	-0.867133	RYR3	PREDICTED: LOW QUALITY PROTEIN: ryanodine receptor 3 [Columba livia]
cli-miR-205b-5p	4.4796	8.4476	5.9329	1.1787	0.4517	0.6721	18.6116	13.9281	15.4132	327.112	190.428	296.977	rna3573	2.42	1.81	2.33	3.65	6.72	6.59	1.55	2.01	1.94	1.07	0.99	1.09	-0.958042	ADRA1D	PREDICTED: alpha-1D adrenergic receptor [Columba livia]
cli-miR-205b-5p	4.4796	8.4476	5.9329	1.1787	0.4517	0.6721	18.6116	13.9281	15.4132	327.112	190.428	296.977	rna428	26.11	26.23	16.44	61.77	29.47	34.3	10.84	12.36	14.22	11.12	9.8	7.66	-0.902098	PCMTD1	PREDICTED: protein-L-isoaspartate O-methyltransferase domain-containing protein 1 [Columba livia]
cli-miR-205b-5p	4.4796	8.4476	5.9329	1.1787	0.4517	0.6721	18.6116	13.9281	15.4132	327.112	190.428	296.977	rna5007	131.47	144.19	139.42	113.63	160.41	174.28	45.96	46.45	52.61	14.27	17.29	18.3	-0.909091	CAV1	caveolin-1 [Columba livia]
cli-miR-205b-5p	4.4796	8.4476	5.9329	1.1787	0.4517	0.6721	18.6116	13.9281	15.4132	327.112	190.428	296.977	rna6857	59.85	59.73	56.45	288.97	212.28	190.17	22.23	25.32	19.68	12.52	12.04	13.19	-0.944056	AGL	PREDICTED: glycogen debranching enzyme isoform X1 [Columba livia]
cli-miR-205b-5p	4.4796	8.4476	5.9329	1.1787	0.4517	0.6721	18.6116	13.9281	15.4132	327.112	190.428	296.977	rna6886	5.45	2.65	2.2	19.6	14.97	13.42	0.7	0.89	1.18	0	0.79	1.05	-0.909091	BCAR3	PREDICTED: breast cancer anti-estrogen resistance protein 3 isoform X1 [Columba livia]
cli-miR-205b-5p	4.4796	8.4476	5.9329	1.1787	0.4517	0.6721	18.6116	13.9281	15.4132	327.112	190.428	296.977	rna7080	45.37	27.25	25.98	47.48	35.79	39.43	12.27	14.4	10.02	8.61	8.45	9.18	-0.902098	WHAMM	PREDICTED: LOW QUALITY PROTEIN: WASP homolog-associated protein with actin, membranes and microtubules [Columba livia]
cli-miR-206-3p	30445	25707.8	33885.4	10826.9	14410.9	9638.25	46586.4	56557.7	53993.3	14171.8	12270.7	13946.5	rna10921	5.56	4.82	4.34	6.88	4.36	5.67	1.6	1.02	0.85	5.63	7	5.09	-0.902098	PDPN	PREDICTED: podoplanin isoform X1 [Columba livia]
cli-miR-206-5p	16.2566	10.231	18.338	7.6616	18.2178	9.1859	116.342	102.992	108.92	33.8615	35.2272	30.1182	rna15166	60.38	38.55	28.79	58.48	113.38	80.77	6.21	6.53	6.55	9.88	9.14	8.94	-0.867133	CISH	PREDICTED: cytokine-inducible SH2-containing protein [Columba livia]
cli-miR-206-5p	16.2566	10.231	18.338	7.6616	18.2178	9.1859	116.342	102.992	108.92	33.8615	35.2272	30.1182	rna2736	65.02	60.58	46.66	200.56	190.75	186.61	35.39	33.62	39.89	36.91	40.39	39.49	-0.86014	A306_00002661	Cytochrome c, partial [Columba livia]
cli-miR-206-5p	16.2566	10.231	18.338	7.6616	18.2178	9.1859	116.342	102.992	108.92	33.8615	35.2272	30.1182	rna4102	8.36	2.57	5.68	12.12	12.81	11.52	1.2	0.85	0.87	1.5	1.32	1.42	-0.867133	FBXO40	PREDICTED: F-box only protein 40 [Columba livia]
cli-miR-206-5p	16.2566	10.231	18.338	7.6616	18.2178	9.1859	116.342	102.992	108.92	33.8615	35.2272	30.1182	rna8104	7.76	8.45	10.58	15.52	20.48	27.71	7.13	6.44	6.67	7.23	7.63	8.33	-0.853147	SLC30A1	PREDICTED: LOW QUALITY PROTEIN: zinc transporter 1, partial [Columba livia]
cli-miR-20b-5p	1891.12	1397.05	1883.42	1050.62	791.569	739.129	3147.85	2713.71	2711.56	3651.22	3542.95	3127.69	rna10263	3.74	4.35	3.7	1.7	4.9	3.89	0.4	0.48	0.52	0.05	0.15	0	-0.881119	PLP1	PREDICTED: myelin proteolipid protein isoform X1 [Columba livia]
cli-miR-20b-5p	1891.12	1397.05	1883.42	1050.62	791.569	739.129	3147.85	2713.71	2711.56	3651.22	3542.95	3127.69	rna10329	49.05	86.37	58.36	84.81	59.35	65.61	38.48	33.88	35.7	29.89	33.5	33.77	-0.895105	MOSPD1	PREDICTED: motile sperm domain-containing protein 1 [Columba livia]
cli-miR-20b-5p	1891.12	1397.05	1883.42	1050.62	791.569	739.129	3147.85	2713.71	2711.56	3651.22	3542.95	3127.69	rna11304	15.13	18.42	14.62	17.37	23.24	17.48	8.54	7.88	9.81	5.67	6.94	5.19	-0.902098	MYO1C	PREDICTED: unconventional myosin-Ic [Columba livia]
cli-miR-20b-5p	1891.12	1397.05	1883.42	1050.62	791.569	739.129	3147.85	2713.71	2711.56	3651.22	3542.95	3127.69	rna11489	11	19.11	9.44	36.34	60.69	113.85	1.49	1.83	1.74	0.69	2.76	3.4	-0.909091	MLF1	PREDICTED: myeloid leukemia factor 1 isoform X1 [Columba livia]
cli-miR-20b-5p	1891.12	1397.05	1883.42	1050.62	791.569	739.129	3147.85	2713.71	2711.56	3651.22	3542.95	3127.69	rna12440	25.1	29.33	24.69	43.91	37.15	45.18	21.73	19.81	20.41	18.26	17.6	18.06	-0.916084	EFCAB14	PREDICTED: LOW QUALITY PROTEIN: EF-hand calcium-binding domain-containing protein 14 [Columba livia]
cli-miR-20b-5p	1891.12	1397.05	1883.42	1050.62	791.569	739.129	3147.85	2713.71	2711.56	3651.22	3542.95	3127.69	rna1379	18.41	22.43	17.3	34.61	28.81	37.86	16.96	17.18	16.1	9.52	11.57	10.2	-0.937063	RRAGD	PREDICTED: ras-related GTP-binding protein D [Gallus gallus]
cli-miR-20b-5p	1891.12	1397.05	1883.42	1050.62	791.569	739.129	3147.85	2713.71	2711.56	3651.22	3542.95	3127.69	rna13798	11.45	13.27	8.76	18.13	15.18	17.01	6.36	7.14	6.31	4.48	4.03	4.74	-0.93007	CPEB3	PREDICTED: cytoplasmic polyadenylation element-binding protein 3 [Columba livia]
cli-miR-20b-5p	1891.12	1397.05	1883.42	1050.62	791.569	739.129	3147.85	2713.71	2711.56	3651.22	3542.95	3127.69	rna14041	33.39	33.34	30.53	45.27	57.73	59.95	22.18	23.48	25.26	23.94	20.88	20.89	-0.902098	FGD5	PREDICTED: FYVE, RhoGEF and PH domain-containing protein 5 [Columba livia]
cli-miR-20b-5p	1891.12	1397.05	1883.42	1050.62	791.569	739.129	3147.85	2713.71	2711.56	3651.22	3542.95	3127.69	rna14283	3.19	2.91	5.02	16.68	13.42	9.59	2.36	2.35	1.82	0.86	0.84	1.06	-0.895105	ATG16L1	PREDICTED: autophagy-related protein 16-1 isoform X1 [Columba livia]
cli-miR-20b-5p	1891.12	1397.05	1883.42	1050.62	791.569	739.129	3147.85	2713.71	2711.56	3651.22	3542.95	3127.69	rna14594	7.76	8.47	10.29	4.21	15.7	9.64	1.31	2.16	2.08	0.24	0.4	0.12	-0.867133	ADRB2	PREDICTED: beta-2 adrenergic receptor [Columba livia]
cli-miR-20b-5p	1891.12	1397.05	1883.42	1050.62	791.569	739.129	3147.85	2713.71	2711.56	3651.22	3542.95	3127.69	rna1518	7.32	6.12	6.64	7.52	10.05	12.62	5.75	5.52	6.25	4.73	4.25	3.64	-0.888112	ANGPT2	PREDICTED: angiopoietin-2 isoform X1 [Columba livia]
cli-miR-20b-5p	1891.12	1397.05	1883.42	1050.62	791.569	739.129	3147.85	2713.71	2711.56	3651.22	3542.95	3127.69	rna16283	56.24	39.08	42.26	70.12	48.15	63.77	25.82	27.83	21.01	17.27	19.61	16.97	-0.853147	DUSP3	PREDICTED: dual specificity protein phosphatase 3 [Columba livia]
cli-miR-20b-5p	1891.12	1397.05	1883.42	1050.62	791.569	739.129	3147.85	2713.71	2711.56	3651.22	3542.95	3127.69	rna1633	46.52	62.2	49.6	102.94	88.02	123.52	34.77	38.24	33.96	14.83	17.99	19.45	-0.958042	UBXN2A	PREDICTED: UBX domain-containing protein 2A [Columba livia]
cli-miR-20b-5p	1891.12	1397.05	1883.42	1050.62	791.569	739.129	3147.85	2713.71	2711.56	3651.22	3542.95	3127.69	rna164	22.51	25.93	22.5	26.94	19.31	30.01	10.41	12.33	14.02	7.86	8.77	9.15	-0.916084	KLF10	Krueppel-like factor 10, partial [Columba livia]
cli-miR-20b-5p	1891.12	1397.05	1883.42	1050.62	791.569	739.129	3147.85	2713.71	2711.56	3651.22	3542.95	3127.69	rna1773	19.71	16.17	15.6	33.89	22.95	28.74	12.45	11.3	12.97	10.5	12.31	10.5	-0.893171	DNAJC28	PREDICTED: dnaJ homolog subfamily C member 28 [Columba livia]
cli-miR-20b-5p	1891.12	1397.05	1883.42	1050.62	791.569	739.129	3147.85	2713.71	2711.56	3651.22	3542.95	3127.69	rna17942	0.22	0.32	0.07	1.44	1.5	1.71	0	0	0.03	0.04	0	0	-0.868465	CARNS1	PREDICTED: LOW QUALITY PROTEIN: carnosine synthase 1 [Columba livia]
cli-miR-20b-5p	1891.12	1397.05	1883.42	1050.62	791.569	739.129	3147.85	2713.71	2711.56	3651.22	3542.95	3127.69	rna18086	13.59	18.86	14.94	16.9	24.19	24.53	5.9	6.2	4.29	2.56	3.74	1.84	-0.923077	A306_00014808	PREDICTED: chloride intracellular channel protein 2 [Columba livia]
cli-miR-20b-5p	1891.12	1397.05	1883.42	1050.62	791.569	739.129	3147.85	2713.71	2711.56	3651.22	3542.95	3127.69	rna2093	385.41	336.72	355.09	367.61	522.36	457.35	173.41	214.24	190.82	75.86	82.54	75.93	-0.916084	COL4A1	PREDICTED: collagen alpha-1(IV) chain [Columba livia]
cli-miR-20b-5p	1891.12	1397.05	1883.42	1050.62	791.569	739.129	3147.85	2713.71	2711.56	3651.22	3542.95	3127.69	rna2233	10.74	8.7	16.64	17.05	27.55	37.69	8.56	9.01	7.63	5.55	6.15	6.6	-0.916084	SLC25A30	PREDICTED: kidney mitochondrial carrier protein 1 [Columba livia]
cli-miR-20b-5p	1891.12	1397.05	1883.42	1050.62	791.569	739.129	3147.85	2713.71	2711.56	3651.22	3542.95	3127.69	rna2365	20.68	22.56	19.69	32.94	27.85	44.23	7.95	9.61	6.62	2.71	2.5	2.66	-0.923077	A306_00002386	PREDICTED: obscurin-like [Columba livia]
cli-miR-20b-5p	1891.12	1397.05	1883.42	1050.62	791.569	739.129	3147.85	2713.71	2711.56	3651.22	3542.95	3127.69	rna2789	6.81	12.36	8.71	25.19	23.04	23.93	6.04	5.51	6.09	2.91	2.49	2.42	-0.916084	KAT2B	PREDICTED: histone acetyltransferase KAT2B [Columba livia]
cli-miR-20b-5p	1891.12	1397.05	1883.42	1050.62	791.569	739.129	3147.85	2713.71	2711.56	3651.22	3542.95	3127.69	rna300	35.97	37.44	32.98	105.14	61.54	89.96	31.83	32.42	27.57	14.01	16.42	14.95	-0.923077	JPH1	PREDICTED: junctophilin-1 [Columba livia]
cli-miR-20b-5p	1891.12	1397.05	1883.42	1050.62	791.569	739.129	3147.85	2713.71	2711.56	3651.22	3542.95	3127.69	rna3007	21.07	35.96	22.31	50.71	74.92	66.52	18.81	23.01	25.52	17.45	16.05	24.05	-0.874126	EHD4	PREDICTED: EH domain-containing protein 4 [Columba livia]
cli-miR-20b-5p	1891.12	1397.05	1883.42	1050.62	791.569	739.129	3147.85	2713.71	2711.56	3651.22	3542.95	3127.69	rna3339	4.41	9.35	3.02	38.02	23.44	18.61	1.15	4.41	0	0	0.29	1.89	-0.852637	ASB2	PREDICTED: ankyrin repeat and SOCS box protein 2 isoform X1 [Columba livia]
cli-miR-20b-5p	1891.12	1397.05	1883.42	1050.62	791.569	739.129	3147.85	2713.71	2711.56	3651.22	3542.95	3127.69	rna3402	8.48	10.53	9.02	14.21	25.89	15.96	0.32	0.55	0.75	0.57	0.63	0.18	-0.881119	ANKRD9	PREDICTED: ankyrin repeat domain-containing protein 9 [Columba livia]
cli-miR-20b-5p	1891.12	1397.05	1883.42	1050.62	791.569	739.129	3147.85	2713.71	2711.56	3651.22	3542.95	3127.69	rna428	26.11	26.23	16.44	61.77	29.47	34.3	10.84	12.36	14.22	11.12	9.8	7.66	-0.909091	PCMTD1	PREDICTED: protein-L-isoaspartate O-methyltransferase domain-containing protein 1 [Columba livia]
cli-miR-20b-5p	1891.12	1397.05	1883.42	1050.62	791.569	739.129	3147.85	2713.71	2711.56	3651.22	3542.95	3127.69	rna429	13.26	19.54	13.9	28.8	13.48	16.13	3.75	4.65	3.96	2.72	1.81	5	-0.888112	PCMTD1	PREDICTED: protein-L-isoaspartate O-methyltransferase domain-containing protein 1 [Columba livia]
cli-miR-20b-5p	1891.12	1397.05	1883.42	1050.62	791.569	739.129	3147.85	2713.71	2711.56	3651.22	3542.95	3127.69	rna5067	8.12	7.28	8.48	11.22	15.02	15.61	5.77	5.27	5.1	3.53	2.84	3.48	-0.902098	COBLL1	PREDICTED: cordon-bleu protein-like 1 [Columba livia]
cli-miR-20b-5p	1891.12	1397.05	1883.42	1050.62	791.569	739.129	3147.85	2713.71	2711.56	3651.22	3542.95	3127.69	rna5700	80.31	86.11	78.92	70.54	89.1	85.17	25.08	25.2	26.47	21.84	22.14	21.98	-0.902098	NAMPT	PREDICTED: nicotinamide phosphoribosyltransferase [Columba livia]
cli-miR-20b-5p	1891.12	1397.05	1883.42	1050.62	791.569	739.129	3147.85	2713.71	2711.56	3651.22	3542.95	3127.69	rna6008	7.87	12.68	9.94	61.58	30.58	43.12	3.39	4.15	3.43	4.13	3.73	4.57	-0.86014	A306_00006660	PREDICTED: poly [ADP-ribose] polymerase 14 [Columba livia]
cli-miR-20b-5p	1891.12	1397.05	1883.42	1050.62	791.569	739.129	3147.85	2713.71	2711.56	3651.22	3542.95	3127.69	rna6886	5.45	2.65	2.2	19.6	14.97	13.42	0.7	0.89	1.18	0	0.79	1.05	-0.937063	BCAR3	PREDICTED: breast cancer anti-estrogen resistance protein 3 isoform X1 [Columba livia]
cli-miR-20b-5p	1891.12	1397.05	1883.42	1050.62	791.569	739.129	3147.85	2713.71	2711.56	3651.22	3542.95	3127.69	rna7305	5.07	6.48	7.4	8.08	9.49	9.66	5.47	4.83	4.36	2.1	2.48	1.98	-0.881119	FLT1	PREDICTED: vascular endothelial growth factor receptor 1 isoform X1 [Columba livia]
cli-miR-20b-5p	1891.12	1397.05	1883.42	1050.62	791.569	739.129	3147.85	2713.71	2711.56	3651.22	3542.95	3127.69	rna7675	26.8	31.95	23.89	51.49	41.96	41.69	21.52	23.63	24.54	16.48	18.32	20.07	-0.944056	CPT2	PREDICTED: carnitine O-palmitoyltransferase 2, mitochondrial [Columba livia]
cli-miR-20b-5p	1891.12	1397.05	1883.42	1050.62	791.569	739.129	3147.85	2713.71	2711.56	3651.22	3542.95	3127.69	rna7872	87.57	76.88	78.74	117.85	97.53	115.13	70.02	73.02	66.64	37.01	46.28	38.33	-0.902098	FXR1	PREDICTED: fragile X mental retardation syndrome-related protein 1 isoform X1 [Columba livia]
cli-miR-20b-5p	1891.12	1397.05	1883.42	1050.62	791.569	739.129	3147.85	2713.71	2711.56	3651.22	3542.95	3127.69	rna8939	22.95	24.63	23.83	55.59	50.57	65.77	20.66	20.67	21.06	22.23	18.33	17.88	-0.867133	ISCU	PREDICTED: iron-sulfur cluster assembly enzyme ISCU, mitochondrial [Columba livia]
cli-miR-20b-5p	1891.12	1397.05	1883.42	1050.62	791.569	739.129	3147.85	2713.71	2711.56	3651.22	3542.95	3127.69	rna9604	6.47	6.61	4.14	7.2	12.25	12.48	1.1	2	1.86	1.24	1.01	0.65	-0.923077	KLF13	PREDICTED: Krueppel-like factor 13 [Columba livia]
cli-miR-2131-5p	63.8705	78.0937	70.7452	58.5421	38.6939	34.9512	145.155	305.213	214.611	267.144	305.57	206.525	rna12566	25.53	25.69	31.05	39.7	32.73	40.38	14.7	20.39	15.25	12.74	11.8	13.32	-0.881119	AKAP1	PREDICTED: A-kinase anchor protein 1, mitochondrial [Columba livia]
cli-miR-2131-5p	63.8705	78.0937	70.7452	58.5421	38.6939	34.9512	145.155	305.213	214.611	267.144	305.57	206.525	rna13672	12.73	12.05	13.7	17.7	16.58	23.29	9.79	7.9	9.96	8.65	9.85	8.08	-0.867133	FLI1	PREDICTED: Friend leukemia integration 1 transcription factor isoform X1 [Columba livia]
cli-miR-2131-5p	63.8705	78.0937	70.7452	58.5421	38.6939	34.9512	145.155	305.213	214.611	267.144	305.57	206.525	rna1379	18.41	22.43	17.3	34.61	28.81	37.86	16.96	17.18	16.1	9.52	11.57	10.2	-0.853147	RRAGD	PREDICTED: ras-related GTP-binding protein D [Gallus gallus]
cli-miR-2131-5p	63.8705	78.0937	70.7452	58.5421	38.6939	34.9512	145.155	305.213	214.611	267.144	305.57	206.525	rna2080	2.38	4.04	2.94	4.95	12.64	15.29	0.06	1.6	0.8	0	0	0	-0.859176	MCF2L	PREDICTED: guanine nucleotide exchange factor DBS isoform X1 [Columba livia]
cli-miR-2131-5p	63.8705	78.0937	70.7452	58.5421	38.6939	34.9512	145.155	305.213	214.611	267.144	305.57	206.525	rna2233	10.74	8.7	16.64	17.05	27.55	37.69	8.56	9.01	7.63	5.55	6.15	6.6	-0.867133	SLC25A30	PREDICTED: kidney mitochondrial carrier protein 1 [Columba livia]
cli-miR-2131-5p	63.8705	78.0937	70.7452	58.5421	38.6939	34.9512	145.155	305.213	214.611	267.144	305.57	206.525	rna2356	21.82	20.48	27.34	43.62	36.82	47.18	8.6	8.61	5.97	2.33	3.76	3.5	-0.867133	OBSCN	PREDICTED: obscurin isoform X1 [Columba livia]
cli-miR-2131-5p	63.8705	78.0937	70.7452	58.5421	38.6939	34.9512	145.155	305.213	214.611	267.144	305.57	206.525	rna2362	9.35	7.98	11.81	12.25	9.36	18.98	6.22	5.73	8.12	2.53	2.15	1.88	-0.853147	OBSCN	PREDICTED: obscurin isoform X1 [Columba livia]
cli-miR-2131-5p	63.8705	78.0937	70.7452	58.5421	38.6939	34.9512	145.155	305.213	214.611	267.144	305.57	206.525	rna2365	20.68	22.56	19.69	32.94	27.85	44.23	7.95	9.61	6.62	2.71	2.5	2.66	-0.881119	A306_00002386	PREDICTED: obscurin-like [Columba livia]
cli-miR-2131-5p	63.8705	78.0937	70.7452	58.5421	38.6939	34.9512	145.155	305.213	214.611	267.144	305.57	206.525	rna3591	26.29	37.84	25.68	62.25	51.33	54.93	21.16	18.45	20.01	21.77	20.5	21.72	-0.881119	RMND5A	protein RMD5 homolog A [Gallus gallus]
cli-miR-2131-5p	63.8705	78.0937	70.7452	58.5421	38.6939	34.9512	145.155	305.213	214.611	267.144	305.57	206.525	rna5239	147.14	178.48	136.45	313.87	244.44	226.56	83.75	77.65	88.16	52.93	62.94	65.75	-0.888112	ACADL	PREDICTED: long-chain specific acyl-CoA dehydrogenase, mitochondrial [Columba livia]
cli-miR-2131-5p	63.8705	78.0937	70.7452	58.5421	38.6939	34.9512	145.155	305.213	214.611	267.144	305.57	206.525	rna6857	59.85	59.73	56.45	288.97	212.28	190.17	22.23	25.32	19.68	12.52	12.04	13.19	-0.888112	AGL	PREDICTED: glycogen debranching enzyme isoform X1 [Columba livia]
cli-miR-2131-5p	63.8705	78.0937	70.7452	58.5421	38.6939	34.9512	145.155	305.213	214.611	267.144	305.57	206.525	rna7676	1.93	2.03	0.8	7.84	5.13	6	0.24	0.16	0.31	0.36	0.02	0.05	-0.874126	SLC1A7	PREDICTED: excitatory amino acid transporter 5 [Columba livia]
cli-miR-2131-5p	63.8705	78.0937	70.7452	58.5421	38.6939	34.9512	145.155	305.213	214.611	267.144	305.57	206.525	rna9534	5.65	4.71	6.06	17.05	26.65	25.96	1.93	2.72	1.34	1.2	1.91	2.16	-0.874126	ACSBG1	PREDICTED: LOW QUALITY PROTEIN: long-chain-fatty-acid--CoA ligase ACSBG1 [Columba livia]
cli-miR-214-3p	3851.52	4254.61	3894.76	778.434	1197.18	1175.72	2562.24	2293.54	3038.17	3808.25	3499.47	4853.52	rna11270	0.35	0.82	1.71	7.32	5.76	4.47	1.92	1.74	1.03	1.73	1.04	0.67	-0.867133	A306_00008981	PREDICTED: erythrocyte membrane protein band 4.2 [Columba livia]
cli-miR-214-3p	3851.52	4254.61	3894.76	778.434	1197.18	1175.72	2562.24	2293.54	3038.17	3808.25	3499.47	4853.52	rna6091	8.33	8.47	9.83	28.19	28.95	26.57	15.91	16.72	19.86	10.4	14.34	10.59	-0.867133	NMI	PREDICTED: N-myc-interactor [Columba livia]
cli-miR-214-3p	3851.52	4254.61	3894.76	778.434	1197.18	1175.72	2562.24	2293.54	3038.17	3808.25	3499.47	4853.52	rna7441	8.9	6.94	8.23	15.55	26.78	20.94	8.63	13.4	9.46	7.47	8.8	8.16	-0.853147	TIE1	PREDICTED: tyrosine-protein kinase receptor Tie-1 isoform X1 [Columba livia]
cli-miR-214-5p	15.8954	12.0144	11.4163	5.1077	4.5168	4.6303	8.4881	8.131	8.8076	17.8354	17.3116	14.8635	rna14376	5	5.5	6.24	12.1	12.1	10.45	8.64	7.02	6.91	6.04	5.53	6.31	-0.882663	SMCR8	PREDICTED: Smith-Magenis syndrome chromosomal region candidate gene 8 protein, partial [Columba livia]
cli-miR-214-5p	15.8954	12.0144	11.4163	5.1077	4.5168	4.6303	8.4881	8.131	8.8076	17.8354	17.3116	14.8635	rna1758	62.19	29.21	67.67	165.37	169.35	195.35	72.45	72.38	71.5	21.68	25.81	21.44	-0.93007	RCAN1	PREDICTED: calcipressin-1 [Columba livia]
cli-miR-214-5p	15.8954	12.0144	11.4163	5.1077	4.5168	4.6303	8.4881	8.131	8.8076	17.8354	17.3116	14.8635	rna4893	0.26	0.7	0.46	2.1	2.89	1.31	0.58	0.73	1.04	0	0.45	0.24	-0.916084	CSF2RB	PREDICTED: cytokine receptor common subunit beta [Columba livia]
cli-miR-214-5p	15.8954	12.0144	11.4163	5.1077	4.5168	4.6303	8.4881	8.131	8.8076	17.8354	17.3116	14.8635	rna9304	9.02	10.27	10.28	13.71	19.05	21	12	12.89	11.03	8.53	8.82	9.42	-0.993007	CASKIN2	PREDICTED: caskin-2 [Columba livia]
cli-miR-216a-5p	35.3311	55.9421	52.9466	1.7681	1.882	2.3898	51.6296	46.5273	60.4786	105.979	132.353	134.456	rna1819	3.49	2.66	2.49	5.28	6.67	5.47	1.73	2.64	2.38	1.33	1.45	0.96	-0.902098	ILDR2	PREDICTED: immunoglobulin-like domain-containing receptor 2, partial [Columba livia]
cli-miR-216a-5p	35.3311	55.9421	52.9466	1.7681	1.882	2.3898	51.6296	46.5273	60.4786	105.979	132.353	134.456	rna2365	20.68	22.56	19.69	32.94	27.85	44.23	7.95	9.61	6.62	2.71	2.5	2.66	-0.881119	A306_00002386	PREDICTED: obscurin-like [Columba livia]
cli-miR-216a-5p	35.3311	55.9421	52.9466	1.7681	1.882	2.3898	51.6296	46.5273	60.4786	105.979	132.353	134.456	rna2882	13.4	11.9	15.84	39.86	32.92	32.71	8.63	8.32	7.03	6.24	4.82	5.76	-0.909091	FYCO1	PREDICTED: LOW QUALITY PROTEIN: FYVE and coiled-coil domain-containing protein 1, partial [Columba livia]
cli-miR-216a-5p	35.3311	55.9421	52.9466	1.7681	1.882	2.3898	51.6296	46.5273	60.4786	105.979	132.353	134.456	rna3879	15.83	15.74	13.44	28.65	42.44	36.04	13.49	15.87	15.84	11.51	12.32	11.97	-0.853147	KDR	PREDICTED: vascular endothelial growth factor receptor 2 [Columba livia]
cli-miR-216b-5p	3.4681	4.6931	4.8542	0.01	0.1506	0.4481	6.4634	3.6891	4.257	11.8903	13.5876	16.0369	rna12811	80.47	55.62	70.96	120.44	167.28	113.25	40.1	40.39	42.9	21.47	23.08	17.67	-0.916084	IGFBP7	PREDICTED: insulin-like growth factor-binding protein 7 [Columba livia]
cli-miR-216b-5p	3.4681	4.6931	4.8542	0.01	0.1506	0.4481	6.4634	3.6891	4.257	11.8903	13.5876	16.0369	rna12975	14.21	15.87	12.86	20.42	24.28	25.1	8.17	10.06	8.65	6.02	6.66	5.67	-0.888112	PODXL	PREDICTED: podocalyxin, partial [Columba livia]
cli-miR-216b-5p	3.4681	4.6931	4.8542	0.01	0.1506	0.4481	6.4634	3.6891	4.257	11.8903	13.5876	16.0369	rna1861	26.49	21.9	21.19	52.03	51.68	58.73	18.34	18.8	16.72	13	13.54	14.72	-0.874126	USP25	PREDICTED: LOW QUALITY PROTEIN: ubiquitin carboxyl-terminal hydrolase 25 [Columba livia]
cli-miR-216b-5p	3.4681	4.6931	4.8542	0.01	0.1506	0.4481	6.4634	3.6891	4.257	11.8903	13.5876	16.0369	rna1915	10.46	12.46	8.57	25.93	15.09	22.82	7.22	7.16	7.35	5.09	4.5	4.77	-0.874126	F5	PREDICTED: coagulation factor V [Columba livia]
cli-miR-216b-5p	3.4681	4.6931	4.8542	0.01	0.1506	0.4481	6.4634	3.6891	4.257	11.8903	13.5876	16.0369	rna2253	3.24	1.56	1.52	3.96	2.45	3.88	1.74	1.96	2.28	0.78	0.54	0.67	-0.944056	CYSLTR2	Cysteinyl leukotriene receptor 2, partial [Columba livia]
cli-miR-216b-5p	3.4681	4.6931	4.8542	0.01	0.1506	0.4481	6.4634	3.6891	4.257	11.8903	13.5876	16.0369	rna2365	20.68	22.56	19.69	32.94	27.85	44.23	7.95	9.61	6.62	2.71	2.5	2.66	-0.874126	A306_00002386	PREDICTED: obscurin-like [Columba livia]
cli-miR-216b-5p	3.4681	4.6931	4.8542	0.01	0.1506	0.4481	6.4634	3.6891	4.257	11.8903	13.5876	16.0369	rna2577	51.14	41.61	47.79	88.72	69.4	70.98	17.97	21.5	16.3	8.35	6.63	7.17	-0.902098	HACD1	PREDICTED: LOW QUALITY PROTEIN: very-long-chain (3R)-3-hydroxyacyl-CoA dehydratase 1 [Columba livia]
cli-miR-216b-5p	3.4681	4.6931	4.8542	0.01	0.1506	0.4481	6.4634	3.6891	4.257	11.8903	13.5876	16.0369	rna2882	13.4	11.9	15.84	39.86	32.92	32.71	8.63	8.32	7.03	6.24	4.82	5.76	-0.853147	FYCO1	PREDICTED: LOW QUALITY PROTEIN: FYVE and coiled-coil domain-containing protein 1, partial [Columba livia]
cli-miR-216b-5p	3.4681	4.6931	4.8542	0.01	0.1506	0.4481	6.4634	3.6891	4.257	11.8903	13.5876	16.0369	rna6423	45.68	44.12	43.67	53.44	71.73	70.66	37.01	38.44	38.05	21.99	24.11	21.98	-0.916084	MMRN2	PREDICTED: multimerin-2 isoform X1 [Columba livia]
cli-miR-216b-5p	3.4681	4.6931	4.8542	0.01	0.1506	0.4481	6.4634	3.6891	4.257	11.8903	13.5876	16.0369	rna6424	0.35	0.38	0	2.66	4.62	4.09	0.21	0.38	1.14	0	0	0.14	-0.853649	MMRN2	PREDICTED: multimerin-2 isoform X1 [Columba livia]
cli-miR-217-5p	0.9393	1.9711	2.6069	0.01	0.01	0.01	1.0123	1.6563	1.7615	4.5235	4.7305	4.8893	rna2577	51.14	41.61	47.79	88.72	69.4	70.98	17.97	21.5	16.3	8.35	6.63	7.17	-0.866219	HACD1	PREDICTED: LOW QUALITY PROTEIN: very-long-chain (3R)-3-hydroxyacyl-CoA dehydratase 1 [Columba livia]
cli-miR-217-5p	0.9393	1.9711	2.6069	0.01	0.01	0.01	1.0123	1.6563	1.7615	4.5235	4.7305	4.8893	rna4849	15.2	11.06	8.49	39.3	38.52	41.27	7.71	9.41	8.82	3.32	3.73	3.65	-0.880304	TMEM184B	PREDICTED: transmembrane protein 184B isoform X1 [Columba livia]
cli-miR-217-5p	0.9393	1.9711	2.6069	0.01	0.01	0.01	1.0123	1.6563	1.7615	4.5235	4.7305	4.8893	rna4946	31.96	29.6	28.51	52.82	36.07	47.86	9.51	11.38	12.57	8.17	7.27	5.61	-0.859176	USP15	PREDICTED: ubiquitin carboxyl-terminal hydrolase 15 isoform X1 [Columba livia]
cli-miR-217-5p	0.9393	1.9711	2.6069	0.01	0.01	0.01	1.0123	1.6563	1.7615	4.5235	4.7305	4.8893	rna5415	7.99	7.3	7.05	8.89	8.59	8.16	4.29	5.78	3.55	1.15	1.53	1.72	-0.852134	KCNJ11	PREDICTED: ATP-sensitive inward rectifier potassium channel 11 [Columba livia]
cli-miR-217-5p	0.9393	1.9711	2.6069	0.01	0.01	0.01	1.0123	1.6563	1.7615	4.5235	4.7305	4.8893	rna5656	6.67	0	1.37	24.06	19.93	22.03	7.14	4.41	0	0	0	0	-0.905496	SEMA3C	PREDICTED: semaphorin-3C [Columba livia]
cli-miR-217-5p	0.9393	1.9711	2.6069	0.01	0.01	0.01	1.0123	1.6563	1.7615	4.5235	4.7305	4.8893	rna7763	0.74	0.78	0.41	5.56	2.61	6.06	1.6	0.7	0.96	0.55	0.08	0	-0.908473	AGFG1	PREDICTED: arf-GAP domain and FG repeat-containing protein 1 isoform X1 [Columba livia]
cli-miR-217-5p	0.9393	1.9711	2.6069	0.01	0.01	0.01	1.0123	1.6563	1.7615	4.5235	4.7305	4.8893	rna7912	50.38	25.45	43.82	108.71	122.25	92.03	24.19	26.95	24.35	21.57	23.86	17.32	-0.866219	MPP1	PREDICTED: 55 kDa erythrocyte membrane protein [Columba livia]
cli-miR-218-5p	184.82	209.408	334.04	119.049	175.402	292.381	412.258	350.46	422.763	1430.19	1314.78	1147.33	rna10258	7.31	4.14	3.67	6.32	3.88	6.04	1.51	1.21	0.94	0	0.38	0.33	-0.923077	LRRC14B	Leucine-rich repeat-containing protein 14-like protein, partial [Columba livia]
cli-miR-218-5p	184.82	209.408	334.04	119.049	175.402	292.381	412.258	350.46	422.763	1430.19	1314.78	1147.33	rna13418	2.78	7.32	5.95	10.55	14.89	19.79	1.07	1.22	0.94	0.27	0.42	0.62	-0.895105	A306_00010830	PREDICTED: bcl10-interacting CARD protein isoform X1 [Columba livia]
cli-miR-218-5p	184.82	209.408	334.04	119.049	175.402	292.381	412.258	350.46	422.763	1430.19	1314.78	1147.33	rna13980	2.86	2.79	2.59	8.38	9.36	7.47	1.04	1.33	1.5	0.45	0.57	0.71	-0.951049	CDK17	PREDICTED: cyclin-dependent kinase 17 isoform X1 [Anas platyrhynchos]
cli-miR-218-5p	184.82	209.408	334.04	119.049	175.402	292.381	412.258	350.46	422.763	1430.19	1314.78	1147.33	rna14879	39.67	24.78	39.24	31.88	46.52	38.8	17.55	20.91	18.56	11.73	14.9	13.61	-0.874126	LPAR4	PREDICTED: lysophosphatidic acid receptor 4 [Columba livia]
cli-miR-218-5p	184.82	209.408	334.04	119.049	175.402	292.381	412.258	350.46	422.763	1430.19	1314.78	1147.33	rna16843	15.2	12.07	34	46.35	25.3	23.76	8.16	8.63	8.93	6.05	8.22	7.25	-0.86014	FAM46B	PREDICTED: protein FAM46B [Columba livia]
cli-miR-218-5p	184.82	209.408	334.04	119.049	175.402	292.381	412.258	350.46	422.763	1430.19	1314.78	1147.33	rna16852	125.61	134.14	139.71	826.85	399.43	678.82	47.81	78.62	62.33	46.39	61.24	30.43	-0.867133	B2M	PREDICTED: beta-2-microglobulin [Columba livia]
cli-miR-218-5p	184.82	209.408	334.04	119.049	175.402	292.381	412.258	350.46	422.763	1430.19	1314.78	1147.33	rna1861	26.49	21.9	21.19	52.03	51.68	58.73	18.34	18.8	16.72	13	13.54	14.72	-0.93007	USP25	PREDICTED: LOW QUALITY PROTEIN: ubiquitin carboxyl-terminal hydrolase 25 [Columba livia]
cli-miR-218-5p	184.82	209.408	334.04	119.049	175.402	292.381	412.258	350.46	422.763	1430.19	1314.78	1147.33	rna262	25.17	22.13	18.6	47.37	76.71	98.67	7.94	9.49	11.4	5.4	7.33	4.21	-0.881119	A306_00001361	PREDICTED: carbonic anhydrase 2 [Columba livia]
cli-miR-218-5p	184.82	209.408	334.04	119.049	175.402	292.381	412.258	350.46	422.763	1430.19	1314.78	1147.33	rna2882	13.4	11.9	15.84	39.86	32.92	32.71	8.63	8.32	7.03	6.24	4.82	5.76	-0.916084	FYCO1	PREDICTED: LOW QUALITY PROTEIN: FYVE and coiled-coil domain-containing protein 1, partial [Columba livia]
cli-miR-218-5p	184.82	209.408	334.04	119.049	175.402	292.381	412.258	350.46	422.763	1430.19	1314.78	1147.33	rna3452	27.26	35.72	21.08	68.1	72.33	62.07	10.4	9.72	15.54	7.15	9.52	6.8	-0.916084	ADSSL1	PREDICTED: inverted formin-2-like [Egretta garzetta]
cli-miR-218-5p	184.82	209.408	334.04	119.049	175.402	292.381	412.258	350.46	422.763	1430.19	1314.78	1147.33	rna3755	25.34	18.05	15.9	27.41	20.46	16.51	3.09	4.1	2.77	0.9	1.01	0.9	-0.980737	PPARGC1A	PREDICTED: peroxisome proliferator-activated receptor gamma coactivator 1-alpha [Columba livia]
cli-miR-218-5p	184.82	209.408	334.04	119.049	175.402	292.381	412.258	350.46	422.763	1430.19	1314.78	1147.33	rna6340	6.71	3.44	4	58.68	40.62	88.59	2.38	0.9	1.01	0.39	0.09	0	-0.867133	DUPD1	PREDICTED: dual specificity phosphatase DUPD1 [Columba livia]
cli-miR-218-5p	184.82	209.408	334.04	119.049	175.402	292.381	412.258	350.46	422.763	1430.19	1314.78	1147.33	rna7912	50.38	25.45	43.82	108.71	122.25	92.03	24.19	26.95	24.35	21.57	23.86	17.32	-0.909091	MPP1	PREDICTED: 55 kDa erythrocyte membrane protein [Columba livia]
cli-miR-218-5p	184.82	209.408	334.04	119.049	175.402	292.381	412.258	350.46	422.763	1430.19	1314.78	1147.33	rna8034	68.04	65.75	68.15	74.82	102.11	90.26	32.25	36	33.4	18.42	21.56	20.05	-0.895105	A306_00007604	PREDICTED: vascular endothelial growth factor receptor kdr-like [Columba livia]
cli-miR-218-5p	184.82	209.408	334.04	119.049	175.402	292.381	412.258	350.46	422.763	1430.19	1314.78	1147.33	rna8905	19.98	16.23	13.83	21.82	14.07	15.85	6.31	7.14	6.56	2.22	2.2	2.34	-0.944056	MYO18B	PREDICTED: LOW QUALITY PROTEIN: unconventional myosin-XVIIIb [Columba livia]
cli-miR-221-3p	1140.64	965.565	1079.52	934.513	489.019	519.788	1868.32	1743.72	1682.47	1870.78	2014.39	2045.49	rna10131	14.82	11.83	13.8	31.34	34.98	38.75	8.3	8.43	9.29	6.63	8.48	8.14	-0.909091	ITGA1	PREDICTED: integrin alpha-1 [Columba livia]
cli-miR-221-3p	1140.64	965.565	1079.52	934.513	489.019	519.788	1868.32	1743.72	1682.47	1870.78	2014.39	2045.49	rna12585	2.76	2.92	3.26	5.05	6.35	5.85	1.89	1.56	0.98	0.83	0.78	0.67	-0.965035	CLUH	PREDICTED: LOW QUALITY PROTEIN: clustered mitochondria protein homolog [Columba livia]
cli-miR-221-3p	1140.64	965.565	1079.52	934.513	489.019	519.788	1868.32	1743.72	1682.47	1870.78	2014.39	2045.49	rna13798	11.45	13.27	8.76	18.13	15.18	17.01	6.36	7.14	6.31	4.48	4.03	4.74	-0.923077	CPEB3	PREDICTED: cytoplasmic polyadenylation element-binding protein 3 [Columba livia]
cli-miR-221-3p	1140.64	965.565	1079.52	934.513	489.019	519.788	1868.32	1743.72	1682.47	1870.78	2014.39	2045.49	rna15053	2.33	1.52	2.69	2.59	5.95	3.44	0.99	1.66	2	1.1	1.31	0.79	-0.888112	HACD4	PREDICTED: very-long-chain (3R)-3-hydroxyacyl-CoA dehydratase 4 [Columba livia]
cli-miR-221-3p	1140.64	965.565	1079.52	934.513	489.019	519.788	1868.32	1743.72	1682.47	1870.78	2014.39	2045.49	rna1633	46.52	62.2	49.6	102.94	88.02	123.52	34.77	38.24	33.96	14.83	17.99	19.45	-0.93007	UBXN2A	PREDICTED: UBX domain-containing protein 2A [Columba livia]
cli-miR-221-3p	1140.64	965.565	1079.52	934.513	489.019	519.788	1868.32	1743.72	1682.47	1870.78	2014.39	2045.49	rna2233	10.74	8.7	16.64	17.05	27.55	37.69	8.56	9.01	7.63	5.55	6.15	6.6	-0.895105	SLC25A30	PREDICTED: kidney mitochondrial carrier protein 1 [Columba livia]
cli-miR-221-3p	1140.64	965.565	1079.52	934.513	489.019	519.788	1868.32	1743.72	1682.47	1870.78	2014.39	2045.49	rna3127	3.21	7.4	5.05	28.06	24.96	24.9	3.29	1.83	1.43	0.34	0	0.2	-0.923077	RYR3	PREDICTED: LOW QUALITY PROTEIN: ryanodine receptor 3 [Columba livia]
cli-miR-221-3p	1140.64	965.565	1079.52	934.513	489.019	519.788	1868.32	1743.72	1682.47	1870.78	2014.39	2045.49	rna428	26.11	26.23	16.44	61.77	29.47	34.3	10.84	12.36	14.22	11.12	9.8	7.66	-0.958042	PCMTD1	PREDICTED: protein-L-isoaspartate O-methyltransferase domain-containing protein 1 [Columba livia]
cli-miR-221-3p	1140.64	965.565	1079.52	934.513	489.019	519.788	1868.32	1743.72	1682.47	1870.78	2014.39	2045.49	rna4713	845.71	1029.38	862.27	1429.81	1451.15	1173.69	65.87	272	135.85	2.77	5.3	3.66	-0.965035	MGP	PREDICTED: matrix Gla protein [Columba livia]
cli-miR-221-3p	1140.64	965.565	1079.52	934.513	489.019	519.788	1868.32	1743.72	1682.47	1870.78	2014.39	2045.49	rna5067	8.12	7.28	8.48	11.22	15.02	15.61	5.77	5.27	5.1	3.53	2.84	3.48	-0.937063	COBLL1	PREDICTED: cordon-bleu protein-like 1 [Columba livia]
cli-miR-221-3p	1140.64	965.565	1079.52	934.513	489.019	519.788	1868.32	1743.72	1682.47	1870.78	2014.39	2045.49	rna6430	12.02	7.23	7.92	76.26	52.43	115.7	0.75	0.34	0.46	0.61	0	0.15	-0.888112	LDB3	PREDICTED: LIM domain-binding protein 3 isoform X1 [Columba livia]
cli-miR-221-3p	1140.64	965.565	1079.52	934.513	489.019	519.788	1868.32	1743.72	1682.47	1870.78	2014.39	2045.49	rna6857	59.85	59.73	56.45	288.97	212.28	190.17	22.23	25.32	19.68	12.52	12.04	13.19	-0.916084	AGL	PREDICTED: glycogen debranching enzyme isoform X1 [Columba livia]
cli-miR-221-3p	1140.64	965.565	1079.52	934.513	489.019	519.788	1868.32	1743.72	1682.47	1870.78	2014.39	2045.49	rna6886	5.45	2.65	2.2	19.6	14.97	13.42	0.7	0.89	1.18	0	0.79	1.05	-0.867133	BCAR3	PREDICTED: breast cancer anti-estrogen resistance protein 3 isoform X1 [Columba livia]
cli-miR-221-3p	1140.64	965.565	1079.52	934.513	489.019	519.788	1868.32	1743.72	1682.47	1870.78	2014.39	2045.49	rna8383	14.22	18.46	19.02	34.29	29.43	28.55	16.3	18.79	15.34	12.79	11.83	13.45	-0.86014	CSF1R	PREDICTED: macrophage colony-stimulating factor 1 receptor [Columba livia]
cli-miR-221-3p	1140.64	965.565	1079.52	934.513	489.019	519.788	1868.32	1743.72	1682.47	1870.78	2014.39	2045.49	rna8694	3.43	3.55	3.51	5.91	4.37	3.64	1.91	2.02	2.1	1.12	1.78	1.51	-0.958042	A306_00009495	PREDICTED: cytochrome P450 2U1 [Columba livia]
cli-miR-222a-3p	890.792	955.053	927.599	508.806	290.204	295.368	1918.78	1519.82	1823.9	2324.29	2309.9	2325.46	rna10131	14.82	11.83	13.8	31.34	34.98	38.75	8.3	8.43	9.29	6.63	8.48	8.14	-0.951049	ITGA1	PREDICTED: integrin alpha-1 [Columba livia]
cli-miR-222a-3p	890.792	955.053	927.599	508.806	290.204	295.368	1918.78	1519.82	1823.9	2324.29	2309.9	2325.46	rna10835	3	1.98	5.19	11.84	9.41	12.17	1.44	1.95	2.03	0.25	0.35	0.32	-0.944056	PERM1	PREDICTED: PGC-1 and ERR-induced regulator in muscle protein 1 [Columba livia]
cli-miR-222a-3p	890.792	955.053	927.599	508.806	290.204	295.368	1918.78	1519.82	1823.9	2324.29	2309.9	2325.46	rna12585	2.76	2.92	3.26	5.05	6.35	5.85	1.89	1.56	0.98	0.83	0.78	0.67	-0.951049	CLUH	PREDICTED: LOW QUALITY PROTEIN: clustered mitochondria protein homolog [Columba livia]
cli-miR-222a-3p	890.792	955.053	927.599	508.806	290.204	295.368	1918.78	1519.82	1823.9	2324.29	2309.9	2325.46	rna14434	48.6	21.97	39.32	111.75	37.87	49.88	16.64	16.88	10.94	9.48	11.03	8.62	-0.902098	EGR1	PREDICTED: early growth response protein 1 [Columba livia]
cli-miR-222a-3p	890.792	955.053	927.599	508.806	290.204	295.368	1918.78	1519.82	1823.9	2324.29	2309.9	2325.46	rna15053	2.33	1.52	2.69	2.59	5.95	3.44	0.99	1.66	2	1.1	1.31	0.79	-0.93007	HACD4	PREDICTED: very-long-chain (3R)-3-hydroxyacyl-CoA dehydratase 4 [Columba livia]
cli-miR-222a-3p	890.792	955.053	927.599	508.806	290.204	295.368	1918.78	1519.82	1823.9	2324.29	2309.9	2325.46	rna1633	46.52	62.2	49.6	102.94	88.02	123.52	34.77	38.24	33.96	14.83	17.99	19.45	-0.923077	UBXN2A	PREDICTED: UBX domain-containing protein 2A [Columba livia]
cli-miR-222a-3p	890.792	955.053	927.599	508.806	290.204	295.368	1918.78	1519.82	1823.9	2324.29	2309.9	2325.46	rna2104	15.21	13.83	8.53	24.05	39.89	43.55	0.74	1.96	1.38	0.17	0.39	0.15	-0.986014	A306_00003098	-
cli-miR-222a-3p	890.792	955.053	927.599	508.806	290.204	295.368	1918.78	1519.82	1823.9	2324.29	2309.9	2325.46	rna3127	3.21	7.4	5.05	28.06	24.96	24.9	3.29	1.83	1.43	0.34	0	0.2	-0.874126	RYR3	PREDICTED: LOW QUALITY PROTEIN: ryanodine receptor 3 [Columba livia]
cli-miR-222a-3p	890.792	955.053	927.599	508.806	290.204	295.368	1918.78	1519.82	1823.9	2324.29	2309.9	2325.46	rna4713	845.71	1029.38	862.27	1429.81	1451.15	1173.69	65.87	272	135.85	2.77	5.3	3.66	-0.958042	MGP	PREDICTED: matrix Gla protein [Columba livia]
cli-miR-222a-3p	890.792	955.053	927.599	508.806	290.204	295.368	1918.78	1519.82	1823.9	2324.29	2309.9	2325.46	rna5067	8.12	7.28	8.48	11.22	15.02	15.61	5.77	5.27	5.1	3.53	2.84	3.48	-0.944056	COBLL1	PREDICTED: cordon-bleu protein-like 1 [Columba livia]
cli-miR-222a-3p	890.792	955.053	927.599	508.806	290.204	295.368	1918.78	1519.82	1823.9	2324.29	2309.9	2325.46	rna6426	6.91	6.15	5.31	4.84	6.41	6.02	2.76	3.33	3.65	0.87	0.82	1.07	-0.853147	LDB3	PREDICTED: LIM domain-binding protein 3 isoform X1 [Columba livia]
cli-miR-222a-3p	890.792	955.053	927.599	508.806	290.204	295.368	1918.78	1519.82	1823.9	2324.29	2309.9	2325.46	rna6430	12.02	7.23	7.92	76.26	52.43	115.7	0.75	0.34	0.46	0.61	0	0.15	-0.881119	LDB3	PREDICTED: LIM domain-binding protein 3 isoform X1 [Columba livia]
cli-miR-222a-3p	890.792	955.053	927.599	508.806	290.204	295.368	1918.78	1519.82	1823.9	2324.29	2309.9	2325.46	rna7641	12.66	12.56	5.3	24.25	26.55	31.54	4.5	3.64	3.69	2.77	2.06	2.88	-0.93007	PRKAA2	PREDICTED: LOW QUALITY PROTEIN: 5'-AMP-activated protein kinase catalytic subunit alpha-2, partial [Columba livia]
cli-miR-222a-3p	890.792	955.053	927.599	508.806	290.204	295.368	1918.78	1519.82	1823.9	2324.29	2309.9	2325.46	rna8694	3.43	3.55	3.51	5.91	4.37	3.64	1.91	2.02	2.1	1.12	1.78	1.51	-0.937063	A306_00009495	PREDICTED: cytochrome P450 2U1 [Columba livia]
cli-miR-26-2-3p	100.574	94.8013	79.5547	37.9149	58.9442	60.3432	182.222	156.898	151.784	169.307	174.224	200.657	rna10700	24.51	22.12	13.83	165.89	163.33	142.65	9.02	10.28	8.58	7.94	8.15	7.75	-0.909091	CRAT	carnitine O-acetyltransferase [Columba livia]
cli-miR-26-2-3p	100.574	94.8013	79.5547	37.9149	58.9442	60.3432	182.222	156.898	151.784	169.307	174.224	200.657	rna11204	8.75	6.89	11.63	15.25	10.28	12.32	1.39	4.48	2.17	3.48	1.93	1.73	-0.944056	ACSS2	PREDICTED: acetyl-coenzyme A synthetase, cytoplasmic [Aptenodytes forsteri]
cli-miR-26-2-3p	100.574	94.8013	79.5547	37.9149	58.9442	60.3432	182.222	156.898	151.784	169.307	174.224	200.657	rna11252	37.34	37.25	39.63	59.88	58.22	59.53	24.37	26.59	21.91	19.77	18.95	19.83	-0.895105	SERINC3	Serine incorporator 3, partial [Columba livia]
cli-miR-26-2-3p	100.574	94.8013	79.5547	37.9149	58.9442	60.3432	182.222	156.898	151.784	169.307	174.224	200.657	rna12440	25.1	29.33	24.69	43.91	37.15	45.18	21.73	19.81	20.41	18.26	17.6	18.06	-0.874126	EFCAB14	PREDICTED: LOW QUALITY PROTEIN: EF-hand calcium-binding domain-containing protein 14 [Columba livia]
cli-miR-26-2-3p	100.574	94.8013	79.5547	37.9149	58.9442	60.3432	182.222	156.898	151.784	169.307	174.224	200.657	rna1921	9.4	11.47	21.63	26.85	39.54	22.24	1.02	1.34	1.53	3.29	2.46	2.41	-0.867133	DPT	PREDICTED: dermatopontin [Columba livia]
cli-miR-26-2-3p	100.574	94.8013	79.5547	37.9149	58.9442	60.3432	182.222	156.898	151.784	169.307	174.224	200.657	rna2356	21.82	20.48	27.34	43.62	36.82	47.18	8.6	8.61	5.97	2.33	3.76	3.5	-0.888112	OBSCN	PREDICTED: obscurin isoform X1 [Columba livia]
cli-miR-26-2-3p	100.574	94.8013	79.5547	37.9149	58.9442	60.3432	182.222	156.898	151.784	169.307	174.224	200.657	rna2362	9.35	7.98	11.81	12.25	9.36	18.98	6.22	5.73	8.12	2.53	2.15	1.88	-0.902098	OBSCN	PREDICTED: obscurin isoform X1 [Columba livia]
cli-miR-26-2-3p	100.574	94.8013	79.5547	37.9149	58.9442	60.3432	182.222	156.898	151.784	169.307	174.224	200.657	rna2882	13.4	11.9	15.84	39.86	32.92	32.71	8.63	8.32	7.03	6.24	4.82	5.76	-0.902098	FYCO1	PREDICTED: LOW QUALITY PROTEIN: FYVE and coiled-coil domain-containing protein 1, partial [Columba livia]
cli-miR-26-2-3p	100.574	94.8013	79.5547	37.9149	58.9442	60.3432	182.222	156.898	151.784	169.307	174.224	200.657	rna3158	0.61	2.01	2.16	4.92	5.51	4.92	0	0.36	0.23	0.24	0	0	-0.959473	HECTD1	PREDICTED: E3 ubiquitin-protein ligase HECTD1 isoform X1 [Columba livia]
cli-miR-26-2-3p	100.574	94.8013	79.5547	37.9149	58.9442	60.3432	182.222	156.898	151.784	169.307	174.224	200.657	rna6540	25.78	21.51	22.56	38.89	33.09	33.26	21.43	16.92	17.97	13.93	12.32	14.82	-0.867133	WBP1L	PREDICTED: WW domain binding protein 1-like isoform X1 [Columba livia]
cli-miR-26-2-3p	100.574	94.8013	79.5547	37.9149	58.9442	60.3432	182.222	156.898	151.784	169.307	174.224	200.657	rna7210	1.81	2.75	2.63	10.29	6.92	7.34	1.57	0.82	1.9	0.98	1.04	0.56	-0.909091	DENND4A	PREDICTED: C-myc promoter-binding protein isoform X1 [Columba livia]
cli-miR-26-2-3p	100.574	94.8013	79.5547	37.9149	58.9442	60.3432	182.222	156.898	151.784	169.307	174.224	200.657	rna8694	3.43	3.55	3.51	5.91	4.37	3.64	1.91	2.02	2.1	1.12	1.78	1.51	-0.944056	A306_00009495	PREDICTED: cytochrome P450 2U1 [Columba livia]
cli-miR-26-3p	27.4557	33.6028	30.2038	19.1539	17.3897	19.5667	15.1073	18.0688	18.6427	15.3798	13.7889	13.6901	rna15824	38.79	86.97	88.88	114.54	140.38	115.93	145.94	163.15	188.76	200.1	209.07	208.51	-0.881119	AP2M1	AP-2 complex subunit mu-1, partial [Chelonia mydas]
cli-miR-26-3p	27.4557	33.6028	30.2038	19.1539	17.3897	19.5667	15.1073	18.0688	18.6427	15.3798	13.7889	13.6901	rna8585	59.48	55.71	60.83	66.33	64.81	84.76	118.77	95.27	101.56	139.36	142.93	148.47	-0.902098	XPO1	PREDICTED: exportin-1 [Columba livia]
cli-miR-27b-5p	12.4273	15.2058	14.4727	10.5101	8.8078	8.3644	17.8328	26.3504	26.5695	44.2008	45.6947	33.8341	rna541	54.79	63.89	56.5	82.05	68.12	84.62	51.75	51.59	50.48	33.88	37.03	35.07	-0.944056	RAB12	PREDICTED: ras-related protein Rab-12 [Columba livia]
cli-miR-2954-3p	352.877	273.985	301.229	641.311	448.97	559.817	630.769	10049.6	7623.68	7058.05	9587.83	5841.65	rna15547	11.79	15.97	14.79	10.49	6.74	9.34	5.07	4.26	4.7	3.93	3.04	3.81	-0.867133	AOX1	PREDICTED: aldehyde oxidase [Columba livia]
cli-miR-2954-3p	352.877	273.985	301.229	641.311	448.97	559.817	630.769	10049.6	7623.68	7058.05	9587.83	5841.65	rna17272	69.23	84.89	75.12	62.17	59.77	57.7	48.06	44.69	43.36	33.42	37.6	38.77	-0.853147	A306_00014013	PREDICTED: mitogen-activated protein kinase 14 isoform X1 [Columba livia]
cli-miR-2954-5p	19.0022	18.6787	23.2821	9.1349	19.2717	14.9364	86.0493	124.374	147.527	168.532	162.649	165.65	rna17575	0.12	0.12	0.04	0.22	0.09	0.26	0.03	0	0	0.01	0	0.01	-0.876374	BSN	PREDICTED: LOW QUALITY PROTEIN: protein bassoon [Columba livia]
cli-miR-2954-5p	19.0022	18.6787	23.2821	9.1349	19.2717	14.9364	86.0493	124.374	147.527	168.532	162.649	165.65	rna4578	13.72	19.92	14.43	16.47	22.5	26.31	11.09	12.68	9.96	9.84	10.14	11.94	-0.853147	CECR5	PREDICTED: cat eye syndrome critical region protein 5 [Columba livia]
cli-miR-2954-5p	19.0022	18.6787	23.2821	9.1349	19.2717	14.9364	86.0493	124.374	147.527	168.532	162.649	165.65	rna7210	1.81	2.75	2.63	10.29	6.92	7.34	1.57	0.82	1.9	0.98	1.04	0.56	-0.86014	DENND4A	PREDICTED: C-myc promoter-binding protein isoform X1 [Columba livia]
cli-miR-2954-5p	19.0022	18.6787	23.2821	9.1349	19.2717	14.9364	86.0493	124.374	147.527	168.532	162.649	165.65	rna7287	1.76	3	4.59	4.55	2.08	3.4	1.72	1.54	1.45	0.48	0	0	-0.86515	A306_00007785	PREDICTED: protein furry homolog isoform X2 [Columba livia]
cli-miR-2954-5p	19.0022	18.6787	23.2821	9.1349	19.2717	14.9364	86.0493	124.374	147.527	168.532	162.649	165.65	rna8905	19.98	16.23	13.83	21.82	14.07	15.85	6.31	7.14	6.56	2.22	2.2	2.34	-0.93007	MYO18B	PREDICTED: LOW QUALITY PROTEIN: unconventional myosin-XVIIIb [Columba livia]
cli-miR-29a-3p	7.0807	16.7076	9.5286	40.6652	20.6267	32.0386	1.9468	1.581	2.1285	3.1018	4.1266	2.4447	rna10833	7.73	3.18	3.96	1.39	3.43	2.68	6.3	9.08	7.41	5.23	4.78	5.19	-0.874126	AGRN	PREDICTED: agrin [Columba livia]
cli-miR-29a-3p	7.0807	16.7076	9.5286	40.6652	20.6267	32.0386	1.9468	1.581	2.1285	3.1018	4.1266	2.4447	rna14849	3.22	2.42	6.98	2.25	5.33	4.55	15.86	15.33	11.87	8.66	8.37	12.3	-0.909091	TMEM164	PREDICTED: LOW QUALITY PROTEIN: transmembrane protein 164 [Columba livia]
cli-miR-29a-3p	7.0807	16.7076	9.5286	40.6652	20.6267	32.0386	1.9468	1.581	2.1285	3.1018	4.1266	2.4447	rna15782	0.62	1.36	1.21	0.56	0.74	0.2	9.42	7.01	7.85	6.62	7.36	6.98	-0.867133	A306_00012004	KIAA0895L protein, partial [Homo sapiens]
cli-miR-29a-3p	7.0807	16.7076	9.5286	40.6652	20.6267	32.0386	1.9468	1.581	2.1285	3.1018	4.1266	2.4447	rna3046	8.26	7.77	7.76	0.48	1.1	0.74	15.31	23.48	20.45	22.57	23.05	25.47	-0.853147	PSEN1	PREDICTED: presenilin-1 isoform X3 [Columba livia]
cli-miR-29a-3p	7.0807	16.7076	9.5286	40.6652	20.6267	32.0386	1.9468	1.581	2.1285	3.1018	4.1266	2.4447	rna4910	43.36	32.74	43.18	37.7	25.35	24.38	100.07	97.34	90.75	49.77	56.48	53.04	-0.93007	A306_00004974	PREDICTED: RNA binding protein fox-1 homolog 2 isoform X1 [Columba livia]
cli-miR-29a-3p	7.0807	16.7076	9.5286	40.6652	20.6267	32.0386	1.9468	1.581	2.1285	3.1018	4.1266	2.4447	rna5045	5.04	10.97	10.08	1.01	0.86	0.65	31.88	36.38	35.53	28.19	26.87	28.56	-0.944056	GPR37	PREDICTED: prosaposin receptor GPR37 [Picoides pubescens]
cli-miR-29a-3p	7.0807	16.7076	9.5286	40.6652	20.6267	32.0386	1.9468	1.581	2.1285	3.1018	4.1266	2.4447	rna7843	20.77	23.43	32.3	15.89	14.03	17.16	92.54	81.69	84.42	35.03	37.17	40.32	-0.93007	PLD1	PREDICTED: phospholipase D1 isoform X1 [Columba livia]
cli-miR-29a-3p	7.0807	16.7076	9.5286	40.6652	20.6267	32.0386	1.9468	1.581	2.1285	3.1018	4.1266	2.4447	rna81	0.73	0.93	0.6	0	0.39	0.36	4.71	5.98	5.41	3.75	3.9	4.88	-0.951049	MTSS1	PREDICTED: metastasis suppressor protein 1 isoform X1 [Columba livia]
cli-miR-29a-3p	7.0807	16.7076	9.5286	40.6652	20.6267	32.0386	1.9468	1.581	2.1285	3.1018	4.1266	2.4447	rna8318	0.4	1.2	1.33	0.8	0.29	0.53	4.2	6.51	3.57	3.98	3.06	3.08	-0.867133	SLC25A48	PREDICTED: solute carrier family 25 member 48 [Columba livia]
cli-miR-29a-3p	7.0807	16.7076	9.5286	40.6652	20.6267	32.0386	1.9468	1.581	2.1285	3.1018	4.1266	2.4447	rna8561	5.04	7.86	6.65	4.86	5.58	2.97	9.69	12.48	14.32	9.48	11.08	9.82	-0.86014	BTBD3	PREDICTED: BTB/POZ domain-containing protein 3 [Columba livia]
cli-miR-29a-3p	7.0807	16.7076	9.5286	40.6652	20.6267	32.0386	1.9468	1.581	2.1285	3.1018	4.1266	2.4447	rna8709	9.7	6.47	5.55	2.51	8.2	5.92	14.61	12.58	14.73	11.35	11.6	9.75	-0.895105	TET2	PREDICTED: methylcytosine dioxygenase TET2 [Columba livia]
cli-miR-29a-3p	7.0807	16.7076	9.5286	40.6652	20.6267	32.0386	1.9468	1.581	2.1285	3.1018	4.1266	2.4447	rna9529	7.46	9.39	9.55	2.13	3.82	3.1	20.13	22.18	21	7.38	11.11	10.93	-0.888112	DAPK2	PREDICTED: death-associated protein kinase 2 isoform X1 [Columba livia]
cli-miR-29b-3p	1.5173	4.8809	4.135	7.5633	2.7854	5.3771	0.5451	0.6023	0.2202	1.4217	0.9058	0.9779	rna10362	32.92	41.1	46.91	34.37	72.4	51.01	206.71	143	215.34	107.87	147.33	133.11	-0.867133	PLS3	PREDICTED: plastin-3 [Columba livia]
cli-miR-29b-3p	1.5173	4.8809	4.135	7.5633	2.7854	5.3771	0.5451	0.6023	0.2202	1.4217	0.9058	0.9779	rna14309	8.78	7.45	9.13	6.92	8.77	6.19	20.77	16.04	19.38	17.86	19.42	19.89	-0.867133	MIS18BP1	PREDICTED: mis18-binding protein 1 [Columba livia]
cli-miR-29b-3p	1.5173	4.8809	4.135	7.5633	2.7854	5.3771	0.5451	0.6023	0.2202	1.4217	0.9058	0.9779	rna1431	21.54	31.32	40.04	6.49	10.48	7.94	45.84	47.52	55.31	47.97	54.29	44.74	-0.86014	HMGN3	PREDICTED: high mobility group nucleosome-binding domain-containing protein 3 [Columba livia]
cli-miR-29b-3p	1.5173	4.8809	4.135	7.5633	2.7854	5.3771	0.5451	0.6023	0.2202	1.4217	0.9058	0.9779	rna14849	3.22	2.42	6.98	2.25	5.33	4.55	15.86	15.33	11.87	8.66	8.37	12.3	-0.867133	TMEM164	PREDICTED: LOW QUALITY PROTEIN: transmembrane protein 164 [Columba livia]
cli-miR-29b-3p	1.5173	4.8809	4.135	7.5633	2.7854	5.3771	0.5451	0.6023	0.2202	1.4217	0.9058	0.9779	rna15782	0.62	1.36	1.21	0.56	0.74	0.2	9.42	7.01	7.85	6.62	7.36	6.98	-0.909091	A306_00012004	KIAA0895L protein, partial [Homo sapiens]
cli-miR-29b-3p	1.5173	4.8809	4.135	7.5633	2.7854	5.3771	0.5451	0.6023	0.2202	1.4217	0.9058	0.9779	rna2960	7.38	8.62	10.96	5.75	8.87	6.67	27.68	30.19	29.6	18.95	13.66	14.64	-0.902098	CREB3L1	PREDICTED: cyclic AMP-responsive element-binding protein 3-like protein 1 [Columba livia]
cli-miR-29b-3p	1.5173	4.8809	4.135	7.5633	2.7854	5.3771	0.5451	0.6023	0.2202	1.4217	0.9058	0.9779	rna3723	6.47	2.65	3.49	0.69	0.72	0.13	8.04	4.99	9.31	7.85	7.03	7.72	-0.874126	PROM1	PREDICTED: prominin-1 isoform X2 [Columba livia]
cli-miR-29b-3p	1.5173	4.8809	4.135	7.5633	2.7854	5.3771	0.5451	0.6023	0.2202	1.4217	0.9058	0.9779	rna4910	43.36	32.74	43.18	37.7	25.35	24.38	100.07	97.34	90.75	49.77	56.48	53.04	-0.909091	A306_00004974	PREDICTED: RNA binding protein fox-1 homolog 2 isoform X1 [Columba livia]
cli-miR-29b-3p	1.5173	4.8809	4.135	7.5633	2.7854	5.3771	0.5451	0.6023	0.2202	1.4217	0.9058	0.9779	rna5323	3.28	3.2	3.79	1.45	3.87	1.23	12.21	7.69	12.04	9.22	8.99	8.57	-0.902098	CHKA	PREDICTED: choline kinase alpha [Columba livia]
cli-miR-29b-3p	1.5173	4.8809	4.135	7.5633	2.7854	5.3771	0.5451	0.6023	0.2202	1.4217	0.9058	0.9779	rna7842	5.94	4.17	5.34	5.03	6.4	5.4	13.9	10.96	13.42	10.59	13.17	11.98	-0.93007	PLD1	PREDICTED: phospholipase D1 isoform X1 [Columba livia]
cli-miR-29b-3p	1.5173	4.8809	4.135	7.5633	2.7854	5.3771	0.5451	0.6023	0.2202	1.4217	0.9058	0.9779	rna7843	20.77	23.43	32.3	15.89	14.03	17.16	92.54	81.69	84.42	35.03	37.17	40.32	-0.881119	PLD1	PREDICTED: phospholipase D1 isoform X1 [Columba livia]
cli-miR-29b-3p	1.5173	4.8809	4.135	7.5633	2.7854	5.3771	0.5451	0.6023	0.2202	1.4217	0.9058	0.9779	rna8087	9.05	9.05	11.82	0.9	1.85	0.47	30	33.15	25.52	21.41	28.33	13.57	-0.893171	VASH2	PREDICTED: vasohibin-2 [Columba livia]
cli-miR-29b-3p	1.5173	4.8809	4.135	7.5633	2.7854	5.3771	0.5451	0.6023	0.2202	1.4217	0.9058	0.9779	rna8561	5.04	7.86	6.65	4.86	5.58	2.97	9.69	12.48	14.32	9.48	11.08	9.82	-0.881119	BTBD3	PREDICTED: BTB/POZ domain-containing protein 3 [Columba livia]
cli-miR-29b-3p	1.5173	4.8809	4.135	7.5633	2.7854	5.3771	0.5451	0.6023	0.2202	1.4217	0.9058	0.9779	rna8709	9.7	6.47	5.55	2.51	8.2	5.92	14.61	12.58	14.73	11.35	11.6	9.75	-0.972028	TET2	PREDICTED: methylcytosine dioxygenase TET2 [Columba livia]
cli-miR-301b-3p	48.9867	44.8664	48.7216	19.7432	13.0234	12.5466	105.751	79.3523	78.6809	151.213	171.405	136.314	rna10389	74.65	92.65	71.65	129.3	98.19	110.12	56.07	69.81	59.72	9	20.08	14.78	-0.944056	SRL	PREDICTED: sarcalumenin isoform X1 [Columba livia]
cli-miR-301b-3p	48.9867	44.8664	48.7216	19.7432	13.0234	12.5466	105.751	79.3523	78.6809	151.213	171.405	136.314	rna11252	37.34	37.25	39.63	59.88	58.22	59.53	24.37	26.59	21.91	19.77	18.95	19.83	-0.937063	SERINC3	Serine incorporator 3, partial [Columba livia]
cli-miR-301b-3p	48.9867	44.8664	48.7216	19.7432	13.0234	12.5466	105.751	79.3523	78.6809	151.213	171.405	136.314	rna12440	25.1	29.33	24.69	43.91	37.15	45.18	21.73	19.81	20.41	18.26	17.6	18.06	-0.958042	EFCAB14	PREDICTED: LOW QUALITY PROTEIN: EF-hand calcium-binding domain-containing protein 14 [Columba livia]
cli-miR-301b-3p	48.9867	44.8664	48.7216	19.7432	13.0234	12.5466	105.751	79.3523	78.6809	151.213	171.405	136.314	rna12566	25.53	25.69	31.05	39.7	32.73	40.38	14.7	20.39	15.25	12.74	11.8	13.32	-0.979021	AKAP1	PREDICTED: A-kinase anchor protein 1, mitochondrial [Columba livia]
cli-miR-301b-3p	48.9867	44.8664	48.7216	19.7432	13.0234	12.5466	105.751	79.3523	78.6809	151.213	171.405	136.314	rna12585	2.76	2.92	3.26	5.05	6.35	5.85	1.89	1.56	0.98	0.83	0.78	0.67	-0.937063	CLUH	PREDICTED: LOW QUALITY PROTEIN: clustered mitochondria protein homolog [Columba livia]
cli-miR-301b-3p	48.9867	44.8664	48.7216	19.7432	13.0234	12.5466	105.751	79.3523	78.6809	151.213	171.405	136.314	rna12711	1.48	1.16	0.89	3.27	2.27	3.49	0.64	0.54	0.77	0.71	0.5	0.09	-0.909091	PCGF5	PREDICTED: polycomb group RING finger protein 5 isoform X1 [Columba livia]
cli-miR-301b-3p	48.9867	44.8664	48.7216	19.7432	13.0234	12.5466	105.751	79.3523	78.6809	151.213	171.405	136.314	rna1379	18.41	22.43	17.3	34.61	28.81	37.86	16.96	17.18	16.1	9.52	11.57	10.2	-0.944056	RRAGD	PREDICTED: ras-related GTP-binding protein D [Gallus gallus]
cli-miR-301b-3p	48.9867	44.8664	48.7216	19.7432	13.0234	12.5466	105.751	79.3523	78.6809	151.213	171.405	136.314	rna13798	11.45	13.27	8.76	18.13	15.18	17.01	6.36	7.14	6.31	4.48	4.03	4.74	-0.951049	CPEB3	PREDICTED: cytoplasmic polyadenylation element-binding protein 3 [Columba livia]
cli-miR-301b-3p	48.9867	44.8664	48.7216	19.7432	13.0234	12.5466	105.751	79.3523	78.6809	151.213	171.405	136.314	rna14378	6.39	4.23	6.55	20.17	12.66	16.49	4.41	4.43	4.97	3.36	3.96	3.42	-0.853147	MIEF2	PREDICTED: mitochondrial dynamics protein MID49 [Columba livia]
cli-miR-301b-3p	48.9867	44.8664	48.7216	19.7432	13.0234	12.5466	105.751	79.3523	78.6809	151.213	171.405	136.314	rna1442	6.69	9.8	9.97	10.4	13.95	13.74	4.41	4.23	3.33	4.64	3.22	3.69	-0.867133	FILIP1	PREDICTED: filamin-A-interacting protein 1 isoform X1 [Columba livia]
cli-miR-301b-3p	48.9867	44.8664	48.7216	19.7432	13.0234	12.5466	105.751	79.3523	78.6809	151.213	171.405	136.314	rna1443	6.49	4.28	2.26	6.77	6.11	9.27	1.8	2.44	2.48	0.87	1.26	1.23	-0.888112	FILIP1	PREDICTED: filamin-A-interacting protein 1 isoform X1 [Columba livia]
cli-miR-301b-3p	48.9867	44.8664	48.7216	19.7432	13.0234	12.5466	105.751	79.3523	78.6809	151.213	171.405	136.314	rna1444	10.18	12.93	7.64	11.63	13.85	15.45	3.97	4.05	4.05	1.12	3.48	2.08	-0.963224	FILIP1	PREDICTED: filamin-A-interacting protein 1 isoform X1 [Columba livia]
cli-miR-301b-3p	48.9867	44.8664	48.7216	19.7432	13.0234	12.5466	105.751	79.3523	78.6809	151.213	171.405	136.314	rna14612	13.83	15.55	21.25	15.87	19.28	18.37	6.72	7.26	6.09	3.37	4.11	6.52	-0.874126	CPEB4	PREDICTED: cytoplasmic polyadenylation element-binding protein 4 [Columba livia]
cli-miR-301b-3p	48.9867	44.8664	48.7216	19.7432	13.0234	12.5466	105.751	79.3523	78.6809	151.213	171.405	136.314	rna15169	4.56	5.47	3.8	12.83	17.35	13.19	3.71	3.09	3.36	3.45	2.77	2.46	-0.895105	A306_00013041	g20 protein [Homo sapiens]
cli-miR-301b-3p	48.9867	44.8664	48.7216	19.7432	13.0234	12.5466	105.751	79.3523	78.6809	151.213	171.405	136.314	rna1518	7.32	6.12	6.64	7.52	10.05	12.62	5.75	5.52	6.25	4.73	4.25	3.64	-0.923077	ANGPT2	PREDICTED: angiopoietin-2 isoform X1 [Columba livia]
cli-miR-301b-3p	48.9867	44.8664	48.7216	19.7432	13.0234	12.5466	105.751	79.3523	78.6809	151.213	171.405	136.314	rna16141	62.03	79.5	66.58	60.22	68.84	91.52	32.01	39.86	43.64	24.38	32.36	28.81	-0.902098	OARD1	PREDICTED: O-acetyl-ADP-ribose deacetylase 1 [Columba livia]
cli-miR-301b-3p	48.9867	44.8664	48.7216	19.7432	13.0234	12.5466	105.751	79.3523	78.6809	151.213	171.405	136.314	rna1633	46.52	62.2	49.6	102.94	88.02	123.52	34.77	38.24	33.96	14.83	17.99	19.45	-0.965035	UBXN2A	PREDICTED: UBX domain-containing protein 2A [Columba livia]
cli-miR-301b-3p	48.9867	44.8664	48.7216	19.7432	13.0234	12.5466	105.751	79.3523	78.6809	151.213	171.405	136.314	rna164	22.51	25.93	22.5	26.94	19.31	30.01	10.41	12.33	14.02	7.86	8.77	9.15	-0.916084	KLF10	Krueppel-like factor 10, partial [Columba livia]
cli-miR-301b-3p	48.9867	44.8664	48.7216	19.7432	13.0234	12.5466	105.751	79.3523	78.6809	151.213	171.405	136.314	rna1988	5.57	15.31	9.09	32.83	28.38	35.38	4.13	4.54	4.91	0	2.71	2.67	-0.972028	HHLA2	PREDICTED: HERV-H LTR-associating protein 2 isoform X1 [Columba livia]
cli-miR-301b-3p	48.9867	44.8664	48.7216	19.7432	13.0234	12.5466	105.751	79.3523	78.6809	151.213	171.405	136.314	rna2071	4.61	5.19	3.1	6.12	8.07	5.6	2.13	4.07	1.88	1.4	1.87	1.96	-0.902098	GRTP1	PREDICTED: growth hormone-regulated TBC protein 1 [Columba livia]
cli-miR-301b-3p	48.9867	44.8664	48.7216	19.7432	13.0234	12.5466	105.751	79.3523	78.6809	151.213	171.405	136.314	rna2080	2.38	4.04	2.94	4.95	12.64	15.29	0.06	1.6	0.8	0	0	0	-0.98594	MCF2L	PREDICTED: guanine nucleotide exchange factor DBS isoform X1 [Columba livia]
cli-miR-301b-3p	48.9867	44.8664	48.7216	19.7432	13.0234	12.5466	105.751	79.3523	78.6809	151.213	171.405	136.314	rna2356	21.82	20.48	27.34	43.62	36.82	47.18	8.6	8.61	5.97	2.33	3.76	3.5	-0.93007	OBSCN	PREDICTED: obscurin isoform X1 [Columba livia]
cli-miR-301b-3p	48.9867	44.8664	48.7216	19.7432	13.0234	12.5466	105.751	79.3523	78.6809	151.213	171.405	136.314	rna2362	9.35	7.98	11.81	12.25	9.36	18.98	6.22	5.73	8.12	2.53	2.15	1.88	-0.902098	OBSCN	PREDICTED: obscurin isoform X1 [Columba livia]
cli-miR-301b-3p	48.9867	44.8664	48.7216	19.7432	13.0234	12.5466	105.751	79.3523	78.6809	151.213	171.405	136.314	rna3882	5.38	6.88	3.51	9.6	7.16	8.48	3.34	2.69	2.56	2.24	2.64	2.34	-0.888112	CLOCK	PREDICTED: circadian locomoter output cycles protein kaput isoform X1 [Columba livia]
cli-miR-301b-3p	48.9867	44.8664	48.7216	19.7432	13.0234	12.5466	105.751	79.3523	78.6809	151.213	171.405	136.314	rna4375	54.21	56.49	61.37	52.55	49.6	72.65	34.55	42.71	45.66	24.29	26.37	26.76	-0.874126	PDK3	PREDICTED: pyruvate dehydrogenase kinase, isozyme 3 [Columba livia]
cli-miR-301b-3p	48.9867	44.8664	48.7216	19.7432	13.0234	12.5466	105.751	79.3523	78.6809	151.213	171.405	136.314	rna4849	15.2	11.06	8.49	39.3	38.52	41.27	7.71	9.41	8.82	3.32	3.73	3.65	-0.909091	TMEM184B	PREDICTED: transmembrane protein 184B isoform X1 [Columba livia]
cli-miR-301b-3p	48.9867	44.8664	48.7216	19.7432	13.0234	12.5466	105.751	79.3523	78.6809	151.213	171.405	136.314	rna5067	8.12	7.28	8.48	11.22	15.02	15.61	5.77	5.27	5.1	3.53	2.84	3.48	-0.944056	COBLL1	PREDICTED: cordon-bleu protein-like 1 [Columba livia]
cli-miR-301b-3p	48.9867	44.8664	48.7216	19.7432	13.0234	12.5466	105.751	79.3523	78.6809	151.213	171.405	136.314	rna541	54.79	63.89	56.5	82.05	68.12	84.62	51.75	51.59	50.48	33.88	37.03	35.07	-0.944056	RAB12	PREDICTED: ras-related protein Rab-12 [Columba livia]
cli-miR-301b-3p	48.9867	44.8664	48.7216	19.7432	13.0234	12.5466	105.751	79.3523	78.6809	151.213	171.405	136.314	rna6857	59.85	59.73	56.45	288.97	212.28	190.17	22.23	25.32	19.68	12.52	12.04	13.19	-0.93007	AGL	PREDICTED: glycogen debranching enzyme isoform X1 [Columba livia]
cli-miR-301b-3p	48.9867	44.8664	48.7216	19.7432	13.0234	12.5466	105.751	79.3523	78.6809	151.213	171.405	136.314	rna7641	12.66	12.56	5.3	24.25	26.55	31.54	4.5	3.64	3.69	2.77	2.06	2.88	-0.958042	PRKAA2	PREDICTED: LOW QUALITY PROTEIN: 5'-AMP-activated protein kinase catalytic subunit alpha-2, partial [Columba livia]
cli-miR-301b-3p	48.9867	44.8664	48.7216	19.7432	13.0234	12.5466	105.751	79.3523	78.6809	151.213	171.405	136.314	rna7675	26.8	31.95	23.89	51.49	41.96	41.69	21.52	23.63	24.54	16.48	18.32	20.07	-0.944056	CPT2	PREDICTED: carnitine O-palmitoyltransferase 2, mitochondrial [Columba livia]
cli-miR-301b-3p	48.9867	44.8664	48.7216	19.7432	13.0234	12.5466	105.751	79.3523	78.6809	151.213	171.405	136.314	rna7757	2.69	2.55	2.58	21.57	21.96	21.5	1.79	2.38	1.98	1.49	1.05	0.87	-0.923077	MFF	PREDICTED: mitochondrial fission factor isoform X1 [Columba livia]
cli-miR-301b-3p	48.9867	44.8664	48.7216	19.7432	13.0234	12.5466	105.751	79.3523	78.6809	151.213	171.405	136.314	rna7872	87.57	76.88	78.74	117.85	97.53	115.13	70.02	73.02	66.64	37.01	46.28	38.33	-0.909091	FXR1	PREDICTED: fragile X mental retardation syndrome-related protein 1 isoform X1 [Columba livia]
cli-miR-301b-3p	48.9867	44.8664	48.7216	19.7432	13.0234	12.5466	105.751	79.3523	78.6809	151.213	171.405	136.314	rna8034	68.04	65.75	68.15	74.82	102.11	90.26	32.25	36	33.4	18.42	21.56	20.05	-0.944056	A306_00007604	PREDICTED: vascular endothelial growth factor receptor kdr-like [Columba livia]
cli-miR-301b-3p	48.9867	44.8664	48.7216	19.7432	13.0234	12.5466	105.751	79.3523	78.6809	151.213	171.405	136.314	rna8300	8.13	10.91	8.65	11.24	11.81	11.48	5.31	4.59	3.47	4.85	3.38	3.85	-0.888112	JADE2	PREDICTED: protein Jade-2 isoform X1 [Columba livia]
cli-miR-301b-3p	48.9867	44.8664	48.7216	19.7432	13.0234	12.5466	105.751	79.3523	78.6809	151.213	171.405	136.314	rna8618	16.88	19.2	21.54	24.56	23.44	21.27	3.35	5.47	4.74	2.35	2.61	2.82	-0.923077	ACYP2	PREDICTED: acylphosphatase-2 isoform X1 [Columba livia]
cli-miR-301b-5p	2.4566	2.5343	3.4159	1.5716	2.1831	0.5975	6.5413	7.6793	7.6332	13.3119	14.2922	15.3524	rna110	39.73	43.82	28.6	48.87	32.43	38.17	20.95	29.19	24.5	8.55	8.19	8.23	-0.86014	DEPTOR	PREDICTED: DEP domain-containing mTOR-interacting protein isoform X1 [Columba livia]
cli-miR-301b-5p	2.4566	2.5343	3.4159	1.5716	2.1831	0.5975	6.5413	7.6793	7.6332	13.3119	14.2922	15.3524	rna13418	2.78	7.32	5.95	10.55	14.89	19.79	1.07	1.22	0.94	0.27	0.42	0.62	-0.923077	A306_00010830	PREDICTED: bcl10-interacting CARD protein isoform X1 [Columba livia]
cli-miR-301b-5p	2.4566	2.5343	3.4159	1.5716	2.1831	0.5975	6.5413	7.6793	7.6332	13.3119	14.2922	15.3524	rna13672	12.73	12.05	13.7	17.7	16.58	23.29	9.79	7.9	9.96	8.65	9.85	8.08	-0.895105	FLI1	PREDICTED: Friend leukemia integration 1 transcription factor isoform X1 [Columba livia]
cli-miR-301b-5p	2.4566	2.5343	3.4159	1.5716	2.1831	0.5975	6.5413	7.6793	7.6332	13.3119	14.2922	15.3524	rna14711	4.19	3.42	3.09	8.17	7.66	5.38	3.19	3.41	3.58	1.94	2.06	2.81	-0.867133	KLHDC1	PREDICTED: kelch domain-containing protein 1 [Columba livia]
cli-miR-301b-5p	2.4566	2.5343	3.4159	1.5716	2.1831	0.5975	6.5413	7.6793	7.6332	13.3119	14.2922	15.3524	rna15169	4.56	5.47	3.8	12.83	17.35	13.19	3.71	3.09	3.36	3.45	2.77	2.46	-0.951049	A306_00013041	g20 protein [Homo sapiens]
cli-miR-301b-5p	2.4566	2.5343	3.4159	1.5716	2.1831	0.5975	6.5413	7.6793	7.6332	13.3119	14.2922	15.3524	rna15426	5.07	3.54	3.35	33.1	19.81	29.72	2.02	1.66	2.06	1.44	0.59	2.03	-0.909091	FBXO31	PREDICTED: F-box only protein 31 isoform X1 [Columba livia]
cli-miR-301b-5p	2.4566	2.5343	3.4159	1.5716	2.1831	0.5975	6.5413	7.6793	7.6332	13.3119	14.2922	15.3524	rna18086	13.59	18.86	14.94	16.9	24.19	24.53	5.9	6.2	4.29	2.56	3.74	1.84	-0.923077	A306_00014808	PREDICTED: chloride intracellular channel protein 2 [Columba livia]
cli-miR-301b-5p	2.4566	2.5343	3.4159	1.5716	2.1831	0.5975	6.5413	7.6793	7.6332	13.3119	14.2922	15.3524	rna2071	4.61	5.19	3.1	6.12	8.07	5.6	2.13	4.07	1.88	1.4	1.87	1.96	-0.867133	GRTP1	PREDICTED: growth hormone-regulated TBC protein 1 [Columba livia]
cli-miR-301b-5p	2.4566	2.5343	3.4159	1.5716	2.1831	0.5975	6.5413	7.6793	7.6332	13.3119	14.2922	15.3524	rna2080	2.38	4.04	2.94	4.95	12.64	15.29	0.06	1.6	0.8	0	0	0	-0.936643	MCF2L	PREDICTED: guanine nucleotide exchange factor DBS isoform X1 [Columba livia]
cli-miR-301b-5p	2.4566	2.5343	3.4159	1.5716	2.1831	0.5975	6.5413	7.6793	7.6332	13.3119	14.2922	15.3524	rna2233	10.74	8.7	16.64	17.05	27.55	37.69	8.56	9.01	7.63	5.55	6.15	6.6	-0.895105	SLC25A30	PREDICTED: kidney mitochondrial carrier protein 1 [Columba livia]
cli-miR-301b-5p	2.4566	2.5343	3.4159	1.5716	2.1831	0.5975	6.5413	7.6793	7.6332	13.3119	14.2922	15.3524	rna2253	3.24	1.56	1.52	3.96	2.45	3.88	1.74	1.96	2.28	0.78	0.54	0.67	-0.853147	CYSLTR2	Cysteinyl leukotriene receptor 2, partial [Columba livia]
cli-miR-301b-5p	2.4566	2.5343	3.4159	1.5716	2.1831	0.5975	6.5413	7.6793	7.6332	13.3119	14.2922	15.3524	rna2577	51.14	41.61	47.79	88.72	69.4	70.98	17.97	21.5	16.3	8.35	6.63	7.17	-0.958042	HACD1	PREDICTED: LOW QUALITY PROTEIN: very-long-chain (3R)-3-hydroxyacyl-CoA dehydratase 1 [Columba livia]
cli-miR-301b-5p	2.4566	2.5343	3.4159	1.5716	2.1831	0.5975	6.5413	7.6793	7.6332	13.3119	14.2922	15.3524	rna5007	131.47	144.19	139.42	113.63	160.41	174.28	45.96	46.45	52.61	14.27	17.29	18.3	-0.86014	CAV1	caveolin-1 [Columba livia]
cli-miR-301b-5p	2.4566	2.5343	3.4159	1.5716	2.1831	0.5975	6.5413	7.6793	7.6332	13.3119	14.2922	15.3524	rna6094	29.69	36.55	21.26	25.42	17.65	21.58	14.01	13.93	13.29	7.83	5.93	5.16	-0.853147	NEB	PREDICTED: nebulin [Columba livia]
cli-miR-301b-5p	2.4566	2.5343	3.4159	1.5716	2.1831	0.5975	6.5413	7.6793	7.6332	13.3119	14.2922	15.3524	rna6660	36.19	29.91	25.99	50.4	41.7	51.13	30.43	28.67	27.98	22.41	21.26	19.67	-0.937063	BAG3	PREDICTED: LOW QUALITY PROTEIN: BAG family molecular chaperone regulator 3 [Columba livia]
cli-miR-301b-5p	2.4566	2.5343	3.4159	1.5716	2.1831	0.5975	6.5413	7.6793	7.6332	13.3119	14.2922	15.3524	rna7080	45.37	27.25	25.98	47.48	35.79	39.43	12.27	14.4	10.02	8.61	8.45	9.18	-0.923077	WHAMM	PREDICTED: LOW QUALITY PROTEIN: WASP homolog-associated protein with actin, membranes and microtubules [Columba livia]
cli-miR-301b-5p	2.4566	2.5343	3.4159	1.5716	2.1831	0.5975	6.5413	7.6793	7.6332	13.3119	14.2922	15.3524	rna7088	42.19	36.53	32.65	61.83	50.81	65.2	8.88	11.79	7.3	3.98	4.48	4.03	-0.958042	TM6SF1	PREDICTED: transmembrane 6 superfamily member 1 [Columba livia]
cli-miR-301b-5p	2.4566	2.5343	3.4159	1.5716	2.1831	0.5975	6.5413	7.6793	7.6332	13.3119	14.2922	15.3524	rna7305	5.07	6.48	7.4	8.08	9.49	9.66	5.47	4.83	4.36	2.1	2.48	1.98	-0.93007	FLT1	PREDICTED: vascular endothelial growth factor receptor 1 isoform X1 [Columba livia]
cli-miR-301b-5p	2.4566	2.5343	3.4159	1.5716	2.1831	0.5975	6.5413	7.6793	7.6332	13.3119	14.2922	15.3524	rna8694	3.43	3.55	3.51	5.91	4.37	3.64	1.91	2.02	2.1	1.12	1.78	1.51	-0.916084	A306_00009495	PREDICTED: cytochrome P450 2U1 [Columba livia]
cli-miR-301b-5p	2.4566	2.5343	3.4159	1.5716	2.1831	0.5975	6.5413	7.6793	7.6332	13.3119	14.2922	15.3524	rna8910	11.81	11.12	12.05	16.31	16.42	16.3	2.21	3.34	3.05	3.25	1.6	1.86	-0.881119	A306_00005318	Beta-crystallin B3 [Tupaia chinensis]
cli-miR-302a-3p	0.01	0.01	0.3596	0.01	0.01	0.01	0.3894	0.1506	0.367	9.4347	11.5746	6.7473	rna10258	7.31	4.14	3.67	6.32	3.88	6.04	1.51	1.21	0.94	0	0.38	0.33	-0.906392	LRRC14B	Leucine-rich repeat-containing protein 14-like protein, partial [Columba livia]
cli-miR-302a-3p	0.01	0.01	0.3596	0.01	0.01	0.01	0.3894	0.1506	0.367	9.4347	11.5746	6.7473	rna10789	23.4	23.25	18.92	20.64	20.92	18.12	7.73	5.78	5.13	2.2	2.77	1.92	-0.870137	TMEM52	PREDICTED: transmembrane protein 52 [Columba livia]
cli-miR-302a-3p	0.01	0.01	0.3596	0.01	0.01	0.01	0.3894	0.1506	0.367	9.4347	11.5746	6.7473	rna110	39.73	43.82	28.6	48.87	32.43	38.17	20.95	29.19	24.5	8.55	8.19	8.23	-0.95715	DEPTOR	PREDICTED: DEP domain-containing mTOR-interacting protein isoform X1 [Columba livia]
cli-miR-302a-3p	0.01	0.01	0.3596	0.01	0.01	0.01	0.3894	0.1506	0.367	9.4347	11.5746	6.7473	rna12682	99.01	74.18	90.16	94.27	93.93	106.74	31.67	34.8	28.09	8.55	9.65	6.89	-0.89189	A306_00010371	C10orf71 protein [Homo sapiens]
cli-miR-302a-3p	0.01	0.01	0.3596	0.01	0.01	0.01	0.3894	0.1506	0.367	9.4347	11.5746	6.7473	rna13418	2.78	7.32	5.95	10.55	14.89	19.79	1.07	1.22	0.94	0.27	0.42	0.62	-0.913643	A306_00010830	PREDICTED: bcl10-interacting CARD protein isoform X1 [Columba livia]
cli-miR-302a-3p	0.01	0.01	0.3596	0.01	0.01	0.01	0.3894	0.1506	0.367	9.4347	11.5746	6.7473	rna1379	18.41	22.43	17.3	34.61	28.81	37.86	16.96	17.18	16.1	9.52	11.57	10.2	-0.928146	RRAGD	PREDICTED: ras-related GTP-binding protein D [Gallus gallus]
cli-miR-302a-3p	0.01	0.01	0.3596	0.01	0.01	0.01	0.3894	0.1506	0.367	9.4347	11.5746	6.7473	rna14041	33.39	33.34	30.53	45.27	57.73	59.95	22.18	23.48	25.26	23.94	20.88	20.89	-0.884639	FGD5	PREDICTED: FYVE, RhoGEF and PH domain-containing protein 5 [Columba livia]
cli-miR-302a-3p	0.01	0.01	0.3596	0.01	0.01	0.01	0.3894	0.1506	0.367	9.4347	11.5746	6.7473	rna1500	132.7	139.9	126.74	185.89	159.24	172.92	75.34	100.69	80.8	33.9	40.41	34.24	-0.935397	KLHL31	PREDICTED: kelch-like protein 31 [Columba livia]
cli-miR-302a-3p	0.01	0.01	0.3596	0.01	0.01	0.01	0.3894	0.1506	0.367	9.4347	11.5746	6.7473	rna16360	362.34	248.97	251.39	500.19	898.15	730.95	65.68	91.84	63.22	12.56	12.81	8.59	-0.89189	A306_00011628	PREDICTED: myosin heavy chain, skeletal muscle, adult, partial [Columba livia]
cli-miR-302a-3p	0.01	0.01	0.3596	0.01	0.01	0.01	0.3894	0.1506	0.367	9.4347	11.5746	6.7473	rna18086	13.59	18.86	14.94	16.9	24.19	24.53	5.9	6.2	4.29	2.56	3.74	1.84	-0.89189	A306_00014808	PREDICTED: chloride intracellular channel protein 2 [Columba livia]
cli-miR-302a-3p	0.01	0.01	0.3596	0.01	0.01	0.01	0.3894	0.1506	0.367	9.4347	11.5746	6.7473	rna1861	26.49	21.9	21.19	52.03	51.68	58.73	18.34	18.8	16.72	13	13.54	14.72	-0.942648	USP25	PREDICTED: LOW QUALITY PROTEIN: ubiquitin carboxyl-terminal hydrolase 25 [Columba livia]
cli-miR-302a-3p	0.01	0.01	0.3596	0.01	0.01	0.01	0.3894	0.1506	0.367	9.4347	11.5746	6.7473	rna2113	6.33	8.61	6.47	73.36	51.33	79.23	1.25	1.24	0.3	0	0	0	-0.890891	A306_00003105	PREDICTED: protein-lysine methyltransferase METTL21C isoform X1 [Columba livia]
cli-miR-302a-3p	0.01	0.01	0.3596	0.01	0.01	0.01	0.3894	0.1506	0.367	9.4347	11.5746	6.7473	rna2365	20.68	22.56	19.69	32.94	27.85	44.23	7.95	9.61	6.62	2.71	2.5	2.66	-0.942648	A306_00002386	PREDICTED: obscurin-like [Columba livia]
cli-miR-302a-3p	0.01	0.01	0.3596	0.01	0.01	0.01	0.3894	0.1506	0.367	9.4347	11.5746	6.7473	rna2882	13.4	11.9	15.84	39.86	32.92	32.71	8.63	8.32	7.03	6.24	4.82	5.76	-0.862885	FYCO1	PREDICTED: LOW QUALITY PROTEIN: FYVE and coiled-coil domain-containing protein 1, partial [Columba livia]
cli-miR-302a-3p	0.01	0.01	0.3596	0.01	0.01	0.01	0.3894	0.1506	0.367	9.4347	11.5746	6.7473	rna3921	22.01	23.06	20.35	27.02	48.79	39.57	13.82	12.67	14.94	8.97	10.06	11.79	-0.913643	MTUS1	PREDICTED: microtubule-associated tumor suppressor 1 isoform X1 [Columba livia]
cli-miR-302a-3p	0.01	0.01	0.3596	0.01	0.01	0.01	0.3894	0.1506	0.367	9.4347	11.5746	6.7473	rna5006	14.71	16.71	13.31	23.07	25.49	27.9	5.62	6.76	6.6	2.68	2.04	2.49	-0.949899	CAV2	PREDICTED: caveolin-2 [Columba livia]
cli-miR-302a-3p	0.01	0.01	0.3596	0.01	0.01	0.01	0.3894	0.1506	0.367	9.4347	11.5746	6.7473	rna5173	990.26	840.83	921.95	1180.38	740.39	947.23	477.25	548.78	377.71	219.22	174.7	166.7	-0.870137	TTN	PREDICTED: LOW QUALITY PROTEIN: titin [Columba livia]
cli-miR-302a-3p	0.01	0.01	0.3596	0.01	0.01	0.01	0.3894	0.1506	0.367	9.4347	11.5746	6.7473	rna541	54.79	63.89	56.5	82.05	68.12	84.62	51.75	51.59	50.48	33.88	37.03	35.07	-0.877388	RAB12	PREDICTED: ras-related protein Rab-12 [Columba livia]
cli-miR-302a-3p	0.01	0.01	0.3596	0.01	0.01	0.01	0.3894	0.1506	0.367	9.4347	11.5746	6.7473	rna5415	7.99	7.3	7.05	8.89	8.59	8.16	4.29	5.78	3.55	1.15	1.53	1.72	-0.942648	KCNJ11	PREDICTED: ATP-sensitive inward rectifier potassium channel 11 [Columba livia]
cli-miR-302a-3p	0.01	0.01	0.3596	0.01	0.01	0.01	0.3894	0.1506	0.367	9.4347	11.5746	6.7473	rna6256	16.75	10.6	8.49	8.31	13.31	11.16	1.8	2.77	1.77	0.42	0.35	0.29	-0.899141	LRRC2	PREDICTED: leucine-rich repeat-containing protein 2 [Columba livia]
cli-miR-302a-3p	0.01	0.01	0.3596	0.01	0.01	0.01	0.3894	0.1506	0.367	9.4347	11.5746	6.7473	rna6482	15.27	13.83	11.55	24.86	24.17	25.99	2.99	6.46	3.27	1.15	1.22	0.68	-0.928146	MYPN	PREDICTED: LOW QUALITY PROTEIN: myopalladin [Columba livia]
cli-miR-302a-3p	0.01	0.01	0.3596	0.01	0.01	0.01	0.3894	0.1506	0.367	9.4347	11.5746	6.7473	rna8694	3.43	3.55	3.51	5.91	4.37	3.64	1.91	2.02	2.1	1.12	1.78	1.51	-0.89189	A306_00009495	PREDICTED: cytochrome P450 2U1 [Columba livia]
cli-miR-30a-3p	3778.84	5021.84	3579.69	4240.57	5021.7	4785.63	3565.56	3923.05	3504.46	1393.36	1563.28	1802.01	rna10252	3.98	3.91	4	3.56	3.21	1.65	12.91	9.03	12.36	15.62	17.55	17.89	-0.895105	TRIP13	PREDICTED: pachytene checkpoint protein 2 homolog [Columba livia]
cli-miR-30a-3p	3778.84	5021.84	3579.69	4240.57	5021.7	4785.63	3565.56	3923.05	3504.46	1393.36	1563.28	1802.01	rna10285	0.76	0.49	0.62	0.11	0.18	0.09	2.65	2.16	2.43	3.29	3.5	2.89	-0.895105	SLITRK4	PREDICTED: SLIT and NTRK-like protein 4 [Columba livia]
cli-miR-30a-3p	3778.84	5021.84	3579.69	4240.57	5021.7	4785.63	3565.56	3923.05	3504.46	1393.36	1563.28	1802.01	rna1341	8.52	8.15	9.81	7.37	5.85	7	15.65	11.48	14.24	16.89	18.58	16.89	-0.91769	CCNC	PREDICTED: cyclin-C, partial [Acinonyx jubatus]
cli-miR-30a-3p	3778.84	5021.84	3579.69	4240.57	5021.7	4785.63	3565.56	3923.05	3504.46	1393.36	1563.28	1802.01	rna1432	13.07	12.51	12.5	9.76	9.18	9.31	21.28	18.57	19.81	25.99	26.43	28.02	-0.853147	PHIP	PH-interacting protein, partial [Columba livia]
cli-miR-30a-3p	3778.84	5021.84	3579.69	4240.57	5021.7	4785.63	3565.56	3923.05	3504.46	1393.36	1563.28	1802.01	rna15318	0.3	0.11	0.2	0.11	0.04	0.08	0.34	0.8	0.71	10.18	7.02	10.53	-0.872155	MPZL3	PREDICTED: myelin protein zero-like protein 3 [Columba livia]
cli-miR-30a-3p	3778.84	5021.84	3579.69	4240.57	5021.7	4785.63	3565.56	3923.05	3504.46	1393.36	1563.28	1802.01	rna15705	6.01	4.64	4.61	4.38	3.72	3.58	7.88	6.19	7.6	10.54	9.9	8.89	-0.874126	A306_00011528	PREDICTED: LOW QUALITY PROTEIN: scaffold attachment factor B1 [Columba livia]
cli-miR-30a-3p	3778.84	5021.84	3579.69	4240.57	5021.7	4785.63	3565.56	3923.05	3504.46	1393.36	1563.28	1802.01	rna15883	9.16	8.96	10.56	4.99	7.71	6.7	13.66	13.19	16.05	15.98	18.12	17.81	-0.867133	NFYC	PREDICTED: nuclear transcription factor Y subunit gamma [Columba livia]
cli-miR-30a-3p	3778.84	5021.84	3579.69	4240.57	5021.7	4785.63	3565.56	3923.05	3504.46	1393.36	1563.28	1802.01	rna17252	15.14	12.9	18.77	10.61	12.37	13.14	23.66	23.17	20.06	27.6	35.11	23.44	-0.874126	ANP32E	PREDICTED: acidic leucine-rich nuclear phosphoprotein 32 family member E isoform X1 [Aptenodytes forsteri]
cli-miR-30a-3p	3778.84	5021.84	3579.69	4240.57	5021.7	4785.63	3565.56	3923.05	3504.46	1393.36	1563.28	1802.01	rna4024	6.08	5.31	5.55	3.1	3.8	3.75	10.61	7.74	10.3	11.21	14.67	14.83	-0.867133	GALNT7	PREDICTED: N-acetylgalactosaminyltransferase 7 [Columba livia]
cli-miR-30a-3p	3778.84	5021.84	3579.69	4240.57	5021.7	4785.63	3565.56	3923.05	3504.46	1393.36	1563.28	1802.01	rna4140	221.75	185.94	242.02	141.81	199.11	151.37	392.49	350.16	378.71	622	496.72	489.26	-0.909091	FSTL1	PREDICTED: follistatin-related protein 1 [Columba livia]
cli-miR-30a-3p	3778.84	5021.84	3579.69	4240.57	5021.7	4785.63	3565.56	3923.05	3504.46	1393.36	1563.28	1802.01	rna4306	52.76	43.53	52.16	40.15	43.83	32.25	109.32	71.4	84.55	117.12	110.65	132.13	-0.888112	GPM6B	PREDICTED: neuronal membrane glycoprotein M6-b isoform X4 [Columba livia]
cli-miR-30a-3p	3778.84	5021.84	3579.69	4240.57	5021.7	4785.63	3565.56	3923.05	3504.46	1393.36	1563.28	1802.01	rna4622	13.8	11.95	10.46	6.34	8.68	5.02	21.77	20.06	21.23	27.5	24.72	24.7	-0.86014	A306_00004506	PREDICTED: UPF0606 protein KIAA1549 homolog [Columba livia]
cli-miR-30a-3p	3778.84	5021.84	3579.69	4240.57	5021.7	4785.63	3565.56	3923.05	3504.46	1393.36	1563.28	1802.01	rna5556	0	0	0	0	0	0	0.12	0	0.24	0.53	1.44	1.53	-0.865578	FGF3	PREDICTED: fibroblast growth factor 3 [Columba livia]
cli-miR-30a-3p	3778.84	5021.84	3579.69	4240.57	5021.7	4785.63	3565.56	3923.05	3504.46	1393.36	1563.28	1802.01	rna5618	1.01	0.43	2.25	0.28	0.68	0	2.11	1.43	2.27	5.59	5.59	3.65	-0.928198	CELF2	PREDICTED: CUGBP Elav-like family member 2 isoform X2 [Anas platyrhynchos]
cli-miR-30a-3p	3778.84	5021.84	3579.69	4240.57	5021.7	4785.63	3565.56	3923.05	3504.46	1393.36	1563.28	1802.01	rna5738	18.03	14.92	18.69	9.79	10.56	11.27	30.84	24.77	29.05	35.78	35.9	44.07	-0.881119	ALG12	PREDICTED: dol-P-Man:Man(7)GlcNAc(2)-PP-Dol alpha-1,6-mannosyltransferase [Columba livia]
cli-miR-30a-3p	3778.84	5021.84	3579.69	4240.57	5021.7	4785.63	3565.56	3923.05	3504.46	1393.36	1563.28	1802.01	rna6779	2.18	1.34	2.11	2.3	2.1	0.71	5.27	4.84	4.13	5.52	6.44	6.82	-0.853147	TROVE2	PREDICTED: 60 kDa SS-A/Ro ribonucleoprotein [Columba livia]
cli-miR-30a-3p	3778.84	5021.84	3579.69	4240.57	5021.7	4785.63	3565.56	3923.05	3504.46	1393.36	1563.28	1802.01	rna8720	18.31	12.93	17.26	17.9	23.14	13.95	36.2	24.88	29.68	38.51	41.14	36.46	-0.853147	PPP3CA	PREDICTED: serine/threonine-protein phosphatase 2B catalytic subunit alpha isoform [Columba livia]
cli-miR-30a-3p	3778.84	5021.84	3579.69	4240.57	5021.7	4785.63	3565.56	3923.05	3504.46	1393.36	1563.28	1802.01	rna8763	1.62	1.56	2.26	0.68	0.46	0.57	3.88	3.01	2.95	15.54	13.46	10.67	-0.902098	EFNA5	PREDICTED: ephrin-A5 [Columba livia]
cli-miR-30a-3p	3778.84	5021.84	3579.69	4240.57	5021.7	4785.63	3565.56	3923.05	3504.46	1393.36	1563.28	1802.01	rna9570	10.95	12.97	13.76	11.41	10.5	12.05	22.65	20.19	22.69	29.07	27.57	26.39	-0.86014	USP3	PREDICTED: ubiquitin carboxyl-terminal hydrolase 3 isoform X1 [Columba livia]
cli-miR-30a-5p	10527.6	12302	9442.38	7809.48	9232.34	8201.67	11927.4	12016.1	10215.5	4427.19	4081.62	4880.61	rna10291	5.47	4.22	5	9.16	10.49	11.33	5.09	3.75	4.17	19.31	20.82	18.79	-0.888112	AFF2	PREDICTED: AF4/FMR2 family member 2 [Columba livia]
cli-miR-30a-5p	10527.6	12302	9442.38	7809.48	9232.34	8201.67	11927.4	12016.1	10215.5	4427.19	4081.62	4880.61	rna14416	6.61	5.28	5.86	9.53	8.63	8.45	7.44	7.37	7.74	13.69	13.18	11.19	-0.895105	R3HCC1	PREDICTED: R3H and coiled-coil domain-containing protein 1 [Columba livia]
cli-miR-30c-2-3p	236.841	301.581	242.619	230.043	204.987	210.977	207.608	225.032	190.831	106.108	100.951	95.9283	rna11170	10.75	9.65	9.34	9.78	10.71	11.58	16.93	14.68	17.21	21.53	22.57	20.17	-0.881119	ZMYND8	PREDICTED: LOW QUALITY PROTEIN: protein kinase C-binding protein 1 [Columba livia]
cli-miR-30c-2-3p	236.841	301.581	242.619	230.043	204.987	210.977	207.608	225.032	190.831	106.108	100.951	95.9283	rna12337	4.68	3.81	3.77	4.58	5.27	4.87	6.27	6.94	7.42	10.62	9.12	8.99	-0.909091	LIMK2	PREDICTED: LIM domain kinase 2 [Columba livia]
cli-miR-30c-2-3p	236.841	301.581	242.619	230.043	204.987	210.977	207.608	225.032	190.831	106.108	100.951	95.9283	rna12557	20.68	21.87	19.07	22.43	28.16	33.56	41.99	37.37	49.84	45.16	57.59	49.77	-0.895105	DYNLL2	PREDICTED: dynein light chain 2, cytoplasmic [Corvus brachyrhynchos]
cli-miR-30c-2-3p	236.841	301.581	242.619	230.043	204.987	210.977	207.608	225.032	190.831	106.108	100.951	95.9283	rna13235	11.24	13.21	10.48	15.84	17.32	14.4	22.05	16.79	23.13	29.59	27.37	28.43	-0.93007	SAP30L	PREDICTED: histone deacetylase complex subunit SAP30L, partial [Columba livia]
cli-miR-30c-2-3p	236.841	301.581	242.619	230.043	204.987	210.977	207.608	225.032	190.831	106.108	100.951	95.9283	rna13933	6.43	7.5	7.04	8.66	9.51	8.38	9.84	9.97	10.39	15.67	13.75	14.88	-0.888112	A306_00010284	PREDICTED: vacuolar protein sorting-associated protein 8 homolog [Columba livia]
cli-miR-30c-2-3p	236.841	301.581	242.619	230.043	204.987	210.977	207.608	225.032	190.831	106.108	100.951	95.9283	rna14007	15.73	15.02	19.73	20.37	28.95	22.28	30.04	26.69	31.18	54.81	51.64	58.45	-0.972028	EXOC5	PREDICTED: exocyst complex component 5 isoform X1 [Columba livia]
cli-miR-30c-2-3p	236.841	301.581	242.619	230.043	204.987	210.977	207.608	225.032	190.831	106.108	100.951	95.9283	rna17681	10.18	11.14	10.43	12.11	13.06	13.04	16.65	16.07	16.86	22.24	22.25	21.8	-0.916084	RANBP3	PREDICTED: ran-binding protein 3 [Columba livia]
cli-miR-30c-2-3p	236.841	301.581	242.619	230.043	204.987	210.977	207.608	225.032	190.831	106.108	100.951	95.9283	rna7452	5.9	5.29	5.47	7.15	7.45	6.24	10.34	8.54	9.05	12.09	10.76	13.41	-0.93007	DHX9	PREDICTED: ATP-dependent RNA helicase A [Columba livia]
cli-miR-30c-2-3p	236.841	301.581	242.619	230.043	204.987	210.977	207.608	225.032	190.831	106.108	100.951	95.9283	rna7876	7.71	7.45	9.93	7.71	8.76	8.61	12.64	11.86	12.05	19.4	19.39	19.77	-0.85114	ATP11B	PREDICTED: probable phospholipid-transporting ATPase IF isoform X2 [Aquila chrysaetos canadensis]
cli-miR-30c-3p	40.0997	38.2021	32.9905	77.1067	80.6249	75.8771	38.2355	37.1164	39.1937	31.7936	27.5778	30.8027	rna13634	1.2	8.49	2.86	0.05	0.08	0.08	1.21	0.48	1.63	22.58	11.6	19.51	-0.868653	EPCAM	PREDICTED: epithelial cell adhesion molecule [Columba livia]
cli-miR-30c-3p	40.0997	38.2021	32.9905	77.1067	80.6249	75.8771	38.2355	37.1164	39.1937	31.7936	27.5778	30.8027	rna2543	2.86	3.01	3.66	1.89	1.78	2.36	10.33	8.26	10.33	15.76	14.69	14.83	-0.858145	PRTFDC1	PREDICTED: phosphoribosyltransferase domain-containing protein 1 [Columba livia]
cli-miR-30c-3p	40.0997	38.2021	32.9905	77.1067	80.6249	75.8771	38.2355	37.1164	39.1937	31.7936	27.5778	30.8027	rna3325	33.98	41.35	34.08	27.27	32	32.75	60.94	49.13	54.39	69.85	70.56	69.61	-0.86014	CPSF2	PREDICTED: cleavage and polyadenylation specificity factor subunit 2 [Columba livia]
cli-miR-30c-3p	40.0997	38.2021	32.9905	77.1067	80.6249	75.8771	38.2355	37.1164	39.1937	31.7936	27.5778	30.8027	rna6105	0.07	0.27	0.13	0.01	0.02	0.01	0.1	0.13	0.09	0.1	0.37	0.29	-0.899837	KCNJ3	PREDICTED: LOW QUALITY PROTEIN: G protein-activated inward rectifier potassium channel 1, partial [Columba livia]
cli-miR-30c-3p	40.0997	38.2021	32.9905	77.1067	80.6249	75.8771	38.2355	37.1164	39.1937	31.7936	27.5778	30.8027	rna6446	18.59	19.67	19.48	16.52	16.07	16.35	28.34	22.79	25.07	35.07	37.57	37.5	-0.867133	CCDC6	PREDICTED: coiled-coil domain-containing protein 6 [Columba livia]
cli-miR-30c-3p	40.0997	38.2021	32.9905	77.1067	80.6249	75.8771	38.2355	37.1164	39.1937	31.7936	27.5778	30.8027	rna7209	5.3	5.35	6.49	0.43	2.66	4.25	5.48	6.4	4.31	7.11	6.67	7.34	-0.958042	DENND4A	PREDICTED: C-myc promoter-binding protein isoform X1 [Columba livia]
cli-miR-30c-5p	5124.81	5602.94	5663.93	7681.4	6548.08	5845.97	4426.59	5719.92	4388.96	2999.2	3067.48	2845.48	rna10467	5.39	6.1	5.29	4.95	5.11	4.83	7.07	7.37	7.78	12.18	11.27	12.43	-0.902098	AXIN1	PREDICTED: axin-1 isoform X1 [Columba livia]
cli-miR-30c-5p	5124.81	5602.94	5663.93	7681.4	6548.08	5845.97	4426.59	5719.92	4388.96	2999.2	3067.48	2845.48	rna12155	0.15	0.5	0.24	0.09	0.15	0.29	1.13	1.05	1.07	12.43	11.57	10.06	-0.85114	LGR5	PREDICTED: leucine-rich repeat-containing G-protein coupled receptor 5 [Columba livia]
cli-miR-30c-5p	5124.81	5602.94	5663.93	7681.4	6548.08	5845.97	4426.59	5719.92	4388.96	2999.2	3067.48	2845.48	rna12801	12.34	10.26	10.99	9.03	3.92	8.1	19.33	12.43	16.31	20.24	19.07	16.49	-0.86014	RERGL	PREDICTED: ras-related and estrogen-regulated growth inhibitor-like protein, partial [Columba livia]
cli-miR-30c-5p	5124.81	5602.94	5663.93	7681.4	6548.08	5845.97	4426.59	5719.92	4388.96	2999.2	3067.48	2845.48	rna1297	15.17	13.37	14.46	13.25	14.47	15.05	22.7	21.74	23.04	28.47	28.13	30.41	-0.867133	CDC40	PREDICTED: pre-mRNA-processing factor 17 [Columba livia]
cli-miR-30c-5p	5124.81	5602.94	5663.93	7681.4	6548.08	5845.97	4426.59	5719.92	4388.96	2999.2	3067.48	2845.48	rna13840	15.62	10.8	14.27	6.37	8.81	9.77	21.69	16.67	19.02	21.56	20.82	19.74	-0.86014	PPP1R12A	PREDICTED: protein phosphatase 1 regulatory subunit 12A isoform X4 [Columba livia]
cli-miR-30c-5p	5124.81	5602.94	5663.93	7681.4	6548.08	5845.97	4426.59	5719.92	4388.96	2999.2	3067.48	2845.48	rna14011	3.07	5.94	4.19	2.25	2.77	2.33	4.85	5.06	6.3	7.06	7.42	6.82	-0.874126	PELI2	PREDICTED: E3 ubiquitin-protein ligase pellino homolog 2 [Columba livia]
cli-miR-30c-5p	5124.81	5602.94	5663.93	7681.4	6548.08	5845.97	4426.59	5719.92	4388.96	2999.2	3067.48	2845.48	rna1459	10.4	10.72	10.17	5.97	7.99	7.98	14.29	13.41	17.66	18.51	19.13	17.86	-0.916084	SMAP1	PREDICTED: stromal membrane-associated protein 1 [Columba livia]
cli-miR-30c-5p	5124.81	5602.94	5663.93	7681.4	6548.08	5845.97	4426.59	5719.92	4388.96	2999.2	3067.48	2845.48	rna14665	4.61	6.19	5.95	3.3	3.1	4.57	9.58	6.36	7.32	9.68	12.11	13.64	-0.916084	RFT1	PREDICTED: protein RFT1 homolog [Columba livia]
cli-miR-30c-5p	5124.81	5602.94	5663.93	7681.4	6548.08	5845.97	4426.59	5719.92	4388.96	2999.2	3067.48	2845.48	rna1608	9.38	7.84	8.5	7.18	7.66	7.99	13.26	9.88	13.81	22.14	21.49	21.82	-0.923077	A306_00001080	Cytosolic 5'-nucleotidase 1B, partial [Columba livia]
cli-miR-30c-5p	5124.81	5602.94	5663.93	7681.4	6548.08	5845.97	4426.59	5719.92	4388.96	2999.2	3067.48	2845.48	rna16381	3.87	3.69	4.73	2.78	3.31	3.17	5.41	5.83	5.89	7.57	7.6	8.63	-0.895105	PLAGL2	Zinc finger protein PLAGL2, partial [Columba livia]
cli-miR-30c-5p	5124.81	5602.94	5663.93	7681.4	6548.08	5845.97	4426.59	5719.92	4388.96	2999.2	3067.48	2845.48	rna17399	8.29	7.97	7.07	5.62	5.48	6.67	8.81	9.74	12.57	12.2	11.21	12.24	-0.881119	CDC27	PREDICTED: cell division cycle protein 27 homolog isoform X1 [Columba livia]
cli-miR-30c-5p	5124.81	5602.94	5663.93	7681.4	6548.08	5845.97	4426.59	5719.92	4388.96	2999.2	3067.48	2845.48	rna2006	10.23	12.88	13.51	5.66	6.76	7.03	14.24	14.39	14.89	17.26	18.42	15.46	-0.874126	CHST10	PREDICTED: carbohydrate sulfotransferase 10 [Columba livia]
cli-miR-30c-5p	5124.81	5602.94	5663.93	7681.4	6548.08	5845.97	4426.59	5719.92	4388.96	2999.2	3067.48	2845.48	rna2699	0.31	0.24	0.22	0.09	0.02	0.09	0.19	0.19	0.2	2.33	1.05	1.09	-0.863163	HDAC9	PREDICTED: histone deacetylase 9 isoform X1 [Columba livia]
cli-miR-30c-5p	5124.81	5602.94	5663.93	7681.4	6548.08	5845.97	4426.59	5719.92	4388.96	2999.2	3067.48	2845.48	rna2745	54.52	51.18	41.01	29.04	40.13	36.33	71.54	65.93	79.04	97.89	95.16	97.02	-0.944056	CBX3	PREDICTED: chromobox protein homolog 3 isoform X1 [Ficedula albicollis]
cli-miR-30c-5p	5124.81	5602.94	5663.93	7681.4	6548.08	5845.97	4426.59	5719.92	4388.96	2999.2	3067.48	2845.48	rna2823	41.7	35.88	39.42	26.93	27.46	26.62	53.76	49.11	53.67	70.88	68.47	68.85	-0.916084	STT3B	dolichyl-diphosphooligosaccharide--protein glycosyltransferase subunit STT3B [Amazona aestiva]
cli-miR-30c-5p	5124.81	5602.94	5663.93	7681.4	6548.08	5845.97	4426.59	5719.92	4388.96	2999.2	3067.48	2845.48	rna2874	32.3	26.44	30.62	22.58	21.07	26.05	50.89	42.53	51.05	57.45	62.54	62.75	-0.937063	A306_00002768	PREDICTED: protein CDV3 homolog isoform X1 [Columba livia]
cli-miR-30c-5p	5124.81	5602.94	5663.93	7681.4	6548.08	5845.97	4426.59	5719.92	4388.96	2999.2	3067.48	2845.48	rna3488	8.74	7.27	7.05	3.84	3.17	5.28	21	16.92	18.28	20.69	28.81	24.89	-0.902098	SLC38A6	PREDICTED: probable sodium-coupled neutral amino acid transporter 6 [Columba livia]
cli-miR-30c-5p	5124.81	5602.94	5663.93	7681.4	6548.08	5845.97	4426.59	5719.92	4388.96	2999.2	3067.48	2845.48	rna3833	31.43	27.6	27.05	22.19	20.33	22.53	39.3	27.99	34.49	52.29	50.97	55.58	-0.965035	GNPDA2	PREDICTED: glucosamine-6-phosphate isomerase 2 isoform X4 [Ficedula albicollis]
cli-miR-30c-5p	5124.81	5602.94	5663.93	7681.4	6548.08	5845.97	4426.59	5719.92	4388.96	2999.2	3067.48	2845.48	rna4306	52.76	43.53	52.16	40.15	43.83	32.25	109.32	71.4	84.55	117.12	110.65	132.13	-0.895105	GPM6B	PREDICTED: neuronal membrane glycoprotein M6-b isoform X4 [Columba livia]
cli-miR-30c-5p	5124.81	5602.94	5663.93	7681.4	6548.08	5845.97	4426.59	5719.92	4388.96	2999.2	3067.48	2845.48	rna465	1.39	0.89	1.37	0.38	0.69	0.37	5.56	4	5.56	8.52	9.14	9.42	-0.921192	B4GALT6	PREDICTED: beta-1,4-galactosyltransferase 6 [Columba livia]
cli-miR-30c-5p	5124.81	5602.94	5663.93	7681.4	6548.08	5845.97	4426.59	5719.92	4388.96	2999.2	3067.48	2845.48	rna5517	0.32	0.52	0.34	0	0	0	0.76	0.57	0.52	1.2	0.79	0.95	-0.871286	BDNF	PREDICTED: brain-derived neurotrophic factor isoform X1 [Columba livia]
cli-miR-30c-5p	5124.81	5602.94	5663.93	7681.4	6548.08	5845.97	4426.59	5719.92	4388.96	2999.2	3067.48	2845.48	rna6446	18.59	19.67	19.48	16.52	16.07	16.35	28.34	22.79	25.07	35.07	37.57	37.5	-0.888112	CCDC6	PREDICTED: coiled-coil domain-containing protein 6 [Columba livia]
cli-miR-30c-5p	5124.81	5602.94	5663.93	7681.4	6548.08	5845.97	4426.59	5719.92	4388.96	2999.2	3067.48	2845.48	rna6791	0.02	0.05	0	0	0	0	0.11	0	0.15	0.44	1.37	0.1	-0.877388	LHX9	PREDICTED: LIM/homeobox protein Lhx9 isoform X1 [Columba livia]
cli-miR-30c-5p	5124.81	5602.94	5663.93	7681.4	6548.08	5845.97	4426.59	5719.92	4388.96	2999.2	3067.48	2845.48	rna7798	32.77	28.24	26.78	16.78	20.24	18.66	34.57	29.06	31.27	39.42	37.96	36.41	-0.93007	TRPC1	Short transient receptor potential channel 1, partial [Acanthisitta chloris]
cli-miR-30c-5p	5124.81	5602.94	5663.93	7681.4	6548.08	5845.97	4426.59	5719.92	4388.96	2999.2	3067.48	2845.48	rna7863	14.03	14.75	13.34	12.37	13.86	14.04	28.21	25.17	28.02	39.31	37.35	41.08	-0.881119	ACTL6A	PREDICTED: actin-like protein 6A [Columba livia]
cli-miR-30c-5p	5124.81	5602.94	5663.93	7681.4	6548.08	5845.97	4426.59	5719.92	4388.96	2999.2	3067.48	2845.48	rna9115	10.63	7.12	8.5	5	7.15	7.75	13.49	10.93	11.35	15.03	11.83	15.12	-0.881119	A306_00009301	PREDICTED: probable C-mannosyltransferase DPY19L3 isoform X2 [Columba livia]
cli-miR-30c-5p	5124.81	5602.94	5663.93	7681.4	6548.08	5845.97	4426.59	5719.92	4388.96	2999.2	3067.48	2845.48	rna9176	0	0	0	0	0	0	0.18	0	0.12	1.29	1	1.51	-0.888972	CLEC3A	PREDICTED: C-type lectin domain family 3 member A [Columba livia]
cli-miR-30c-5p	5124.81	5602.94	5663.93	7681.4	6548.08	5845.97	4426.59	5719.92	4388.96	2999.2	3067.48	2845.48	rna9689	4.58	4.09	4.55	3.22	3.57	4.3	5.81	9.77	10.18	12.05	14.22	10.11	-0.853147	CHD1	PREDICTED: chromodomain-helicase-DNA-binding protein 1 [Columba livia]
cli-miR-30d-5p	10508.2	13561.7	9499.64	14170.6	13224	12288.4	7187.88	7283.85	7683.94	5244.91	4835.48	5030.52	rna10166	13.22	11.34	14.87	10.89	9.92	8.26	22.26	21.29	26.64	37.19	32.66	32.74	-0.888112	AIDA	PREDICTED: axin interactor, dorsalization-associated protein isoform X1 [Columba livia]
cli-miR-30d-5p	10508.2	13561.7	9499.64	14170.6	13224	12288.4	7187.88	7283.85	7683.94	5244.91	4835.48	5030.52	rna10302	8.26	7.89	10.26	7.69	10.16	5.68	22.14	17.28	22.14	29.07	31.53	33.34	-0.924695	ATP11C	PREDICTED: phospholipid-transporting ATPase IG isoform X1 [Columba livia]
cli-miR-30d-5p	10508.2	13561.7	9499.64	14170.6	13224	12288.4	7187.88	7283.85	7683.94	5244.91	4835.48	5030.52	rna10701	1.28	1.4	1.54	1.22	1.56	1.41	2.96	2.41	2.65	3.96	4.09	3.84	-0.916084	DOLPP1	PREDICTED: dolichyldiphosphatase 1 [Columba livia]
cli-miR-30d-5p	10508.2	13561.7	9499.64	14170.6	13224	12288.4	7187.88	7283.85	7683.94	5244.91	4835.48	5030.52	rna10853	17.98	20.6	19.95	15.32	20.33	19.36	26.1	22.66	25.63	47.54	45.56	43.14	-0.853147	CLSTN1	PREDICTED: calsyntenin-1 [Columba livia]
cli-miR-30d-5p	10508.2	13561.7	9499.64	14170.6	13224	12288.4	7187.88	7283.85	7683.94	5244.91	4835.48	5030.52	rna10998	78.81	79.16	85.8	43.79	55.62	39.88	142.18	122	121.37	126.33	140.64	139.27	-0.888112	HP1BP3	PREDICTED: heterochromatin protein 1-binding protein 3 [Columba livia]
cli-miR-30d-5p	10508.2	13561.7	9499.64	14170.6	13224	12288.4	7187.88	7283.85	7683.94	5244.91	4835.48	5030.52	rna11177	24.55	25.7	25	22.11	25.37	26.41	41.6	36.54	40.81	48.07	52.41	50.67	-0.881119	STAU1	PREDICTED: LOW QUALITY PROTEIN: double-stranded RNA-binding protein Staufen homolog 1 [Columba livia]
cli-miR-30d-5p	10508.2	13561.7	9499.64	14170.6	13224	12288.4	7187.88	7283.85	7683.94	5244.91	4835.48	5030.52	rna11769	14.72	14.43	15.51	13.21	15.42	15.28	25.67	24.72	23.35	33.03	30.29	34.38	-0.951049	TRRAP	PREDICTED: transformation/transcription domain-associated protein [Columba livia]
cli-miR-30d-5p	10508.2	13561.7	9499.64	14170.6	13224	12288.4	7187.88	7283.85	7683.94	5244.91	4835.48	5030.52	rna12155	0.15	0.5	0.24	0.09	0.15	0.29	1.13	1.05	1.07	12.43	11.57	10.06	-0.875658	LGR5	PREDICTED: leucine-rich repeat-containing G-protein coupled receptor 5 [Columba livia]
cli-miR-30d-5p	10508.2	13561.7	9499.64	14170.6	13224	12288.4	7187.88	7283.85	7683.94	5244.91	4835.48	5030.52	rna12401	5.01	4.41	3.81	3.1	3.24	4.43	10.95	11.24	11.02	21.36	21	20.63	-0.902098	A306_00010304	PREDICTED: flocculation protein FLO11 isoform X1 [Columba livia]
cli-miR-30d-5p	10508.2	13561.7	9499.64	14170.6	13224	12288.4	7187.88	7283.85	7683.94	5244.91	4835.48	5030.52	rna12801	12.34	10.26	10.99	9.03	3.92	8.1	19.33	12.43	16.31	20.24	19.07	16.49	-0.874126	RERGL	PREDICTED: ras-related and estrogen-regulated growth inhibitor-like protein, partial [Columba livia]
cli-miR-30d-5p	10508.2	13561.7	9499.64	14170.6	13224	12288.4	7187.88	7283.85	7683.94	5244.91	4835.48	5030.52	rna12948	4.14	2.44	2.94	1.94	2.17	2.67	5.92	9	8.92	12.07	15.39	12.17	-0.965035	A306_00011388	PREDICTED: COBW domain-containing protein 1 isoform X1 [Columba livia]
cli-miR-30d-5p	10508.2	13561.7	9499.64	14170.6	13224	12288.4	7187.88	7283.85	7683.94	5244.91	4835.48	5030.52	rna13131	8.13	8.71	6.73	6.01	11.02	9.88	22.9	14.64	19.95	36.11	39.88	29.96	-0.867133	HN1L	Hematological and neurological expressed 1-like protein, partial [Columba livia]
cli-miR-30d-5p	10508.2	13561.7	9499.64	14170.6	13224	12288.4	7187.88	7283.85	7683.94	5244.91	4835.48	5030.52	rna13294	29.64	23.59	24.33	16.64	24.85	18.56	44.41	33.47	41.15	64.07	55.97	62	-0.916084	ATP2B1	PREDICTED: plasma membrane calcium-transporting ATPase 1 isoform X1 [Columba livia]
cli-miR-30d-5p	10508.2	13561.7	9499.64	14170.6	13224	12288.4	7187.88	7283.85	7683.94	5244.91	4835.48	5030.52	rna13520	0.19	0.11	0.56	0.27	0.25	0.17	6.1	2.06	4.79	9.56	12.43	15.47	-0.895105	A306_00011824	PREDICTED: L-threonine 3-dehydrogenase, mitochondrial [Columba livia]
cli-miR-30d-5p	10508.2	13561.7	9499.64	14170.6	13224	12288.4	7187.88	7283.85	7683.94	5244.91	4835.48	5030.52	rna14246	17.55	19.59	17.8	7.72	10.66	10.92	23.1	21.54	24.48	29.56	29.09	31.6	-0.888112	YEATS2	PREDICTED: YEATS domain-containing protein 2 isoform X1 [Columba livia]
cli-miR-30d-5p	10508.2	13561.7	9499.64	14170.6	13224	12288.4	7187.88	7283.85	7683.94	5244.91	4835.48	5030.52	rna14665	4.61	6.19	5.95	3.3	3.1	4.57	9.58	6.36	7.32	9.68	12.11	13.64	-0.902098	RFT1	PREDICTED: protein RFT1 homolog [Columba livia]
cli-miR-30d-5p	10508.2	13561.7	9499.64	14170.6	13224	12288.4	7187.88	7283.85	7683.94	5244.91	4835.48	5030.52	rna16097	13.29	12.33	12.9	10.51	14.01	12.8	21.82	20.48	23.5	32.08	27.21	25.13	-0.909091	YTHDF2	PREDICTED: YTH domain-containing family protein 2 [Chlamydotis macqueenii]
cli-miR-30d-5p	10508.2	13561.7	9499.64	14170.6	13224	12288.4	7187.88	7283.85	7683.94	5244.91	4835.48	5030.52	rna18244	2.83	2.92	3.65	2.81	6.01	2.86	6.68	7.85	7.92	8.79	10.41	9.58	-0.888112	FZR1	PREDICTED: fizzy-related protein homolog [Columba livia]
cli-miR-30d-5p	10508.2	13561.7	9499.64	14170.6	13224	12288.4	7187.88	7283.85	7683.94	5244.91	4835.48	5030.52	rna1830	11.12	12.89	11.63	5.69	7.92	8.07	20.08	20.64	20.29	33.12	30.67	37.44	-0.888112	POGLUT1	PREDICTED: protein O-glucosyltransferase 1 [Columba livia]
cli-miR-30d-5p	10508.2	13561.7	9499.64	14170.6	13224	12288.4	7187.88	7283.85	7683.94	5244.91	4835.48	5030.52	rna2169	6.77	6.27	7.67	5.98	7	6.62	14.07	11.55	13.94	17.58	18.45	18.99	-0.965035	RNF219	PREDICTED: LOW QUALITY PROTEIN: RING finger protein 219 [Columba livia]
cli-miR-30d-5p	10508.2	13561.7	9499.64	14170.6	13224	12288.4	7187.88	7283.85	7683.94	5244.91	4835.48	5030.52	rna2723	46.56	40.27	37.39	26.8	31.31	30.01	52.48	52.75	57.58	75.89	76.37	87.2	-0.902098	A306_00002652	PREDICTED: transformer-2 protein homolog alpha isoform X1 [Melopsittacus undulatus]
cli-miR-30d-5p	10508.2	13561.7	9499.64	14170.6	13224	12288.4	7187.88	7283.85	7683.94	5244.91	4835.48	5030.52	rna2745	54.52	51.18	41.01	29.04	40.13	36.33	71.54	65.93	79.04	97.89	95.16	97.02	-0.888112	CBX3	PREDICTED: chromobox protein homolog 3 isoform X1 [Ficedula albicollis]
cli-miR-30d-5p	10508.2	13561.7	9499.64	14170.6	13224	12288.4	7187.88	7283.85	7683.94	5244.91	4835.48	5030.52	rna2823	41.7	35.88	39.42	26.93	27.46	26.62	53.76	49.11	53.67	70.88	68.47	68.85	-0.909091	STT3B	dolichyl-diphosphooligosaccharide--protein glycosyltransferase subunit STT3B [Amazona aestiva]
cli-miR-30d-5p	10508.2	13561.7	9499.64	14170.6	13224	12288.4	7187.88	7283.85	7683.94	5244.91	4835.48	5030.52	rna3541	1.19	1.09	1.64	0.78	1.25	0.57	1.95	2.14	1.91	3.97	4.23	3.55	-0.93007	SFXN5	PREDICTED: sideroflexin-5, partial [Columba livia]
cli-miR-30d-5p	10508.2	13561.7	9499.64	14170.6	13224	12288.4	7187.88	7283.85	7683.94	5244.91	4835.48	5030.52	rna3754	7.57	7.15	7.56	4.63	5.78	4.97	13.68	11.78	13.31	22.66	20.74	21.84	-0.93007	ADGRA3	PREDICTED: adhesion G protein-coupled receptor A3 [Columba livia]
cli-miR-30d-5p	10508.2	13561.7	9499.64	14170.6	13224	12288.4	7187.88	7283.85	7683.94	5244.91	4835.48	5030.52	rna4042	7.36	5.38	9.65	7.29	14.21	8.25	15.58	24.22	15.17	17.16	16.95	23.83	-0.853147	ZYX	PREDICTED: zyxin [Columba livia]
cli-miR-30d-5p	10508.2	13561.7	9499.64	14170.6	13224	12288.4	7187.88	7283.85	7683.94	5244.91	4835.48	5030.52	rna407	13.55	10.73	8.99	4.08	2.89	3.42	15.56	14.83	16.19	16.68	16.73	16.65	-0.881119	PLAG1	PREDICTED: zinc finger protein PLAG1 isoform X1 [Falco peregrinus]
cli-miR-30d-5p	10508.2	13561.7	9499.64	14170.6	13224	12288.4	7187.88	7283.85	7683.94	5244.91	4835.48	5030.52	rna4089	26.97	21.7	23.62	24.73	31.07	29.5	47.93	44.56	39.21	68.69	70.55	86.07	-0.881119	CHD4	PREDICTED: chromodomain-helicase-DNA-binding protein 4 isoform X1 [Columba livia]
cli-miR-30d-5p	10508.2	13561.7	9499.64	14170.6	13224	12288.4	7187.88	7283.85	7683.94	5244.91	4835.48	5030.52	rna4158	37.3	32.94	32.86	20.08	32.46	24.26	42.85	34.12	38.05	59.77	60.37	59.94	-0.909091	MPZL1	PREDICTED: myelin protein zero-like protein 1 isoform X1 [Columba livia]
cli-miR-30d-5p	10508.2	13561.7	9499.64	14170.6	13224	12288.4	7187.88	7283.85	7683.94	5244.91	4835.48	5030.52	rna445	0.31	0.19	0.23	0.04	0.23	0.04	0.44	0.64	0.49	1.8	1.52	1.02	-0.912286	A306_00001520	Ethanolaminephosphotransferase 1, partial [Columba livia]
cli-miR-30d-5p	10508.2	13561.7	9499.64	14170.6	13224	12288.4	7187.88	7283.85	7683.94	5244.91	4835.48	5030.52	rna4527	0.07	0.31	0.34	0.05	0.08	0.08	1.57	0.51	1.03	9.75	7.28	9.18	-0.900177	PKP2	PREDICTED: plakophilin-2 [Columba livia]
cli-miR-30d-5p	10508.2	13561.7	9499.64	14170.6	13224	12288.4	7187.88	7283.85	7683.94	5244.91	4835.48	5030.52	rna465	1.39	0.89	1.37	0.38	0.69	0.37	5.56	4	5.56	8.52	9.14	9.42	-0.924695	B4GALT6	PREDICTED: beta-1,4-galactosyltransferase 6 [Columba livia]
cli-miR-30d-5p	10508.2	13561.7	9499.64	14170.6	13224	12288.4	7187.88	7283.85	7683.94	5244.91	4835.48	5030.52	rna4660	9.47	6.79	7.84	5.39	5.57	6.03	11.42	10	12.89	17.72	19.75	17.53	-0.944056	NFYB	PREDICTED: nuclear transcription factor Y subunit beta [Columba livia]
cli-miR-30d-5p	10508.2	13561.7	9499.64	14170.6	13224	12288.4	7187.88	7283.85	7683.94	5244.91	4835.48	5030.52	rna480	20.73	17.91	21.48	11.66	14.03	14.16	37.36	32.28	34.55	58.56	64.08	56.71	-0.965035	ZNF521	PREDICTED: zinc finger protein 521 isoform X1 [Columba livia]
cli-miR-30d-5p	10508.2	13561.7	9499.64	14170.6	13224	12288.4	7187.88	7283.85	7683.94	5244.91	4835.48	5030.52	rna4839	21.66	21.17	19.42	12.96	17.91	15.3	31.85	29.4	28.98	34.68	37.57	35.36	-0.937063	GTPBP1	GTP-binding protein 1, partial [Columba livia]
cli-miR-30d-5p	10508.2	13561.7	9499.64	14170.6	13224	12288.4	7187.88	7283.85	7683.94	5244.91	4835.48	5030.52	rna532	0.19	0.18	0.22	0	0.12	0.11	1.06	0.41	0.57	0.83	0.8	0.75	-0.902098	EPB41L3	PREDICTED: band 4.1-like protein 3 isoform X1 [Columba livia]
cli-miR-30d-5p	10508.2	13561.7	9499.64	14170.6	13224	12288.4	7187.88	7283.85	7683.94	5244.91	4835.48	5030.52	rna5517	0.32	0.52	0.34	0	0	0	0.76	0.57	0.52	1.2	0.79	0.95	-0.871286	BDNF	PREDICTED: brain-derived neurotrophic factor isoform X1 [Columba livia]
cli-miR-30d-5p	10508.2	13561.7	9499.64	14170.6	13224	12288.4	7187.88	7283.85	7683.94	5244.91	4835.48	5030.52	rna5675	16.91	8.56	10.81	14.95	20.19	15.33	55.07	48.35	66.22	107.97	94.59	82.04	-0.853147	LRRC17	PREDICTED: leucine-rich repeat-containing protein 17 [Columba livia]
cli-miR-30d-5p	10508.2	13561.7	9499.64	14170.6	13224	12288.4	7187.88	7283.85	7683.94	5244.91	4835.48	5030.52	rna5850	15.14	11.21	12.72	11.98	14.95	10.98	21.38	19.76	24.71	35.12	34.36	22.58	-0.853147	EDNRA	PREDICTED: endothelin-1 receptor [Columba livia]
cli-miR-30d-5p	10508.2	13561.7	9499.64	14170.6	13224	12288.4	7187.88	7283.85	7683.94	5244.91	4835.48	5030.52	rna6003	18.79	20.9	21.18	9.48	17.17	8.61	32.85	29.38	28.84	34.87	34.59	34.12	-0.909091	SNX4	PREDICTED: sorting nexin-4 [Columba livia]
cli-miR-30d-5p	10508.2	13561.7	9499.64	14170.6	13224	12288.4	7187.88	7283.85	7683.94	5244.91	4835.48	5030.52	rna6050	3.92	3.67	3.75	2.98	3.47	4.15	7.02	5.93	5.74	8.17	8.63	8.11	-0.958042	CCNT2	PREDICTED: LOW QUALITY PROTEIN: cyclin-T2 [Columba livia]
cli-miR-30d-5p	10508.2	13561.7	9499.64	14170.6	13224	12288.4	7187.88	7283.85	7683.94	5244.91	4835.48	5030.52	rna6536	9.67	9.04	9.03	8.96	10.64	12.52	18.14	15.68	17.25	25.33	23.72	24.68	-0.874126	A306_00006456	PREDICTED: suppressor of fused homolog [Columba livia]
cli-miR-30d-5p	10508.2	13561.7	9499.64	14170.6	13224	12288.4	7187.88	7283.85	7683.94	5244.91	4835.48	5030.52	rna7091	2.06	3.56	4.74	1.91	2.46	1.87	7.6	5.48	6.17	6.63	8.88	10.19	-0.895105	SH3GL3	PREDICTED: endophilin-A3 [Columba livia]
cli-miR-30d-5p	10508.2	13561.7	9499.64	14170.6	13224	12288.4	7187.88	7283.85	7683.94	5244.91	4835.48	5030.52	rna7551	4.78	6.45	3.75	3.49	6.77	2.9	18.87	16.44	16.6	17.85	21.37	19.84	-0.853147	LRRC40	PREDICTED: leucine-rich repeat-containing protein 40 [Columba livia]
cli-miR-30d-5p	10508.2	13561.7	9499.64	14170.6	13224	12288.4	7187.88	7283.85	7683.94	5244.91	4835.48	5030.52	rna7576	11.09	12.37	12.8	12.11	11.7	12.53	14.99	15.53	15.33	37.42	30.39	31.73	-0.86014	CACHD1	VWFA and cache domain-containing protein 1, partial [Columba livia]
cli-miR-30d-5p	10508.2	13561.7	9499.64	14170.6	13224	12288.4	7187.88	7283.85	7683.94	5244.91	4835.48	5030.52	rna7798	32.77	28.24	26.78	16.78	20.24	18.66	34.57	29.06	31.27	39.42	37.96	36.41	-0.874126	TRPC1	Short transient receptor potential channel 1, partial [Acanthisitta chloris]
cli-miR-30d-5p	10508.2	13561.7	9499.64	14170.6	13224	12288.4	7187.88	7283.85	7683.94	5244.91	4835.48	5030.52	rna7863	14.03	14.75	13.34	12.37	13.86	14.04	28.21	25.17	28.02	39.31	37.35	41.08	-0.853147	ACTL6A	PREDICTED: actin-like protein 6A [Columba livia]
cli-miR-30d-5p	10508.2	13561.7	9499.64	14170.6	13224	12288.4	7187.88	7283.85	7683.94	5244.91	4835.48	5030.52	rna9057	0.24	0.09	0.41	0.12	0.16	0.31	1.35	1.01	1.56	2.97	5.16	4.1	-0.965035	GLT1D1	PREDICTED: glycosyltransferase 1 domain-containing protein 1 isoform X1 [Columba livia]
cli-miR-30d-5p	10508.2	13561.7	9499.64	14170.6	13224	12288.4	7187.88	7283.85	7683.94	5244.91	4835.48	5030.52	rna9843	0.63	0	0.43	0.37	0.12	0.71	1.2	0.73	0.76	4.55	2.12	2.55	-0.916084	LSM14B	PREDICTED: protein LSM14 homolog B isoform X1 [Columba livia]
cli-miR-30d-5p	10508.2	13561.7	9499.64	14170.6	13224	12288.4	7187.88	7283.85	7683.94	5244.91	4835.48	5030.52	rna9845	11.79	9.88	10.76	4.88	6.45	6.82	22.7	20.91	21.34	18.35	23.47	22.72	-0.923077	LSM14B	PREDICTED: protein LSM14 homolog B isoform X1 [Columba livia]
cli-miR-30e-3p	3686.86	4869.6	3485.39	4112	4832.6	4634.03	3489.79	3829.54	3420.12	1380.31	1544.16	1778.54	rna10252	3.98	3.91	4	3.56	3.21	1.65	12.91	9.03	12.36	15.62	17.55	17.89	-0.874126	TRIP13	PREDICTED: pachytene checkpoint protein 2 homolog [Columba livia]
cli-miR-30e-3p	3686.86	4869.6	3485.39	4112	4832.6	4634.03	3489.79	3829.54	3420.12	1380.31	1544.16	1778.54	rna10285	0.76	0.49	0.62	0.11	0.18	0.09	2.65	2.16	2.43	3.29	3.5	2.89	-0.867133	SLITRK4	PREDICTED: SLIT and NTRK-like protein 4 [Columba livia]
cli-miR-30e-3p	3686.86	4869.6	3485.39	4112	4832.6	4634.03	3489.79	3829.54	3420.12	1380.31	1544.16	1778.54	rna1341	8.52	8.15	9.81	7.37	5.85	7	15.65	11.48	14.24	16.89	18.58	16.89	-0.896674	CCNC	PREDICTED: cyclin-C, partial [Acinonyx jubatus]
cli-miR-30e-3p	3686.86	4869.6	3485.39	4112	4832.6	4634.03	3489.79	3829.54	3420.12	1380.31	1544.16	1778.54	rna15318	0.3	0.11	0.2	0.11	0.04	0.08	0.34	0.8	0.71	10.18	7.02	10.53	-0.858145	MPZL3	PREDICTED: myelin protein zero-like protein 3 [Columba livia]
cli-miR-30e-3p	3686.86	4869.6	3485.39	4112	4832.6	4634.03	3489.79	3829.54	3420.12	1380.31	1544.16	1778.54	rna15883	9.16	8.96	10.56	4.99	7.71	6.7	13.66	13.19	16.05	15.98	18.12	17.81	-0.853147	NFYC	PREDICTED: nuclear transcription factor Y subunit gamma [Columba livia]
cli-miR-30e-3p	3686.86	4869.6	3485.39	4112	4832.6	4634.03	3489.79	3829.54	3420.12	1380.31	1544.16	1778.54	rna4140	221.75	185.94	242.02	141.81	199.11	151.37	392.49	350.16	378.71	622	496.72	489.26	-0.888112	FSTL1	PREDICTED: follistatin-related protein 1 [Columba livia]
cli-miR-30e-3p	3686.86	4869.6	3485.39	4112	4832.6	4634.03	3489.79	3829.54	3420.12	1380.31	1544.16	1778.54	rna4306	52.76	43.53	52.16	40.15	43.83	32.25	109.32	71.4	84.55	117.12	110.65	132.13	-0.86014	GPM6B	PREDICTED: neuronal membrane glycoprotein M6-b isoform X4 [Columba livia]
cli-miR-30e-3p	3686.86	4869.6	3485.39	4112	4832.6	4634.03	3489.79	3829.54	3420.12	1380.31	1544.16	1778.54	rna5618	1.01	0.43	2.25	0.28	0.68	0	2.11	1.43	2.27	5.59	5.59	3.65	-0.935203	CELF2	PREDICTED: CUGBP Elav-like family member 2 isoform X2 [Anas platyrhynchos]
cli-miR-30e-3p	3686.86	4869.6	3485.39	4112	4832.6	4634.03	3489.79	3829.54	3420.12	1380.31	1544.16	1778.54	rna5738	18.03	14.92	18.69	9.79	10.56	11.27	30.84	24.77	29.05	35.78	35.9	44.07	-0.86014	ALG12	PREDICTED: dol-P-Man:Man(7)GlcNAc(2)-PP-Dol alpha-1,6-mannosyltransferase [Columba livia]
cli-miR-30e-3p	3686.86	4869.6	3485.39	4112	4832.6	4634.03	3489.79	3829.54	3420.12	1380.31	1544.16	1778.54	rna8763	1.62	1.56	2.26	0.68	0.46	0.57	3.88	3.01	2.95	15.54	13.46	10.67	-0.881119	EFNA5	PREDICTED: ephrin-A5 [Columba livia]
cli-miR-30e-5p	2325.42	2073.52	1784.09	4489.18	3461.67	3348.67	2875.68	2233.53	2254.96	1941.86	1664.94	1762.21	rna7209	5.3	5.35	6.49	0.43	2.66	4.25	5.48	6.4	4.31	7.11	6.67	7.34	-0.902098	DENND4A	PREDICTED: C-myc promoter-binding protein isoform X1 [Columba livia]
cli-miR-31-5p	0.01	1.3141	3.0563	0.01	5.646	2.3898	17.755	9.712	11.303	23.7806	23.1493	6.2583	rna3670	9.63	11.88	9.63	5.46	2.9	5.28	1.52	1.92	1.35	0	0	0	-0.856912	ABLIM2	PREDICTED: actin-binding LIM protein 2 isoform X2 [Pygoscelis adeliae]
cli-miR-338b-3p	59.8967	60.823	46.2945	91.1528	90.9382	130.993	36.6002	30.717	31.4137	28.821	33.0129	30.9982	rna10166	13.22	11.34	14.87	10.89	9.92	8.26	22.26	21.29	26.64	37.19	32.66	32.74	-0.916084	AIDA	PREDICTED: axin interactor, dorsalization-associated protein isoform X1 [Columba livia]
cli-miR-338b-3p	59.8967	60.823	46.2945	91.1528	90.9382	130.993	36.6002	30.717	31.4137	28.821	33.0129	30.9982	rna10467	5.39	6.1	5.29	4.95	5.11	4.83	7.07	7.37	7.78	12.18	11.27	12.43	-0.909091	AXIN1	PREDICTED: axin-1 isoform X1 [Columba livia]
cli-miR-338b-3p	59.8967	60.823	46.2945	91.1528	90.9382	130.993	36.6002	30.717	31.4137	28.821	33.0129	30.9982	rna10683	5.96	5.02	5.07	2.37	4.43	2.91	9.04	12.18	11.24	13.43	13.5	13.2	-0.909091	FUBP3	PREDICTED: far upstream element-binding protein 3 [Pygoscelis adeliae]
cli-miR-338b-3p	59.8967	60.823	46.2945	91.1528	90.9382	130.993	36.6002	30.717	31.4137	28.821	33.0129	30.9982	rna11029	13.19	6.67	7.91	4.11	7.99	6.08	20.74	28.59	22.39	18.3	15.58	18.04	-0.86014	TSKU	PREDICTED: tsukushin [Columba livia]
cli-miR-338b-3p	59.8967	60.823	46.2945	91.1528	90.9382	130.993	36.6002	30.717	31.4137	28.821	33.0129	30.9982	rna11229	1.15	1.37	1.72	0.78	0.95	0.83	2.6	2.89	2.95	5.45	5.08	6.09	-0.923077	SRC	PREDICTED: LOW QUALITY PROTEIN: proto-oncogene tyrosine-protein kinase Src [Columba livia]
cli-miR-338b-3p	59.8967	60.823	46.2945	91.1528	90.9382	130.993	36.6002	30.717	31.4137	28.821	33.0129	30.9982	rna12401	5.01	4.41	3.81	3.1	3.24	4.43	10.95	11.24	11.02	21.36	21	20.63	-0.853147	A306_00010304	PREDICTED: flocculation protein FLO11 isoform X1 [Columba livia]
cli-miR-338b-3p	59.8967	60.823	46.2945	91.1528	90.9382	130.993	36.6002	30.717	31.4137	28.821	33.0129	30.9982	rna12854	1.71	3.28	2.61	0.21	0.55	0.48	20.02	11.15	14.89	80.99	79.32	77.88	-0.867133	SFRP2	PREDICTED: secreted frizzled-related protein 2 [Columba livia]
cli-miR-338b-3p	59.8967	60.823	46.2945	91.1528	90.9382	130.993	36.6002	30.717	31.4137	28.821	33.0129	30.9982	rna12899	20.55	25.01	23.93	12.3	16.23	17.74	43.88	38.46	37.42	47.37	40.92	41.62	-0.853147	NRP2	PREDICTED: neuropilin-2 [Columba livia]
cli-miR-338b-3p	59.8967	60.823	46.2945	91.1528	90.9382	130.993	36.6002	30.717	31.4137	28.821	33.0129	30.9982	rna13123	52.98	53.34	55.05	31.82	42.49	40.98	78.99	78.62	78	82.97	90.24	87.29	-0.853147	RNPS1	PREDICTED: RNA-binding protein with serine-rich domain 1 [Columba livia]
cli-miR-338b-3p	59.8967	60.823	46.2945	91.1528	90.9382	130.993	36.6002	30.717	31.4137	28.821	33.0129	30.9982	rna13264	8.47	5.16	6.05	7.31	6.15	3.59	7.95	9.96	10.94	16.61	9.01	21.3	-0.867133	RNF145	PREDICTED: RING finger protein 145 [Columba livia]
cli-miR-338b-3p	59.8967	60.823	46.2945	91.1528	90.9382	130.993	36.6002	30.717	31.4137	28.821	33.0129	30.9982	rna15464	16.9	17.32	19.74	11.27	14.15	11.29	31.84	28.57	31.47	36.47	36.17	39.6	-0.881119	NUP205	PREDICTED: LOW QUALITY PROTEIN: nuclear pore complex protein Nup205 [Columba livia]
cli-miR-338b-3p	59.8967	60.823	46.2945	91.1528	90.9382	130.993	36.6002	30.717	31.4137	28.821	33.0129	30.9982	rna15536	4.61	3.88	5.64	4.43	4.96	3.89	8.97	8.86	10.07	13.3	11.84	14.87	-0.853147	ORC2	PREDICTED: origin recognition complex subunit 2 [Columba livia]
cli-miR-338b-3p	59.8967	60.823	46.2945	91.1528	90.9382	130.993	36.6002	30.717	31.4137	28.821	33.0129	30.9982	rna16046	5.3	7.97	8.34	7.23	10.16	7.42	11.08	13.13	12.02	16.7	14.71	16.04	-0.86014	NSF	PREDICTED: vesicle-fusing ATPase isoform X1 [Columba livia]
cli-miR-338b-3p	59.8967	60.823	46.2945	91.1528	90.9382	130.993	36.6002	30.717	31.4137	28.821	33.0129	30.9982	rna16933	11.87	12.58	13.3	11.12	11.31	11.57	17.37	18.07	18.15	20.89	22.6	24.98	-0.881119	TMEM230	PREDICTED: transmembrane protein 230 [Columba livia]
cli-miR-338b-3p	59.8967	60.823	46.2945	91.1528	90.9382	130.993	36.6002	30.717	31.4137	28.821	33.0129	30.9982	rna2960	7.38	8.62	10.96	5.75	8.87	6.67	27.68	30.19	29.6	18.95	13.66	14.64	-0.867133	CREB3L1	PREDICTED: cyclic AMP-responsive element-binding protein 3-like protein 1 [Columba livia]
cli-miR-338b-3p	59.8967	60.823	46.2945	91.1528	90.9382	130.993	36.6002	30.717	31.4137	28.821	33.0129	30.9982	rna3141	30.36	31.76	32.2	26.11	28.24	23.61	51.6	47.74	46.61	56.03	52.65	57.65	-0.902098	AQR	PREDICTED: intron-binding protein aquarius [Columba livia]
cli-miR-338b-3p	59.8967	60.823	46.2945	91.1528	90.9382	130.993	36.6002	30.717	31.4137	28.821	33.0129	30.9982	rna4909	16.17	14.79	16.43	11.04	12.53	11.48	39.51	31.76	37.85	63.67	55.93	62.13	-0.902098	A306_00004974	PREDICTED: RNA binding protein fox-1 homolog 2 isoform X1 [Columba livia]
cli-miR-338b-3p	59.8967	60.823	46.2945	91.1528	90.9382	130.993	36.6002	30.717	31.4137	28.821	33.0129	30.9982	rna6003	18.79	20.9	21.18	9.48	17.17	8.61	32.85	29.38	28.84	34.87	34.59	34.12	-0.902098	SNX4	PREDICTED: sorting nexin-4 [Columba livia]
cli-miR-338b-3p	59.8967	60.823	46.2945	91.1528	90.9382	130.993	36.6002	30.717	31.4137	28.821	33.0129	30.9982	rna6148	1.2	1.99	1.61	0.28	0.47	0.77	2.94	3.91	4.71	5.26	6.76	6.44	-0.853147	MPDZ	PREDICTED: multiple PDZ domain protein [Columba livia]
cli-miR-338b-3p	59.8967	60.823	46.2945	91.1528	90.9382	130.993	36.6002	30.717	31.4137	28.821	33.0129	30.9982	rna6840	8.92	6.48	7.85	7.24	5.19	5.17	12.79	10.88	13.4	19.68	18.81	19.75	-0.881119	SLC30A7	PREDICTED: LOW QUALITY PROTEIN: zinc transporter 7 [Columba livia]
cli-miR-338b-3p	59.8967	60.823	46.2945	91.1528	90.9382	130.993	36.6002	30.717	31.4137	28.821	33.0129	30.9982	rna7555	24.7	25.45	28.29	16.49	17.27	17.82	72.07	68.22	74.98	190.29	164.02	163.93	-0.881119	WLS	Integral membrane protein GPR177, partial [Columba livia]
cli-miR-338b-3p	59.8967	60.823	46.2945	91.1528	90.9382	130.993	36.6002	30.717	31.4137	28.821	33.0129	30.9982	rna8529	17.6	16.59	15.84	10.22	11.27	11.33	22.42	18.83	22.1	28.89	27.73	28.71	-0.867133	ETAA1	PREDICTED: ewing's tumor-associated antigen 1 [Columba livia]
cli-miR-363-5p	43.929	39.9855	34.6085	15.5196	22.2829	21.0604	137.912	98.1741	110.535	116.318	137.587	165.845	rna11398	1.74	2.4	3.12	3.13	4.53	3.4	0.81	2.28	1.73	0.88	1.07	1.49	-0.916084	ATP2A3	PREDICTED: sarcoplasmic/endoplasmic reticulum calcium ATPase 3 isoform X1 [Haliaeetus leucocephalus]
cli-miR-363-5p	43.929	39.9855	34.6085	15.5196	22.2829	21.0604	137.912	98.1741	110.535	116.318	137.587	165.845	rna17942	0.22	0.32	0.07	1.44	1.5	1.71	0	0	0.03	0.04	0	0	-0.889821	CARNS1	PREDICTED: LOW QUALITY PROTEIN: carnosine synthase 1 [Columba livia]
cli-miR-363-5p	43.929	39.9855	34.6085	15.5196	22.2829	21.0604	137.912	98.1741	110.535	116.318	137.587	165.845	rna18330	2.08	1.74	3.11	3.96	7.88	5.7	1.46	2.49	2.02	1.28	1.67	0.81	-0.902098	C1QTNF5	PREDICTED: complement C1q tumor necrosis factor-related protein 5 [Columba livia]
cli-miR-363-5p	43.929	39.9855	34.6085	15.5196	22.2829	21.0604	137.912	98.1741	110.535	116.318	137.587	165.845	rna6430	12.02	7.23	7.92	76.26	52.43	115.7	0.75	0.34	0.46	0.61	0	0.15	-0.86014	LDB3	PREDICTED: LIM domain-binding protein 3 isoform X1 [Columba livia]
cli-miR-363-5p	43.929	39.9855	34.6085	15.5196	22.2829	21.0604	137.912	98.1741	110.535	116.318	137.587	165.845	rna8389	7.92	8.76	6.15	15.08	20.67	17.17	5.25	6.11	7.11	0.02	1.74	2.88	-0.853147	CAMK2A	PREDICTED: calcium/calmodulin-dependent protein kinase type II subunit alpha isoform X1 [Tinamus guttatus]
cli-miR-375-3p	254.904	81.9421	418.269	282.888	187.522	179.536	18.1443	25.6728	14.6059	10.3394	6.3409	19.3617	rna14721	0	1.11	0.19	0.11	0.28	0.27	4.67	3.03	5.75	7.96	10.85	8.75	-0.923077	MAP4K5	PREDICTED: mitogen-activated protein kinase kinase kinase kinase 5 isoform X4 [Haliaeetus leucocephalus]
cli-miR-375-3p	254.904	81.9421	418.269	282.888	187.522	179.536	18.1443	25.6728	14.6059	10.3394	6.3409	19.3617	rna17486	4.61	4.45	3.28	3.91	5.82	5.4	11.26	10.78	9.96	12.81	14.76	11.36	-0.902098	MACF1	PREDICTED: microtubule-actin cross-linking factor 1 isoform X1 [Columba livia]
cli-miR-383-3p	5.4189	4.8809	8.8993	0.6876	0.7528	0.8962	9.1111	9.7873	11.0095	5.8159	5.1331	5.965	rna10832	8.29	8.6	10.09	14.33	10.43	11.99	5.56	5.37	5.54	7.1	7.7	7.56	-0.867133	A306_00006107	PREDICTED: tyrosine-protein phosphatase non-receptor type 11 [Columba livia]
cli-miR-383-3p	5.4189	4.8809	8.8993	0.6876	0.7528	0.8962	9.1111	9.7873	11.0095	5.8159	5.1331	5.965	rna11684	12.97	17.6	16.05	25.09	27.11	21.1	5.44	5.34	4.76	7.29	5.47	6.69	-0.881119	MAP2K3	PREDICTED: dual specificity mitogen-activated protein kinase kinase 3 [Columba livia]
cli-miR-383-3p	5.4189	4.8809	8.8993	0.6876	0.7528	0.8962	9.1111	9.7873	11.0095	5.8159	5.1331	5.965	rna7578	44.66	38.65	36.6	400.18	514.41	453.13	15.88	18.16	16.28	20.25	20.53	19.39	-0.888112	PGM1	PREDICTED: phosphoglucomutase-1 isoform X2 [Balearica regulorum gibbericeps]
cli-miR-383-5p	142.264	125.682	149.761	7.1704	9.2594	10.3061	238.68	269.828	279.567	176.803	186	180.807	rna12325	2.92	2.06	1.53	5.58	5.83	2.23	0.39	0.73	0.35	1.44	0.97	1.35	-0.965035	ACADS	PREDICTED: short-chain specific acyl-CoA dehydrogenase, mitochondrial [Columba livia]
cli-miR-383-5p	142.264	125.682	149.761	7.1704	9.2594	10.3061	238.68	269.828	279.567	176.803	186	180.807	rna12710	54.84	15.29	62.72	159.65	38.83	92.07	0.55	0.34	0.13	0.87	1.49	0.82	-0.895105	ANKRD1	PREDICTED: LOW QUALITY PROTEIN: ankyrin repeat domain-containing protein 1 [Columba livia]
cli-miR-383-5p	142.264	125.682	149.761	7.1704	9.2594	10.3061	238.68	269.828	279.567	176.803	186	180.807	rna13930	2.56	3	2.45	5.16	3.59	3.24	0.7	0.75	0.3	0.98	1.45	1.73	-0.972028	EHHADH	PREDICTED: peroxisomal bifunctional enzyme [Columba livia]
cli-miR-383-5p	142.264	125.682	149.761	7.1704	9.2594	10.3061	238.68	269.828	279.567	176.803	186	180.807	rna3047	11.78	12.46	11.1	16.03	13.99	15.47	8.96	1.43	3.45	3.64	4.09	2.67	-0.895105	PSEN1	PREDICTED: presenilin-1 isoform X3 [Columba livia]
cli-miR-383-5p	142.264	125.682	149.761	7.1704	9.2594	10.3061	238.68	269.828	279.567	176.803	186	180.807	rna4052	1.7	3.1	1.75	18.81	6.64	11.22	0	0.22	0.29	0.95	0.48	0.96	-0.951049	C1S	PREDICTED: complement C1s subcomponent isoform X1 [Columba livia]
cli-miR-383-5p	142.264	125.682	149.761	7.1704	9.2594	10.3061	238.68	269.828	279.567	176.803	186	180.807	rna6008	7.87	12.68	9.94	61.58	30.58	43.12	3.39	4.15	3.43	4.13	3.73	4.57	-0.916084	A306_00006660	PREDICTED: poly [ADP-ribose] polymerase 14 [Columba livia]
cli-miR-383-5p	142.264	125.682	149.761	7.1704	9.2594	10.3061	238.68	269.828	279.567	176.803	186	180.807	rna724	18.83	19.82	16.1	36.94	33.08	33.15	13.04	14.19	13.47	14.07	13.66	13.95	-0.909091	44261	E3 ubiquitin-protein ligase MARCH6 [Columba livia]
cli-miR-425-5p	2836.24	2519.74	2723.47	5657.27	5220.22	4709.16	3734.07	3980.57	3001.69	1357.3	1283.88	2044.12	rna16080	108.16	134.93	139.77	63.7	78.42	89	138.56	118.86	128.91	169.47	170.98	174.64	-0.895105	A306_00014132	PREDICTED: LOW QUALITY PROTEIN: serine/arginine-rich splicing factor 6, partial [Columba livia]
cli-miR-425-5p	2836.24	2519.74	2723.47	5657.27	5220.22	4709.16	3734.07	3980.57	3001.69	1357.3	1283.88	2044.12	rna9164	14.23	16.14	17.38	10.41	9.98	9.41	14.9	12.44	16.41	25.82	22	23.55	-0.902098	TK2	PREDICTED: thymidine kinase 2, mitochondrial [Columba livia]
cli-miR-454-3p	3869.51	3935.38	4194.82	2749.42	1242.8	1259.07	10902.6	8865.03	8118.81	15346.2	17175.1	14662.5	rna10389	74.65	92.65	71.65	129.3	98.19	110.12	56.07	69.81	59.72	9	20.08	14.78	-0.937063	SRL	PREDICTED: sarcalumenin isoform X1 [Columba livia]
cli-miR-454-3p	3869.51	3935.38	4194.82	2749.42	1242.8	1259.07	10902.6	8865.03	8118.81	15346.2	17175.1	14662.5	rna11252	37.34	37.25	39.63	59.88	58.22	59.53	24.37	26.59	21.91	19.77	18.95	19.83	-0.93007	SERINC3	Serine incorporator 3, partial [Columba livia]
cli-miR-454-3p	3869.51	3935.38	4194.82	2749.42	1242.8	1259.07	10902.6	8865.03	8118.81	15346.2	17175.1	14662.5	rna12440	25.1	29.33	24.69	43.91	37.15	45.18	21.73	19.81	20.41	18.26	17.6	18.06	-0.944056	EFCAB14	PREDICTED: LOW QUALITY PROTEIN: EF-hand calcium-binding domain-containing protein 14 [Columba livia]
cli-miR-454-3p	3869.51	3935.38	4194.82	2749.42	1242.8	1259.07	10902.6	8865.03	8118.81	15346.2	17175.1	14662.5	rna12519	9.86	10.21	8.64	13.95	11.64	15.03	7.93	7.29	8.64	3.86	2.64	4.5	-0.963224	CLTC	PREDICTED: clathrin heavy chain 1 isoform X1 [Columba livia]
cli-miR-454-3p	3869.51	3935.38	4194.82	2749.42	1242.8	1259.07	10902.6	8865.03	8118.81	15346.2	17175.1	14662.5	rna12566	25.53	25.69	31.05	39.7	32.73	40.38	14.7	20.39	15.25	12.74	11.8	13.32	-0.944056	AKAP1	PREDICTED: A-kinase anchor protein 1, mitochondrial [Columba livia]
cli-miR-454-3p	3869.51	3935.38	4194.82	2749.42	1242.8	1259.07	10902.6	8865.03	8118.81	15346.2	17175.1	14662.5	rna12585	2.76	2.92	3.26	5.05	6.35	5.85	1.89	1.56	0.98	0.83	0.78	0.67	-0.923077	CLUH	PREDICTED: LOW QUALITY PROTEIN: clustered mitochondria protein homolog [Columba livia]
cli-miR-454-3p	3869.51	3935.38	4194.82	2749.42	1242.8	1259.07	10902.6	8865.03	8118.81	15346.2	17175.1	14662.5	rna13156	302.22	296.35	234.46	434.41	484.3	462.97	180.26	181.68	193.57	144.95	157.41	162.45	-0.993007	A306_00008427	PREDICTED: cytochrome b-c1 complex subunit 2, mitochondrial [Columba livia]
cli-miR-454-3p	3869.51	3935.38	4194.82	2749.42	1242.8	1259.07	10902.6	8865.03	8118.81	15346.2	17175.1	14662.5	rna1379	18.41	22.43	17.3	34.61	28.81	37.86	16.96	17.18	16.1	9.52	11.57	10.2	-0.93007	RRAGD	PREDICTED: ras-related GTP-binding protein D [Gallus gallus]
cli-miR-454-3p	3869.51	3935.38	4194.82	2749.42	1242.8	1259.07	10902.6	8865.03	8118.81	15346.2	17175.1	14662.5	rna13798	11.45	13.27	8.76	18.13	15.18	17.01	6.36	7.14	6.31	4.48	4.03	4.74	-0.944056	CPEB3	PREDICTED: cytoplasmic polyadenylation element-binding protein 3 [Columba livia]
cli-miR-454-3p	3869.51	3935.38	4194.82	2749.42	1242.8	1259.07	10902.6	8865.03	8118.81	15346.2	17175.1	14662.5	rna14283	3.19	2.91	5.02	16.68	13.42	9.59	2.36	2.35	1.82	0.86	0.84	1.06	-0.93007	ATG16L1	PREDICTED: autophagy-related protein 16-1 isoform X1 [Columba livia]
cli-miR-454-3p	3869.51	3935.38	4194.82	2749.42	1242.8	1259.07	10902.6	8865.03	8118.81	15346.2	17175.1	14662.5	rna1442	6.69	9.8	9.97	10.4	13.95	13.74	4.41	4.23	3.33	4.64	3.22	3.69	-0.853147	FILIP1	PREDICTED: filamin-A-interacting protein 1 isoform X1 [Columba livia]
cli-miR-454-3p	3869.51	3935.38	4194.82	2749.42	1242.8	1259.07	10902.6	8865.03	8118.81	15346.2	17175.1	14662.5	rna1443	6.49	4.28	2.26	6.77	6.11	9.27	1.8	2.44	2.48	0.87	1.26	1.23	-0.916084	FILIP1	PREDICTED: filamin-A-interacting protein 1 isoform X1 [Columba livia]
cli-miR-454-3p	3869.51	3935.38	4194.82	2749.42	1242.8	1259.07	10902.6	8865.03	8118.81	15346.2	17175.1	14662.5	rna1444	10.18	12.93	7.64	11.63	13.85	15.45	3.97	4.05	4.05	1.12	3.48	2.08	-0.949213	FILIP1	PREDICTED: filamin-A-interacting protein 1 isoform X1 [Columba livia]
cli-miR-454-3p	3869.51	3935.38	4194.82	2749.42	1242.8	1259.07	10902.6	8865.03	8118.81	15346.2	17175.1	14662.5	rna1518	7.32	6.12	6.64	7.52	10.05	12.62	5.75	5.52	6.25	4.73	4.25	3.64	-0.944056	ANGPT2	PREDICTED: angiopoietin-2 isoform X1 [Columba livia]
cli-miR-454-3p	3869.51	3935.38	4194.82	2749.42	1242.8	1259.07	10902.6	8865.03	8118.81	15346.2	17175.1	14662.5	rna16141	62.03	79.5	66.58	60.22	68.84	91.52	32.01	39.86	43.64	24.38	32.36	28.81	-0.86014	OARD1	PREDICTED: O-acetyl-ADP-ribose deacetylase 1 [Columba livia]
cli-miR-454-3p	3869.51	3935.38	4194.82	2749.42	1242.8	1259.07	10902.6	8865.03	8118.81	15346.2	17175.1	14662.5	rna1633	46.52	62.2	49.6	102.94	88.02	123.52	34.77	38.24	33.96	14.83	17.99	19.45	-0.93007	UBXN2A	PREDICTED: UBX domain-containing protein 2A [Columba livia]
cli-miR-454-3p	3869.51	3935.38	4194.82	2749.42	1242.8	1259.07	10902.6	8865.03	8118.81	15346.2	17175.1	14662.5	rna1988	5.57	15.31	9.09	32.83	28.38	35.38	4.13	4.54	4.91	0	2.71	2.67	-0.937063	HHLA2	PREDICTED: HERV-H LTR-associating protein 2 isoform X1 [Columba livia]
cli-miR-454-3p	3869.51	3935.38	4194.82	2749.42	1242.8	1259.07	10902.6	8865.03	8118.81	15346.2	17175.1	14662.5	rna2071	4.61	5.19	3.1	6.12	8.07	5.6	2.13	4.07	1.88	1.4	1.87	1.96	-0.923077	GRTP1	PREDICTED: growth hormone-regulated TBC protein 1 [Columba livia]
cli-miR-454-3p	3869.51	3935.38	4194.82	2749.42	1242.8	1259.07	10902.6	8865.03	8118.81	15346.2	17175.1	14662.5	rna2080	2.38	4.04	2.94	4.95	12.64	15.29	0.06	1.6	0.8	0	0	0	-0.95777	MCF2L	PREDICTED: guanine nucleotide exchange factor DBS isoform X1 [Columba livia]
cli-miR-454-3p	3869.51	3935.38	4194.82	2749.42	1242.8	1259.07	10902.6	8865.03	8118.81	15346.2	17175.1	14662.5	rna2329	4.2	3.42	2.19	6.91	5.45	4.99	1.8	3.27	3.07	2.77	1.4	1.63	-0.895105	ALS2CL	PREDICTED: ALS2 C-terminal-like protein isoform X2 [Columba livia]
cli-miR-454-3p	3869.51	3935.38	4194.82	2749.42	1242.8	1259.07	10902.6	8865.03	8118.81	15346.2	17175.1	14662.5	rna2356	21.82	20.48	27.34	43.62	36.82	47.18	8.6	8.61	5.97	2.33	3.76	3.5	-0.916084	OBSCN	PREDICTED: obscurin isoform X1 [Columba livia]
cli-miR-454-3p	3869.51	3935.38	4194.82	2749.42	1242.8	1259.07	10902.6	8865.03	8118.81	15346.2	17175.1	14662.5	rna2362	9.35	7.98	11.81	12.25	9.36	18.98	6.22	5.73	8.12	2.53	2.15	1.88	-0.881119	OBSCN	PREDICTED: obscurin isoform X1 [Columba livia]
cli-miR-454-3p	3869.51	3935.38	4194.82	2749.42	1242.8	1259.07	10902.6	8865.03	8118.81	15346.2	17175.1	14662.5	rna2651	295.31	550.71	353.83	1983.51	934.39	1162.29	45.19	48.3	62.8	6.21	6.03	10.22	-0.951049	PDK4	[Pyruvate dehydrogenase [lipoamide]] kinase isozyme 4, mitochondrial, partial [Columba livia]
cli-miR-454-3p	3869.51	3935.38	4194.82	2749.42	1242.8	1259.07	10902.6	8865.03	8118.81	15346.2	17175.1	14662.5	rna2882	13.4	11.9	15.84	39.86	32.92	32.71	8.63	8.32	7.03	6.24	4.82	5.76	-0.923077	FYCO1	PREDICTED: LOW QUALITY PROTEIN: FYVE and coiled-coil domain-containing protein 1, partial [Columba livia]
cli-miR-454-3p	3869.51	3935.38	4194.82	2749.42	1242.8	1259.07	10902.6	8865.03	8118.81	15346.2	17175.1	14662.5	rna3338	16.83	9.47	10.79	15.16	12.22	13.42	1.88	3.49	4.14	3.11	2.14	0.83	-0.867133	ASB2	PREDICTED: ankyrin repeat and SOCS box protein 2 isoform X1 [Columba livia]
cli-miR-454-3p	3869.51	3935.38	4194.82	2749.42	1242.8	1259.07	10902.6	8865.03	8118.81	15346.2	17175.1	14662.5	rna3882	5.38	6.88	3.51	9.6	7.16	8.48	3.34	2.69	2.56	2.24	2.64	2.34	-0.881119	CLOCK	PREDICTED: circadian locomoter output cycles protein kaput isoform X1 [Columba livia]
cli-miR-454-3p	3869.51	3935.38	4194.82	2749.42	1242.8	1259.07	10902.6	8865.03	8118.81	15346.2	17175.1	14662.5	rna4849	15.2	11.06	8.49	39.3	38.52	41.27	7.71	9.41	8.82	3.32	3.73	3.65	-0.93007	TMEM184B	PREDICTED: transmembrane protein 184B isoform X1 [Columba livia]
cli-miR-454-3p	3869.51	3935.38	4194.82	2749.42	1242.8	1259.07	10902.6	8865.03	8118.81	15346.2	17175.1	14662.5	rna5067	8.12	7.28	8.48	11.22	15.02	15.61	5.77	5.27	5.1	3.53	2.84	3.48	-0.937063	COBLL1	PREDICTED: cordon-bleu protein-like 1 [Columba livia]
cli-miR-454-3p	3869.51	3935.38	4194.82	2749.42	1242.8	1259.07	10902.6	8865.03	8118.81	15346.2	17175.1	14662.5	rna541	54.79	63.89	56.5	82.05	68.12	84.62	51.75	51.59	50.48	33.88	37.03	35.07	-0.909091	RAB12	PREDICTED: ras-related protein Rab-12 [Columba livia]
cli-miR-454-3p	3869.51	3935.38	4194.82	2749.42	1242.8	1259.07	10902.6	8865.03	8118.81	15346.2	17175.1	14662.5	rna5697	0.35	0	0.27	0.66	1.26	1.67	0	0	0	0	0	0	-0.85778	ATXN7L1	PREDICTED: ataxin-7-like protein 1 isoform X1 [Columba livia]
cli-miR-454-3p	3869.51	3935.38	4194.82	2749.42	1242.8	1259.07	10902.6	8865.03	8118.81	15346.2	17175.1	14662.5	rna6857	59.85	59.73	56.45	288.97	212.28	190.17	22.23	25.32	19.68	12.52	12.04	13.19	-0.958042	AGL	PREDICTED: glycogen debranching enzyme isoform X1 [Columba livia]
cli-miR-454-3p	3869.51	3935.38	4194.82	2749.42	1242.8	1259.07	10902.6	8865.03	8118.81	15346.2	17175.1	14662.5	rna7305	5.07	6.48	7.4	8.08	9.49	9.66	5.47	4.83	4.36	2.1	2.48	1.98	-0.874126	FLT1	PREDICTED: vascular endothelial growth factor receptor 1 isoform X1 [Columba livia]
cli-miR-454-3p	3869.51	3935.38	4194.82	2749.42	1242.8	1259.07	10902.6	8865.03	8118.81	15346.2	17175.1	14662.5	rna7641	12.66	12.56	5.3	24.25	26.55	31.54	4.5	3.64	3.69	2.77	2.06	2.88	-0.972028	PRKAA2	PREDICTED: LOW QUALITY PROTEIN: 5'-AMP-activated protein kinase catalytic subunit alpha-2, partial [Columba livia]
cli-miR-454-3p	3869.51	3935.38	4194.82	2749.42	1242.8	1259.07	10902.6	8865.03	8118.81	15346.2	17175.1	14662.5	rna7675	26.8	31.95	23.89	51.49	41.96	41.69	21.52	23.63	24.54	16.48	18.32	20.07	-0.958042	CPT2	PREDICTED: carnitine O-palmitoyltransferase 2, mitochondrial [Columba livia]
cli-miR-454-3p	3869.51	3935.38	4194.82	2749.42	1242.8	1259.07	10902.6	8865.03	8118.81	15346.2	17175.1	14662.5	rna7757	2.69	2.55	2.58	21.57	21.96	21.5	1.79	2.38	1.98	1.49	1.05	0.87	-0.958042	MFF	PREDICTED: mitochondrial fission factor isoform X1 [Columba livia]
cli-miR-454-3p	3869.51	3935.38	4194.82	2749.42	1242.8	1259.07	10902.6	8865.03	8118.81	15346.2	17175.1	14662.5	rna7872	87.57	76.88	78.74	117.85	97.53	115.13	70.02	73.02	66.64	37.01	46.28	38.33	-0.923077	FXR1	PREDICTED: fragile X mental retardation syndrome-related protein 1 isoform X1 [Columba livia]
cli-miR-454-3p	3869.51	3935.38	4194.82	2749.42	1242.8	1259.07	10902.6	8865.03	8118.81	15346.2	17175.1	14662.5	rna8034	68.04	65.75	68.15	74.82	102.11	90.26	32.25	36	33.4	18.42	21.56	20.05	-0.951049	A306_00007604	PREDICTED: vascular endothelial growth factor receptor kdr-like [Columba livia]
cli-miR-454-3p	3869.51	3935.38	4194.82	2749.42	1242.8	1259.07	10902.6	8865.03	8118.81	15346.2	17175.1	14662.5	rna8618	16.88	19.2	21.54	24.56	23.44	21.27	3.35	5.47	4.74	2.35	2.61	2.82	-0.909091	ACYP2	PREDICTED: acylphosphatase-2 isoform X1 [Columba livia]
cli-miR-454-5p	3.6848	3.5668	4.0452	2.2592	0.6775	1.1949	5.9183	5.1948	4.1102	7.496	6.5422	8.214	rna651	114.95	118.77	88.97	222.6	226.01	218.67	68.18	70.92	70.76	66.35	66.6	66.56	-0.979021	SDHA	PREDICTED: succinate dehydrogenase [ubiquinone] flavoprotein subunit, mitochondrial [Columba livia]
cli-miR-454-5p	3.6848	3.5668	4.0452	2.2592	0.6775	1.1949	5.9183	5.1948	4.1102	7.496	6.5422	8.214	rna7641	12.66	12.56	5.3	24.25	26.55	31.54	4.5	3.64	3.69	2.77	2.06	2.88	-0.937063	PRKAA2	PREDICTED: LOW QUALITY PROTEIN: 5'-AMP-activated protein kinase catalytic subunit alpha-2, partial [Columba livia]
cli-miR-455-3p	292.981	309.747	342.22	40.9598	44.1893	42.046	422.381	360.925	368.376	273.347	321.272	186.87	rna13670	2.51	3.1	2.99	4.79	4.59	4.47	1.57	1.16	1.19	3.01	4.08	4.49	-0.867133	FLI1	PREDICTED: Friend leukemia integration 1 transcription factor isoform X1 [Columba livia]
cli-miR-455-5p	855.894	835.941	961.039	81.9197	124.513	105.451	1550.21	1421.57	1448.92	1173.65	1353.43	898.949	rna1674	0.35	0.48	1.21	16.85	15.58	15.73	0	0	0.03	0.39	0.22	0.27	-0.910684	CLIC5	PREDICTED: chloride intracellular channel protein 5 isoform X1 [Columba livia]
cli-miR-455-5p	855.894	835.941	961.039	81.9197	124.513	105.451	1550.21	1421.57	1448.92	1173.65	1353.43	898.949	rna620	5.8	2.48	3.65	34.8	17.12	29.92	0.25	0.24	0.27	0.92	0.62	0.54	-0.909091	NR4A3	PREDICTED: nuclear receptor subfamily 4 group A member 3 [Columba livia]
cli-miR-455-5p	855.894	835.941	961.039	81.9197	124.513	105.451	1550.21	1421.57	1448.92	1173.65	1353.43	898.949	rna7847	7.08	12.39	6.96	67.16	26.93	20.82	5.14	3.7	3.08	5.49	6.84	6.91	-0.958042	NCEH1	PREDICTED: neutral cholesterol ester hydrolase 1 [Columba livia]
cli-miR-456-3p	54.6946	49.4656	52.587	31.2356	38.9198	35.6234	99.5213	91.7747	118.755	118.386	113.935	122.624	rna10389	74.65	92.65	71.65	129.3	98.19	110.12	56.07	69.81	59.72	9	20.08	14.78	-0.937063	SRL	PREDICTED: sarcalumenin isoform X1 [Columba livia]
cli-miR-456-3p	54.6946	49.4656	52.587	31.2356	38.9198	35.6234	99.5213	91.7747	118.755	118.386	113.935	122.624	rna12682	99.01	74.18	90.16	94.27	93.93	106.74	31.67	34.8	28.09	8.55	9.65	6.89	-0.888112	A306_00010371	C10orf71 protein [Homo sapiens]
cli-miR-456-3p	54.6946	49.4656	52.587	31.2356	38.9198	35.6234	99.5213	91.7747	118.755	118.386	113.935	122.624	rna18776	7.81	13.12	7.82	15.55	16.47	13.01	3.52	3.64	3.36	2.08	2.23	2.75	-0.909091	TMEM109	PREDICTED: transmembrane protein 109, partial [Columba livia]
cli-miR-456-3p	54.6946	49.4656	52.587	31.2356	38.9198	35.6234	99.5213	91.7747	118.755	118.386	113.935	122.624	rna3339	4.41	9.35	3.02	38.02	23.44	18.61	1.15	4.41	0	0	0.29	1.89	-0.898251	ASB2	PREDICTED: ankyrin repeat and SOCS box protein 2 isoform X1 [Columba livia]
cli-miR-456-3p	54.6946	49.4656	52.587	31.2356	38.9198	35.6234	99.5213	91.7747	118.755	118.386	113.935	122.624	rna5659	53.19	66.5	46.65	70.16	49.92	76.3	11.99	41.85	7.61	0	0	0.95	-0.900177	CD36	platelet glycoprotein 4 [Columba livia]
cli-miR-456-3p	54.6946	49.4656	52.587	31.2356	38.9198	35.6234	99.5213	91.7747	118.755	118.386	113.935	122.624	rna6347	6.31	6.56	6.71	60.41	44.36	61.89	3.42	5.37	4.02	2.9	2.43	3.48	-0.874126	COMTD1	PREDICTED: catechol O-methyltransferase domain-containing protein 1 [Columba livia]
cli-miR-456-3p	54.6946	49.4656	52.587	31.2356	38.9198	35.6234	99.5213	91.7747	118.755	118.386	113.935	122.624	rna7641	12.66	12.56	5.3	24.25	26.55	31.54	4.5	3.64	3.69	2.77	2.06	2.88	-0.86014	PRKAA2	PREDICTED: LOW QUALITY PROTEIN: 5'-AMP-activated protein kinase catalytic subunit alpha-2, partial [Columba livia]
cli-miR-456-3p	54.6946	49.4656	52.587	31.2356	38.9198	35.6234	99.5213	91.7747	118.755	118.386	113.935	122.624	rna8075	14.92	11.37	11.02	56.42	80.97	50.56	6.52	5.16	4.87	3.13	3.25	3.48	-0.895105	A306_00007635	PREDICTED: contactin-like [Haliaeetus leucocephalus]
cli-miR-456-3p	54.6946	49.4656	52.587	31.2356	38.9198	35.6234	99.5213	91.7747	118.755	118.386	113.935	122.624	rna8160	35.58	51.53	43.7	45.15	82.49	78.77	34.85	37.84	21.55	32.33	26.21	26.96	-0.909091	EPAS1	PREDICTED: endothelial PAS domain-containing protein 1 isoform X1 [Columba livia]
cli-miR-460a-3p	119.288	92.1731	115.062	61.5871	47.7275	48.9168	180.587	136.646	156.848	332.799	228.373	214.836	rna10201	8.06	20.64	16.2	41.72	11.27	8.59	2.46	3.46	2.92	1.21	0.85	1.12	-0.874126	XDH	PREDICTED: xanthine dehydrogenase/oxidase [Columba livia]
cli-miR-460a-3p	119.288	92.1731	115.062	61.5871	47.7275	48.9168	180.587	136.646	156.848	332.799	228.373	214.836	rna11196	15.38	17.38	10.19	22.03	21.18	11.83	6.47	8.25	6.75	3.4	4.95	3.68	-0.923077	SNTA1	PREDICTED: LOW QUALITY PROTEIN: alpha-1-syntrophin [Columba livia]
cli-miR-460a-3p	119.288	92.1731	115.062	61.5871	47.7275	48.9168	180.587	136.646	156.848	332.799	228.373	214.836	rna1443	6.49	4.28	2.26	6.77	6.11	9.27	1.8	2.44	2.48	0.87	1.26	1.23	-0.874126	FILIP1	PREDICTED: filamin-A-interacting protein 1 isoform X1 [Columba livia]
cli-miR-460a-3p	119.288	92.1731	115.062	61.5871	47.7275	48.9168	180.587	136.646	156.848	332.799	228.373	214.836	rna1444	10.18	12.93	7.64	11.63	13.85	15.45	3.97	4.05	4.05	1.12	3.48	2.08	-0.970229	FILIP1	PREDICTED: filamin-A-interacting protein 1 isoform X1 [Columba livia]
cli-miR-460a-3p	119.288	92.1731	115.062	61.5871	47.7275	48.9168	180.587	136.646	156.848	332.799	228.373	214.836	rna14764	8.76	9.52	9.01	92.08	50.39	72.91	4.2	4.04	4.62	2.88	3.1	3.31	-0.951049	CALCOCO2	PREDICTED: calcium-binding and coiled-coil domain-containing protein 2 [Columba livia]
cli-miR-460a-3p	119.288	92.1731	115.062	61.5871	47.7275	48.9168	180.587	136.646	156.848	332.799	228.373	214.836	rna16299	16.22	15.51	19.19	18.31	27.16	27.89	11.97	13.11	14.57	8.16	6.57	6.44	-0.923077	A306_00011918	PREDICTED: LOW QUALITY PROTEIN: membrane primary amine oxidase-like [Columba livia]
cli-miR-460a-3p	119.288	92.1731	115.062	61.5871	47.7275	48.9168	180.587	136.646	156.848	332.799	228.373	214.836	rna16852	125.61	134.14	139.71	826.85	399.43	678.82	47.81	78.62	62.33	46.39	61.24	30.43	-0.93007	B2M	PREDICTED: beta-2-microglobulin [Columba livia]
cli-miR-460a-3p	119.288	92.1731	115.062	61.5871	47.7275	48.9168	180.587	136.646	156.848	332.799	228.373	214.836	rna1719	0.14	0.23	0.17	9.38	26.27	8.38	0	0.34	0	0	0	0	-0.913643	A306_00002783	PREDICTED: LOW QUALITY PROTEIN: interferon-induced GTP-binding protein Mx-like [Columba livia]
cli-miR-460a-3p	119.288	92.1731	115.062	61.5871	47.7275	48.9168	180.587	136.646	156.848	332.799	228.373	214.836	rna17381	2.06	2.33	1.34	16.38	23.96	33.36	0.18	0.45	0.13	0.07	0	0.15	-0.958042	PRKAG3	PREDICTED: 5'-AMP-activated protein kinase subunit gamma-3 isoform X1 [Columba livia]
cli-miR-460a-3p	119.288	92.1731	115.062	61.5871	47.7275	48.9168	180.587	136.646	156.848	332.799	228.373	214.836	rna8383	14.22	18.46	19.02	34.29	29.43	28.55	16.3	18.79	15.34	12.79	11.83	13.45	-0.895105	CSF1R	PREDICTED: macrophage colony-stimulating factor 1 receptor [Columba livia]
cli-miR-460a-5p	22.6148	23.7473	20.4056	4.4201	5.1943	7.7669	51.396	43.6664	48.0746	71.6002	50.0226	57.8895	rna10835	3	1.98	5.19	11.84	9.41	12.17	1.44	1.95	2.03	0.25	0.35	0.32	-0.951049	PERM1	PREDICTED: PGC-1 and ERR-induced regulator in muscle protein 1 [Columba livia]
cli-miR-460a-5p	22.6148	23.7473	20.4056	4.4201	5.1943	7.7669	51.396	43.6664	48.0746	71.6002	50.0226	57.8895	rna119	11.42	6.74	8.87	15.81	19.94	21.05	7.94	9.21	8.43	3.8	4.95	3.51	-0.881119	COLEC10	PREDICTED: collectin-10 [Columba livia]
cli-miR-460a-5p	22.6148	23.7473	20.4056	4.4201	5.1943	7.7669	51.396	43.6664	48.0746	71.6002	50.0226	57.8895	rna12714	7.03	9.09	4.88	14.13	27.31	27.24	1.75	1.65	1.16	0.46	1.04	0.92	-0.909091	PPP1R3C	PREDICTED: protein phosphatase 1 regulatory subunit 3C [Columba livia]
cli-miR-460a-5p	22.6148	23.7473	20.4056	4.4201	5.1943	7.7669	51.396	43.6664	48.0746	71.6002	50.0226	57.8895	rna1500	132.7	139.9	126.74	185.89	159.24	172.92	75.34	100.69	80.8	33.9	40.41	34.24	-0.958042	KLHL31	PREDICTED: kelch-like protein 31 [Columba livia]
cli-miR-460a-5p	22.6148	23.7473	20.4056	4.4201	5.1943	7.7669	51.396	43.6664	48.0746	71.6002	50.0226	57.8895	rna15053	2.33	1.52	2.69	2.59	5.95	3.44	0.99	1.66	2	1.1	1.31	0.79	-0.909091	HACD4	PREDICTED: very-long-chain (3R)-3-hydroxyacyl-CoA dehydratase 4 [Columba livia]
cli-miR-460a-5p	22.6148	23.7473	20.4056	4.4201	5.1943	7.7669	51.396	43.6664	48.0746	71.6002	50.0226	57.8895	rna15197	85.32	90.64	66.46	285.35	201.59	194.58	51.95	51.04	52.28	49.13	55.68	51.9	-0.895105	NNT	PREDICTED: NAD(P) transhydrogenase, mitochondrial [Columba livia]
cli-miR-460a-5p	22.6148	23.7473	20.4056	4.4201	5.1943	7.7669	51.396	43.6664	48.0746	71.6002	50.0226	57.8895	rna2233	10.74	8.7	16.64	17.05	27.55	37.69	8.56	9.01	7.63	5.55	6.15	6.6	-0.93007	SLC25A30	PREDICTED: kidney mitochondrial carrier protein 1 [Columba livia]
cli-miR-460a-5p	22.6148	23.7473	20.4056	4.4201	5.1943	7.7669	51.396	43.6664	48.0746	71.6002	50.0226	57.8895	rna2789	6.81	12.36	8.71	25.19	23.04	23.93	6.04	5.51	6.09	2.91	2.49	2.42	-0.909091	KAT2B	PREDICTED: histone acetyltransferase KAT2B [Columba livia]
cli-miR-460a-5p	22.6148	23.7473	20.4056	4.4201	5.1943	7.7669	51.396	43.6664	48.0746	71.6002	50.0226	57.8895	rna3338	16.83	9.47	10.79	15.16	12.22	13.42	1.88	3.49	4.14	3.11	2.14	0.83	-0.874126	ASB2	PREDICTED: ankyrin repeat and SOCS box protein 2 isoform X1 [Columba livia]
cli-miR-460a-5p	22.6148	23.7473	20.4056	4.4201	5.1943	7.7669	51.396	43.6664	48.0746	71.6002	50.0226	57.8895	rna3339	4.41	9.35	3.02	38.02	23.44	18.61	1.15	4.41	0	0	0.29	1.89	-0.863163	ASB2	PREDICTED: ankyrin repeat and SOCS box protein 2 isoform X1 [Columba livia]
cli-miR-460a-5p	22.6148	23.7473	20.4056	4.4201	5.1943	7.7669	51.396	43.6664	48.0746	71.6002	50.0226	57.8895	rna5051	4.45	3.96	4.38	8.82	5.02	5.38	1.18	1.42	1.33	0.94	0.56	0.52	-0.951049	LY75	PREDICTED: lymphocyte antigen 75 [Columba livia]
cli-miR-460a-5p	22.6148	23.7473	20.4056	4.4201	5.1943	7.7669	51.396	43.6664	48.0746	71.6002	50.0226	57.8895	rna5956	151.61	129.58	159.07	140.73	145.36	199.42	94.47	111.07	105.75	33.5	39.84	45.09	-0.867133	BIN1	PREDICTED: myc box-dependent-interacting protein 1 isoform X1 [Columba livia]
cli-miR-460a-5p	22.6148	23.7473	20.4056	4.4201	5.1943	7.7669	51.396	43.6664	48.0746	71.6002	50.0226	57.8895	rna7129	26.13	29.48	38.08	27.7	39.43	31.31	17.3	22.44	24.33	12.59	11.99	11.58	-0.867133	MFGE8	PREDICTED: LOW QUALITY PROTEIN: lactadherin [Columba livia]
cli-miR-460a-5p	22.6148	23.7473	20.4056	4.4201	5.1943	7.7669	51.396	43.6664	48.0746	71.6002	50.0226	57.8895	rna7210	1.81	2.75	2.63	10.29	6.92	7.34	1.57	0.82	1.9	0.98	1.04	0.56	-0.86014	DENND4A	PREDICTED: C-myc promoter-binding protein isoform X1 [Columba livia]
cli-miR-460a-5p	22.6148	23.7473	20.4056	4.4201	5.1943	7.7669	51.396	43.6664	48.0746	71.6002	50.0226	57.8895	rna7641	12.66	12.56	5.3	24.25	26.55	31.54	4.5	3.64	3.69	2.77	2.06	2.88	-0.867133	PRKAA2	PREDICTED: LOW QUALITY PROTEIN: 5'-AMP-activated protein kinase catalytic subunit alpha-2, partial [Columba livia]
cli-miR-460a-5p	22.6148	23.7473	20.4056	4.4201	5.1943	7.7669	51.396	43.6664	48.0746	71.6002	50.0226	57.8895	rna8694	3.43	3.55	3.51	5.91	4.37	3.64	1.91	2.02	2.1	1.12	1.78	1.51	-0.965035	A306_00009495	PREDICTED: cytochrome P450 2U1 [Columba livia]
cli-miR-460b-3p	29.9122	21.1191	27.9565	11.4923	18.5942	12.0238	16.8984	19.8757	17.3215	11.761	15.8019	10.6587	rna1615	2.84	3.92	3.72	6.02	9.03	10.96	4.15	3.99	3.92	22.33	16.1	19.46	-0.85114	SDC1	Syndecan-1, partial [Columba livia]
cli-miR-490-3p	9.754	28.4404	15.6413	0.3929	0.3011	1.1202	45.6334	27.7056	34.5697	40.8405	66.529	54.3692	rna15907	0.36	0.25	0.27	72.65	110.49	98.46	0.06	0.05	0	0	0	0	-0.904058	GPD1	PREDICTED: glycerol-3-phosphate dehydrogenase [NAD(+)], cytoplasmic [Columba livia]
cli-miR-490-3p	9.754	28.4404	15.6413	0.3929	0.3011	1.1202	45.6334	27.7056	34.5697	40.8405	66.529	54.3692	rna2882	13.4	11.9	15.84	39.86	32.92	32.71	8.63	8.32	7.03	6.24	4.82	5.76	-0.93007	FYCO1	PREDICTED: LOW QUALITY PROTEIN: FYVE and coiled-coil domain-containing protein 1, partial [Columba livia]
cli-miR-490-3p	9.754	28.4404	15.6413	0.3929	0.3011	1.1202	45.6334	27.7056	34.5697	40.8405	66.529	54.3692	rna6430	12.02	7.23	7.92	76.26	52.43	115.7	0.75	0.34	0.46	0.61	0	0.15	-0.874126	LDB3	PREDICTED: LIM domain-binding protein 3 isoform X1 [Columba livia]
cli-miR-490-3p	9.754	28.4404	15.6413	0.3929	0.3011	1.1202	45.6334	27.7056	34.5697	40.8405	66.529	54.3692	rna7641	12.66	12.56	5.3	24.25	26.55	31.54	4.5	3.64	3.69	2.77	2.06	2.88	-0.881119	PRKAA2	PREDICTED: LOW QUALITY PROTEIN: 5'-AMP-activated protein kinase catalytic subunit alpha-2, partial [Columba livia]
cli-miR-490-3p	9.754	28.4404	15.6413	0.3929	0.3011	1.1202	45.6334	27.7056	34.5697	40.8405	66.529	54.3692	rna7912	50.38	25.45	43.82	108.71	122.25	92.03	24.19	26.95	24.35	21.57	23.86	17.32	-0.965035	MPP1	PREDICTED: 55 kDa erythrocyte membrane protein [Columba livia]
cli-miR-490-5p	0.289	1.5957	0.8989	0.1965	0.01	0.01	8.3324	5.4959	5.7249	15.8968	18.3181	14.3746	rna1729	14.9	25.7	36.84	46.66	46.24	40.64	13.8	18.26	15.47	5.59	9.62	8.51	-0.886166	SH3BGR	PREDICTED: SH3 domain-binding glutamic acid-rich protein isoform X1 [Columba livia]
cli-miR-490-5p	0.289	1.5957	0.8989	0.1965	0.01	0.01	8.3324	5.4959	5.7249	15.8968	18.3181	14.3746	rna4578	13.72	19.92	14.43	16.47	22.5	26.31	11.09	12.68	9.96	9.84	10.14	11.94	-0.886166	CECR5	PREDICTED: cat eye syndrome critical region protein 5 [Columba livia]
cli-miR-490-5p	0.289	1.5957	0.8989	0.1965	0.01	0.01	8.3324	5.4959	5.7249	15.8968	18.3181	14.3746	rna5173	990.26	840.83	921.95	1180.38	740.39	947.23	477.25	548.78	377.71	219.22	174.7	166.7	-0.858145	TTN	PREDICTED: LOW QUALITY PROTEIN: titin [Columba livia]
cli-miR-490-5p	0.289	1.5957	0.8989	0.1965	0.01	0.01	8.3324	5.4959	5.7249	15.8968	18.3181	14.3746	rna6540	25.78	21.51	22.56	38.89	33.09	33.26	21.43	16.92	17.97	13.93	12.32	14.82	-0.949213	WBP1L	PREDICTED: WW domain binding protein 1-like isoform X1 [Columba livia]
cli-miR-499-3p	3.6126	3.9422	9.7983	0.01	0.2258	0.4481	23.4397	16.6384	19.8904	15.5091	13.8896	12.2233	rna10422	27.9	32.03	23.74	47.93	50.4	46.44	16.83	23.38	19.8	15.39	17.08	18.12	-0.86014	ECI1	PREDICTED: enoyl-CoA delta isomerase 1, mitochondrial isoform X1 [Columba livia]
cli-miR-499-3p	3.6126	3.9422	9.7983	0.01	0.2258	0.4481	23.4397	16.6384	19.8904	15.5091	13.8896	12.2233	rna15166	60.38	38.55	28.79	58.48	113.38	80.77	6.21	6.53	6.55	9.88	9.14	8.94	-0.923077	CISH	PREDICTED: cytokine-inducible SH2-containing protein [Columba livia]
cli-miR-499-3p	3.6126	3.9422	9.7983	0.01	0.2258	0.4481	23.4397	16.6384	19.8904	15.5091	13.8896	12.2233	rna16590	4.83	11.83	2.88	20.06	17.42	11.18	1.21	0.42	0.66	1.44	3.33	2.55	-0.93007	SLC20A2	PREDICTED: sodium-dependent phosphate transporter 2 isoform X1 [Columba livia]
cli-miR-499-5p	190.961	175.335	407.752	14.4391	18.3683	19.6414	657.479	775.304	661.668	495.644	432.187	515.236	rna10832	8.29	8.6	10.09	14.33	10.43	11.99	5.56	5.37	5.54	7.1	7.7	7.56	-0.965035	A306_00006107	PREDICTED: tyrosine-protein phosphatase non-receptor type 11 [Columba livia]
cli-miR-499-5p	190.961	175.335	407.752	14.4391	18.3683	19.6414	657.479	775.304	661.668	495.644	432.187	515.236	rna13010	2.66	1.74	2.81	3.68	5.55	6.49	0.14	0.41	0	0	0.79	0.42	-0.86515	STRIP2	PREDICTED: striatin-interacting protein 2 [Columba livia]
cli-miR-499-5p	190.961	175.335	407.752	14.4391	18.3683	19.6414	657.479	775.304	661.668	495.644	432.187	515.236	rna13612	0.65	0.96	1.14	20.39	7.1	13.19	0.08	0.13	0.45	0.21	0.23	0.21	-0.886166	KBTBD12	PREDICTED: kelch repeat and BTB domain-containing protein 12 [Columba livia]
cli-miR-499-5p	190.961	175.335	407.752	14.4391	18.3683	19.6414	657.479	775.304	661.668	495.644	432.187	515.236	rna5671	13.22	12.21	8.6	41.32	38.78	49.56	0.71	0.5	0.85	1.62	1.06	1.12	-0.944056	FGL2	PREDICTED: fibroleukin [Columba livia]
cli-miR-551b-3p	3.3236	2.1588	2.4271	1.0805	1.1292	0.6721	3.8936	4.1408	3.89	17.4477	15.6006	13.6901	rna13672	12.73	12.05	13.7	17.7	16.58	23.29	9.79	7.9	9.96	8.65	9.85	8.08	-0.895105	FLI1	PREDICTED: Friend leukemia integration 1 transcription factor isoform X1 [Columba livia]
cli-miR-551b-3p	3.3236	2.1588	2.4271	1.0805	1.1292	0.6721	3.8936	4.1408	3.89	17.4477	15.6006	13.6901	rna17912	26.33	24.65	24.89	33.23	30.98	34.96	16.94	17.18	18.53	14.2	16.08	15.15	-0.958042	PPP3CC	PREDICTED: serine/threonine-protein phosphatase 2B catalytic subunit gamma isoform [Opisthocomus hoazin]
cli-miR-551b-5p	5.0576	4.8809	5.843	2.161	2.3337	1.7177	10.98	7.9051	8.3672	37.4802	36.0324	29.8248	rna10160	14.62	13.98	13.32	17.04	23.08	21.3	7.5	10.16	7.04	5.87	6.36	5.36	-0.944056	DUSP10	PREDICTED: dual specificity protein phosphatase 10 [Columba livia]
cli-miR-551b-5p	5.0576	4.8809	5.843	2.161	2.3337	1.7177	10.98	7.9051	8.3672	37.4802	36.0324	29.8248	rna10201	8.06	20.64	16.2	41.72	11.27	8.59	2.46	3.46	2.92	1.21	0.85	1.12	-0.867133	XDH	PREDICTED: xanthine dehydrogenase/oxidase [Columba livia]
cli-miR-551b-5p	5.0576	4.8809	5.843	2.161	2.3337	1.7177	10.98	7.9051	8.3672	37.4802	36.0324	29.8248	rna10258	7.31	4.14	3.67	6.32	3.88	6.04	1.51	1.21	0.94	0	0.38	0.33	-0.888112	LRRC14B	Leucine-rich repeat-containing protein 14-like protein, partial [Columba livia]
cli-miR-551b-5p	5.0576	4.8809	5.843	2.161	2.3337	1.7177	10.98	7.9051	8.3672	37.4802	36.0324	29.8248	rna110	39.73	43.82	28.6	48.87	32.43	38.17	20.95	29.19	24.5	8.55	8.19	8.23	-0.895105	DEPTOR	PREDICTED: DEP domain-containing mTOR-interacting protein isoform X1 [Columba livia]
cli-miR-551b-5p	5.0576	4.8809	5.843	2.161	2.3337	1.7177	10.98	7.9051	8.3672	37.4802	36.0324	29.8248	rna11252	37.34	37.25	39.63	59.88	58.22	59.53	24.37	26.59	21.91	19.77	18.95	19.83	-0.951049	SERINC3	Serine incorporator 3, partial [Columba livia]
cli-miR-551b-5p	5.0576	4.8809	5.843	2.161	2.3337	1.7177	10.98	7.9051	8.3672	37.4802	36.0324	29.8248	rna12652	7.57	8.71	11.27	11.91	8.12	8.33	4.9	5.71	4.05	1.39	2.62	1.13	-0.86014	VEGFA	PREDICTED: vascular endothelial growth factor A [Columba livia]
cli-miR-551b-5p	5.0576	4.8809	5.843	2.161	2.3337	1.7177	10.98	7.9051	8.3672	37.4802	36.0324	29.8248	rna14524	162.46	205.78	220.71	273.51	224.19	284.37	64.98	66.65	68.14	64.72	77.01	71.48	-0.86014	UGP2	PREDICTED: UTP--glucose-1-phosphate uridylyltransferase [Columba livia]
cli-miR-551b-5p	5.0576	4.8809	5.843	2.161	2.3337	1.7177	10.98	7.9051	8.3672	37.4802	36.0324	29.8248	rna16360	362.34	248.97	251.39	500.19	898.15	730.95	65.68	91.84	63.22	12.56	12.81	8.59	-0.93007	A306_00011628	PREDICTED: myosin heavy chain, skeletal muscle, adult, partial [Columba livia]
cli-miR-551b-5p	5.0576	4.8809	5.843	2.161	2.3337	1.7177	10.98	7.9051	8.3672	37.4802	36.0324	29.8248	rna17732	29.35	53.38	36.73	83.26	90.55	115.84	15.61	13.71	12.97	4.44	3.98	3.67	-0.937063	DHRS7C	PREDICTED: dehydrogenase/reductase SDR family member 7C isoform X1 [Columba livia]
cli-miR-551b-5p	5.0576	4.8809	5.843	2.161	2.3337	1.7177	10.98	7.9051	8.3672	37.4802	36.0324	29.8248	rna2233	10.74	8.7	16.64	17.05	27.55	37.69	8.56	9.01	7.63	5.55	6.15	6.6	-0.937063	SLC25A30	PREDICTED: kidney mitochondrial carrier protein 1 [Columba livia]
cli-miR-551b-5p	5.0576	4.8809	5.843	2.161	2.3337	1.7177	10.98	7.9051	8.3672	37.4802	36.0324	29.8248	rna2882	13.4	11.9	15.84	39.86	32.92	32.71	8.63	8.32	7.03	6.24	4.82	5.76	-0.909091	FYCO1	PREDICTED: LOW QUALITY PROTEIN: FYVE and coiled-coil domain-containing protein 1, partial [Columba livia]
cli-miR-551b-5p	5.0576	4.8809	5.843	2.161	2.3337	1.7177	10.98	7.9051	8.3672	37.4802	36.0324	29.8248	rna3158	0.61	2.01	2.16	4.92	5.51	4.92	0	0.36	0.23	0.24	0	0	-0.878341	HECTD1	PREDICTED: E3 ubiquitin-protein ligase HECTD1 isoform X1 [Columba livia]
cli-miR-551b-5p	5.0576	4.8809	5.843	2.161	2.3337	1.7177	10.98	7.9051	8.3672	37.4802	36.0324	29.8248	rna3339	4.41	9.35	3.02	38.02	23.44	18.61	1.15	4.41	0	0	0.29	1.89	-0.905269	ASB2	PREDICTED: ankyrin repeat and SOCS box protein 2 isoform X1 [Columba livia]
cli-miR-551b-5p	5.0576	4.8809	5.843	2.161	2.3337	1.7177	10.98	7.9051	8.3672	37.4802	36.0324	29.8248	rna5051	4.45	3.96	4.38	8.82	5.02	5.38	1.18	1.42	1.33	0.94	0.56	0.52	-0.944056	LY75	PREDICTED: lymphocyte antigen 75 [Columba livia]
cli-miR-551b-5p	5.0576	4.8809	5.843	2.161	2.3337	1.7177	10.98	7.9051	8.3672	37.4802	36.0324	29.8248	rna5659	53.19	66.5	46.65	70.16	49.92	76.3	11.99	41.85	7.61	0	0	0.95	-0.970229	CD36	platelet glycoprotein 4 [Columba livia]
cli-miR-551b-5p	5.0576	4.8809	5.843	2.161	2.3337	1.7177	10.98	7.9051	8.3672	37.4802	36.0324	29.8248	rna5898	27.79	22.26	24.72	26.13	23.53	25.43	17.29	17.72	15.44	10.48	9.74	10.39	-0.86014	LARP1B	PREDICTED: la-related protein 1B, partial [Columba livia]
cli-miR-551b-5p	5.0576	4.8809	5.843	2.161	2.3337	1.7177	10.98	7.9051	8.3672	37.4802	36.0324	29.8248	rna6886	5.45	2.65	2.2	19.6	14.97	13.42	0.7	0.89	1.18	0	0.79	1.05	-0.923077	BCAR3	PREDICTED: breast cancer anti-estrogen resistance protein 3 isoform X1 [Columba livia]
cli-miR-551b-5p	5.0576	4.8809	5.843	2.161	2.3337	1.7177	10.98	7.9051	8.3672	37.4802	36.0324	29.8248	rna7088	42.19	36.53	32.65	61.83	50.81	65.2	8.88	11.79	7.3	3.98	4.48	4.03	-0.979021	TM6SF1	PREDICTED: transmembrane 6 superfamily member 1 [Columba livia]
cli-miR-551b-5p	5.0576	4.8809	5.843	2.161	2.3337	1.7177	10.98	7.9051	8.3672	37.4802	36.0324	29.8248	rna9712	28.94	35.6	48.48	55.38	93.68	68.42	17.3	20.57	21.64	10.62	9.88	9.67	-0.923077	LPL	PREDICTED: lipoprotein lipase isoform X1 [Columba livia]
cli-miR-551b-5p	5.0576	4.8809	5.843	2.161	2.3337	1.7177	10.98	7.9051	8.3672	37.4802	36.0324	29.8248	rna9713	5.8	8.02	4.35	7.75	16.69	10.71	0.93	4.46	4.21	2.48	2.01	0.66	-0.895105	LPL	PREDICTED: lipoprotein lipase isoform X1 [Columba livia]
cli-miR-551b-5p	5.0576	4.8809	5.843	2.161	2.3337	1.7177	10.98	7.9051	8.3672	37.4802	36.0324	29.8248	rna9816	8.63	6.62	5.31	22.06	25.91	18.73	0	3.13	0	0	0	0	-0.928146	ARFGAP1	PREDICTED: ADP-ribosylation factor GTPase-activating protein 1 isoform X3 [Columba livia]
cli-miR-875-5p	13.2943	43.5523	15.3716	4.5184	0.9786	3.062	7.7094	8.658	5.8717	2.9726	2.2143	2.9336	rna12047	3.04	3.54	3.13	3.7	5.84	5.01	4.04	3.49	4.5	6.84	7.4	6.61	-0.881119	PFKFB2	PREDICTED: 6-phosphofructo-2-kinase/fructose-2,6-bisphosphatase 2 isoform X1 [Columba livia]
cli-miR-875-5p	13.2943	43.5523	15.3716	4.5184	0.9786	3.062	7.7094	8.658	5.8717	2.9726	2.2143	2.9336	rna3287	1.17	0.91	1.23	2.34	2.53	2.09	1.81	1.35	1.85	5.53	4.56	4.74	-0.916084	STON2	PREDICTED: stonin-2 [Columba livia]
cli-miR-92-2-5p	12.8608	12.0144	15.012	3.3397	8.883	4.1822	56.8471	42.1606	47.9278	58.8052	59.6849	76.6644	rna10263	3.74	4.35	3.7	1.7	4.9	3.89	0.4	0.48	0.52	0.05	0.15	0	-0.86014	PLP1	PREDICTED: myelin proteolipid protein isoform X1 [Columba livia]
cli-miR-92-2-5p	12.8608	12.0144	15.012	3.3397	8.883	4.1822	56.8471	42.1606	47.9278	58.8052	59.6849	76.6644	rna10672	3.83	6.14	3.9	16.83	14.71	12.62	2.79	4.15	2.51	1.01	1.22	0.96	-0.951049	PPAPDC3	PREDICTED: probable lipid phosphate phosphatase PPAPDC3 [Columba livia]
cli-miR-92-2-5p	12.8608	12.0144	15.012	3.3397	8.883	4.1822	56.8471	42.1606	47.9278	58.8052	59.6849	76.6644	rna12035	62.72	71.59	60.09	75.69	93.12	90.77	63.22	58.07	47.94	39.69	46.09	42.07	-0.881119	MAPKAPK2	PREDICTED: MAP kinase-activated protein kinase 2 [Columba livia]
cli-miR-92-2-5p	12.8608	12.0144	15.012	3.3397	8.883	4.1822	56.8471	42.1606	47.9278	58.8052	59.6849	76.6644	rna13610	9.35	13.1	13.5	67.96	57.71	72.63	6.72	6.72	8.16	4.24	3.62	3.83	-0.952716	MGLL	PREDICTED: monoglyceride lipase [Columba livia]
cli-miR-92-2-5p	12.8608	12.0144	15.012	3.3397	8.883	4.1822	56.8471	42.1606	47.9278	58.8052	59.6849	76.6644	rna17245	68.68	81.47	97.64	188.95	198.96	239.6	32.57	39.31	47.07	41.48	39.59	33.45	-0.86014	TXNIP	PREDICTED: LOW QUALITY PROTEIN: thioredoxin-interacting protein [Columba livia]
cli-miR-92-2-5p	12.8608	12.0144	15.012	3.3397	8.883	4.1822	56.8471	42.1606	47.9278	58.8052	59.6849	76.6644	rna17950	0.42	0.51	0.35	1.09	1.19	1.47	0.05	0.44	0.27	0.16	0.16	0.14	-0.914187	A306_00014560	PREDICTED: LOW QUALITY PROTEIN: ryanodine receptor 1-like, partial [Columba livia]
cli-miR-92-2-5p	12.8608	12.0144	15.012	3.3397	8.883	4.1822	56.8471	42.1606	47.9278	58.8052	59.6849	76.6644	rna18086	13.59	18.86	14.94	16.9	24.19	24.53	5.9	6.2	4.29	2.56	3.74	1.84	-0.937063	A306_00014808	PREDICTED: chloride intracellular channel protein 2 [Columba livia]
cli-miR-92-2-5p	12.8608	12.0144	15.012	3.3397	8.883	4.1822	56.8471	42.1606	47.9278	58.8052	59.6849	76.6644	rna18330	2.08	1.74	3.11	3.96	7.88	5.7	1.46	2.49	2.02	1.28	1.67	0.81	-0.86014	C1QTNF5	PREDICTED: complement C1q tumor necrosis factor-related protein 5 [Columba livia]
cli-miR-92-2-5p	12.8608	12.0144	15.012	3.3397	8.883	4.1822	56.8471	42.1606	47.9278	58.8052	59.6849	76.6644	rna300	35.97	37.44	32.98	105.14	61.54	89.96	31.83	32.42	27.57	14.01	16.42	14.95	-0.972028	JPH1	PREDICTED: junctophilin-1 [Columba livia]
cli-miR-92-2-5p	12.8608	12.0144	15.012	3.3397	8.883	4.1822	56.8471	42.1606	47.9278	58.8052	59.6849	76.6644	rna3338	16.83	9.47	10.79	15.16	12.22	13.42	1.88	3.49	4.14	3.11	2.14	0.83	-0.888112	ASB2	PREDICTED: ankyrin repeat and SOCS box protein 2 isoform X1 [Columba livia]
cli-miR-92-2-5p	12.8608	12.0144	15.012	3.3397	8.883	4.1822	56.8471	42.1606	47.9278	58.8052	59.6849	76.6644	rna3339	4.41	9.35	3.02	38.02	23.44	18.61	1.15	4.41	0	0	0.29	1.89	-0.870181	ASB2	PREDICTED: ankyrin repeat and SOCS box protein 2 isoform X1 [Columba livia]
cli-miR-92-2-5p	12.8608	12.0144	15.012	3.3397	8.883	4.1822	56.8471	42.1606	47.9278	58.8052	59.6849	76.6644	rna4698	14.11	16.57	15.48	18.23	23.16	9.72	6.44	9.59	9.05	6.51	6.21	5.89	-0.902098	TOM1	PREDICTED: target of Myb protein 1 isoform X1 [Columba livia]
cli-miR-92-2-5p	12.8608	12.0144	15.012	3.3397	8.883	4.1822	56.8471	42.1606	47.9278	58.8052	59.6849	76.6644	rna4849	15.2	11.06	8.49	39.3	38.52	41.27	7.71	9.41	8.82	3.32	3.73	3.65	-0.944056	TMEM184B	PREDICTED: transmembrane protein 184B isoform X1 [Columba livia]
cli-miR-92-2-5p	12.8608	12.0144	15.012	3.3397	8.883	4.1822	56.8471	42.1606	47.9278	58.8052	59.6849	76.6644	rna4851	7.19	9.87	10.39	12.7	11.37	14.45	3.52	5.13	4.07	4.63	5.09	4.26	-0.86014	MAFF	-
cli-miR-92-2-5p	12.8608	12.0144	15.012	3.3397	8.883	4.1822	56.8471	42.1606	47.9278	58.8052	59.6849	76.6644	rna6346	294.51	304.75	246	625.96	560.58	596.94	225.56	242.92	243.76	214.87	239.15	242.19	-0.93007	VDAC2	PREDICTED: voltage-dependent anion-selective channel protein 2 [Columba livia]
cli-miR-92-2-5p	12.8608	12.0144	15.012	3.3397	8.883	4.1822	56.8471	42.1606	47.9278	58.8052	59.6849	76.6644	rna7129	26.13	29.48	38.08	27.7	39.43	31.31	17.3	22.44	24.33	12.59	11.99	11.58	-0.86014	MFGE8	PREDICTED: LOW QUALITY PROTEIN: lactadherin [Columba livia]
cli-miR-92-2-5p	12.8608	12.0144	15.012	3.3397	8.883	4.1822	56.8471	42.1606	47.9278	58.8052	59.6849	76.6644	rna8300	8.13	10.91	8.65	11.24	11.81	11.48	5.31	4.59	3.47	4.85	3.38	3.85	-0.874126	JADE2	PREDICTED: protein Jade-2 isoform X1 [Columba livia]
cli-miR-92-2-5p	12.8608	12.0144	15.012	3.3397	8.883	4.1822	56.8471	42.1606	47.9278	58.8052	59.6849	76.6644	rna8389	7.92	8.76	6.15	15.08	20.67	17.17	5.25	6.11	7.11	0.02	1.74	2.88	-0.923077	CAMK2A	PREDICTED: calcium/calmodulin-dependent protein kinase type II subunit alpha isoform X1 [Tinamus guttatus]
cli-miR-92-2-5p	12.8608	12.0144	15.012	3.3397	8.883	4.1822	56.8471	42.1606	47.9278	58.8052	59.6849	76.6644	rna8526	3.88	8.2	3.71	7.35	6.95	10.83	2.91	2.46	4.17	0.75	0.17	0.59	-0.902098	MEIS1	PREDICTED: homeobox protein Meis1 isoform X1 [Columba livia]
cli-miR-92-2-5p	12.8608	12.0144	15.012	3.3397	8.883	4.1822	56.8471	42.1606	47.9278	58.8052	59.6849	76.6644	rna9083	3.97	5.85	7.29	8.48	12.86	10.14	3.48	4.35	4.59	3.09	2.84	2.92	-0.902098	ADGRG1	PREDICTED: G-protein coupled receptor 56 [Columba livia]
cli-miR-92-5p	32.8745	31.6317	31.3724	16.6983	23.111	19.1186	88.4634	60.6059	71.8551	59.7099	54.9544	72.9486	rna10131	14.82	11.83	13.8	31.34	34.98	38.75	8.3	8.43	9.29	6.63	8.48	8.14	-0.853147	ITGA1	PREDICTED: integrin alpha-1 [Columba livia]
cli-miR-92-5p	32.8745	31.6317	31.3724	16.6983	23.111	19.1186	88.4634	60.6059	71.8551	59.7099	54.9544	72.9486	rna13770	51.53	62.15	39.86	176.31	161.4	150.38	25.06	22.15	24.57	24.13	25.63	21.92	-0.881119	GOT1	PREDICTED: aspartate aminotransferase, cytoplasmic, partial [Columba livia]
cli-miR-92-5p	32.8745	31.6317	31.3724	16.6983	23.111	19.1186	88.4634	60.6059	71.8551	59.7099	54.9544	72.9486	rna5658	20.42	20.47	40.2	52.08	59.81	60.98	4.96	4.55	12.98	7.34	7.79	8.89	-0.853147	CD36	platelet glycoprotein 4 [Columba livia]
cli-miR-92-5p	32.8745	31.6317	31.3724	16.6983	23.111	19.1186	88.4634	60.6059	71.8551	59.7099	54.9544	72.9486	rna7086	32.77	25.74	22.24	69.66	48.7	75.17	14.34	14.63	13.66	14.81	15.52	13.07	-0.944056	BTBD1	PREDICTED: BTB/POZ domain-containing protein 1 isoform X1 [Columba livia]
cli-miR-92-5p	32.8745	31.6317	31.3724	16.6983	23.111	19.1186	88.4634	60.6059	71.8551	59.7099	54.9544	72.9486	rna9070	1.78	1.91	1.39	5.08	5.27	3.99	0.77	0.88	0.43	1.74	0.86	0.56	-0.881119	ULK1	PREDICTED: serine/threonine-protein kinase ULK1 isoform X1 [Columba livia]
cli-miR-92-5p	32.8745	31.6317	31.3724	16.6983	23.111	19.1186	88.4634	60.6059	71.8551	59.7099	54.9544	72.9486	rna9604	6.47	6.61	4.14	7.2	12.25	12.48	1.1	2	1.86	1.24	1.01	0.65	-0.853147	KLF13	PREDICTED: Krueppel-like factor 13 [Columba livia]
cli-miR-96-5p	85.1848	65.7977	74.7904	153.133	61.9554	209.035	141.806	84.6224	95.9291	364.98	231.191	284.363	rna9836	19.65	14.01	21.4	9.88	16.98	6.88	8.77	11.59	10.23	4.77	2.56	3.74	-0.888112	LAMA5	PREDICTED: LOW QUALITY PROTEIN: laminin subunit alpha-5 [Columba livia]
cli-miR-9615-5p	8.0922	6.5704	8.0903	3.1432	0.8281	3.1366	11.4473	12.347	10.9361	7.8838	10.9707	7.6273	rna14070	2.97	3.56	3.07	3.18	5.33	3.13	0.13	0.45	0.62	1.23	1.08	2.72	-0.902098	LMCD1	PREDICTED: LOW QUALITY PROTEIN: LIM and cysteine-rich domains protein 1 [Columba livia]
cli-miR-9615-5p	8.0922	6.5704	8.0903	3.1432	0.8281	3.1366	11.4473	12.347	10.9361	7.8838	10.9707	7.6273	rna2112	0	0.33	0	3.16	3.16	3.06	0	0	0	0	0	0.03	-0.883096	A306_00003105	PREDICTED: protein-lysine methyltransferase METTL21C isoform X1 [Columba livia]
cli-miR-9615-5p	8.0922	6.5704	8.0903	3.1432	0.8281	3.1366	11.4473	12.347	10.9361	7.8838	10.9707	7.6273	rna2796	10	11.89	10.47	16.43	16.16	18	2.78	2.53	3.26	5.08	3.85	4.13	-0.909091	NR1D2	PREDICTED: nuclear receptor subfamily 1 group D member 2 [Columba livia]
cli-miR-9615-5p	8.0922	6.5704	8.0903	3.1432	0.8281	3.1366	11.4473	12.347	10.9361	7.8838	10.9707	7.6273	rna4697	1.02	2.87	0.69	3.09	3.04	13.67	0.16	0	0	1.37	0.71	0.74	-0.893171	TOM1	PREDICTED: target of Myb protein 1 isoform X1 [Columba livia]
cli-miR-9619-3p	11.199	10.1372	12.2254	37.8166	21.7559	26.8856	22.3495	20.7039	19.7436	37.4802	30.7986	38.5278	rna10871	7.08	7.82	5.83	2	3.03	1.96	5.82	5.77	6.63	1.64	3.27	1.74	-0.902098	CASZ1	PREDICTED: zinc finger protein castor homolog 1 isoform X1 [Columba livia]
cli-miR-9619-3p	11.199	10.1372	12.2254	37.8166	21.7559	26.8856	22.3495	20.7039	19.7436	37.4802	30.7986	38.5278	rna10873	13.07	15.86	14.83	3.51	2.59	5.88	4.78	8.94	10.68	1.25	2.4	1.62	-0.895105	CASZ1	PREDICTED: zinc finger protein castor homolog 1 isoform X1 [Columba livia]
cli-miR-9622-5p	2.6733	1.1264	1.6181	0.01	0.1506	0.01	4.9839	7.3781	1.9817	13.0535	9.0584	15.7436	rna18351	10.41	14.68	13.63	39.71	28.07	30.57	13.48	13.19	14.72	5.34	5.2	6.34	-0.928198	A306_00014967	PREDICTED: tubulin alpha-5 chain isoform X1 [Melopsittacus undulatus]
cli-miR-9622-5p	2.6733	1.1264	1.6181	0.01	0.1506	0.01	4.9839	7.3781	1.9817	13.0535	9.0584	15.7436	rna18776	7.81	13.12	7.82	15.55	16.47	13.01	3.52	3.64	3.36	2.08	2.23	2.75	-0.889669	TMEM109	PREDICTED: transmembrane protein 109, partial [Columba livia]
cli-miR-9622-5p	2.6733	1.1264	1.6181	0.01	0.1506	0.01	4.9839	7.3781	1.9817	13.0535	9.0584	15.7436	rna2789	6.81	12.36	8.71	25.19	23.04	23.93	6.04	5.51	6.09	2.91	2.49	2.42	-0.98424	KAT2B	PREDICTED: histone acetyltransferase KAT2B [Columba livia]
cli-miR-9622-5p	2.6733	1.1264	1.6181	0.01	0.1506	0.01	4.9839	7.3781	1.9817	13.0535	9.0584	15.7436	rna8389	7.92	8.76	6.15	15.08	20.67	17.17	5.25	6.11	7.11	0.02	1.74	2.88	-0.921192	CAMK2A	PREDICTED: calcium/calmodulin-dependent protein kinase type II subunit alpha isoform X1 [Tinamus guttatus]
cli-miR-9623-3p	0.4335	0.01	0.01	0.01	0.01	0.01	0.623	0.8282	1.2477	0.2585	1.3084	0.1956	rna3591	26.29	37.84	25.68	62.25	51.33	54.93	21.16	18.45	20.01	21.77	20.5	21.72	-0.870137	RMND5A	protein RMD5 homolog A [Gallus gallus]
cli-miR-9623-5p	0.3613	0.4693	0.1798	0.1965	0.01	0.01	1.7132	2.5598	3.0093	0.3877	2.8182	0.7823	rna11684	12.97	17.6	16.05	25.09	27.11	21.1	5.44	5.34	4.76	7.29	5.47	6.69	-0.903679	MAP2K3	PREDICTED: dual specificity mitogen-activated protein kinase kinase 3 [Columba livia]
cli-miR-9623-5p	0.3613	0.4693	0.1798	0.1965	0.01	0.01	1.7132	2.5598	3.0093	0.3877	2.8182	0.7823	rna12325	2.92	2.06	1.53	5.58	5.83	2.23	0.39	0.73	0.35	1.44	0.97	1.35	-0.872155	ACADS	PREDICTED: short-chain specific acyl-CoA dehydrogenase, mitochondrial [Columba livia]
cli-miR-9623-5p	0.3613	0.4693	0.1798	0.1965	0.01	0.01	1.7132	2.5598	3.0093	0.3877	2.8182	0.7823	rna8300	8.13	10.91	8.65	11.24	11.81	11.48	5.31	4.59	3.47	4.85	3.38	3.85	-0.893171	JADE2	PREDICTED: protein Jade-2 isoform X1 [Columba livia]
cli-miR-9625-3p	1.0838	0.4693	0.3596	0.01	0.3764	0.01	1.9468	2.1833	1.4679	6.7206	5.8376	7.7251	rna8064	2.79	1.78	5.24	8.24	7.07	5.69	2.6	1.89	2.41	1.14	2.09	0.83	-0.854642	SPRY3	PREDICTED: protein sprouty homolog 3 [Columba livia]
cli-miR-9631-3p	2.0953	1.5018	1.9776	1.0805	1.2045	1.3443	6.697	5.6465	6.8993	9.5639	6.7435	6.845	rna12023	22.63	25.84	27.94	31.16	43.16	41.91	14.66	16.29	15.45	16.18	18.29	18.26	-0.86014	SLC16A1	PREDICTED: LOW QUALITY PROTEIN: monocarboxylate transporter 1 [Columba livia]
cli-miR-9631-3p	2.0953	1.5018	1.9776	1.0805	1.2045	1.3443	6.697	5.6465	6.8993	9.5639	6.7435	6.845	rna14472	3.74	4.12	3.09	38.04	39	25.84	1.2	1.2	1.1	1.58	1.23	1.09	-0.85114	IRF1	PREDICTED: interferon regulatory factor 1 [Columba livia]
cli-miR-9631-3p	2.0953	1.5018	1.9776	1.0805	1.2045	1.3443	6.697	5.6465	6.8993	9.5639	6.7435	6.845	rna15866	30.08	37.52	51.94	121.89	124.63	112.55	34.38	36.36	34.05	16.2	19.28	16.69	-0.909091	TMEM38A	Trimeric intracellular cation channel type A, partial [Columba livia]
cli-miR-9631-3p	2.0953	1.5018	1.9776	1.0805	1.2045	1.3443	6.697	5.6465	6.8993	9.5639	6.7435	6.845	rna2080	2.38	4.04	2.94	4.95	12.64	15.29	0.06	1.6	0.8	0	0	0	-0.915516	MCF2L	PREDICTED: guanine nucleotide exchange factor DBS isoform X1 [Columba livia]
cli-miR-9631-3p	2.0953	1.5018	1.9776	1.0805	1.2045	1.3443	6.697	5.6465	6.8993	9.5639	6.7435	6.845	rna3339	4.41	9.35	3.02	38.02	23.44	18.61	1.15	4.41	0	0	0.29	1.89	-0.954392	ASB2	PREDICTED: ankyrin repeat and SOCS box protein 2 isoform X1 [Columba livia]
cli-miR-9631-3p	2.0953	1.5018	1.9776	1.0805	1.2045	1.3443	6.697	5.6465	6.8993	9.5639	6.7435	6.845	rna7912	50.38	25.45	43.82	108.71	122.25	92.03	24.19	26.95	24.35	21.57	23.86	17.32	-0.888112	MPP1	PREDICTED: 55 kDa erythrocyte membrane protein [Columba livia]
cli-miR-9631-3p	2.0953	1.5018	1.9776	1.0805	1.2045	1.3443	6.697	5.6465	6.8993	9.5639	6.7435	6.845	rna8034	68.04	65.75	68.15	74.82	102.11	90.26	32.25	36	33.4	18.42	21.56	20.05	-0.916084	A306_00007604	PREDICTED: vascular endothelial growth factor receptor kdr-like [Columba livia]
cli-miR-9631-3p	2.0953	1.5018	1.9776	1.0805	1.2045	1.3443	6.697	5.6465	6.8993	9.5639	6.7435	6.845	rna9534	5.65	4.71	6.06	17.05	26.65	25.96	1.93	2.72	1.34	1.2	1.91	2.16	-0.937063	ACSBG1	PREDICTED: LOW QUALITY PROTEIN: long-chain-fatty-acid--CoA ligase ACSBG1 [Columba livia]
cli-miR-9644-5p	4.6964	2.3466	2.1574	0.3929	1.0539	0.3734	23.9069	22.5108	13.5783	14.4751	14.8961	23.7621	rna10832	8.29	8.6	10.09	14.33	10.43	11.99	5.56	5.37	5.54	7.1	7.7	7.56	-0.86014	A306_00006107	PREDICTED: tyrosine-protein phosphatase non-receptor type 11 [Columba livia]
cli-miR-9644-5p	4.6964	2.3466	2.1574	0.3929	1.0539	0.3734	23.9069	22.5108	13.5783	14.4751	14.8961	23.7621	rna12975	14.21	15.87	12.86	20.42	24.28	25.1	8.17	10.06	8.65	6.02	6.66	5.67	-0.867133	PODXL	PREDICTED: podocalyxin, partial [Columba livia]
cli-miR-9644-5p	4.6964	2.3466	2.1574	0.3929	1.0539	0.3734	23.9069	22.5108	13.5783	14.4751	14.8961	23.7621	rna17964	6.28	5.47	6.58	12.43	13.86	12.4	4.16	4.95	5.22	3.9	3.86	4.27	-0.86014	FAAH2	PREDICTED: fatty-acid amide hydrolase 2 [Columba livia]
cli-miR-9644-5p	4.6964	2.3466	2.1574	0.3929	1.0539	0.3734	23.9069	22.5108	13.5783	14.4751	14.8961	23.7621	rna7126	15.45	16.11	19.08	45.54	26.77	32.64	14.88	14.91	15.42	15.88	13.64	15.21	-0.923077	ABHD2	Abhydrolase domain-containing protein 2, partial [Columba livia]
cli-miR-9647-5p	4.3351	4.3177	6.7419	0.01	0.9786	0.8962	6.8528	7.3028	12.037	5.1697	6.1396	3.8137	rna4620	11.14	14.49	12.95	48.08	37.09	41.25	12.08	10.73	10.4	11.6	11.66	13.73	-0.86014	HIPK2	PREDICTED: LOW QUALITY PROTEIN: homeodomain-interacting protein kinase 2 [Columba livia]
let-7-x	1887.65	1898.56	1942.57	2275.48	2735.45	2774.82	1692.56	2176.84	2100.46	669.992	286.548	410.116	rna293	6.58	8.31	7.59	5.66	5.13	4.3	12.62	10.96	11.39	34.12	38.21	36.36	-0.874126	ZFHX4	PREDICTED: LOW QUALITY PROTEIN: zinc finger homeobox protein 4 [Columba livia]
let-7-x	1887.65	1898.56	1942.57	2275.48	2735.45	2774.82	1692.56	2176.84	2100.46	669.992	286.548	410.116	rna3928	10.26	7.65	4.81	5.92	4.66	3.76	15.7	12.1	15.58	17.85	18.16	16.25	-0.867133	FRG1	PREDICTED: protein FRG1 [Columba livia]
let-7-x	1887.65	1898.56	1942.57	2275.48	2735.45	2774.82	1692.56	2176.84	2100.46	669.992	286.548	410.116	rna4927	1.7	1.07	1.63	0.07	0.08	0.11	17.11	7.36	8.57	44.54	54.05	48.14	-0.86014	HMGA2	PREDICTED: high mobility group protein HMGI-C [Taeniopygia guttata]
let-7-x	1887.65	1898.56	1942.57	2275.48	2735.45	2774.82	1692.56	2176.84	2100.46	669.992	286.548	410.116	rna6446	18.59	19.67	19.48	16.52	16.07	16.35	28.34	22.79	25.07	35.07	37.57	37.5	-0.867133	CCDC6	PREDICTED: coiled-coil domain-containing protein 6 [Columba livia]
let-7-x	1887.65	1898.56	1942.57	2275.48	2735.45	2774.82	1692.56	2176.84	2100.46	669.992	286.548	410.116	rna939	33.14	16.22	21.01	5.13	7.55	7.3	65.71	50.99	61.88	78.54	88.32	68.77	-0.86014	RHOU	PREDICTED: rho-related GTP-binding protein RhoU [Columba livia]
let-7-y	11.4158	7.2274	8.2701	16.9929	16.2605	13.8909	12.7711	9.0344	11.7434	4.265	3.4221	5.476	rna16080	108.16	134.93	139.77	63.7	78.42	89	138.56	118.86	128.91	169.47	170.98	174.64	-0.874126	A306_00014132	PREDICTED: LOW QUALITY PROTEIN: serine/arginine-rich splicing factor 6, partial [Columba livia]
let-7-y	11.4158	7.2274	8.2701	16.9929	16.2605	13.8909	12.7711	9.0344	11.7434	4.265	3.4221	5.476	rna3595	42.52	55.02	44.53	22.72	26.87	23.16	44.26	38.66	42.82	49.01	49.52	50.57	-0.86014	KDM3A	PREDICTED: LOW QUALITY PROTEIN: lysine-specific demethylase 3A [Columba livia]
let-7-y	11.4158	7.2274	8.2701	16.9929	16.2605	13.8909	12.7711	9.0344	11.7434	4.265	3.4221	5.476	rna5519	26.15	33.58	22.93	8.72	11.28	10.03	25.59	24.78	24.82	46.99	35.15	39.81	-0.853147	LGR4	PREDICTED: leucine-rich repeat-containing G-protein coupled receptor 4 [Columba livia]
let-7-y	11.4158	7.2274	8.2701	16.9929	16.2605	13.8909	12.7711	9.0344	11.7434	4.265	3.4221	5.476	rna6410	1.68	3.16	3.23	1.25	1.3	1.07	1.46	2	1.61	3.2	4.15	3.12	-0.93007	RET	PREDICTED: proto-oncogene tyrosine-protein kinase receptor Ret [Columba livia]
miR-1-y	205.845	206.78	133.49	274.834	278.084	344.135	26.2431	42.3112	32.0742	3.4895	3.1201	3.5203	rna10079	17.72	17.12	19.11	14.45	11.13	15.93	15.99	24.96	23.85	26.94	34.13	25.92	-0.867133	DIMT1	PREDICTED: probable dimethyladenosine transferase [Columba livia]
miR-1-y	205.845	206.78	133.49	274.834	278.084	344.135	26.2431	42.3112	32.0742	3.4895	3.1201	3.5203	rna10080	18.27	15.22	19.01	11.48	14.82	13.78	32.27	33.82	36.55	45.98	50.28	44.92	-0.958042	KIF2A	PREDICTED: kinesin-like protein KIF2A isoform X1 [Columba livia]
miR-1-y	205.845	206.78	133.49	274.834	278.084	344.135	26.2431	42.3112	32.0742	3.4895	3.1201	3.5203	rna10081	0.84	0.64	0.46	0.18	0.27	0.1	1.95	1.21	2.73	2.69	2.96	3.08	-0.923077	KIF2A	PREDICTED: kinesin-like protein KIF2A isoform X1 [Columba livia]
miR-1-y	205.845	206.78	133.49	274.834	278.084	344.135	26.2431	42.3112	32.0742	3.4895	3.1201	3.5203	rna10302	8.26	7.89	10.26	7.69	10.16	5.68	22.14	17.28	22.14	29.07	31.53	33.34	-0.935203	ATP11C	PREDICTED: phospholipid-transporting ATPase IG isoform X1 [Columba livia]
miR-1-y	205.845	206.78	133.49	274.834	278.084	344.135	26.2431	42.3112	32.0742	3.4895	3.1201	3.5203	rna10553	0.22	0.09	0.24	0.05	0.19	0.12	0.35	0.42	0.71	0.62	0.97	1.17	-0.881119	CRB2	PREDICTED: LOW QUALITY PROTEIN: protein crumbs homolog 2 [Columba livia]
miR-1-y	205.845	206.78	133.49	274.834	278.084	344.135	26.2431	42.3112	32.0742	3.4895	3.1201	3.5203	rna10656	14.86	15.03	14.79	10.14	13.2	10.91	21.03	17.93	19.35	23.59	24.53	26.3	-0.93007	DDX31	PREDICTED: probable ATP-dependent RNA helicase DDX31 [Columba livia]
miR-1-y	205.845	206.78	133.49	274.834	278.084	344.135	26.2431	42.3112	32.0742	3.4895	3.1201	3.5203	rna11017	19.41	19.79	20.83	11.74	16.15	13.88	26.36	25.38	25.89	29.95	29.61	31.61	-0.944056	INTS4	PREDICTED: integrator complex subunit 4 [Columba livia]
miR-1-y	205.845	206.78	133.49	274.834	278.084	344.135	26.2431	42.3112	32.0742	3.4895	3.1201	3.5203	rna11132	6.25	5.43	4.25	2.81	4.48	3.87	8.9	7.11	8.85	9.75	9.56	11.05	-0.902098	ADAT1	PREDICTED: LOW QUALITY PROTEIN: tRNA-specific adenosine deaminase 1, partial [Columba livia]
miR-1-y	205.845	206.78	133.49	274.834	278.084	344.135	26.2431	42.3112	32.0742	3.4895	3.1201	3.5203	rna11760	13.69	11.23	19.36	9.35	12.47	9.43	31.78	25.34	25.27	31.64	35.02	33.34	-0.937063	PRKAR1B	PREDICTED: cAMP-dependent protein kinase type I-beta regulatory subunit isoform X1 [Gallus gallus]
miR-1-y	205.845	206.78	133.49	274.834	278.084	344.135	26.2431	42.3112	32.0742	3.4895	3.1201	3.5203	rna1272	6.28	7.28	8.46	4.39	5.74	3.82	7.37	7.98	9.35	12.31	12.41	13.11	-0.916084	DSE	PREDICTED: dermatan-sulfate epimerase [Columba livia]
miR-1-y	205.845	206.78	133.49	274.834	278.084	344.135	26.2431	42.3112	32.0742	3.4895	3.1201	3.5203	rna12796	17.63	14.2	14.15	8.05	12.61	11.53	23.87	24.62	28.16	31.46	32.77	31.15	-0.937063	MGST1	PREDICTED: microsomal glutathione S-transferase 1 [Columba livia]
miR-1-y	205.845	206.78	133.49	274.834	278.084	344.135	26.2431	42.3112	32.0742	3.4895	3.1201	3.5203	rna13003	6.74	5.15	6.14	5.17	3.86	5.55	7.33	8.15	9.02	10.54	12.49	9.04	-0.923077	TMEM209	Transmembrane protein 209 [Columba livia]
miR-1-y	205.845	206.78	133.49	274.834	278.084	344.135	26.2431	42.3112	32.0742	3.4895	3.1201	3.5203	rna13020	3.4	3.32	3.21	2.73	3.48	2.99	6.46	5.94	6.01	9.74	8.91	7.87	-0.888112	DNAJC9	PREDICTED: dnaJ homolog subfamily C member 9, partial [Columba livia]
miR-1-y	205.845	206.78	133.49	274.834	278.084	344.135	26.2431	42.3112	32.0742	3.4895	3.1201	3.5203	rna13136	3.55	3.05	3.18	1.45	1.27	1.39	7.96	7.03	11.16	11.03	10.92	11.74	-0.902098	ROGDI	PREDICTED: protein rogdi homolog [Columba livia]
miR-1-y	205.845	206.78	133.49	274.834	278.084	344.135	26.2431	42.3112	32.0742	3.4895	3.1201	3.5203	rna1401	40.14	44.41	36.77	27.78	25.33	35.14	52.77	44.29	52.92	73.29	69.16	68.81	-0.916084	SYNCRIP	PREDICTED: heterogeneous nuclear ribonucleoprotein Q isoform X1 [Columba livia]
miR-1-y	205.845	206.78	133.49	274.834	278.084	344.135	26.2431	42.3112	32.0742	3.4895	3.1201	3.5203	rna14029	16.44	15.2	16.63	7.43	9.44	10.84	23.83	22.54	27.31	31.71	31.51	38.43	-0.937063	GMFB	glia maturation factor, beta, isoform CRA_a, partial [Mus musculus]
miR-1-y	205.845	206.78	133.49	274.834	278.084	344.135	26.2431	42.3112	32.0742	3.4895	3.1201	3.5203	rna14232	8.79	5.85	6.97	6.3	6.17	5.1	8.04	8.74	9.64	12.89	13.8	11.36	-0.909091	RICTOR	Rapamycin-insensitive companion of mTOR, partial [Columba livia]
miR-1-y	205.845	206.78	133.49	274.834	278.084	344.135	26.2431	42.3112	32.0742	3.4895	3.1201	3.5203	rna1431	21.54	31.32	40.04	6.49	10.48	7.94	45.84	47.52	55.31	47.97	54.29	44.74	-0.86014	HMGN3	PREDICTED: high mobility group nucleosome-binding domain-containing protein 3 [Columba livia]
miR-1-y	205.845	206.78	133.49	274.834	278.084	344.135	26.2431	42.3112	32.0742	3.4895	3.1201	3.5203	rna14600	33.32	31.82	31.36	23.95	31.83	26.44	53.85	52.52	55.79	71.75	71.79	71.05	-0.909091	ERGIC1	PREDICTED: endoplasmic reticulum-Golgi intermediate compartment protein 1 [Columba livia]
miR-1-y	205.845	206.78	133.49	274.834	278.084	344.135	26.2431	42.3112	32.0742	3.4895	3.1201	3.5203	rna14641	83.76	74.42	85.85	65.07	74.4	68.53	142.91	114.16	126.35	181.72	182.92	184.47	-0.958042	MATR3	PREDICTED: matrin-3 [Columba livia]
miR-1-y	205.845	206.78	133.49	274.834	278.084	344.135	26.2431	42.3112	32.0742	3.4895	3.1201	3.5203	rna14919	26.03	26.29	22.37	22.04	23.45	20.63	41.1	35.33	41.55	58	61.34	67.94	-0.909091	RPA2	Replication protein A 32 kDa subunit, partial [Columba livia]
miR-1-y	205.845	206.78	133.49	274.834	278.084	344.135	26.2431	42.3112	32.0742	3.4895	3.1201	3.5203	rna15464	16.9	17.32	19.74	11.27	14.15	11.29	31.84	28.57	31.47	36.47	36.17	39.6	-0.944056	NUP205	PREDICTED: LOW QUALITY PROTEIN: nuclear pore complex protein Nup205 [Columba livia]
miR-1-y	205.845	206.78	133.49	274.834	278.084	344.135	26.2431	42.3112	32.0742	3.4895	3.1201	3.5203	rna15772	10.32	9.21	10.37	10.93	9.35	8.03	17.93	15.15	21.58	23.34	31.56	22.96	-0.937063	NUTF2	PREDICTED: nuclear transport factor 2 [Columba livia]
miR-1-y	205.845	206.78	133.49	274.834	278.084	344.135	26.2431	42.3112	32.0742	3.4895	3.1201	3.5203	rna15971	9.22	10.58	10.3	7.89	10.41	9.1	12.35	12.26	13.74	21.86	18.41	19.1	-0.881119	XPO6	PREDICTED: exportin-6 [Calidris pugnax]
miR-1-y	205.845	206.78	133.49	274.834	278.084	344.135	26.2431	42.3112	32.0742	3.4895	3.1201	3.5203	rna16202	14.5	11.73	18.4	11.9	16.83	18.3	30.62	27.93	33.02	45.79	42.36	41.95	-0.867133	HDAC1	PREDICTED: histone deacetylase 1 [Columba livia]
miR-1-y	205.845	206.78	133.49	274.834	278.084	344.135	26.2431	42.3112	32.0742	3.4895	3.1201	3.5203	rna16461	161.92	121.11	120.48	95.67	99.48	93.41	270.35	197.33	206.97	316.5	314.97	286.47	-0.965035	NCL	PREDICTED: nucleolin [Columba livia]
miR-1-y	205.845	206.78	133.49	274.834	278.084	344.135	26.2431	42.3112	32.0742	3.4895	3.1201	3.5203	rna16469	32.15	23.76	34.9	17.76	25.36	20.18	50.7	46.16	58.82	62.73	63.56	67.43	-0.937063	FYTTD1	PREDICTED: UAP56-interacting factor isoform X1 [Columba livia]
miR-1-y	205.845	206.78	133.49	274.834	278.084	344.135	26.2431	42.3112	32.0742	3.4895	3.1201	3.5203	rna16476	12.44	11.85	13.69	7.66	9.18	8.94	18.66	14.96	17.85	21.33	20.92	21.46	-0.951049	RBL1	PREDICTED: retinoblastoma-like protein 1 [Columba livia]
miR-1-y	205.845	206.78	133.49	274.834	278.084	344.135	26.2431	42.3112	32.0742	3.4895	3.1201	3.5203	rna16637	10.22	10.62	11.66	6.2	10.41	6.13	24.74	28.8	28.49	38.47	36.05	32.6	-0.93007	SH3GL1	PREDICTED: endophilin-A2 isoform X3 [Columba livia]
miR-1-y	205.845	206.78	133.49	274.834	278.084	344.135	26.2431	42.3112	32.0742	3.4895	3.1201	3.5203	rna1907	3.6	3.02	2.57	1.55	2.18	2.34	3.69	4.36	4.17	6.44	5.79	5.25	-0.916084	A306_00002941	PREDICTED: nucleolus and neural progenitor protein, partial [Aptenodytes forsteri]
miR-1-y	205.845	206.78	133.49	274.834	278.084	344.135	26.2431	42.3112	32.0742	3.4895	3.1201	3.5203	rna2187	21.67	24.51	25.61	12.83	16.66	17.43	31.52	29.51	30.82	31.67	32.2	32.58	-0.944056	KLF12	PREDICTED: Krueppel-like factor 12 isoform X1 [Columba livia]
miR-1-y	205.845	206.78	133.49	274.834	278.084	344.135	26.2431	42.3112	32.0742	3.4895	3.1201	3.5203	rna266	3.15	6.83	5.71	4.17	5.54	2.96	18.69	14.39	12.47	16.65	17.21	9.14	-0.853147	A306_00001365	PREDICTED: carbonic anhydrase 13 [Columba livia]
miR-1-y	205.845	206.78	133.49	274.834	278.084	344.135	26.2431	42.3112	32.0742	3.4895	3.1201	3.5203	rna2999	11.89	11.88	13.05	8.52	9	7.81	21.98	22.16	23.43	22.95	24.31	22.4	-0.937063	TYRO3	PREDICTED: tyrosine-protein kinase receptor TYRO3 [Columba livia]
miR-1-y	205.845	206.78	133.49	274.834	278.084	344.135	26.2431	42.3112	32.0742	3.4895	3.1201	3.5203	rna3325	33.98	41.35	34.08	27.27	32	32.75	60.94	49.13	54.39	69.85	70.56	69.61	-0.951049	CPSF2	PREDICTED: cleavage and polyadenylation specificity factor subunit 2 [Columba livia]
miR-1-y	205.845	206.78	133.49	274.834	278.084	344.135	26.2431	42.3112	32.0742	3.4895	3.1201	3.5203	rna3524	2.5	1.57	2.47	0.89	0.67	0.89	2.83	2.88	2.65	4.78	4.14	4.31	-0.938705	GPR137C	PREDICTED: integral membrane protein GPR137C, partial [Columba livia]
miR-1-y	205.845	206.78	133.49	274.834	278.084	344.135	26.2431	42.3112	32.0742	3.4895	3.1201	3.5203	rna3626	10.3	9.45	10.28	7.84	11.02	8.28	24.78	19.3	22.19	28.16	28.79	29.41	-0.888112	WHSC1	PREDICTED: histone-lysine N-methyltransferase NSD2 [Columba livia]
miR-1-y	205.845	206.78	133.49	274.834	278.084	344.135	26.2431	42.3112	32.0742	3.4895	3.1201	3.5203	rna3677	15.21	17.31	14.62	14.73	13.08	11.39	22.47	20.75	25.52	28.61	25.87	26.3	-0.923077	TBC1D14	PREDICTED: TBC1 domain family member 14 isoform X1 [Columba livia]
miR-1-y	205.845	206.78	133.49	274.834	278.084	344.135	26.2431	42.3112	32.0742	3.4895	3.1201	3.5203	rna3833	31.43	27.6	27.05	22.19	20.33	22.53	39.3	27.99	34.49	52.29	50.97	55.58	-0.916084	GNPDA2	PREDICTED: glucosamine-6-phosphate isomerase 2 isoform X4 [Ficedula albicollis]
miR-1-y	205.845	206.78	133.49	274.834	278.084	344.135	26.2431	42.3112	32.0742	3.4895	3.1201	3.5203	rna4527	0.07	0.31	0.34	0.05	0.08	0.08	1.57	0.51	1.03	9.75	7.28	9.18	-0.900177	PKP2	PREDICTED: plakophilin-2 [Columba livia]
miR-1-y	205.845	206.78	133.49	274.834	278.084	344.135	26.2431	42.3112	32.0742	3.4895	3.1201	3.5203	rna4664	0.81	1.94	2.59	1.86	2.66	1.67	3.82	2.71	2.91	8.32	7.22	6.44	-0.874126	SLC41A2	PREDICTED: solute carrier family 41 member 2 [Columba livia]
miR-1-y	205.845	206.78	133.49	274.834	278.084	344.135	26.2431	42.3112	32.0742	3.4895	3.1201	3.5203	rna4925	11.76	10.66	12.75	8.5	7.47	10.65	16.88	11.46	16.44	26.82	25.82	27.03	-0.93007	TMBIM4	PREDICTED: protein lifeguard 4 [Columba livia]
miR-1-y	205.845	206.78	133.49	274.834	278.084	344.135	26.2431	42.3112	32.0742	3.4895	3.1201	3.5203	rna5437	36.55	37.95	39.36	30.98	35.39	32.1	55.17	50.28	58.1	68.13	66.92	73.86	-0.937063	COPB1	PREDICTED: coatomer subunit beta [Columba livia]
miR-1-y	205.845	206.78	133.49	274.834	278.084	344.135	26.2431	42.3112	32.0742	3.4895	3.1201	3.5203	rna5738	18.03	14.92	18.69	9.79	10.56	11.27	30.84	24.77	29.05	35.78	35.9	44.07	-0.951049	ALG12	PREDICTED: dol-P-Man:Man(7)GlcNAc(2)-PP-Dol alpha-1,6-mannosyltransferase [Columba livia]
miR-1-y	205.845	206.78	133.49	274.834	278.084	344.135	26.2431	42.3112	32.0742	3.4895	3.1201	3.5203	rna6003	18.79	20.9	21.18	9.48	17.17	8.61	32.85	29.38	28.84	34.87	34.59	34.12	-0.972028	SNX4	PREDICTED: sorting nexin-4 [Columba livia]
miR-1-y	205.845	206.78	133.49	274.834	278.084	344.135	26.2431	42.3112	32.0742	3.4895	3.1201	3.5203	rna6491	7.11	8.52	7.37	4.79	3.72	5.79	8.5	7.49	8.98	12.05	11.44	9.85	-0.888112	SLC25A16	PREDICTED: graves disease carrier protein [Columba livia]
miR-1-y	205.845	206.78	133.49	274.834	278.084	344.135	26.2431	42.3112	32.0742	3.4895	3.1201	3.5203	rna6632	1.39	0.87	0.38	0	0.28	0.13	3.68	5.05	4.91	4.83	7.72	4.94	-0.853147	GFRA1	PREDICTED: GDNF family receptor alpha-1 [Columba livia]
miR-1-y	205.845	206.78	133.49	274.834	278.084	344.135	26.2431	42.3112	32.0742	3.4895	3.1201	3.5203	rna6701	7.31	7.22	4.94	2.58	6.69	6.07	9.43	8.76	12.85	16.59	12.92	12.82	-0.867133	CHST15	PREDICTED: carbohydrate sulfotransferase 15 [Columba livia]
miR-1-y	205.845	206.78	133.49	274.834	278.084	344.135	26.2431	42.3112	32.0742	3.4895	3.1201	3.5203	rna6745	12.14	11.39	13.55	10.41	11.44	9.21	21.46	20.24	25.65	37.31	30.4	32.66	-0.951049	ALDH18A1	PREDICTED: LOW QUALITY PROTEIN: delta-1-pyrroline-5-carboxylate synthase [Columba livia]
miR-1-y	205.845	206.78	133.49	274.834	278.084	344.135	26.2431	42.3112	32.0742	3.4895	3.1201	3.5203	rna6749	42.55	39.16	38.72	25.94	36.2	29.21	58.62	67.42	64.27	84.83	70.79	80.44	-0.909091	NOTCH2	PREDICTED: LOW QUALITY PROTEIN: neurogenic locus notch homolog protein 2 [Columba livia]
miR-1-y	205.845	206.78	133.49	274.834	278.084	344.135	26.2431	42.3112	32.0742	3.4895	3.1201	3.5203	rna7223	21.59	18.59	23.93	14.93	17.97	18.05	29.9	28.03	36.62	38.35	40.55	40.58	-0.944056	AAGAB	PREDICTED: alpha- and gamma-adaptin-binding protein p34 [Columba livia]
miR-1-y	205.845	206.78	133.49	274.834	278.084	344.135	26.2431	42.3112	32.0742	3.4895	3.1201	3.5203	rna7683	6.46	10.48	8.09	4.88	5.19	4.23	14.68	12.3	15.1	14.09	15.74	15.05	-0.909091	GPX7	PREDICTED: glutathione peroxidase 7 [Columba livia]
miR-1-y	205.845	206.78	133.49	274.834	278.084	344.135	26.2431	42.3112	32.0742	3.4895	3.1201	3.5203	rna7715	17.94	15.95	19.86	14.51	14.71	14.86	30.55	27.18	26	30.87	33.71	32.6	-0.958042	SUCO	PREDICTED: SUN domain-containing ossification factor [Columba livia]
miR-1-y	205.845	206.78	133.49	274.834	278.084	344.135	26.2431	42.3112	32.0742	3.4895	3.1201	3.5203	rna8125	16.43	11.32	10.77	4.85	3.95	3.61	37.72	25.61	34.64	59.3	62.41	64.74	-0.958042	EML4	PREDICTED: echinoderm microtubule-associated protein-like 4 isoform X1 [Columba livia]
miR-1-y	205.845	206.78	133.49	274.834	278.084	344.135	26.2431	42.3112	32.0742	3.4895	3.1201	3.5203	rna874	144.79	133.72	135.98	84.65	98.59	94.71	189.54	156.39	162.59	207.59	205.27	215.11	-0.944056	HNRNPU	PREDICTED: heterogeneous nuclear ribonucleoprotein U [Columba livia]
miR-1-y	205.845	206.78	133.49	274.834	278.084	344.135	26.2431	42.3112	32.0742	3.4895	3.1201	3.5203	rna8940	8.48	9.94	9.43	6.25	7.69	7.33	14.18	11.79	13.51	18.45	17.33	17.9	-0.937063	SART3	PREDICTED: squamous cell carcinoma antigen recognized by T-cells 3 [Columba livia]
miR-1-y	205.845	206.78	133.49	274.834	278.084	344.135	26.2431	42.3112	32.0742	3.4895	3.1201	3.5203	rna9066	2.27	2.94	3.54	1.15	2.43	1.67	7.8	6.09	8.43	10.83	8.5	10.22	-0.923077	ADGRD1	PREDICTED: adhesion G-protein coupled receptor D1 [Columba livia]
miR-1-y	205.845	206.78	133.49	274.834	278.084	344.135	26.2431	42.3112	32.0742	3.4895	3.1201	3.5203	rna9280	1.14	0.76	1.38	0.78	0.96	0.95	3	1.77	2.1	10.51	8.35	10.79	-0.909091	RAB11FIP4	Rab11 family-interacting protein 4, partial [Columba livia]
miR-1-y	205.845	206.78	133.49	274.834	278.084	344.135	26.2431	42.3112	32.0742	3.4895	3.1201	3.5203	rna9292	254.56	277.15	261.19	106.77	122.11	137.42	392.29	328.12	383.14	410.5	406.98	399.54	-0.944056	H3F3B	PREDICTED: histone H3.3 [Columba livia]
miR-1-y	205.845	206.78	133.49	274.834	278.084	344.135	26.2431	42.3112	32.0742	3.4895	3.1201	3.5203	rna9625	9.37	6.69	13.23	7.89	14.53	7.67	37.17	32.79	41.08	47	53.29	56.39	-0.874126	CCNB2	PREDICTED: G2/mitotic-specific cyclin-B2 [Columba livia]
miR-1-z	265.092	278.397	292.15	486.018	451.002	469.527	126.465	183.625	165.289	43.2961	47.607	47.0352	rna10080	18.27	15.22	19.01	11.48	14.82	13.78	32.27	33.82	36.55	45.98	50.28	44.92	-0.937063	KIF2A	PREDICTED: kinesin-like protein KIF2A isoform X1 [Columba livia]
miR-1-z	265.092	278.397	292.15	486.018	451.002	469.527	126.465	183.625	165.289	43.2961	47.607	47.0352	rna10081	0.84	0.64	0.46	0.18	0.27	0.1	1.95	1.21	2.73	2.69	2.96	3.08	-0.937063	KIF2A	PREDICTED: kinesin-like protein KIF2A isoform X1 [Columba livia]
miR-1-z	265.092	278.397	292.15	486.018	451.002	469.527	126.465	183.625	165.289	43.2961	47.607	47.0352	rna10218	1.14	0.8	0.62	0.14	0.72	0.14	1.71	1.48	2.18	2.98	1	3.17	-0.907182	HECW1	PREDICTED: E3 ubiquitin-protein ligase HECW1 [Columba livia]
miR-1-z	265.092	278.397	292.15	486.018	451.002	469.527	126.465	183.625	165.289	43.2961	47.607	47.0352	rna10302	8.26	7.89	10.26	7.69	10.16	5.68	22.14	17.28	22.14	29.07	31.53	33.34	-0.914187	ATP11C	PREDICTED: phospholipid-transporting ATPase IG isoform X1 [Columba livia]
miR-1-z	265.092	278.397	292.15	486.018	451.002	469.527	126.465	183.625	165.289	43.2961	47.607	47.0352	rna10553	0.22	0.09	0.24	0.05	0.19	0.12	0.35	0.42	0.71	0.62	0.97	1.17	-0.874126	CRB2	PREDICTED: LOW QUALITY PROTEIN: protein crumbs homolog 2 [Columba livia]
miR-1-z	265.092	278.397	292.15	486.018	451.002	469.527	126.465	183.625	165.289	43.2961	47.607	47.0352	rna10656	14.86	15.03	14.79	10.14	13.2	10.91	21.03	17.93	19.35	23.59	24.53	26.3	-0.972028	DDX31	PREDICTED: probable ATP-dependent RNA helicase DDX31 [Columba livia]
miR-1-z	265.092	278.397	292.15	486.018	451.002	469.527	126.465	183.625	165.289	43.2961	47.607	47.0352	rna11017	19.41	19.79	20.83	11.74	16.15	13.88	26.36	25.38	25.89	29.95	29.61	31.61	-0.965035	INTS4	PREDICTED: integrator complex subunit 4 [Columba livia]
miR-1-z	265.092	278.397	292.15	486.018	451.002	469.527	126.465	183.625	165.289	43.2961	47.607	47.0352	rna11132	6.25	5.43	4.25	2.81	4.48	3.87	8.9	7.11	8.85	9.75	9.56	11.05	-0.986014	ADAT1	PREDICTED: LOW QUALITY PROTEIN: tRNA-specific adenosine deaminase 1, partial [Columba livia]
miR-1-z	265.092	278.397	292.15	486.018	451.002	469.527	126.465	183.625	165.289	43.2961	47.607	47.0352	rna11213	1.41	1.58	1.24	0.33	0.44	0.65	2.55	1.28	2.82	3.42	2.34	1.84	-0.895105	ARHGAP40	PREDICTED: rho GTPase-activating protein 40 [Columba livia]
miR-1-z	265.092	278.397	292.15	486.018	451.002	469.527	126.465	183.625	165.289	43.2961	47.607	47.0352	rna11760	13.69	11.23	19.36	9.35	12.47	9.43	31.78	25.34	25.27	31.64	35.02	33.34	-0.909091	PRKAR1B	PREDICTED: cAMP-dependent protein kinase type I-beta regulatory subunit isoform X1 [Gallus gallus]
miR-1-z	265.092	278.397	292.15	486.018	451.002	469.527	126.465	183.625	165.289	43.2961	47.607	47.0352	rna1272	6.28	7.28	8.46	4.39	5.74	3.82	7.37	7.98	9.35	12.31	12.41	13.11	-0.867133	DSE	PREDICTED: dermatan-sulfate epimerase [Columba livia]
miR-1-z	265.092	278.397	292.15	486.018	451.002	469.527	126.465	183.625	165.289	43.2961	47.607	47.0352	rna12796	17.63	14.2	14.15	8.05	12.61	11.53	23.87	24.62	28.16	31.46	32.77	31.15	-0.958042	MGST1	PREDICTED: microsomal glutathione S-transferase 1 [Columba livia]
miR-1-z	265.092	278.397	292.15	486.018	451.002	469.527	126.465	183.625	165.289	43.2961	47.607	47.0352	rna13003	6.74	5.15	6.14	5.17	3.86	5.55	7.33	8.15	9.02	10.54	12.49	9.04	-0.881119	TMEM209	Transmembrane protein 209 [Columba livia]
miR-1-z	265.092	278.397	292.15	486.018	451.002	469.527	126.465	183.625	165.289	43.2961	47.607	47.0352	rna13020	3.4	3.32	3.21	2.73	3.48	2.99	6.46	5.94	6.01	9.74	8.91	7.87	-0.951049	DNAJC9	PREDICTED: dnaJ homolog subfamily C member 9, partial [Columba livia]
miR-1-z	265.092	278.397	292.15	486.018	451.002	469.527	126.465	183.625	165.289	43.2961	47.607	47.0352	rna13136	3.55	3.05	3.18	1.45	1.27	1.39	7.96	7.03	11.16	11.03	10.92	11.74	-0.909091	ROGDI	PREDICTED: protein rogdi homolog [Columba livia]
miR-1-z	265.092	278.397	292.15	486.018	451.002	469.527	126.465	183.625	165.289	43.2961	47.607	47.0352	rna1401	40.14	44.41	36.77	27.78	25.33	35.14	52.77	44.29	52.92	73.29	69.16	68.81	-0.944056	SYNCRIP	PREDICTED: heterogeneous nuclear ribonucleoprotein Q isoform X1 [Columba livia]
miR-1-z	265.092	278.397	292.15	486.018	451.002	469.527	126.465	183.625	165.289	43.2961	47.607	47.0352	rna1402	8.58	7.99	5.85	4.53	7.09	5.03	7.78	10.49	10.43	17.67	12.08	18.17	-0.909091	SYNCRIP	PREDICTED: heterogeneous nuclear ribonucleoprotein Q isoform X1 [Columba livia]
miR-1-z	265.092	278.397	292.15	486.018	451.002	469.527	126.465	183.625	165.289	43.2961	47.607	47.0352	rna14029	16.44	15.2	16.63	7.43	9.44	10.84	23.83	22.54	27.31	31.71	31.51	38.43	-0.958042	GMFB	glia maturation factor, beta, isoform CRA_a, partial [Mus musculus]
miR-1-z	265.092	278.397	292.15	486.018	451.002	469.527	126.465	183.625	165.289	43.2961	47.607	47.0352	rna14232	8.79	5.85	6.97	6.3	6.17	5.1	8.04	8.74	9.64	12.89	13.8	11.36	-0.86014	RICTOR	Rapamycin-insensitive companion of mTOR, partial [Columba livia]
miR-1-z	265.092	278.397	292.15	486.018	451.002	469.527	126.465	183.625	165.289	43.2961	47.607	47.0352	rna14600	33.32	31.82	31.36	23.95	31.83	26.44	53.85	52.52	55.79	71.75	71.79	71.05	-0.951049	ERGIC1	PREDICTED: endoplasmic reticulum-Golgi intermediate compartment protein 1 [Columba livia]
miR-1-z	265.092	278.397	292.15	486.018	451.002	469.527	126.465	183.625	165.289	43.2961	47.607	47.0352	rna14641	83.76	74.42	85.85	65.07	74.4	68.53	142.91	114.16	126.35	181.72	182.92	184.47	-0.958042	MATR3	PREDICTED: matrin-3 [Columba livia]
miR-1-z	265.092	278.397	292.15	486.018	451.002	469.527	126.465	183.625	165.289	43.2961	47.607	47.0352	rna14919	26.03	26.29	22.37	22.04	23.45	20.63	41.1	35.33	41.55	58	61.34	67.94	-0.951049	RPA2	Replication protein A 32 kDa subunit, partial [Columba livia]
miR-1-z	265.092	278.397	292.15	486.018	451.002	469.527	126.465	183.625	165.289	43.2961	47.607	47.0352	rna15464	16.9	17.32	19.74	11.27	14.15	11.29	31.84	28.57	31.47	36.47	36.17	39.6	-0.965035	NUP205	PREDICTED: LOW QUALITY PROTEIN: nuclear pore complex protein Nup205 [Columba livia]
miR-1-z	265.092	278.397	292.15	486.018	451.002	469.527	126.465	183.625	165.289	43.2961	47.607	47.0352	rna15519	6.74	0	4.6	0.3	5.65	3.61	6.53	10.69	10.42	11.64	15.7	11.62	-0.853147	STRADB	PREDICTED: STE20-related kinase adapter protein beta isoform X1 [Columba livia]
miR-1-z	265.092	278.397	292.15	486.018	451.002	469.527	126.465	183.625	165.289	43.2961	47.607	47.0352	rna15971	9.22	10.58	10.3	7.89	10.41	9.1	12.35	12.26	13.74	21.86	18.41	19.1	-0.944056	XPO6	PREDICTED: exportin-6 [Calidris pugnax]
miR-1-z	265.092	278.397	292.15	486.018	451.002	469.527	126.465	183.625	165.289	43.2961	47.607	47.0352	rna16461	161.92	121.11	120.48	95.67	99.48	93.41	270.35	197.33	206.97	316.5	314.97	286.47	-0.986014	NCL	PREDICTED: nucleolin [Columba livia]
miR-1-z	265.092	278.397	292.15	486.018	451.002	469.527	126.465	183.625	165.289	43.2961	47.607	47.0352	rna16469	32.15	23.76	34.9	17.76	25.36	20.18	50.7	46.16	58.82	62.73	63.56	67.43	-0.937063	FYTTD1	PREDICTED: UAP56-interacting factor isoform X1 [Columba livia]
miR-1-z	265.092	278.397	292.15	486.018	451.002	469.527	126.465	183.625	165.289	43.2961	47.607	47.0352	rna16476	12.44	11.85	13.69	7.66	9.18	8.94	18.66	14.96	17.85	21.33	20.92	21.46	-0.972028	RBL1	PREDICTED: retinoblastoma-like protein 1 [Columba livia]
miR-1-z	265.092	278.397	292.15	486.018	451.002	469.527	126.465	183.625	165.289	43.2961	47.607	47.0352	rna16637	10.22	10.62	11.66	6.2	10.41	6.13	24.74	28.8	28.49	38.47	36.05	32.6	-0.909091	SH3GL1	PREDICTED: endophilin-A2 isoform X3 [Columba livia]
miR-1-z	265.092	278.397	292.15	486.018	451.002	469.527	126.465	183.625	165.289	43.2961	47.607	47.0352	rna1907	3.6	3.02	2.57	1.55	2.18	2.34	3.69	4.36	4.17	6.44	5.79	5.25	-0.958042	A306_00002941	PREDICTED: nucleolus and neural progenitor protein, partial [Aptenodytes forsteri]
miR-1-z	265.092	278.397	292.15	486.018	451.002	469.527	126.465	183.625	165.289	43.2961	47.607	47.0352	rna2187	21.67	24.51	25.61	12.83	16.66	17.43	31.52	29.51	30.82	31.67	32.2	32.58	-0.944056	KLF12	PREDICTED: Krueppel-like factor 12 isoform X1 [Columba livia]
miR-1-z	265.092	278.397	292.15	486.018	451.002	469.527	126.465	183.625	165.289	43.2961	47.607	47.0352	rna2652	0.8	0.92	0.44	0.61	0.31	0.64	3.78	3.55	4.5	4.89	3.7	4.01	-0.888112	DYNC1I1	PREDICTED: cytoplasmic dynein 1 intermediate chain 1 [Columba livia]
miR-1-z	265.092	278.397	292.15	486.018	451.002	469.527	126.465	183.625	165.289	43.2961	47.607	47.0352	rna2999	11.89	11.88	13.05	8.52	9	7.81	21.98	22.16	23.43	22.95	24.31	22.4	-0.881119	TYRO3	PREDICTED: tyrosine-protein kinase receptor TYRO3 [Columba livia]
miR-1-z	265.092	278.397	292.15	486.018	451.002	469.527	126.465	183.625	165.289	43.2961	47.607	47.0352	rna3046	8.26	7.77	7.76	0.48	1.1	0.74	15.31	23.48	20.45	22.57	23.05	25.47	-0.895105	PSEN1	PREDICTED: presenilin-1 isoform X3 [Columba livia]
miR-1-z	265.092	278.397	292.15	486.018	451.002	469.527	126.465	183.625	165.289	43.2961	47.607	47.0352	rna3136	9.52	9.14	7.6	8.84	10.18	11.6	15.37	14.95	12.87	21.96	21.34	22.07	-0.853147	SPRED1	PREDICTED: sprouty-related, EVH1 domain-containing protein 1 isoform X1 [Columba livia]
miR-1-z	265.092	278.397	292.15	486.018	451.002	469.527	126.465	183.625	165.289	43.2961	47.607	47.0352	rna3188	1.15	0.8	0.63	0.66	1.02	0.87	1.87	1.15	1.63	3.95	4.58	3.81	-0.900177	MIPOL1	PREDICTED: mirror-image polydactyly gene 1 protein [Columba livia]
miR-1-z	265.092	278.397	292.15	486.018	451.002	469.527	126.465	183.625	165.289	43.2961	47.607	47.0352	rna3325	33.98	41.35	34.08	27.27	32	32.75	60.94	49.13	54.39	69.85	70.56	69.61	-0.951049	CPSF2	PREDICTED: cleavage and polyadenylation specificity factor subunit 2 [Columba livia]
miR-1-z	265.092	278.397	292.15	486.018	451.002	469.527	126.465	183.625	165.289	43.2961	47.607	47.0352	rna3524	2.5	1.57	2.47	0.89	0.67	0.89	2.83	2.88	2.65	4.78	4.14	4.31	-0.949213	GPR137C	PREDICTED: integral membrane protein GPR137C, partial [Columba livia]
miR-1-z	265.092	278.397	292.15	486.018	451.002	469.527	126.465	183.625	165.289	43.2961	47.607	47.0352	rna3626	10.3	9.45	10.28	7.84	11.02	8.28	24.78	19.3	22.19	28.16	28.79	29.41	-0.93007	WHSC1	PREDICTED: histone-lysine N-methyltransferase NSD2 [Columba livia]
miR-1-z	265.092	278.397	292.15	486.018	451.002	469.527	126.465	183.625	165.289	43.2961	47.607	47.0352	rna3677	15.21	17.31	14.62	14.73	13.08	11.39	22.47	20.75	25.52	28.61	25.87	26.3	-0.944056	TBC1D14	PREDICTED: TBC1 domain family member 14 isoform X1 [Columba livia]
miR-1-z	265.092	278.397	292.15	486.018	451.002	469.527	126.465	183.625	165.289	43.2961	47.607	47.0352	rna3833	31.43	27.6	27.05	22.19	20.33	22.53	39.3	27.99	34.49	52.29	50.97	55.58	-0.965035	GNPDA2	PREDICTED: glucosamine-6-phosphate isomerase 2 isoform X4 [Ficedula albicollis]
miR-1-z	265.092	278.397	292.15	486.018	451.002	469.527	126.465	183.625	165.289	43.2961	47.607	47.0352	rna4527	0.07	0.31	0.34	0.05	0.08	0.08	1.57	0.51	1.03	9.75	7.28	9.18	-0.921192	PKP2	PREDICTED: plakophilin-2 [Columba livia]
miR-1-z	265.092	278.397	292.15	486.018	451.002	469.527	126.465	183.625	165.289	43.2961	47.607	47.0352	rna4664	0.81	1.94	2.59	1.86	2.66	1.67	3.82	2.71	2.91	8.32	7.22	6.44	-0.853147	SLC41A2	PREDICTED: solute carrier family 41 member 2 [Columba livia]
miR-1-z	265.092	278.397	292.15	486.018	451.002	469.527	126.465	183.625	165.289	43.2961	47.607	47.0352	rna479	7	0.83	5.3	4.5	5.29	6.32	12.19	11.91	10.93	14.69	14.37	11.72	-0.853147	SS18	PREDICTED: protein SSXT isoform X1 [Manacus vitellinus]
miR-1-z	265.092	278.397	292.15	486.018	451.002	469.527	126.465	183.625	165.289	43.2961	47.607	47.0352	rna4925	11.76	10.66	12.75	8.5	7.47	10.65	16.88	11.46	16.44	26.82	25.82	27.03	-0.923077	TMBIM4	PREDICTED: protein lifeguard 4 [Columba livia]
miR-1-z	265.092	278.397	292.15	486.018	451.002	469.527	126.465	183.625	165.289	43.2961	47.607	47.0352	rna5738	18.03	14.92	18.69	9.79	10.56	11.27	30.84	24.77	29.05	35.78	35.9	44.07	-0.951049	ALG12	PREDICTED: dol-P-Man:Man(7)GlcNAc(2)-PP-Dol alpha-1,6-mannosyltransferase [Columba livia]
miR-1-z	265.092	278.397	292.15	486.018	451.002	469.527	126.465	183.625	165.289	43.2961	47.607	47.0352	rna6003	18.79	20.9	21.18	9.48	17.17	8.61	32.85	29.38	28.84	34.87	34.59	34.12	-0.951049	SNX4	PREDICTED: sorting nexin-4 [Columba livia]
miR-1-z	265.092	278.397	292.15	486.018	451.002	469.527	126.465	183.625	165.289	43.2961	47.607	47.0352	rna6491	7.11	8.52	7.37	4.79	3.72	5.79	8.5	7.49	8.98	12.05	11.44	9.85	-0.902098	SLC25A16	PREDICTED: graves disease carrier protein [Columba livia]
miR-1-z	265.092	278.397	292.15	486.018	451.002	469.527	126.465	183.625	165.289	43.2961	47.607	47.0352	rna6632	1.39	0.87	0.38	0	0.28	0.13	3.68	5.05	4.91	4.83	7.72	4.94	-0.853147	GFRA1	PREDICTED: GDNF family receptor alpha-1 [Columba livia]
miR-1-z	265.092	278.397	292.15	486.018	451.002	469.527	126.465	183.625	165.289	43.2961	47.607	47.0352	rna6667	0.25	0.36	0	0	0.12	0.18	1.71	0.35	0.56	9.64	8.18	6.7	-0.935203	FGFR2	PREDICTED: fibroblast growth factor receptor 2 isoform X1 [Columba livia]
miR-1-z	265.092	278.397	292.15	486.018	451.002	469.527	126.465	183.625	165.289	43.2961	47.607	47.0352	rna6668	0.47	0.64	0.4	0.55	0.56	0.28	0.81	1.25	1.24	18.75	12.49	8.66	-0.867133	FGFR2	PREDICTED: fibroblast growth factor receptor 2 isoform X1 [Columba livia]
miR-1-z	265.092	278.397	292.15	486.018	451.002	469.527	126.465	183.625	165.289	43.2961	47.607	47.0352	rna6701	7.31	7.22	4.94	2.58	6.69	6.07	9.43	8.76	12.85	16.59	12.92	12.82	-0.944056	CHST15	PREDICTED: carbohydrate sulfotransferase 15 [Columba livia]
miR-1-z	265.092	278.397	292.15	486.018	451.002	469.527	126.465	183.625	165.289	43.2961	47.607	47.0352	rna6745	12.14	11.39	13.55	10.41	11.44	9.21	21.46	20.24	25.65	37.31	30.4	32.66	-0.951049	ALDH18A1	PREDICTED: LOW QUALITY PROTEIN: delta-1-pyrroline-5-carboxylate synthase [Columba livia]
miR-1-z	265.092	278.397	292.15	486.018	451.002	469.527	126.465	183.625	165.289	43.2961	47.607	47.0352	rna6749	42.55	39.16	38.72	25.94	36.2	29.21	58.62	67.42	64.27	84.83	70.79	80.44	-0.972028	NOTCH2	PREDICTED: LOW QUALITY PROTEIN: neurogenic locus notch homolog protein 2 [Columba livia]
miR-1-z	265.092	278.397	292.15	486.018	451.002	469.527	126.465	183.625	165.289	43.2961	47.607	47.0352	rna7223	21.59	18.59	23.93	14.93	17.97	18.05	29.9	28.03	36.62	38.35	40.55	40.58	-0.944056	AAGAB	PREDICTED: alpha- and gamma-adaptin-binding protein p34 [Columba livia]
miR-1-z	265.092	278.397	292.15	486.018	451.002	469.527	126.465	183.625	165.289	43.2961	47.607	47.0352	rna7683	6.46	10.48	8.09	4.88	5.19	4.23	14.68	12.3	15.1	14.09	15.74	15.05	-0.867133	GPX7	PREDICTED: glutathione peroxidase 7 [Columba livia]
miR-1-z	265.092	278.397	292.15	486.018	451.002	469.527	126.465	183.625	165.289	43.2961	47.607	47.0352	rna7715	17.94	15.95	19.86	14.51	14.71	14.86	30.55	27.18	26	30.87	33.71	32.6	-0.937063	SUCO	PREDICTED: SUN domain-containing ossification factor [Columba livia]
miR-1-z	265.092	278.397	292.15	486.018	451.002	469.527	126.465	183.625	165.289	43.2961	47.607	47.0352	rna7863	14.03	14.75	13.34	12.37	13.86	14.04	28.21	25.17	28.02	39.31	37.35	41.08	-0.93007	ACTL6A	PREDICTED: actin-like protein 6A [Columba livia]
miR-1-z	265.092	278.397	292.15	486.018	451.002	469.527	126.465	183.625	165.289	43.2961	47.607	47.0352	rna8125	16.43	11.32	10.77	4.85	3.95	3.61	37.72	25.61	34.64	59.3	62.41	64.74	-0.958042	EML4	PREDICTED: echinoderm microtubule-associated protein-like 4 isoform X1 [Columba livia]
miR-1-z	265.092	278.397	292.15	486.018	451.002	469.527	126.465	183.625	165.289	43.2961	47.607	47.0352	rna874	144.79	133.72	135.98	84.65	98.59	94.71	189.54	156.39	162.59	207.59	205.27	215.11	-0.986014	HNRNPU	PREDICTED: heterogeneous nuclear ribonucleoprotein U [Columba livia]
miR-1-z	265.092	278.397	292.15	486.018	451.002	469.527	126.465	183.625	165.289	43.2961	47.607	47.0352	rna8940	8.48	9.94	9.43	6.25	7.69	7.33	14.18	11.79	13.51	18.45	17.33	17.9	-0.979021	SART3	PREDICTED: squamous cell carcinoma antigen recognized by T-cells 3 [Columba livia]
miR-1-z	265.092	278.397	292.15	486.018	451.002	469.527	126.465	183.625	165.289	43.2961	47.607	47.0352	rna9066	2.27	2.94	3.54	1.15	2.43	1.67	7.8	6.09	8.43	10.83	8.5	10.22	-0.944056	ADGRD1	PREDICTED: adhesion G-protein coupled receptor D1 [Columba livia]
miR-1-z	265.092	278.397	292.15	486.018	451.002	469.527	126.465	183.625	165.289	43.2961	47.607	47.0352	rna9073	5.03	4.54	4.09	4.01	5.47	4.68	7.22	9.16	8.3	9.39	10.22	9.45	-0.867133	EP400	PREDICTED: LOW QUALITY PROTEIN: E1A-binding protein p400 [Columba livia]
miR-1-z	265.092	278.397	292.15	486.018	451.002	469.527	126.465	183.625	165.289	43.2961	47.607	47.0352	rna9280	1.14	0.76	1.38	0.78	0.96	0.95	3	1.77	2.1	10.51	8.35	10.79	-0.909091	RAB11FIP4	Rab11 family-interacting protein 4, partial [Columba livia]
miR-1-z	265.092	278.397	292.15	486.018	451.002	469.527	126.465	183.625	165.289	43.2961	47.607	47.0352	rna9292	254.56	277.15	261.19	106.77	122.11	137.42	392.29	328.12	383.14	410.5	406.98	399.54	-0.965035	H3F3B	PREDICTED: histone H3.3 [Columba livia]
miR-1-z	265.092	278.397	292.15	486.018	451.002	469.527	126.465	183.625	165.289	43.2961	47.607	47.0352	rna9625	9.37	6.69	13.23	7.89	14.53	7.67	37.17	32.79	41.08	47	53.29	56.39	-0.853147	CCNB2	PREDICTED: G2/mitotic-specific cyclin-B2 [Columba livia]
miR-1-z	265.092	278.397	292.15	486.018	451.002	469.527	126.465	183.625	165.289	43.2961	47.607	47.0352	rna9729	11.5	11.49	11.43	9.08	10.81	11.83	19.1	27.61	24.03	31.85	33.27	24.92	-0.853147	PHAX	PREDICTED: phosphorylated adapter RNA export protein [Columba livia]
miR-101-y	1030.09	1811.64	1022.08	1121.93	1482.56	1467.65	303.781	383.963	355.532	147.078	97.5289	107.663	rna10234	6.75	4.28	5.66	5.11	5	4.34	16.35	12.39	14.87	23.92	20.79	21.33	-0.958042	EZH2	Histone-lysine N-methyltransferase EZH2 [Amazona aestiva]
miR-101-y	1030.09	1811.64	1022.08	1121.93	1482.56	1467.65	303.781	383.963	355.532	147.078	97.5289	107.663	rna10246	17.37	17.42	17.17	7.89	9.52	8.83	21.25	18.75	21.72	24.04	26.01	25.34	-0.853147	TGFBR1	PREDICTED: TGF-beta receptor type-1 [Columba livia]
miR-101-y	1030.09	1811.64	1022.08	1121.93	1482.56	1467.65	303.781	383.963	355.532	147.078	97.5289	107.663	rna10426	4.82	2.65	3.16	4.62	5.05	3.12	8.29	9.42	8.48	12.18	13.31	10.31	-0.874126	LUC7L	Luc7 homolog (S. cerevisiae)-like, isoform CRA_a, partial [Mus musculus]
miR-101-y	1030.09	1811.64	1022.08	1121.93	1482.56	1467.65	303.781	383.963	355.532	147.078	97.5289	107.663	rna10866	16.94	12.49	13.62	16.72	18.8	14.02	29.52	29.09	29.02	40.87	40.95	40.58	-0.874126	PGD	PREDICTED: 6-phosphogluconate dehydrogenase, decarboxylating [Columba livia]
miR-101-y	1030.09	1811.64	1022.08	1121.93	1482.56	1467.65	303.781	383.963	355.532	147.078	97.5289	107.663	rna10911	11.9	11.08	22.58	4.27	3.42	3.84	49.21	33.52	29.1	34.38	41.08	37.69	-0.909091	DHRS3	PREDICTED: LOW QUALITY PROTEIN: short-chain dehydrogenase/reductase 3 [Columba livia]
miR-101-y	1030.09	1811.64	1022.08	1121.93	1482.56	1467.65	303.781	383.963	355.532	147.078	97.5289	107.663	rna11090	3.91	4.77	4.96	1.33	1.61	1.13	8.17	7.37	8.72	15.1	12.67	12.22	-0.881119	GPT2	Alanine aminotransferase 2, partial [Columba livia]
miR-101-y	1030.09	1811.64	1022.08	1121.93	1482.56	1467.65	303.781	383.963	355.532	147.078	97.5289	107.663	rna11385	0.01	0	0.02	0	0	0	0.01	0.03	0.05	0.04	0.11	0.08	-0.912831	HSD3B7	PREDICTED: 3 beta-hydroxysteroid dehydrogenase type 7 [Columba livia]
miR-101-y	1030.09	1811.64	1022.08	1121.93	1482.56	1467.65	303.781	383.963	355.532	147.078	97.5289	107.663	rna11818	9.42	8.91	11.49	7.97	8.81	6.63	13.18	16.88	16.63	20.62	23.26	20.21	-0.902098	IER3IP1	-
miR-101-y	1030.09	1811.64	1022.08	1121.93	1482.56	1467.65	303.781	383.963	355.532	147.078	97.5289	107.663	rna12801	12.34	10.26	10.99	9.03	3.92	8.1	19.33	12.43	16.31	20.24	19.07	16.49	-0.895105	RERGL	PREDICTED: ras-related and estrogen-regulated growth inhibitor-like protein, partial [Columba livia]
miR-101-y	1030.09	1811.64	1022.08	1121.93	1482.56	1467.65	303.781	383.963	355.532	147.078	97.5289	107.663	rna12892	14.06	12.41	20.31	9.21	14.98	9.95	28.86	28.62	23.97	28.82	35.42	39.94	-0.895105	ABI2	PREDICTED: abl interactor 2 isoform X11 [Lepidothrix coronata]
miR-101-y	1030.09	1811.64	1022.08	1121.93	1482.56	1467.65	303.781	383.963	355.532	147.078	97.5289	107.663	rna1341	8.52	8.15	9.81	7.37	5.85	7	15.65	11.48	14.24	16.89	18.58	16.89	-0.956219	CCNC	PREDICTED: cyclin-C, partial [Acinonyx jubatus]
miR-101-y	1030.09	1811.64	1022.08	1121.93	1482.56	1467.65	303.781	383.963	355.532	147.078	97.5289	107.663	rna13520	0.19	0.11	0.56	0.27	0.25	0.17	6.1	2.06	4.79	9.56	12.43	15.47	-0.958042	A306_00011824	PREDICTED: L-threonine 3-dehydrogenase, mitochondrial [Columba livia]
miR-101-y	1030.09	1811.64	1022.08	1121.93	1482.56	1467.65	303.781	383.963	355.532	147.078	97.5289	107.663	rna13535	7.8	5.1	8.3	7.33	7.3	6.88	11.31	10.51	10.73	18.68	14.5	18.17	-0.965035	MTMR2	Myotubularin-related protein 2, partial [Pterocles gutturalis]
miR-101-y	1030.09	1811.64	1022.08	1121.93	1482.56	1467.65	303.781	383.963	355.532	147.078	97.5289	107.663	rna14061	38.89	42.57	41.23	32.24	36.33	31.12	58.98	56.12	58.39	64.69	69.33	67.22	-0.874126	SEC13	Protein SEC13 like protein, partial [Columba livia]
miR-101-y	1030.09	1811.64	1022.08	1121.93	1482.56	1467.65	303.781	383.963	355.532	147.078	97.5289	107.663	rna14174	1.45	0.68	0.55	0.51	0.11	0.45	1.54	1.54	1.14	2.34	3.03	3.1	-0.875658	GRIA2	PREDICTED: glutamate receptor 2 [Columba livia]
miR-101-y	1030.09	1811.64	1022.08	1121.93	1482.56	1467.65	303.781	383.963	355.532	147.078	97.5289	107.663	rna14709	3.31	2.4	2.55	1.53	1.71	1.71	6.48	5.13	5.18	8.75	9.3	8.69	-0.921192	POLE2	PREDICTED: DNA polymerase epsilon subunit 2 isoform X1 [Columba livia]
miR-101-y	1030.09	1811.64	1022.08	1121.93	1482.56	1467.65	303.781	383.963	355.532	147.078	97.5289	107.663	rna15905	10.2	7.65	11.97	8.46	10.27	8.2	26.69	20.39	29.06	39.85	34.64	40.19	-0.93007	A306_00013140	PREDICTED: LIM domain and actin-binding protein 1, partial [Columba livia]
miR-101-y	1030.09	1811.64	1022.08	1121.93	1482.56	1467.65	303.781	383.963	355.532	147.078	97.5289	107.663	rna15961	39.31	36.4	39.67	24.23	21.78	25.71	55.91	50.52	52.28	52.55	51.09	56.22	-0.874126	MGEA5	PREDICTED: protein O-GlcNAcase [Columba livia]
miR-101-y	1030.09	1811.64	1022.08	1121.93	1482.56	1467.65	303.781	383.963	355.532	147.078	97.5289	107.663	rna1612	7.33	6.97	6.34	3.08	4.21	4.4	8.22	7.91	7.17	11.13	11.28	9.09	-0.86014	WDR35	PREDICTED: WD repeat-containing protein 35 [Columba livia]
miR-101-y	1030.09	1811.64	1022.08	1121.93	1482.56	1467.65	303.781	383.963	355.532	147.078	97.5289	107.663	rna16381	3.87	3.69	4.73	2.78	3.31	3.17	5.41	5.83	5.89	7.57	7.6	8.63	-0.902098	PLAGL2	Zinc finger protein PLAGL2, partial [Columba livia]
miR-101-y	1030.09	1811.64	1022.08	1121.93	1482.56	1467.65	303.781	383.963	355.532	147.078	97.5289	107.663	rna16462	0.06	0.36	0.44	0.08	0.06	0.03	0.38	0.69	1.13	1.3	2.37	1.37	-0.86515	B3GNT7	PREDICTED: UDP-GlcNAc:betaGal beta-1,3-N-acetylglucosaminyltransferase 7 [Columba livia]
miR-101-y	1030.09	1811.64	1022.08	1121.93	1482.56	1467.65	303.781	383.963	355.532	147.078	97.5289	107.663	rna18614	0.49	0.46	0.78	0.09	0.12	0.03	0.95	1.32	0.68	8.02	3.92	7.55	-0.874126	EPPK1	PREDICTED: LOW QUALITY PROTEIN: epiplakin, partial [Columba livia]
miR-101-y	1030.09	1811.64	1022.08	1121.93	1482.56	1467.65	303.781	383.963	355.532	147.078	97.5289	107.663	rna1941	17.45	16.86	17.92	15.12	14.98	13.01	39.03	32.54	38.96	53.64	54.02	54.36	-0.944056	DCBLD2	PREDICTED: discoidin, CUB and LCCL domain-containing protein 2, partial [Columba livia]
miR-101-y	1030.09	1811.64	1022.08	1121.93	1482.56	1467.65	303.781	383.963	355.532	147.078	97.5289	107.663	rna213	2.97	4.72	8.18	6.75	1.39	2.52	18.84	17.2	17.82	22.78	20.96	17.85	-0.909091	TP53INP1	PREDICTED: tumor protein p53-inducible nuclear protein 1 isoform X1 [Columba livia]
miR-101-y	1030.09	1811.64	1022.08	1121.93	1482.56	1467.65	303.781	383.963	355.532	147.078	97.5289	107.663	rna2139	8.35	7.86	8.64	7.6	7.71	7.28	17.35	14	15.53	37.15	33.19	36.82	-0.909091	FARP1	PREDICTED: FERM, RhoGEF and pleckstrin domain-containing protein 1 isoform X1 [Columba livia]
miR-101-y	1030.09	1811.64	1022.08	1121.93	1482.56	1467.65	303.781	383.963	355.532	147.078	97.5289	107.663	rna2492	8.54	17.42	19.85	6.88	6.31	7.65	40.61	26.9	39.82	83.42	76.31	76.87	-0.895105	SVIL	PREDICTED: supervillin isoform X1 [Columba livia]
miR-101-y	1030.09	1811.64	1022.08	1121.93	1482.56	1467.65	303.781	383.963	355.532	147.078	97.5289	107.663	rna2586	3.12	2.73	3.11	1.17	2.19	2.56	5.4	5.9	5.96	24.85	19.35	21.35	-0.881119	ITGA8	PREDICTED: integrin alpha-8 [Columba livia]
miR-101-y	1030.09	1811.64	1022.08	1121.93	1482.56	1467.65	303.781	383.963	355.532	147.078	97.5289	107.663	rna2759	25.43	24	20.98	12.59	5.92	18.12	27.26	24.67	27.26	32.1	29.28	28.34	-0.872155	A306_00002679	PREDICTED: tax1-binding protein 1 isoform X1 [Columba livia]
miR-101-y	1030.09	1811.64	1022.08	1121.93	1482.56	1467.65	303.781	383.963	355.532	147.078	97.5289	107.663	rna2874	32.3	26.44	30.62	22.58	21.07	26.05	50.89	42.53	51.05	57.45	62.54	62.75	-0.93007	A306_00002768	PREDICTED: protein CDV3 homolog isoform X1 [Columba livia]
miR-101-y	1030.09	1811.64	1022.08	1121.93	1482.56	1467.65	303.781	383.963	355.532	147.078	97.5289	107.663	rna2999	11.89	11.88	13.05	8.52	9	7.81	21.98	22.16	23.43	22.95	24.31	22.4	-0.874126	TYRO3	PREDICTED: tyrosine-protein kinase receptor TYRO3 [Columba livia]
miR-101-y	1030.09	1811.64	1022.08	1121.93	1482.56	1467.65	303.781	383.963	355.532	147.078	97.5289	107.663	rna3138	4.2	1.83	2.19	4.45	5.07	4.35	7.55	5.93	5.36	8.35	10.09	8.67	-0.86014	A306_00002065	chromosome 15 open reading frame 41, isoform CRA_c [Homo sapiens]
miR-101-y	1030.09	1811.64	1022.08	1121.93	1482.56	1467.65	303.781	383.963	355.532	147.078	97.5289	107.663	rna3172	11.58	9.9	11.78	13.5	13.2	12.89	27.14	20.8	26.14	39.13	36.43	39.71	-0.867133	BAZ1A	PREDICTED: LOW QUALITY PROTEIN: bromodomain adjacent to zinc finger domain protein 1A [Columba livia]
miR-101-y	1030.09	1811.64	1022.08	1121.93	1482.56	1467.65	303.781	383.963	355.532	147.078	97.5289	107.663	rna3626	10.3	9.45	10.28	7.84	11.02	8.28	24.78	19.3	22.19	28.16	28.79	29.41	-0.874126	WHSC1	PREDICTED: histone-lysine N-methyltransferase NSD2 [Columba livia]
miR-101-y	1030.09	1811.64	1022.08	1121.93	1482.56	1467.65	303.781	383.963	355.532	147.078	97.5289	107.663	rna3833	31.43	27.6	27.05	22.19	20.33	22.53	39.3	27.99	34.49	52.29	50.97	55.58	-0.874126	GNPDA2	PREDICTED: glucosamine-6-phosphate isomerase 2 isoform X4 [Ficedula albicollis]
miR-101-y	1030.09	1811.64	1022.08	1121.93	1482.56	1467.65	303.781	383.963	355.532	147.078	97.5289	107.663	rna4123	13.35	17.82	18.6	20.22	17.61	21.45	27.99	24.27	25.94	39.12	37.62	39.4	-0.86014	ATP6V1A	PREDICTED: V-type proton ATPase catalytic subunit A [Columba livia]
miR-101-y	1030.09	1811.64	1022.08	1121.93	1482.56	1467.65	303.781	383.963	355.532	147.078	97.5289	107.663	rna4649	16.34	13.21	13.73	9.62	14.56	8.23	17.63	18.49	20.47	26.56	31.09	34.01	-0.881119	CREB3L2	PREDICTED: cyclic AMP-responsive element-binding protein 3-like protein 2, partial [Columba livia]
miR-101-y	1030.09	1811.64	1022.08	1121.93	1482.56	1467.65	303.781	383.963	355.532	147.078	97.5289	107.663	rna4678	16.22	14.54	21.81	10.68	13.84	20.43	41.53	37.09	37.7	40.87	41.89	46.53	-0.923077	TMEM263	PREDICTED: transmembrane protein 263 [Columba livia]
miR-101-y	1030.09	1811.64	1022.08	1121.93	1482.56	1467.65	303.781	383.963	355.532	147.078	97.5289	107.663	rna5161	5.43	3.68	5.43	4.96	5.13	4.3	9.21	6.07	8.79	14.11	12.61	12.03	-0.956219	HNRNPA3	PREDICTED: heterogeneous nuclear ribonucleoprotein A3 isoform X1 [Anas platyrhynchos]
miR-101-y	1030.09	1811.64	1022.08	1121.93	1482.56	1467.65	303.781	383.963	355.532	147.078	97.5289	107.663	rna532	0.19	0.18	0.22	0	0.12	0.11	1.06	0.41	0.57	0.83	0.8	0.75	-0.867133	EPB41L3	PREDICTED: band 4.1-like protein 3 isoform X1 [Columba livia]
miR-101-y	1030.09	1811.64	1022.08	1121.93	1482.56	1467.65	303.781	383.963	355.532	147.078	97.5289	107.663	rna536	10.59	7.48	8.37	9	7.46	5.66	26.89	26.55	24.98	37.59	38.48	35.25	-0.937063	ARHGAP28	PREDICTED: rho GTPase-activating protein 28 [Columba livia]
miR-101-y	1030.09	1811.64	1022.08	1121.93	1482.56	1467.65	303.781	383.963	355.532	147.078	97.5289	107.663	rna5528	1.4	0	0	0	0	0.89	5.4	1.92	1.29	8.91	17.94	4.62	-0.872024	GAS2	PREDICTED: growth arrest-specific protein 2 [Falco peregrinus]
miR-101-y	1030.09	1811.64	1022.08	1121.93	1482.56	1467.65	303.781	383.963	355.532	147.078	97.5289	107.663	rna5686	16.58	10.22	10.35	10.03	12.16	10.9	16.78	14.6	16.62	24.85	21.34	25.04	-0.86014	SRPK2	PREDICTED: SRSF protein kinase 2 [Columba livia]
miR-101-y	1030.09	1811.64	1022.08	1121.93	1482.56	1467.65	303.781	383.963	355.532	147.078	97.5289	107.663	rna5737	9.56	8.1	7.76	6.01	7.5	5.01	14.56	10.45	14.07	10.86	15.81	15.29	-0.874126	ZBED4	PREDICTED: zinc finger BED domain-containing protein 4 [Columba livia]
miR-101-y	1030.09	1811.64	1022.08	1121.93	1482.56	1467.65	303.781	383.963	355.532	147.078	97.5289	107.663	rna6050	3.92	3.67	3.75	2.98	3.47	4.15	7.02	5.93	5.74	8.17	8.63	8.11	-0.895105	CCNT2	PREDICTED: LOW QUALITY PROTEIN: cyclin-T2 [Columba livia]
miR-101-y	1030.09	1811.64	1022.08	1121.93	1482.56	1467.65	303.781	383.963	355.532	147.078	97.5289	107.663	rna6093	2.67	3.07	3.51	3.16	1.79	1.59	6.19	5.27	5.89	6.98	8.3	7.01	-0.937063	RIF1	PREDICTED: telomere-associated protein RIF1 [Columba livia]
miR-101-y	1030.09	1811.64	1022.08	1121.93	1482.56	1467.65	303.781	383.963	355.532	147.078	97.5289	107.663	rna6214	7.13	8.67	8.89	1.55	2.08	2.25	10.58	15.69	14.82	39.37	36.33	33.27	-0.86014	PSAT1	PREDICTED: phosphoserine aminotransferase isoform X1 [Columba livia]
miR-101-y	1030.09	1811.64	1022.08	1121.93	1482.56	1467.65	303.781	383.963	355.532	147.078	97.5289	107.663	rna6226	14.75	9.12	11.86	11.63	14.4	10.58	32.98	37.17	40.61	45.31	63.08	44.38	-0.916084	HNRNPK	PREDICTED: heterogeneous nuclear ribonucleoprotein K isoform X2 [Columba livia]
miR-101-y	1030.09	1811.64	1022.08	1121.93	1482.56	1467.65	303.781	383.963	355.532	147.078	97.5289	107.663	rna6486	5.5	4.37	4.65	3.93	5.61	3.76	14.26	9.23	8.83	17.87	17.1	16.21	-0.86014	HNRNPH3	PREDICTED: heterogeneous nuclear ribonucleoprotein H3 isoform X1 [Columba livia]
[truncated: 1,177 more rows]

## Sheet: miRNA-lncRNA
miRNA	D1-1_TPM	D1-2_TPM	D1-3_TPM	D10-1_TPM	D10-2_TPM	D10-3_TPM	E13-1_TPM	E13-2_TPM	E13-3_TPM	E8-1_TPM	E8-2_TPM	E8-3_TPM	lncRNA	D1-1	D1-2	D1-3	D10-1	D10-2	D10-3	E13-1	E13-2	E13-3	E8-1	E8-2	E8-3	rho
[truncated: 1,838 more rows]
