# Supplementary material for: Integrated Analysis Reveals a lncRNA–miRNA–mRNA Network Associated with Pigeon Skeletal Muscle Development
Source: Genes (Basel). 2021 Nov 11;12(11):1787. doi: 10.3390/genes12111787 (PMC8625974; doi:10.3390/genes12111787)
Supplement: Supplementary file 1 [file genes-12-01787-s001.zip › genes-1442823-supplementary material/Table S7.csv]

Var1	Var2	cor	p_value
rna11040	TCONS_00055778	0.999140269	3.69E-15
rna3655	TCONS_00055778	0.930020629	1.17E-05
rna10141	TCONS_00055778	0.986772706	3.12E-09
rna12155	TCONS_00055778	0.99213531	2.34E-10
rna3754	TCONS_00055778	0.915473482	2.94E-05
rna6668	TCONS_00055778	0.949540792	2.37E-06
rna3902	TCONS_00055778	0.971557417	1.40E-07
rna293	TCONS_00055778	0.97582178	6.25E-08
rna9176	TCONS_00055778	0.984194352	7.57E-09
rna4527	TCONS_00055778	0.99445869	4.08E-11
rna9280	TCONS_00055778	0.9889923	1.25E-09
rna6667	TCONS_00055778	0.983771142	8.63E-09
rna15318	TCONS_00055778	0.989752481	8.75E-10
rna1608	TCONS_00055778	0.949231705	2.44E-06
rna9147	TCONS_00055778	0.905044936	5.17E-05
rna7543	TCONS_00055778	0.964969031	3.92E-07
rna14919	TCONS_00055778	0.908793111	4.26E-05
rna2139	TCONS_00055778	0.969961403	1.83E-07
rna3137	TCONS_00055778	0.987180026	2.67E-09
rna10446	TCONS_00055778	0.979896404	2.50E-08
rna2699	TCONS_00055778	0.918347118	2.49E-05
rna8696	TCONS_00055778	0.929153816	1.25E-05
rna92	TCONS_00055778	0.912362039	3.51E-05
rna12324	TCONS_00055778	0.920527197	2.18E-05
rna3877	TCONS_00055778	0.989275264	1.10E-09
rna12854	TCONS_00055778	0.985981896	4.16E-09
rna12951	TCONS_00055778	0.934478688	8.51E-06
rna2586	TCONS_00055778	0.98975185	8.75E-10
rna4952	TCONS_00055778	0.926507815	1.49E-05
rna6446	TCONS_00055778	0.906342693	4.84E-05
rna8514	TCONS_00055778	0.959494542	8.02E-07
rna8798	TCONS_00055778	0.913396376	3.31E-05
rna8344	TCONS_00055778	0.910435091	3.90E-05
rna3419	TCONS_00055778	0.947348068	2.92E-06
rna10467	TCONS_00055778	0.95194773	1.86E-06
rna8763	TCONS_00055778	0.973820064	9.27E-08
rna4049	TCONS_00055778	0.989145349	1.17E-09
rna11244	TCONS_00055778	0.942752853	4.40E-06
rna3167	TCONS_00055778	0.963422758	4.85E-07
rna7030	TCONS_00055778	0.953321692	1.61E-06
rna1592	TCONS_00055778	0.947103118	2.98E-06
rna6840	TCONS_00055778	0.90178257	6.09E-05
rna946	TCONS_00055778	0.923964625	1.76E-05
rna4382	TCONS_00055778	0.914170472	3.17E-05
rna9169	TCONS_00055778	0.954631684	1.40E-06
rna10790	TCONS_00055778	0.908298815	4.37E-05
rna12401	TCONS_00055778	0.922360184	1.95E-05
rna11129	TCONS_00055778	0.937239284	6.90E-06
rna9671	TCONS_00055778	0.938089505	6.45E-06
rna8484	TCONS_00055778	0.951533298	1.94E-06
rna7576	TCONS_00055778	0.987905654	2.00E-09
rna4458	TCONS_00055778	0.935012671	8.18E-06
rna3833	TCONS_00055778	0.922138113	1.98E-05
rna18614	TCONS_00055778	0.963509265	4.79E-07
rna2103	TCONS_00055778	0.962058259	5.81E-07
rna2492	TCONS_00055778	0.932800908	9.63E-06
rna2750	TCONS_00055778	0.932514201	9.84E-06
rna3420	TCONS_00055778	0.908524276	4.32E-05
rna10853	TCONS_00055778	0.969948799	1.84E-07
rna2653	TCONS_00055778	0.952919774	1.68E-06
rna7429	TCONS_00055778	0.964252531	4.33E-07
rna13342	TCONS_00055778	0.922440947	1.94E-05
rna11114	TCONS_00055778	0.916394663	2.79E-05
rna6154	TCONS_00055778	0.926265867	1.52E-05
rna480	TCONS_00055778	0.906308926	4.85E-05
rna9057	TCONS_00055778	0.901228655	6.26E-05
rna6214	TCONS_00055778	0.953137877	1.64E-06
rna4927	TCONS_00055778	0.963089734	5.07E-07
rna11648	TCONS_00055778	0.909070862	4.20E-05
rna11229	TCONS_00055778	0.9271487	1.43E-05
rna743	TCONS_00055778	0.933879409	8.90E-06
rna4062	TCONS_00055778	0.939170983	5.92E-06
rna3188	TCONS_00055778	0.955177418	1.32E-06
rna13634	TCONS_00055778	0.930908425	1.10E-05
rna5873	TCONS_00055778	0.915018531	3.02E-05
rna7948	TCONS_00055778	0.914584746	3.10E-05
rna3756	TCONS_00055778	0.901559379	6.16E-05
rna4925	TCONS_00055778	0.94138727	4.94E-06
rna16567	TCONS_00055778	0.920652027	2.17E-05
rna1853	TCONS_00055778	0.974644857	7.91E-08
rna7179	TCONS_00055778	0.943775753	4.02E-06
rna2119	TCONS_00055778	0.966034797	3.36E-07
rna1717	TCONS_00055778	0.907267624	4.61E-05
rna10543	TCONS_00055778	0.914604447	3.09E-05
rna7555	TCONS_00055778	0.955212467	1.32E-06
rna7323	TCONS_00055778	0.936403401	7.36E-06
rna2614	TCONS_00055778	0.936154351	7.50E-06
rna6656	TCONS_00055778	0.948253978	2.68E-06
rna15134	TCONS_00055778	0.919479504	2.33E-05
rna14360	TCONS_00055778	0.911393431	3.70E-05
rna1368	TCONS_00055778	0.938093	6.45E-06
rna17161	TCONS_00055778	0.932083167	1.01E-05
rna16646	TCONS_00055778	0.939645353	5.70E-06
rna5894	TCONS_00055778	0.92772586	1.37E-05
rna5686	TCONS_00055778	0.900979294	6.34E-05
rna4089	TCONS_00055778	0.913039115	3.38E-05
rna15416	TCONS_00055778	0.940549616	5.29E-06
rna8951	TCONS_00055778	0.95344808	1.59E-06
rna13520	TCONS_00055778	0.903895738	5.48E-05
rna13535	TCONS_00055778	0.923315029	1.83E-05
rna1319	TCONS_00055778	0.923930265	1.76E-05
rna445	TCONS_00055778	0.926135803	1.53E-05
rna7876	TCONS_00055778	0.940389553	5.36E-06
rna250	TCONS_00055778	0.942030375	4.68E-06
rna4971	TCONS_00055778	0.961364886	6.35E-07
rna11387	TCONS_00055778	0.958325903	9.23E-07
rna6442	TCONS_00055778	0.941844724	4.75E-06
rna5161	TCONS_00055778	0.907041281	4.67E-05
rna14525	TCONS_00055778	0.904822799	5.23E-05
rna8686	TCONS_00055778	0.917314653	2.65E-05
rna9120	TCONS_00055778	0.914872178	3.05E-05
rna6099	TCONS_00055778	0.950186445	2.22E-06
rna15971	TCONS_00055778	0.942526062	4.48E-06
rna1880	TCONS_00055778	0.90133788	6.23E-05
rna2382	TCONS_00055778	0.932679287	9.72E-06
rna6951	TCONS_00055778	0.918836061	2.42E-05
rna9843	TCONS_00055778	0.916334746	2.80E-05
rna6273	TCONS_00055778	0.937779801	6.61E-06
rna10558	TCONS_00055778	0.927318057	1.41E-05
rna6084	TCONS_00055778	0.933127844	9.41E-06
rna15624	TCONS_00055778	0.900530246	6.48E-05
rna3792	TCONS_00055778	0.917804647	2.57E-05
rna7649	TCONS_00055778	0.947598853	2.85E-06
rna3541	TCONS_00055778	0.927150427	1.43E-05
rna11487	TCONS_00055778	0.900776907	6.40E-05
rna4281	TCONS_00055778	0.951385595	1.97E-06
rna5944	TCONS_00055778	0.925211145	1.62E-05
rna9275	TCONS_00055778	0.915592126	2.92E-05
rna6835	TCONS_00055778	0.913692378	3.26E-05
rna14007	TCONS_00055778	0.938373856	6.31E-06
rna4158	TCONS_00055778	0.915476915	2.94E-05
rna7575	TCONS_00055778	0.944985546	3.62E-06
rna4664	TCONS_00055778	0.947623255	2.84E-06
rna8108	TCONS_00055778	0.961601169	6.16E-07
rna3136	TCONS_00055778	0.909400103	4.12E-05
rna3517	TCONS_00055778	0.904548079	5.31E-05
rna4123	TCONS_00055778	0.907542625	4.55E-05
rna13933	TCONS_00055778	0.919167705	2.37E-05
rna5363	TCONS_00055778	0.908095669	4.42E-05
rna10164	TCONS_00055778	0.914964411	3.03E-05
rna3287	TCONS_00055778	0.938382672	6.30E-06
rna1615	TCONS_00055778	0.914284486	3.15E-05
rna11040	TCONS_00032766	0.998073309	2.08E-13
rna3655	TCONS_00032766	0.92684979	1.46E-05
rna10141	TCONS_00032766	0.980139305	2.35E-08
rna12155	TCONS_00032766	0.987065702	2.79E-09
rna3754	TCONS_00032766	0.910188105	3.95E-05
rna6668	TCONS_00032766	0.943166712	4.24E-06
rna3902	TCONS_00032766	0.969881161	1.86E-07
rna293	TCONS_00032766	0.97046614	1.68E-07
rna9176	TCONS_00032766	0.986691813	3.22E-09
rna4527	TCONS_00032766	0.994452922	4.10E-11
rna9280	TCONS_00032766	0.989722264	8.88E-10
rna6667	TCONS_00032766	0.977038091	4.84E-08
rna15318	TCONS_00032766	0.993968833	6.22E-11
rna1608	TCONS_00032766	0.941034318	5.08E-06
rna7543	TCONS_00032766	0.966681902	3.06E-07
rna14919	TCONS_00032766	0.904057431	5.44E-05
rna2139	TCONS_00032766	0.967127463	2.86E-07
rna3137	TCONS_00032766	0.980886268	1.95E-08
rna10446	TCONS_00032766	0.973062453	1.07E-07
rna2699	TCONS_00032766	0.91698584	2.70E-05
rna8696	TCONS_00032766	0.921757542	2.02E-05
rna92	TCONS_00032766	0.904752614	5.25E-05
rna12324	TCONS_00032766	0.916354564	2.80E-05
rna3877	TCONS_00032766	0.985815193	4.42E-09
rna12854	TCONS_00032766	0.98114038	1.82E-08
rna12951	TCONS_00032766	0.924108179	1.74E-05
rna2586	TCONS_00032766	0.988539037	1.53E-09
rna4952	TCONS_00032766	0.922570914	1.92E-05
rna8514	TCONS_00032766	0.95877876	8.75E-07
rna8798	TCONS_00032766	0.904546467	5.31E-05
rna8344	TCONS_00032766	0.905807314	4.98E-05
rna3419	TCONS_00032766	0.942723135	4.41E-06
rna10467	TCONS_00032766	0.950166569	2.23E-06
rna8763	TCONS_00032766	0.966331003	3.22E-07
rna4049	TCONS_00032766	0.986280835	3.74E-09
rna11244	TCONS_00032766	0.940279885	5.41E-06
rna3167	TCONS_00032766	0.959100836	8.41E-07
rna9958	TCONS_00032766	0.901686697	6.12E-05
rna7030	TCONS_00032766	0.947242646	2.95E-06
rna1592	TCONS_00032766	0.940269339	5.41E-06
rna946	TCONS_00032766	0.924777931	1.67E-05
rna4382	TCONS_00032766	0.905516973	5.05E-05
rna9169	TCONS_00032766	0.947553386	2.86E-06
rna12401	TCONS_00032766	0.91692178	2.71E-05
rna11129	TCONS_00032766	0.927086231	1.43E-05
rna9671	TCONS_00032766	0.932052015	1.02E-05
rna8484	TCONS_00032766	0.946175675	3.25E-06
rna7576	TCONS_00032766	0.986560559	3.38E-09
rna4458	TCONS_00032766	0.933128652	9.41E-06
rna3833	TCONS_00032766	0.915240963	2.98E-05
rna18614	TCONS_00032766	0.971992168	1.29E-07
rna2103	TCONS_00032766	0.958405753	9.14E-07
rna2492	TCONS_00032766	0.925937582	1.55E-05
rna2750	TCONS_00032766	0.924551422	1.69E-05
rna10853	TCONS_00032766	0.963872257	4.56E-07
rna2653	TCONS_00032766	0.947582004	2.85E-06
rna7429	TCONS_00032766	0.963866124	4.57E-07
rna13342	TCONS_00032766	0.91195461	3.59E-05
rna11114	TCONS_00032766	0.92530279	1.61E-05
rna6154	TCONS_00032766	0.916572479	2.76E-05
rna6214	TCONS_00032766	0.948243488	2.68E-06
rna4927	TCONS_00032766	0.955740251	1.24E-06
rna11648	TCONS_00032766	0.901435456	6.20E-05
rna11229	TCONS_00032766	0.926825451	1.46E-05
rna743	TCONS_00032766	0.924121202	1.74E-05
rna4062	TCONS_00032766	0.933925234	8.87E-06
rna3188	TCONS_00032766	0.944530165	3.77E-06
rna13634	TCONS_00032766	0.936429801	7.34E-06
rna5873	TCONS_00032766	0.910038188	3.98E-05
rna7948	TCONS_00032766	0.905403695	5.08E-05
rna4925	TCONS_00032766	0.933567363	9.11E-06
rna16567	TCONS_00032766	0.911641554	3.65E-05
rna1853	TCONS_00032766	0.972074378	1.28E-07
rna7179	TCONS_00032766	0.945827654	3.35E-06
rna2119	TCONS_00032766	0.962058733	5.81E-07
rna1717	TCONS_00032766	0.914711437	3.08E-05
rna10543	TCONS_00032766	0.91062098	3.86E-05
rna7555	TCONS_00032766	0.950359827	2.18E-06
rna7323	TCONS_00032766	0.934514898	8.49E-06
rna2614	TCONS_00032766	0.927232256	1.42E-05
rna6656	TCONS_00032766	0.947403376	2.90E-06
rna15134	TCONS_00032766	0.916356124	2.80E-05
rna14360	TCONS_00032766	0.902703182	5.82E-05
rna1368	TCONS_00032766	0.937316287	6.86E-06
rna17161	TCONS_00032766	0.929253727	1.24E-05
rna16646	TCONS_00032766	0.938838403	6.08E-06
rna5894	TCONS_00032766	0.921879958	2.01E-05
rna4089	TCONS_00032766	0.915007805	3.02E-05
rna15416	TCONS_00032766	0.93304352	9.47E-06
rna8951	TCONS_00032766	0.949604987	2.35E-06
rna13535	TCONS_00032766	0.924874834	1.66E-05
rna1319	TCONS_00032766	0.914848396	3.05E-05
rna445	TCONS_00032766	0.917883897	2.56E-05
rna7876	TCONS_00032766	0.936909612	7.08E-06
rna250	TCONS_00032766	0.930858634	1.11E-05
rna4971	TCONS_00032766	0.954703066	1.39E-06
rna11387	TCONS_00032766	0.954139092	1.48E-06
rna6442	TCONS_00032766	0.930690745	1.12E-05
rna14525	TCONS_00032766	0.902509905	5.88E-05
rna8686	TCONS_00032766	0.918598589	2.45E-05
rna9120	TCONS_00032766	0.911848448	3.61E-05
rna6099	TCONS_00032766	0.944964527	3.62E-06
rna15971	TCONS_00032766	0.939455623	5.78E-06
rna2382	TCONS_00032766	0.92542821	1.60E-05
rna6951	TCONS_00032766	0.91826355	2.50E-05
rna9843	TCONS_00032766	0.915365463	2.96E-05
rna6273	TCONS_00032766	0.933680026	9.03E-06
rna10558	TCONS_00032766	0.922094942	1.98E-05
rna6084	TCONS_00032766	0.939073615	5.97E-06
rna3792	TCONS_00032766	0.915951674	2.86E-05
rna7649	TCONS_00032766	0.945506426	3.45E-06
rna3541	TCONS_00032766	0.920366491	2.20E-05
rna4281	TCONS_00032766	0.947018591	3.01E-06
rna5944	TCONS_00032766	0.92262956	1.92E-05
rna9275	TCONS_00032766	0.915362592	2.96E-05
rna6835	TCONS_00032766	0.900637303	6.44E-05
rna14007	TCONS_00032766	0.937876636	6.56E-06
rna4158	TCONS_00032766	0.908875557	4.24E-05
rna7575	TCONS_00032766	0.934190956	8.70E-06
rna4664	TCONS_00032766	0.942435243	4.52E-06
rna8108	TCONS_00032766	0.957660969	9.98E-07
rna3136	TCONS_00032766	0.907519036	4.55E-05
rna3517	TCONS_00032766	0.905353505	5.09E-05
rna4123	TCONS_00032766	0.903823124	5.50E-05
rna13933	TCONS_00032766	0.919148723	2.37E-05
rna5363	TCONS_00032766	0.908352857	4.36E-05
rna10164	TCONS_00032766	0.911537945	3.67E-05
rna3287	TCONS_00032766	0.9365461	7.28E-06
rna1615	TCONS_00032766	0.918918739	2.41E-05
rna11040	TCONS_00045032	0.993970751	6.21E-11
rna10141	TCONS_00045032	0.975512518	6.66E-08
rna12155	TCONS_00045032	0.984863583	6.10E-09
rna3754	TCONS_00045032	0.915396888	2.96E-05
rna6668	TCONS_00045032	0.91974453	2.29E-05
rna3902	TCONS_00045032	0.975753962	6.34E-08
rna293	TCONS_00045032	0.981642386	1.59E-08
rna9176	TCONS_00045032	0.990861811	4.94E-10
rna4527	TCONS_00045032	0.991911375	2.69E-10
rna9280	TCONS_00045032	0.988593324	1.49E-09
rna6667	TCONS_00045032	0.969253186	2.06E-07
rna15318	TCONS_00045032	0.990495103	6.01E-10
rna8125	TCONS_00045032	0.900775203	6.40E-05
rna1608	TCONS_00045032	0.949337804	2.41E-06
rna9147	TCONS_00045032	0.905043012	5.17E-05
rna7543	TCONS_00045032	0.978301648	3.65E-08
rna14919	TCONS_00045032	0.923538037	1.81E-05
rna2139	TCONS_00045032	0.969867269	1.86E-07
rna3137	TCONS_00045032	0.983379965	9.71E-09
rna10446	TCONS_00045032	0.966418005	3.18E-07
rna8696	TCONS_00045032	0.930535842	1.13E-05
rna92	TCONS_00045032	0.909168636	4.17E-05
rna12324	TCONS_00045032	0.926126068	1.53E-05
rna3877	TCONS_00045032	0.98273287	1.17E-08
rna12854	TCONS_00045032	0.985691701	4.61E-09
rna12951	TCONS_00045032	0.93219522	1.01E-05
rna2586	TCONS_00045032	0.98279533	1.15E-08
rna4952	TCONS_00045032	0.909079523	4.19E-05
rna6446	TCONS_00045032	0.915220246	2.99E-05
rna8514	TCONS_00045032	0.968466845	2.33E-07
rna15796	TCONS_00045032	0.907507156	4.56E-05
rna8798	TCONS_00045032	0.909088591	4.19E-05
rna3419	TCONS_00045032	0.962290816	5.64E-07
rna10467	TCONS_00045032	0.959213123	8.30E-07
rna8763	TCONS_00045032	0.957452051	1.02E-06
rna4049	TCONS_00045032	0.986986891	2.88E-09
rna11244	TCONS_00045032	0.95353027	1.58E-06
rna3167	TCONS_00045032	0.95830467	9.25E-07
rna7030	TCONS_00045032	0.949773459	2.31E-06
rna1592	TCONS_00045032	0.959473	8.04E-07
rna6840	TCONS_00045032	0.901062061	6.31E-05
rna946	TCONS_00045032	0.935168437	8.08E-06
rna4382	TCONS_00045032	0.913495075	3.29E-05
rna9169	TCONS_00045032	0.945952444	3.32E-06
rna10790	TCONS_00045032	0.919936752	2.26E-05
rna12401	TCONS_00045032	0.923302523	1.84E-05
rna11129	TCONS_00045032	0.93865039	6.17E-06
rna9671	TCONS_00045032	0.925194375	1.63E-05
rna8484	TCONS_00045032	0.95954633	7.97E-07
rna7576	TCONS_00045032	0.97809406	3.83E-08
rna4458	TCONS_00045032	0.951987124	1.85E-06
rna3833	TCONS_00045032	0.927112185	1.43E-05
rna18614	TCONS_00045032	0.958390023	9.16E-07
rna5289	TCONS_00045032	0.908422895	4.34E-05
rna2103	TCONS_00045032	0.965538247	3.61E-07
rna2492	TCONS_00045032	0.933799676	8.95E-06
rna2750	TCONS_00045032	0.932708174	9.70E-06
rna3420	TCONS_00045032	0.923278605	1.84E-05
rna10853	TCONS_00045032	0.967116147	2.87E-07
rna2653	TCONS_00045032	0.958862823	8.66E-07
rna7429	TCONS_00045032	0.962015267	5.84E-07
rna13342	TCONS_00045032	0.920805712	2.15E-05
rna11114	TCONS_00045032	0.945364347	3.50E-06
rna6154	TCONS_00045032	0.938854949	6.07E-06
rna480	TCONS_00045032	0.906070997	4.91E-05
rna9057	TCONS_00045032	0.916152283	2.83E-05
rna6214	TCONS_00045032	0.949224419	2.44E-06
rna4927	TCONS_00045032	0.96672472	3.04E-07
rna11648	TCONS_00045032	0.909592705	4.08E-05
rna11229	TCONS_00045032	0.936334368	7.40E-06
rna743	TCONS_00045032	0.935770313	7.72E-06
rna4062	TCONS_00045032	0.944682134	3.72E-06
rna3188	TCONS_00045032	0.954074495	1.49E-06
rna13634	TCONS_00045032	0.933174282	9.38E-06
rna5873	TCONS_00045032	0.906214877	4.87E-05
rna7948	TCONS_00045032	0.921039708	2.11E-05
rna17439	TCONS_00045032	0.900250133	6.56E-05
rna3756	TCONS_00045032	0.903345532	5.64E-05
rna4925	TCONS_00045032	0.943486266	4.13E-06
rna1830	TCONS_00045032	0.908551795	4.31E-05
rna16567	TCONS_00045032	0.926126072	1.53E-05
rna1853	TCONS_00045032	0.96491865	3.95E-07
rna6216	TCONS_00045032	0.904386818	5.35E-05
rna7179	TCONS_00045032	0.926218499	1.52E-05
rna2119	TCONS_00045032	0.956178348	1.18E-06
rna10543	TCONS_00045032	0.926260651	1.52E-05
rna7555	TCONS_00045032	0.94993155	2.28E-06
rna7323	TCONS_00045032	0.943714007	4.05E-06
rna2614	TCONS_00045032	0.947858488	2.78E-06
rna6656	TCONS_00045032	0.920847256	2.14E-05
rna15134	TCONS_00045032	0.920924477	2.13E-05
rna14360	TCONS_00045032	0.919723114	2.29E-05
rna1368	TCONS_00045032	0.936723092	7.18E-06
rna17161	TCONS_00045032	0.929944444	1.18E-05
rna16646	TCONS_00045032	0.933328792	9.27E-06
rna5894	TCONS_00045032	0.939371338	5.82E-06
rna4089	TCONS_00045032	0.925573863	1.59E-05
rna15416	TCONS_00045032	0.942888155	4.35E-06
rna8951	TCONS_00045032	0.961118182	6.56E-07
rna13520	TCONS_00045032	0.925336262	1.61E-05
rna13535	TCONS_00045032	0.913865658	3.23E-05
rna1319	TCONS_00045032	0.919525061	2.32E-05
rna445	TCONS_00045032	0.901186674	6.27E-05
rna7876	TCONS_00045032	0.941197215	5.01E-06
rna250	TCONS_00045032	0.927911856	1.36E-05
rna4971	TCONS_00045032	0.949643189	2.34E-06
rna11387	TCONS_00045032	0.957840958	9.77E-07
rna6442	TCONS_00045032	0.932445707	9.89E-06
rna14525	TCONS_00045032	0.916440665	2.78E-05
rna8686	TCONS_00045032	0.904537108	5.31E-05
rna9120	TCONS_00045032	0.914652916	3.09E-05
rna6099	TCONS_00045032	0.94340773	4.16E-06
rna15971	TCONS_00045032	0.936835362	7.12E-06
rna2382	TCONS_00045032	0.948726264	2.56E-06
rna6951	TCONS_00045032	0.923041382	1.87E-05
rna6273	TCONS_00045032	0.952091686	1.83E-06
rna10558	TCONS_00045032	0.928520075	1.30E-05
rna6084	TCONS_00045032	0.937602648	6.70E-06
rna15624	TCONS_00045032	0.914716797	3.07E-05
rna3792	TCONS_00045032	0.919429548	2.33E-05
rna7649	TCONS_00045032	0.95114829	2.02E-06
rna3541	TCONS_00045032	0.920451456	2.19E-05
rna4281	TCONS_00045032	0.931738797	1.04E-05
rna5556	TCONS_00045032	0.901571048	6.16E-05
rna5944	TCONS_00045032	0.901264089	6.25E-05
rna9275	TCONS_00045032	0.904811151	5.24E-05
rna6835	TCONS_00045032	0.90473028	5.26E-05
rna14007	TCONS_00045032	0.941744807	4.79E-06
rna4158	TCONS_00045032	0.915199991	2.99E-05
rna13221	TCONS_00045032	0.907499093	4.56E-05
rna4649	TCONS_00045032	0.903909652	5.48E-05
rna7575	TCONS_00045032	0.929531023	1.21E-05
rna4664	TCONS_00045032	0.93518163	8.08E-06
rna8108	TCONS_00045032	0.949044727	2.48E-06
rna3136	TCONS_00045032	0.910978929	3.79E-05
rna3517	TCONS_00045032	0.908585956	4.30E-05
rna4123	TCONS_00045032	0.913077896	3.37E-05
rna5971	TCONS_00045032	0.901045744	6.32E-05
rna13933	TCONS_00045032	0.917904605	2.56E-05
rna5363	TCONS_00045032	0.919321385	2.35E-05
rna10164	TCONS_00045032	0.920959408	2.13E-05
rna6564	TCONS_00045032	0.901138358	6.29E-05
rna3287	TCONS_00045032	0.925106135	1.63E-05
rna1615	TCONS_00045032	0.906114519	4.90E-05
rna11040	TCONS_00034673	0.992879591	1.42E-10
rna10141	TCONS_00034673	0.971032797	1.53E-07
rna12155	TCONS_00034673	0.981052992	1.86E-08
rna3754	TCONS_00034673	0.927921573	1.36E-05
rna6668	TCONS_00034673	0.915232061	2.99E-05
rna3902	TCONS_00034673	0.981783918	1.53E-08
rna293	TCONS_00034673	0.9823656	1.30E-08
rna9176	TCONS_00034673	0.994078742	5.68E-11
rna4527	TCONS_00034673	0.99423007	4.99E-11
rna9280	TCONS_00034673	0.994572969	3.67E-11
rna4909	TCONS_00034673	0.911701215	3.64E-05
rna6667	TCONS_00034673	0.970262772	1.74E-07
rna15318	TCONS_00034673	0.989244201	1.11E-09
rna8125	TCONS_00034673	0.917510129	2.62E-05
rna1608	TCONS_00034673	0.961139311	6.54E-07
rna9147	TCONS_00034673	0.921034045	2.12E-05
rna13548	TCONS_00034673	0.912018925	3.58E-05
rna7543	TCONS_00034673	0.981826959	1.51E-08
rna14919	TCONS_00034673	0.935152238	8.09E-06
rna2139	TCONS_00034673	0.978333104	3.63E-08
rna3137	TCONS_00034673	0.984520971	6.82E-09
rna10446	TCONS_00034673	0.965398739	3.69E-07
rna8696	TCONS_00034673	0.943775324	4.02E-06
rna92	TCONS_00034673	0.925587586	1.58E-05
rna12324	TCONS_00034673	0.938412043	6.29E-06
rna3877	TCONS_00034673	0.9829733	1.10E-08
rna12854	TCONS_00034673	0.988591988	1.49E-09
rna12951	TCONS_00034673	0.926413778	1.50E-05
rna2586	TCONS_00034673	0.983335374	9.84E-09
rna4952	TCONS_00034673	0.923050409	1.87E-05
rna6446	TCONS_00034673	0.92866066	1.29E-05
rna8514	TCONS_00034673	0.976247604	5.72E-08
rna15796	TCONS_00034673	0.920368182	2.20E-05
rna8798	TCONS_00034673	0.913682967	3.26E-05
rna8344	TCONS_00034673	0.908277566	4.38E-05
rna3419	TCONS_00034673	0.959963856	7.57E-07
rna10467	TCONS_00034673	0.961504821	6.24E-07
rna10793	TCONS_00034673	0.906891081	4.71E-05
rna8763	TCONS_00034673	0.959553345	7.96E-07
rna12029	TCONS_00034673	0.908797366	4.26E-05
rna4049	TCONS_00034673	0.986519803	3.43E-09
rna11244	TCONS_00034673	0.957803029	9.81E-07
rna3167	TCONS_00034673	0.965268721	3.75E-07
rna9958	TCONS_00034673	0.902898218	5.76E-05
rna7030	TCONS_00034673	0.963262143	4.95E-07
rna1592	TCONS_00034673	0.959536749	7.98E-07
rna6840	TCONS_00034673	0.91979134	2.28E-05
rna946	TCONS_00034673	0.943440304	4.14E-06
rna4382	TCONS_00034673	0.924833227	1.66E-05
rna9169	TCONS_00034673	0.954924808	1.36E-06
rna10790	TCONS_00034673	0.92439959	1.71E-05
rna12401	TCONS_00034673	0.931018254	1.09E-05
rna11129	TCONS_00034673	0.940802946	5.18E-06
rna9671	TCONS_00034673	0.921846659	2.01E-05
rna8484	TCONS_00034673	0.96979069	1.88E-07
rna7576	TCONS_00034673	0.976858181	5.03E-08
rna4458	TCONS_00034673	0.958372351	9.18E-07
rna3833	TCONS_00034673	0.944983964	3.62E-06
rna18614	TCONS_00034673	0.960659159	6.95E-07
rna5289	TCONS_00034673	0.905160283	5.14E-05
rna2103	TCONS_00034673	0.975798939	6.28E-08
rna2492	TCONS_00034673	0.942010226	4.68E-06
rna2750	TCONS_00034673	0.940868472	5.15E-06
rna2060	TCONS_00034673	0.904026958	5.45E-05
rna3420	TCONS_00034673	0.92054395	2.18E-05
rna7329	TCONS_00034673	0.901483892	6.18E-05
rna10853	TCONS_00034673	0.967630114	2.65E-07
rna2653	TCONS_00034673	0.965609957	3.58E-07
rna7429	TCONS_00034673	0.969513774	1.97E-07
rna13342	TCONS_00034673	0.929224696	1.24E-05
rna11114	TCONS_00034673	0.945444922	3.47E-06
rna6154	TCONS_00034673	0.941783718	4.77E-06
rna480	TCONS_00034673	0.91717786	2.67E-05
rna9057	TCONS_00034673	0.919298665	2.35E-05
rna6214	TCONS_00034673	0.947240949	2.95E-06
rna14641	TCONS_00034673	0.902980274	5.74E-05
rna4927	TCONS_00034673	0.973065866	1.07E-07
rna11648	TCONS_00034673	0.930536916	1.13E-05
rna11229	TCONS_00034673	0.942065386	4.66E-06
rna743	TCONS_00034673	0.94018293	5.45E-06
rna13294	TCONS_00034673	0.91248031	3.49E-05
rna572	TCONS_00034673	0.910509445	3.88E-05
rna2166	TCONS_00034673	0.907735352	4.50E-05
rna4062	TCONS_00034673	0.951194819	2.01E-06
rna3188	TCONS_00034673	0.96064348	6.96E-07
rna13634	TCONS_00034673	0.921753566	2.02E-05
rna5873	TCONS_00034673	0.913257031	3.34E-05
rna7948	TCONS_00034673	0.926304435	1.51E-05
rna17439	TCONS_00034673	0.907872847	4.47E-05
rna3756	TCONS_00034673	0.920526276	2.18E-05
rna4925	TCONS_00034673	0.955265009	1.31E-06
rna1830	TCONS_00034673	0.915998976	2.86E-05
rna16567	TCONS_00034673	0.935310429	8.00E-06
rna1853	TCONS_00034673	0.965761918	3.50E-07
rna6216	TCONS_00034673	0.910450084	3.90E-05
rna7179	TCONS_00034673	0.931140156	1.09E-05
rna2119	TCONS_00034673	0.963584616	4.74E-07
rna6058	TCONS_00034673	0.908267848	4.38E-05
rna3195	TCONS_00034673	0.905106779	5.16E-05
rna10543	TCONS_00034673	0.93047697	1.14E-05
rna4660	TCONS_00034673	0.908735489	4.27E-05
rna7555	TCONS_00034673	0.956229671	1.18E-06
rna7323	TCONS_00034673	0.955560987	1.27E-06
rna985	TCONS_00034673	0.900095869	6.61E-05
rna2614	TCONS_00034673	0.947752462	2.81E-06
rna6656	TCONS_00034673	0.932420762	9.90E-06
rna15134	TCONS_00034673	0.927243506	1.42E-05
rna14360	TCONS_00034673	0.922383188	1.95E-05
rna1368	TCONS_00034673	0.93854603	6.22E-06
rna17161	TCONS_00034673	0.939099716	5.95E-06
rna16646	TCONS_00034673	0.937968046	6.51E-06
rna5894	TCONS_00034673	0.936067066	7.55E-06
rna5686	TCONS_00034673	0.916815816	2.72E-05
rna4089	TCONS_00034673	0.937491694	6.76E-06
rna15416	TCONS_00034673	0.948233253	2.68E-06
rna3793	TCONS_00034673	0.918699483	2.44E-05
rna2723	TCONS_00034673	0.909802693	4.03E-05
rna11697	TCONS_00034673	0.903732301	5.53E-05
rna8951	TCONS_00034673	0.963405082	4.86E-07
rna4308	TCONS_00034673	0.904353128	5.36E-05
rna13520	TCONS_00034673	0.93915944	5.92E-06
rna13535	TCONS_00034673	0.932683422	9.72E-06
rna1319	TCONS_00034673	0.934397023	8.57E-06
rna445	TCONS_00034673	0.902152078	5.98E-05
rna3172	TCONS_00034673	0.907992459	4.44E-05
rna7876	TCONS_00034673	0.949395847	2.40E-06
rna250	TCONS_00034673	0.935461455	7.91E-06
rna4971	TCONS_00034673	0.957476087	1.02E-06
rna11387	TCONS_00034673	0.96453749	4.16E-07
rna15906	TCONS_00034673	0.910096879	3.97E-05
rna6442	TCONS_00034673	0.927881109	1.36E-05
rna5161	TCONS_00034673	0.914807327	3.06E-05
rna14525	TCONS_00034673	0.931029915	1.09E-05
rna8686	TCONS_00034673	0.919368707	2.34E-05
rna9120	TCONS_00034673	0.911822958	3.62E-05
rna6099	TCONS_00034673	0.939170724	5.92E-06
rna15971	TCONS_00034673	0.937834006	6.58E-06
rna1880	TCONS_00034673	0.909509631	4.10E-05
rna16049	TCONS_00034673	0.902300116	5.94E-05
rna2382	TCONS_00034673	0.950368351	2.18E-06
rna6951	TCONS_00034673	0.932281278	1.00E-05
rna6273	TCONS_00034673	0.951062069	2.04E-06
rna10558	TCONS_00034673	0.94004427	5.51E-06
rna6084	TCONS_00034673	0.943308385	4.19E-06
rna15624	TCONS_00034673	0.914151786	3.17E-05
rna3792	TCONS_00034673	0.930542203	1.13E-05
rna7649	TCONS_00034673	0.959573798	7.94E-07
rna3541	TCONS_00034673	0.925266599	1.62E-05
rna4281	TCONS_00034673	0.938510398	6.24E-06
rna5556	TCONS_00034673	0.900057237	6.63E-05
rna14174	TCONS_00034673	0.902449168	5.89E-05
rna5944	TCONS_00034673	0.907804522	4.49E-05
rna9275	TCONS_00034673	0.920157986	2.23E-05
rna6835	TCONS_00034673	0.903202315	5.68E-05
rna14007	TCONS_00034673	0.948005595	2.74E-06
rna4158	TCONS_00034673	0.927137196	1.43E-05
rna12362	TCONS_00034673	0.904531257	5.31E-05
rna13221	TCONS_00034673	0.916626786	2.75E-05
rna4649	TCONS_00034673	0.912862961	3.41E-05
rna7575	TCONS_00034673	0.937041125	7.01E-06
rna4664	TCONS_00034673	0.938449253	6.27E-06
rna8108	TCONS_00034673	0.959839216	7.69E-07
rna3136	TCONS_00034673	0.918839708	2.42E-05
rna4123	TCONS_00034673	0.919741333	2.29E-05
rna7336	TCONS_00034673	0.900439082	6.50E-05
rna5971	TCONS_00034673	0.905218755	5.13E-05
rna13933	TCONS_00034673	0.920103195	2.24E-05
rna5363	TCONS_00034673	0.927617409	1.38E-05
rna10164	TCONS_00034673	0.922092715	1.98E-05
rna6564	TCONS_00034673	0.902226166	5.96E-05
rna3287	TCONS_00034673	0.92616311	1.53E-05
rna11040	TCONS_00055777	0.992389577	1.99E-10
rna3655	TCONS_00055777	0.944897134	3.65E-06
rna10141	TCONS_00055777	0.963973973	4.50E-07
rna12155	TCONS_00055777	0.971090248	1.52E-07
rna6668	TCONS_00055777	0.945440737	3.47E-06
rna3902	TCONS_00055777	0.95647307	1.14E-06
rna293	TCONS_00055777	0.942335871	4.56E-06
rna9176	TCONS_00055777	0.98302102	1.08E-08
rna4527	TCONS_00055777	0.991300333	3.87E-10
rna9280	TCONS_00055777	0.982853986	1.13E-08
rna6667	TCONS_00055777	0.965442511	3.66E-07
rna15318	TCONS_00055777	0.994007683	6.02E-11
rna1608	TCONS_00055777	0.922864347	1.89E-05
rna7543	TCONS_00055777	0.949131288	2.46E-06
rna2139	TCONS_00055777	0.951611354	1.93E-06
rna3137	TCONS_00055777	0.961913633	5.92E-07
rna10446	TCONS_00055777	0.95739997	1.03E-06
rna2699	TCONS_00055777	0.939640404	5.70E-06
rna3877	TCONS_00055777	0.975933202	6.11E-08
rna12854	TCONS_00055777	0.961315181	6.39E-07
rna2586	TCONS_00055777	0.981113164	1.83E-08
rna4952	TCONS_00055777	0.916487328	2.78E-05
rna8514	TCONS_00055777	0.940840977	5.16E-06
rna3419	TCONS_00055777	0.903811698	5.51E-05
rna10467	TCONS_00055777	0.934470224	8.52E-06
rna8763	TCONS_00055777	0.951282831	1.99E-06
rna4049	TCONS_00055777	0.968840095	2.20E-07
rna11244	TCONS_00055777	0.91971184	2.29E-05
rna3167	TCONS_00055777	0.958344062	9.21E-07
rna7030	TCONS_00055777	0.931319346	1.07E-05
rna1592	TCONS_00055777	0.91641898	2.79E-05
rna946	TCONS_00055777	0.906959279	4.69E-05
rna9169	TCONS_00055777	0.931299163	1.07E-05
rna9671	TCONS_00055777	0.906853599	4.71E-05
rna8484	TCONS_00055777	0.916805829	2.73E-05
rna7576	TCONS_00055777	0.982643076	1.21E-08
rna4458	TCONS_00055777	0.918316723	2.49E-05
rna18614	TCONS_00055777	0.984685175	6.47E-09
rna2103	TCONS_00055777	0.934482744	8.51E-06
rna2492	TCONS_00055777	0.910065666	3.98E-05
rna10853	TCONS_00055777	0.947350268	2.92E-06
rna2653	TCONS_00055777	0.926627183	1.48E-05
rna7429	TCONS_00055777	0.952508456	1.76E-06
rna11114	TCONS_00055777	0.914377558	3.13E-05
rna6214	TCONS_00055777	0.927707549	1.38E-05
rna4927	TCONS_00055777	0.923225362	1.84E-05
rna11229	TCONS_00055777	0.90699027	4.68E-05
rna3188	TCONS_00055777	0.912661618	3.45E-05
rna13634	TCONS_00055777	0.957519448	1.01E-06
rna4925	TCONS_00055777	0.917990399	2.54E-05
rna1853	TCONS_00055777	0.959870521	7.66E-07
rna7179	TCONS_00055777	0.956447228	1.15E-06
rna2119	TCONS_00055777	0.955383515	1.29E-06
rna1717	TCONS_00055777	0.944710379	3.71E-06
rna7555	TCONS_00055777	0.934090838	8.76E-06
rna7323	TCONS_00055777	0.920604379	2.17E-05
rna6656	TCONS_00055777	0.963508759	4.79E-07
rna1368	TCONS_00055777	0.934258042	8.66E-06
rna17161	TCONS_00055777	0.902088697	6.00E-05
rna16646	TCONS_00055777	0.927708338	1.38E-05
rna15416	TCONS_00055777	0.910971262	3.79E-05
rna8951	TCONS_00055777	0.92793273	1.36E-05
rna13535	TCONS_00055777	0.920215335	2.22E-05
rna7876	TCONS_00055777	0.912919882	3.40E-05
rna250	TCONS_00055777	0.922687247	1.91E-05
rna4971	TCONS_00055777	0.944681617	3.72E-06
rna11387	TCONS_00055777	0.936661674	7.21E-06
rna6442	TCONS_00055777	0.909880014	4.02E-05
rna8686	TCONS_00055777	0.936317903	7.41E-06
rna9120	TCONS_00055777	0.900781917	6.40E-05
rna6099	TCONS_00055777	0.928713482	1.29E-05
rna15971	TCONS_00055777	0.935536413	7.86E-06
rna6951	TCONS_00055777	0.900889841	6.36E-05
rna9843	TCONS_00055777	0.933314124	9.28E-06
rna6273	TCONS_00055777	0.911708983	3.64E-05
rna6084	TCONS_00055777	0.921161849	2.10E-05
rna7649	TCONS_00055777	0.925517819	1.59E-05
rna4281	TCONS_00055777	0.936452192	7.33E-06
rna5944	TCONS_00055777	0.923206647	1.85E-05
rna9275	TCONS_00055777	0.916364452	2.80E-05
rna14007	TCONS_00055777	0.924646909	1.68E-05
rna7575	TCONS_00055777	0.916232588	2.82E-05
rna4664	TCONS_00055777	0.933011064	9.49E-06
rna8108	TCONS_00055777	0.936110768	7.53E-06
rna1402	TCONS_00055777	0.900250481	6.56E-05
rna3517	TCONS_00055777	0.910649424	3.85E-05
rna13933	TCONS_00055777	0.913497838	3.29E-05
rna10164	TCONS_00055777	0.903002722	5.73E-05
rna3287	TCONS_00055777	0.938224507	6.38E-06
rna1615	TCONS_00055777	0.92986484	1.19E-05
rna11040	TCONS_00023989	0.990879308	4.90E-10
rna10141	TCONS_00023989	0.973568867	9.72E-08
rna12155	TCONS_00023989	0.984361057	7.18E-09
rna3754	TCONS_00023989	0.930176855	1.16E-05
rna6668	TCONS_00023989	0.916790947	2.73E-05
rna3902	TCONS_00023989	0.981632508	1.60E-08
rna293	TCONS_00023989	0.987218726	2.63E-09
rna9176	TCONS_00023989	0.988664027	1.45E-09
rna4527	TCONS_00023989	0.992362205	2.02E-10
rna9280	TCONS_00023989	0.991375807	3.70E-10
rna4909	TCONS_00023989	0.912107714	3.56E-05
rna6667	TCONS_00023989	0.975465598	6.72E-08
rna15318	TCONS_00023989	0.981349371	1.72E-08
rna8125	TCONS_00023989	0.917852933	2.56E-05
rna1608	TCONS_00023989	0.959614322	7.91E-07
rna9147	TCONS_00023989	0.921489427	2.06E-05
rna13548	TCONS_00023989	0.915242925	2.98E-05
rna7543	TCONS_00023989	0.979546139	2.72E-08
rna14919	TCONS_00023989	0.935575583	7.84E-06
rna2139	TCONS_00023989	0.977836198	4.06E-08
rna3137	TCONS_00023989	0.989174262	1.15E-09
rna10446	TCONS_00023989	0.964609768	4.12E-07
rna8696	TCONS_00023989	0.949957499	2.27E-06
rna92	TCONS_00023989	0.930595501	1.13E-05
rna12324	TCONS_00023989	0.940547173	5.29E-06
rna3877	TCONS_00023989	0.982757844	1.17E-08
rna12854	TCONS_00023989	0.991682462	3.09E-10
rna12951	TCONS_00023989	0.933803091	8.95E-06
rna2586	TCONS_00023989	0.98202056	1.44E-08
rna4952	TCONS_00023989	0.917193074	2.66E-05
rna6446	TCONS_00023989	0.936443895	7.34E-06
rna8514	TCONS_00023989	0.975133	7.18E-08
rna15796	TCONS_00023989	0.922521476	1.93E-05
rna8798	TCONS_00023989	0.914395284	3.13E-05
rna12920	TCONS_00023989	0.90537019	5.09E-05
rna8344	TCONS_00023989	0.909200914	4.17E-05
rna3419	TCONS_00023989	0.962430108	5.53E-07
rna10467	TCONS_00023989	0.961937425	5.90E-07
rna13131	TCONS_00023989	0.908624059	4.30E-05
rna10793	TCONS_00023989	0.908800623	4.26E-05
rna8763	TCONS_00023989	0.964361889	4.26E-07
rna12029	TCONS_00023989	0.906694448	4.75E-05
rna4049	TCONS_00023989	0.986412892	3.56E-09
rna11244	TCONS_00023989	0.962640267	5.38E-07
rna3167	TCONS_00023989	0.967075895	2.88E-07
rna7030	TCONS_00023989	0.960789733	6.83E-07
rna1592	TCONS_00023989	0.967073268	2.88E-07
rna6840	TCONS_00023989	0.91110021	3.76E-05
rna946	TCONS_00023989	0.946961431	3.02E-06
rna4382	TCONS_00023989	0.925384354	1.61E-05
rna9169	TCONS_00023989	0.958790323	8.73E-07
rna10790	TCONS_00023989	0.930850424	1.11E-05
rna12401	TCONS_00023989	0.933098975	9.43E-06
rna11129	TCONS_00023989	0.949323573	2.42E-06
rna3554	TCONS_00023989	0.904471424	5.33E-05
rna9671	TCONS_00023989	0.9231463	1.85E-05
rna8484	TCONS_00023989	0.97131265	1.46E-07
rna7576	TCONS_00023989	0.976628976	5.28E-08
rna4458	TCONS_00023989	0.9549871	1.35E-06
rna14430	TCONS_00023989	0.900746548	6.41E-05
rna3833	TCONS_00023989	0.943164765	4.24E-06
rna18614	TCONS_00023989	0.951261704	2.00E-06
rna5289	TCONS_00023989	0.903937727	5.47E-05
rna2103	TCONS_00023989	0.967883926	2.55E-07
rna2492	TCONS_00023989	0.948334572	2.66E-06
rna2750	TCONS_00023989	0.947361265	2.91E-06
rna2060	TCONS_00023989	0.904917175	5.21E-05
rna3420	TCONS_00023989	0.926156475	1.53E-05
rna10853	TCONS_00023989	0.97750849	4.37E-08
rna2653	TCONS_00023989	0.966980919	2.92E-07
rna7429	TCONS_00023989	0.968217558	2.42E-07
rna13342	TCONS_00023989	0.939411235	5.81E-06
rna11114	TCONS_00023989	0.938015739	6.49E-06
rna6154	TCONS_00023989	0.946754599	3.08E-06
rna480	TCONS_00023989	0.923902273	1.77E-05
rna9057	TCONS_00023989	0.926386294	1.50E-05
rna6214	TCONS_00023989	0.950590387	2.13E-06
rna14641	TCONS_00023989	0.907481072	4.56E-05
rna4927	TCONS_00023989	0.979692082	2.63E-08
rna11648	TCONS_00023989	0.934372177	8.58E-06
rna11229	TCONS_00023989	0.942213719	4.60E-06
rna743	TCONS_00023989	0.946816434	3.06E-06
rna13294	TCONS_00023989	0.912284895	3.52E-05
rna572	TCONS_00023989	0.910311006	3.93E-05
rna12339	TCONS_00023989	0.903423021	5.62E-05
rna2166	TCONS_00023989	0.907600041	4.53E-05
rna4062	TCONS_00023989	0.954301527	1.45E-06
rna3188	TCONS_00023989	0.966063282	3.35E-07
rna13634	TCONS_00023989	0.924990414	1.65E-05
rna5873	TCONS_00023989	0.914548715	3.10E-05
rna7948	TCONS_00023989	0.93813899	6.43E-06
rna17439	TCONS_00023989	0.911344207	3.71E-05
rna3756	TCONS_00023989	0.918146861	2.52E-05
rna4925	TCONS_00023989	0.955477342	1.28E-06
rna1830	TCONS_00023989	0.919035427	2.39E-05
rna16567	TCONS_00023989	0.942168313	4.62E-06
rna1853	TCONS_00023989	0.968077577	2.47E-07
rna6216	TCONS_00023989	0.917296699	2.65E-05
rna7179	TCONS_00023989	0.926874139	1.46E-05
rna11984	TCONS_00023989	0.919735649	2.29E-05
rna2119	TCONS_00023989	0.966437911	3.17E-07
rna6058	TCONS_00023989	0.907592179	4.54E-05
rna10543	TCONS_00023989	0.934048614	8.79E-06
rna4660	TCONS_00023989	0.907375037	4.59E-05
rna2419	TCONS_00023989	0.904304066	5.37E-05
rna7555	TCONS_00023989	0.957401425	1.03E-06
rna7323	TCONS_00023989	0.958599559	8.93E-07
rna985	TCONS_00023989	0.906480478	4.81E-05
rna2614	TCONS_00023989	0.961264019	6.44E-07
rna6656	TCONS_00023989	0.921303204	2.08E-05
rna15134	TCONS_00023989	0.931798535	1.04E-05
rna14360	TCONS_00023989	0.934950246	8.22E-06
rna1368	TCONS_00023989	0.930031392	1.17E-05
rna17161	TCONS_00023989	0.945652503	3.41E-06
rna10701	TCONS_00023989	0.901924466	6.05E-05
rna16646	TCONS_00023989	0.935237299	8.04E-06
rna5894	TCONS_00023989	0.943215296	4.23E-06
rna5686	TCONS_00023989	0.901085168	6.30E-05
rna4089	TCONS_00023989	0.936779318	7.15E-06
rna15416	TCONS_00023989	0.95900054	8.52E-07
rna3793	TCONS_00023989	0.917530109	2.61E-05
rna2723	TCONS_00023989	0.905939533	4.94E-05
rna11697	TCONS_00023989	0.907742792	4.50E-05
rna8951	TCONS_00023989	0.972290413	1.23E-07
rna4308	TCONS_00023989	0.908836453	4.25E-05
rna13520	TCONS_00023989	0.940116638	5.48E-06
rna13535	TCONS_00023989	0.920215662	2.22E-05
rna1319	TCONS_00023989	0.937083654	6.98E-06
rna445	TCONS_00023989	0.907119088	4.65E-05
rna3172	TCONS_00023989	0.905918547	4.95E-05
rna7876	TCONS_00023989	0.953569883	1.57E-06
rna250	TCONS_00023989	0.937589061	6.71E-06
rna4971	TCONS_00023989	0.962407114	5.55E-07
rna11387	TCONS_00023989	0.959691331	7.83E-07
rna15906	TCONS_00023989	0.912543751	3.47E-05
rna6442	TCONS_00023989	0.93523056	8.05E-06
rna5161	TCONS_00023989	0.911199754	3.74E-05
rna14525	TCONS_00023989	0.924648844	1.68E-05
rna8686	TCONS_00023989	0.912712856	3.44E-05
rna9120	TCONS_00023989	0.924850991	1.66E-05
rna6099	TCONS_00023989	0.948774701	2.55E-06
rna15971	TCONS_00023989	0.943766528	4.03E-06
rna1880	TCONS_00023989	0.910256303	3.94E-05
rna2382	TCONS_00023989	0.95087079	2.08E-06
rna6951	TCONS_00023989	0.938812102	6.09E-06
rna6273	TCONS_00023989	0.963368844	4.88E-07
rna10558	TCONS_00023989	0.9452253	3.54E-06
rna6084	TCONS_00023989	0.94587232	3.34E-06
rna15624	TCONS_00023989	0.933172485	9.38E-06
rna3792	TCONS_00023989	0.924576478	1.69E-05
rna7649	TCONS_00023989	0.95151674	1.94E-06
rna3541	TCONS_00023989	0.93314267	9.40E-06
rna11487	TCONS_00023989	0.913032303	3.38E-05
rna4281	TCONS_00023989	0.937477849	6.77E-06
rna5556	TCONS_00023989	0.901972438	6.04E-05
rna7355	TCONS_00023989	0.901317199	6.23E-05
rna5944	TCONS_00023989	0.902900096	5.76E-05
rna9275	TCONS_00023989	0.912916339	3.40E-05
rna6835	TCONS_00023989	0.918287939	2.50E-05
rna14007	TCONS_00023989	0.948177667	2.70E-06
rna9715	TCONS_00023989	0.906552155	4.79E-05
rna17590	TCONS_00023989	0.90445698	5.33E-05
rna4158	TCONS_00023989	0.935687316	7.77E-06
rna12362	TCONS_00023989	0.910430501	3.90E-05
rna13221	TCONS_00023989	0.925552576	1.59E-05
rna4649	TCONS_00023989	0.910401652	3.91E-05
rna7575	TCONS_00023989	0.938454884	6.27E-06
rna4664	TCONS_00023989	0.951451523	1.96E-06
rna8108	TCONS_00023989	0.959399185	8.12E-07
rna3136	TCONS_00023989	0.924436643	1.71E-05
rna2965	TCONS_00023989	0.909452404	4.11E-05
rna3517	TCONS_00023989	0.907561885	4.54E-05
rna4123	TCONS_00023989	0.926210021	1.52E-05
rna5971	TCONS_00023989	0.906149593	4.89E-05
rna13933	TCONS_00023989	0.920942652	2.13E-05
rna5363	TCONS_00023989	0.922788377	1.90E-05
rna10164	TCONS_00023989	0.920136517	2.24E-05
rna6564	TCONS_00023989	0.911817765	3.62E-05
rna3287	TCONS_00023989	0.919984345	2.26E-05
rna11040	TCONS_00003543	0.990877099	4.90E-10
rna3655	TCONS_00003543	0.933425543	9.20E-06
rna10141	TCONS_00003543	0.971623295	1.38E-07
rna12155	TCONS_00003543	0.98032035	2.25E-08
rna3754	TCONS_00003543	0.944350033	3.83E-06
rna6668	TCONS_00003543	0.941786419	4.77E-06
rna3902	TCONS_00003543	0.985597796	4.76E-09
rna293	TCONS_00003543	0.974855849	7.59E-08
rna9176	TCONS_00003543	0.981483277	1.66E-08
rna4527	TCONS_00003543	0.994799483	2.97E-11
rna9280	TCONS_00003543	0.990541262	5.87E-10
rna4909	TCONS_00003543	0.927209665	1.42E-05
rna6667	TCONS_00003543	0.977914286	3.99E-08
rna15318	TCONS_00003543	0.982583376	1.23E-08
rna8125	TCONS_00003543	0.923159159	1.85E-05
rna1608	TCONS_00003543	0.963999137	4.48E-07
rna9147	TCONS_00003543	0.925030707	1.64E-05
rna13548	TCONS_00003543	0.913394357	3.31E-05
rna7543	TCONS_00003543	0.96780328	2.58E-07
rna14919	TCONS_00003543	0.929527842	1.22E-05
rna2139	TCONS_00003543	0.980054338	2.40E-08
rna3137	TCONS_00003543	0.983134665	1.04E-08
rna10446	TCONS_00003543	0.961291814	6.41E-07
rna2699	TCONS_00003543	0.925825158	1.56E-05
rna8696	TCONS_00003543	0.947875963	2.78E-06
rna92	TCONS_00003543	0.94274249	4.40E-06
rna12324	TCONS_00003543	0.944536791	3.76E-06
rna3877	TCONS_00003543	0.990639362	5.57E-10
rna12854	TCONS_00003543	0.985211155	5.43E-09
rna12951	TCONS_00003543	0.921130642	2.10E-05
rna2586	TCONS_00003543	0.990988005	4.61E-10
rna4952	TCONS_00003543	0.952110138	1.83E-06
rna6446	TCONS_00003543	0.933752293	8.99E-06
rna8514	TCONS_00003543	0.973249634	1.03E-07
rna15796	TCONS_00003543	0.916321371	2.80E-05
rna8798	TCONS_00003543	0.917742892	2.58E-05
rna12920	TCONS_00003543	0.918572006	2.46E-05
rna8344	TCONS_00003543	0.932382915	9.93E-06
rna3419	TCONS_00003543	0.92808654	1.34E-05
rna10467	TCONS_00003543	0.969045473	2.12E-07
rna13131	TCONS_00003543	0.901544322	6.16E-05
rna10793	TCONS_00003543	0.925208802	1.62E-05
rna8763	TCONS_00003543	0.977314392	4.56E-08
rna12029	TCONS_00003543	0.927259012	1.42E-05
rna4049	TCONS_00003543	0.986567461	3.37E-09
rna8940	TCONS_00003543	0.908377495	4.35E-05
rna11244	TCONS_00003543	0.959221466	8.29E-07
rna3167	TCONS_00003543	0.987117097	2.74E-09
rna9958	TCONS_00003543	0.919545112	2.32E-05
rna7030	TCONS_00003543	0.970186277	1.76E-07
rna1592	TCONS_00003543	0.964930185	3.94E-07
rna6840	TCONS_00003543	0.929128414	1.25E-05
rna946	TCONS_00003543	0.941829341	4.76E-06
rna4382	TCONS_00003543	0.926555715	1.49E-05
rna9169	TCONS_00003543	0.96927238	2.05E-07
rna10790	TCONS_00003543	0.920458603	2.19E-05
rna12401	TCONS_00003543	0.936239415	7.45E-06
rna11129	TCONS_00003543	0.941784056	4.77E-06
rna3554	TCONS_00003543	0.911430781	3.69E-05
rna9671	TCONS_00003543	0.933419714	9.21E-06
rna8484	TCONS_00003543	0.956412433	1.15E-06
rna7576	TCONS_00003543	0.987715869	2.16E-09
rna4458	TCONS_00003543	0.95543695	1.28E-06
rna14430	TCONS_00003543	0.913478487	3.30E-05
rna3833	TCONS_00003543	0.950624198	2.13E-06
rna7034	TCONS_00003543	0.908492998	4.33E-05
rna18614	TCONS_00003543	0.970964154	1.55E-07
rna5289	TCONS_00003543	0.912109099	3.56E-05
rna2103	TCONS_00003543	0.965978628	3.39E-07
rna2492	TCONS_00003543	0.961438084	6.29E-07
rna2750	TCONS_00003543	0.947395722	2.90E-06
rna7329	TCONS_00003543	0.900573594	6.46E-05
rna10853	TCONS_00003543	0.976406326	5.53E-08
rna2653	TCONS_00003543	0.959476632	8.04E-07
rna7429	TCONS_00003543	0.979587943	2.70E-08
rna13342	TCONS_00003543	0.941754397	4.79E-06
rna11114	TCONS_00003543	0.907708424	4.51E-05
rna6154	TCONS_00003543	0.924154316	1.74E-05
rna480	TCONS_00003543	0.926422961	1.50E-05
rna6214	TCONS_00003543	0.965927108	3.42E-07
rna14641	TCONS_00003543	0.912651484	3.45E-05
rna4927	TCONS_00003543	0.960774683	6.85E-07
rna11648	TCONS_00003543	0.937370245	6.83E-06
rna6452	TCONS_00003543	0.904196001	5.40E-05
rna11229	TCONS_00003543	0.948661632	2.58E-06
rna1401	TCONS_00003543	0.919454304	2.33E-05
rna743	TCONS_00003543	0.939725977	5.66E-06
rna13294	TCONS_00003543	0.928398114	1.31E-05
rna572	TCONS_00003543	0.920554967	2.18E-05
rna12339	TCONS_00003543	0.915817831	2.89E-05
rna2166	TCONS_00003543	0.911793848	3.62E-05
rna4062	TCONS_00003543	0.944838834	3.66E-06
rna3188	TCONS_00003543	0.949127614	2.46E-06
rna13634	TCONS_00003543	0.948840648	2.53E-06
rna5873	TCONS_00003543	0.94494504	3.63E-06
rna7948	TCONS_00003543	0.922536738	1.93E-05
rna17439	TCONS_00003543	0.913036691	3.38E-05
rna3756	TCONS_00003543	0.913971257	3.21E-05
rna7863	TCONS_00003543	0.901948305	6.04E-05
rna4925	TCONS_00003543	0.964136152	4.40E-07
rna1830	TCONS_00003543	0.926985797	1.44E-05
rna16567	TCONS_00003543	0.944595508	3.74E-06
rna1853	TCONS_00003543	0.98423412	7.47E-09
rna6216	TCONS_00003543	0.91292996	3.40E-05
rna7179	TCONS_00003543	0.96008897	7.46E-07
rna11984	TCONS_00003543	0.915998385	2.86E-05
rna2119	TCONS_00003543	0.9730568	1.07E-07
rna1717	TCONS_00003543	0.920452782	2.19E-05
rna6058	TCONS_00003543	0.910129315	3.96E-05
rna3195	TCONS_00003543	0.917948085	2.55E-05
rna10543	TCONS_00003543	0.91732779	2.64E-05
rna4660	TCONS_00003543	0.913918179	3.22E-05
rna2419	TCONS_00003543	0.913397552	3.31E-05
rna7555	TCONS_00003543	0.96982253	1.87E-07
rna7323	TCONS_00003543	0.953364495	1.61E-06
rna985	TCONS_00003543	0.936248984	7.45E-06
rna11090	TCONS_00003543	0.91187621	3.60E-05
rna2614	TCONS_00003543	0.951496651	1.95E-06
rna6656	TCONS_00003543	0.952476844	1.76E-06
rna15134	TCONS_00003543	0.93908419	5.96E-06
rna14360	TCONS_00003543	0.931963502	1.02E-05
rna1368	TCONS_00003543	0.95592473	1.22E-06
rna17161	TCONS_00003543	0.941863	4.74E-06
rna10701	TCONS_00003543	0.901267147	6.25E-05
rna16646	TCONS_00003543	0.961312164	6.40E-07
rna5894	TCONS_00003543	0.929611534	1.21E-05
rna5686	TCONS_00003543	0.91348117	3.30E-05
rna4089	TCONS_00003543	0.913597268	3.28E-05
rna15416	TCONS_00003543	0.95893451	8.58E-07
rna3793	TCONS_00003543	0.902692706	5.82E-05
rna6745	TCONS_00003543	0.914696628	3.08E-05
rna2723	TCONS_00003543	0.912811395	3.42E-05
rna10166	TCONS_00003543	0.901805924	6.08E-05
rna8951	TCONS_00003543	0.961460751	6.28E-07
rna4308	TCONS_00003543	0.908756578	4.27E-05
rna13520	TCONS_00003543	0.916244399	2.82E-05
rna13535	TCONS_00003543	0.938741765	6.13E-06
rna1319	TCONS_00003543	0.948084642	2.72E-06
rna445	TCONS_00003543	0.929154087	1.25E-05
rna3172	TCONS_00003543	0.910046037	3.98E-05
rna15124	TCONS_00003543	0.900662473	6.43E-05
rna7876	TCONS_00003543	0.949092533	2.47E-06
rna250	TCONS_00003543	0.961581227	6.18E-07
rna4971	TCONS_00003543	0.969219318	2.07E-07
rna11387	TCONS_00003543	0.959620273	7.90E-07
rna15906	TCONS_00003543	0.907376824	4.59E-05
rna6442	TCONS_00003543	0.94993079	2.28E-06
rna5161	TCONS_00003543	0.929009541	1.26E-05
rna14525	TCONS_00003543	0.934753174	8.34E-06
rna8686	TCONS_00003543	0.947880334	2.77E-06
rna13343	TCONS_00003543	0.914222136	3.16E-05
rna9164	TCONS_00003543	0.935209792	8.06E-06
rna9120	TCONS_00003543	0.951135192	2.02E-06
rna12448	TCONS_00003543	0.905879114	4.96E-05
rna6099	TCONS_00003543	0.967056321	2.89E-07
rna15971	TCONS_00003543	0.96417916	4.37E-07
rna1880	TCONS_00003543	0.923369973	1.83E-05
rna2382	TCONS_00003543	0.923337254	1.83E-05
rna10603	TCONS_00003543	0.90828755	4.37E-05
rna8080	TCONS_00003543	0.931003966	1.10E-05
rna11670	TCONS_00003543	0.901451834	6.19E-05
rna6951	TCONS_00003543	0.919053295	2.39E-05
rna9843	TCONS_00003543	0.92557899	1.59E-05
rna6273	TCONS_00003543	0.951895202	1.87E-06
rna10558	TCONS_00003543	0.934971611	8.21E-06
rna6084	TCONS_00003543	0.93259198	9.78E-06
rna15624	TCONS_00003543	0.903594279	5.57E-05
rna3792	TCONS_00003543	0.930725767	1.12E-05
rna7649	TCONS_00003543	0.934779862	8.32E-06
rna3541	TCONS_00003543	0.936739793	7.17E-06
rna11487	TCONS_00003543	0.911919826	3.60E-05
rna4281	TCONS_00003543	0.956036474	1.20E-06
rna7355	TCONS_00003543	0.90385296	5.50E-05
rna5944	TCONS_00003543	0.934265607	8.65E-06
rna9275	TCONS_00003543	0.931907535	1.03E-05
rna6835	TCONS_00003543	0.928638056	1.29E-05
rna14007	TCONS_00003543	0.932440751	9.89E-06
rna5460	TCONS_00003543	0.904460968	5.33E-05
rna17590	TCONS_00003543	0.922898499	1.88E-05
rna4158	TCONS_00003543	0.936092254	7.54E-06
rna12362	TCONS_00003543	0.909940975	4.00E-05
rna13221	TCONS_00003543	0.90484755	5.23E-05
rna7575	TCONS_00003543	0.951514693	1.94E-06
rna184	TCONS_00003543	0.904151192	5.41E-05
rna4664	TCONS_00003543	0.956461235	1.15E-06
rna8108	TCONS_00003543	0.946435342	3.17E-06
rna1402	TCONS_00003543	0.910771475	3.83E-05
rna1272	TCONS_00003543	0.908803692	4.26E-05
rna3136	TCONS_00003543	0.910324982	3.92E-05
rna5618	TCONS_00003543	0.915271802	2.98E-05
rna3517	TCONS_00003543	0.933613365	9.08E-06
rna4123	TCONS_00003543	0.920696908	2.16E-05
rna13933	TCONS_00003543	0.918413323	2.48E-05
rna10164	TCONS_00003543	0.910547287	3.88E-05
rna6564	TCONS_00003543	0.929285174	1.24E-05
rna3287	TCONS_00003543	0.90730095	4.61E-05
rna11040	TCONS_00031280	0.990544459	5.86E-10
rna10141	TCONS_00031280	0.966736077	3.03E-07
rna12155	TCONS_00031280	0.97733826	4.53E-08
rna3754	TCONS_00031280	0.90552973	5.05E-05
rna6668	TCONS_00031280	0.904590471	5.30E-05
rna3902	TCONS_00031280	0.970430807	1.69E-07
rna293	TCONS_00031280	0.975685293	6.43E-08
rna9176	TCONS_00031280	0.993922258	6.46E-11
rna4527	TCONS_00031280	0.989235974	1.12E-09
rna9280	TCONS_00031280	0.988671011	1.44E-09
rna6667	TCONS_00031280	0.959768749	7.76E-07
rna15318	TCONS_00031280	0.991476062	3.49E-10
rna1608	TCONS_00031280	0.942747203	4.40E-06
rna7543	TCONS_00031280	0.979821144	2.55E-08
rna14919	TCONS_00031280	0.920122982	2.24E-05
rna2139	TCONS_00031280	0.966090884	3.34E-07
rna3137	TCONS_00031280	0.976845983	5.04E-08
rna10446	TCONS_00031280	0.961157098	6.52E-07
rna8696	TCONS_00031280	0.924245968	1.73E-05
rna12324	TCONS_00031280	0.920912964	2.13E-05
rna3877	TCONS_00031280	0.975360271	6.86E-08
rna12854	TCONS_00031280	0.980494258	2.15E-08
rna12951	TCONS_00031280	0.921108484	2.11E-05
rna2586	TCONS_00031280	0.976152279	5.84E-08
rna6446	TCONS_00031280	0.906559785	4.79E-05
rna8514	TCONS_00031280	0.965989656	3.38E-07
rna15796	TCONS_00031280	0.904449783	5.33E-05
rna3419	TCONS_00031280	0.963944637	4.52E-07
rna10467	TCONS_00031280	0.951209276	2.01E-06
rna8763	TCONS_00031280	0.944003343	3.95E-06
rna4049	TCONS_00031280	0.980296524	2.26E-08
rna11244	TCONS_00031280	0.94749936	2.88E-06
rna3167	TCONS_00031280	0.946006768	3.30E-06
rna7030	TCONS_00031280	0.943259527	4.21E-06
rna1592	TCONS_00031280	0.947253564	2.94E-06
rna946	TCONS_00031280	0.934416614	8.55E-06
rna4382	TCONS_00031280	0.907780771	4.49E-05
rna9169	TCONS_00031280	0.935979746	7.60E-06
rna10790	TCONS_00031280	0.910372095	3.91E-05
rna12401	TCONS_00031280	0.915096954	3.01E-05
rna11129	TCONS_00031280	0.926774578	1.46E-05
rna9671	TCONS_00031280	0.912644993	3.45E-05
rna8484	TCONS_00031280	0.957729271	9.90E-07
rna7576	TCONS_00031280	0.970742745	1.61E-07
rna4458	TCONS_00031280	0.947299512	2.93E-06
rna3833	TCONS_00031280	0.919147512	2.37E-05
rna18614	TCONS_00031280	0.957827438	9.79E-07
rna2103	TCONS_00031280	0.963285689	4.94E-07
rna2492	TCONS_00031280	0.921685705	2.03E-05
rna2750	TCONS_00031280	0.923067506	1.86E-05
rna3420	TCONS_00031280	0.920654878	2.17E-05
rna10853	TCONS_00031280	0.957516831	1.01E-06
rna2653	TCONS_00031280	0.956414629	1.15E-06
rna7429	TCONS_00031280	0.956165166	1.18E-06
rna13342	TCONS_00031280	0.90684881	4.72E-05
rna11114	TCONS_00031280	0.957931485	9.67E-07
rna6154	TCONS_00031280	0.934847161	8.28E-06
rna9057	TCONS_00031280	0.913319946	3.33E-05
rna6214	TCONS_00031280	0.934076337	8.77E-06
rna4927	TCONS_00031280	0.963046226	5.10E-07
rna11648	TCONS_00031280	0.904199241	5.40E-05
rna11229	TCONS_00031280	0.930764228	1.11E-05
rna743	TCONS_00031280	0.926263791	1.52E-05
rna4062	TCONS_00031280	0.939853349	5.60E-06
rna3188	TCONS_00031280	0.948721158	2.56E-06
rna13634	TCONS_00031280	0.920046228	2.25E-05
rna7948	TCONS_00031280	0.913430632	3.31E-05
rna3756	TCONS_00031280	0.903011583	5.73E-05
rna4925	TCONS_00031280	0.934239867	8.67E-06
rna1830	TCONS_00031280	0.90071186	6.42E-05
rna16567	TCONS_00031280	0.913243075	3.34E-05
rna1853	TCONS_00031280	0.951944535	1.86E-06
rna7179	TCONS_00031280	0.917419765	2.63E-05
rna2119	TCONS_00031280	0.951038491	2.04E-06
rna10543	TCONS_00031280	0.923538503	1.81E-05
rna7555	TCONS_00031280	0.940397282	5.36E-06
rna7323	TCONS_00031280	0.943217672	4.22E-06
rna2614	TCONS_00031280	0.935793227	7.71E-06
rna6656	TCONS_00031280	0.917411947	2.63E-05
rna15134	TCONS_00031280	0.912935325	3.40E-05
rna14360	TCONS_00031280	0.906438642	4.82E-05
rna1368	TCONS_00031280	0.928531072	1.30E-05
rna17161	TCONS_00031280	0.926369222	1.50E-05
rna16646	TCONS_00031280	0.921884315	2.01E-05
rna5894	TCONS_00031280	0.931803001	1.04E-05
rna4089	TCONS_00031280	0.933623041	9.07E-06
rna15416	TCONS_00031280	0.929943569	1.18E-05
rna3793	TCONS_00031280	0.900415238	6.51E-05
rna8951	TCONS_00031280	0.954233426	1.46E-06
rna13520	TCONS_00031280	0.929445126	1.22E-05
rna13535	TCONS_00031280	0.91638154	2.79E-05
rna1319	TCONS_00031280	0.908794248	4.26E-05
rna7876	TCONS_00031280	0.938732906	6.13E-06
rna250	TCONS_00031280	0.910219974	3.94E-05
rna4971	TCONS_00031280	0.942748709	4.40E-06
rna11387	TCONS_00031280	0.954329452	1.45E-06
rna6442	TCONS_00031280	0.912486831	3.48E-05
rna14525	TCONS_00031280	0.914023153	3.20E-05
rna6099	TCONS_00031280	0.924472759	1.70E-05
rna15971	TCONS_00031280	0.924374434	1.71E-05
rna2382	TCONS_00031280	0.945833204	3.35E-06
rna6951	TCONS_00031280	0.929347951	1.23E-05
rna6273	TCONS_00031280	0.942899187	4.34E-06
rna10558	TCONS_00031280	0.924612591	1.69E-05
rna6084	TCONS_00031280	0.944006959	3.94E-06
rna15624	TCONS_00031280	0.904457989	5.33E-05
rna3792	TCONS_00031280	0.914764655	3.07E-05
rna7649	TCONS_00031280	0.957880592	9.73E-07
rna3541	TCONS_00031280	0.910045962	3.98E-05
rna4281	TCONS_00031280	0.923241432	1.84E-05
rna5556	TCONS_00031280	0.909706863	4.06E-05
rna9275	TCONS_00031280	0.905427323	5.07E-05
rna14007	TCONS_00031280	0.948368491	2.65E-06
rna4158	TCONS_00031280	0.906004451	4.93E-05
rna13221	TCONS_00031280	0.911436352	3.69E-05
rna4649	TCONS_00031280	0.903231936	5.67E-05
rna7575	TCONS_00031280	0.913247799	3.34E-05
rna4664	TCONS_00031280	0.926944137	1.45E-05
rna8108	TCONS_00031280	0.951766231	1.90E-06
rna3136	TCONS_00031280	0.910179159	3.95E-05
rna4123	TCONS_00031280	0.910285679	3.93E-05
rna5971	TCONS_00031280	0.906947044	4.69E-05
rna13933	TCONS_00031280	0.919418944	2.33E-05
rna5363	TCONS_00031280	0.9308469	1.11E-05
rna10164	TCONS_00031280	0.924269867	1.73E-05
rna3287	TCONS_00031280	0.932556398	9.81E-06
rna1615	TCONS_00031280	0.913422755	3.31E-05
rna11040	TCONS_00013554	0.986601224	3.33E-09
rna3655	TCONS_00013554	0.921448555	2.06E-05
rna10141	TCONS_00013554	0.984741702	6.35E-09
rna12155	TCONS_00013554	0.984944912	5.94E-09
rna6668	TCONS_00013554	0.942120259	4.64E-06
rna3902	TCONS_00013554	0.952666102	1.73E-06
rna293	TCONS_00013554	0.971164981	1.50E-07
rna9176	TCONS_00013554	0.965064068	3.87E-07
rna4527	TCONS_00013554	0.980404226	2.20E-08
rna9280	TCONS_00013554	0.972981706	1.08E-07
rna6667	TCONS_00013554	0.983523173	9.30E-09
rna15318	TCONS_00013554	0.963276669	4.95E-07
rna1608	TCONS_00013554	0.933343671	9.26E-06
rna7543	TCONS_00013554	0.94152782	4.88E-06
rna2139	TCONS_00013554	0.952593239	1.74E-06
rna3137	TCONS_00013554	0.982974964	1.09E-08
rna10446	TCONS_00013554	0.97105232	1.52E-07
rna2699	TCONS_00013554	0.903486927	5.60E-05
rna8696	TCONS_00013554	0.919044063	2.39E-05
rna92	TCONS_00013554	0.902111728	5.99E-05
rna12324	TCONS_00013554	0.902174611	5.98E-05
rna3877	TCONS_00013554	0.98341518	9.61E-09
rna12854	TCONS_00013554	0.977684124	4.20E-08
rna12951	TCONS_00013554	0.925576444	1.59E-05
rna2586	TCONS_00013554	0.968265332	2.40E-07
rna4952	TCONS_00013554	0.905475602	5.06E-05
rna6446	TCONS_00013554	0.905172642	5.14E-05
rna8514	TCONS_00013554	0.940232498	5.43E-06
rna3419	TCONS_00013554	0.934310793	8.62E-06
rna10467	TCONS_00013554	0.924030043	1.75E-05
rna8763	TCONS_00013554	0.97356667	9.72E-08
rna4049	TCONS_00013554	0.970430211	1.69E-07
rna11244	TCONS_00013554	0.920248651	2.22E-05
rna3167	TCONS_00013554	0.953715736	1.55E-06
rna7030	TCONS_00013554	0.94376936	4.03E-06
rna1592	TCONS_00013554	0.938185066	6.40E-06
rna9169	TCONS_00013554	0.943224976	4.22E-06
rna11129	TCONS_00013554	0.938605747	6.19E-06
rna9671	TCONS_00013554	0.909427267	4.12E-05
rna8484	TCONS_00013554	0.94044447	5.34E-06
rna7576	TCONS_00013554	0.97072915	1.61E-07
rna4458	TCONS_00013554	0.917144186	2.67E-05
rna3833	TCONS_00013554	0.916474658	2.78E-05
rna18614	TCONS_00013554	0.933354038	9.25E-06
rna2103	TCONS_00013554	0.937594744	6.71E-06
rna2492	TCONS_00013554	0.926367736	1.50E-05
rna2750	TCONS_00013554	0.926286962	1.51E-05
rna10853	TCONS_00013554	0.960979571	6.67E-07
rna2653	TCONS_00013554	0.937466464	6.78E-06
rna7429	TCONS_00013554	0.942997695	4.31E-06
rna13342	TCONS_00013554	0.917277868	2.65E-05
rna6154	TCONS_00013554	0.919615032	2.31E-05
rna6214	TCONS_00013554	0.936122638	7.52E-06
rna4927	TCONS_00013554	0.963902425	4.54E-07
rna11648	TCONS_00013554	0.916785514	2.73E-05
rna11229	TCONS_00013554	0.901383954	6.21E-05
rna743	TCONS_00013554	0.925133226	1.63E-05
rna4062	TCONS_00013554	0.923053902	1.86E-05
rna3188	TCONS_00013554	0.9489273	2.51E-06
rna13634	TCONS_00013554	0.91977062	2.29E-05
rna7948	TCONS_00013554	0.901520258	6.17E-05
rna4925	TCONS_00013554	0.937016316	7.02E-06
rna16567	TCONS_00013554	0.920373431	2.20E-05
rna1853	TCONS_00013554	0.973125518	1.06E-07
rna7179	TCONS_00013554	0.912582657	3.47E-05
rna2119	TCONS_00013554	0.952714608	1.72E-06
rna7555	TCONS_00013554	0.935583461	7.83E-06
rna7323	TCONS_00013554	0.920317838	2.21E-05
rna2614	TCONS_00013554	0.943102447	4.27E-06
rna6656	TCONS_00013554	0.925385078	1.61E-05
rna14360	TCONS_00013554	0.906849385	4.72E-05
rna1368	TCONS_00013554	0.900715174	6.42E-05
rna17161	TCONS_00013554	0.915356111	2.96E-05
rna16646	TCONS_00013554	0.913433925	3.31E-05
rna5894	TCONS_00013554	0.902297527	5.94E-05
rna15416	TCONS_00013554	0.934054073	8.79E-06
rna8951	TCONS_00013554	0.938228953	6.38E-06
rna1319	TCONS_00013554	0.917087037	2.68E-05
rna445	TCONS_00013554	0.911514439	3.68E-05
rna7876	TCONS_00013554	0.926918206	1.45E-05
rna250	TCONS_00013554	0.93829159	6.35E-06
rna4971	TCONS_00013554	0.955850744	1.23E-06
rna11387	TCONS_00013554	0.92366076	1.79E-05
rna6442	TCONS_00013554	0.942511324	4.49E-06
rna9164	TCONS_00013554	0.901704641	6.12E-05
rna9120	TCONS_00013554	0.923916397	1.77E-05
rna6099	TCONS_00013554	0.942863766	4.36E-06
rna15971	TCONS_00013554	0.918205352	2.51E-05
rna2382	TCONS_00013554	0.915365648	2.96E-05
rna6273	TCONS_00013554	0.923840904	1.77E-05
rna10558	TCONS_00013554	0.926118134	1.53E-05
rna6084	TCONS_00013554	0.936694297	7.20E-06
rna15624	TCONS_00013554	0.90734021	4.60E-05
rna7649	TCONS_00013554	0.927197163	1.42E-05
rna3541	TCONS_00013554	0.922892993	1.88E-05
rna11487	TCONS_00013554	0.919532592	2.32E-05
rna4281	TCONS_00013554	0.938755489	6.12E-06
rna5944	TCONS_00013554	0.926603872	1.48E-05
rna6835	TCONS_00013554	0.927390443	1.41E-05
rna14007	TCONS_00013554	0.911246134	3.73E-05
rna4158	TCONS_00013554	0.909821448	4.03E-05
rna7575	TCONS_00013554	0.948011924	2.74E-06
rna4664	TCONS_00013554	0.953417585	1.60E-06
rna8108	TCONS_00013554	0.947991634	2.75E-06
rna5618	TCONS_00013554	0.913622158	3.27E-05
rna3287	TCONS_00013554	0.92034492	2.21E-05
rna11040	TCONS_00044309	0.985204392	5.45E-09
rna3655	TCONS_00044309	0.966200514	3.28E-07
rna10141	TCONS_00044309	0.959885413	7.65E-07
rna12155	TCONS_00044309	0.965457472	3.65E-07
rna6668	TCONS_00044309	0.961452322	6.28E-07
rna3902	TCONS_00044309	0.942805507	4.38E-06
rna293	TCONS_00044309	0.923877564	1.77E-05
rna9176	TCONS_00044309	0.96743275	2.73E-07
rna4527	TCONS_00044309	0.9831251	1.05E-08
rna9280	TCONS_00044309	0.971088835	1.52E-07
rna6667	TCONS_00044309	0.965899288	3.43E-07
rna15318	TCONS_00044309	0.984020968	7.99E-09
rna1608	TCONS_00044309	0.911354321	3.71E-05
rna7543	TCONS_00044309	0.926368707	1.50E-05
rna2139	TCONS_00044309	0.940834175	5.17E-06
rna3137	TCONS_00044309	0.951889241	1.87E-06
rna10446	TCONS_00044309	0.956742554	1.11E-06
rna2699	TCONS_00044309	0.961623098	6.15E-07
rna3877	TCONS_00044309	0.966893662	2.96E-07
rna12854	TCONS_00044309	0.949448652	2.39E-06
rna2586	TCONS_00044309	0.976771495	5.12E-08
rna4952	TCONS_00044309	0.920468685	2.19E-05
rna8514	TCONS_00044309	0.920199192	2.23E-05
rna10467	TCONS_00044309	0.922104721	1.98E-05
rna8763	TCONS_00044309	0.950910126	2.07E-06
rna4049	TCONS_00044309	0.960025089	7.52E-07
rna11244	TCONS_00044309	0.901599359	6.15E-05
rna3167	TCONS_00044309	0.954311809	1.45E-06
rna7030	TCONS_00044309	0.921579889	2.05E-05
rna9169	TCONS_00044309	0.928213001	1.33E-05
rna9671	TCONS_00044309	0.906727445	4.75E-05
rna7576	TCONS_00044309	0.981830273	1.51E-08
rna18614	TCONS_00044309	0.98044566	2.18E-08
rna2103	TCONS_00044309	0.920074664	2.24E-05
rna10853	TCONS_00044309	0.939508007	5.76E-06
rna2653	TCONS_00044309	0.908613417	4.30E-05
rna7429	TCONS_00044309	0.944824734	3.67E-06
rna6214	TCONS_00044309	0.919338076	2.35E-05
rna4927	TCONS_00044309	0.905167468	5.14E-05
rna3188	TCONS_00044309	0.900616977	6.45E-05
rna13634	TCONS_00044309	0.953542077	1.58E-06
rna4925	TCONS_00044309	0.902214889	5.96E-05
rna1853	TCONS_00044309	0.951421861	1.96E-06
rna7179	TCONS_00044309	0.966686013	3.06E-07
rna2119	TCONS_00044309	0.955921566	1.22E-06
rna1717	TCONS_00044309	0.963603696	4.73E-07
rna7555	TCONS_00044309	0.928801498	1.28E-05
rna7323	TCONS_00044309	0.90594214	4.94E-05
rna6656	TCONS_00044309	0.976057571	5.95E-08
rna1368	TCONS_00044309	0.927172763	1.43E-05
rna16646	TCONS_00044309	0.920770529	2.15E-05
rna15416	TCONS_00044309	0.9028754	5.77E-05
rna8951	TCONS_00044309	0.912422913	3.50E-05
rna13535	TCONS_00044309	0.914617094	3.09E-05
rna445	TCONS_00044309	0.907320084	4.60E-05
rna250	TCONS_00044309	0.927516873	1.39E-05
rna4971	TCONS_00044309	0.943670974	4.06E-06
rna11387	TCONS_00044309	0.93142777	1.06E-05
rna6442	TCONS_00044309	0.908537874	4.32E-05
rna8686	TCONS_00044309	0.941125069	5.04E-06
rna6099	TCONS_00044309	0.922523494	1.93E-05
rna15971	TCONS_00044309	0.933981324	8.83E-06
rna9843	TCONS_00044309	0.953416449	1.60E-06
rna7649	TCONS_00044309	0.913666099	3.26E-05
rna4281	TCONS_00044309	0.936901552	7.08E-06
rna5944	TCONS_00044309	0.919103834	2.38E-05
rna9275	TCONS_00044309	0.916606898	2.76E-05
rna14007	TCONS_00044309	0.912724651	3.44E-05
rna7575	TCONS_00044309	0.914960132	3.03E-05
rna184	TCONS_00044309	0.903192915	5.68E-05
rna4664	TCONS_00044309	0.93128197	1.07E-05
rna8108	TCONS_00044309	0.931499855	1.06E-05
rna3517	TCONS_00044309	0.907008371	4.68E-05
rna13933	TCONS_00044309	0.913348839	3.32E-05
rna3287	TCONS_00044309	0.941726971	4.80E-06
rna1615	TCONS_00044309	0.933596645	9.09E-06
rna11040	TCONS_00002225	0.983635226	8.99E-09
rna10141	TCONS_00002225	0.95117293	2.01E-06
rna12155	TCONS_00002225	0.963104097	5.06E-07
rna3902	TCONS_00002225	0.963188044	5.00E-07
rna293	TCONS_00002225	0.9641007	4.42E-07
rna9176	TCONS_00002225	0.994904727	2.68E-11
rna4527	TCONS_00002225	0.984148928	7.67E-09
rna9280	TCONS_00002225	0.984976969	5.88E-09
rna6667	TCONS_00002225	0.942805371	4.38E-06
rna15318	TCONS_00002225	0.991171591	4.16E-10
rna1608	TCONS_00002225	0.930113843	1.17E-05
rna7543	TCONS_00002225	0.978970971	3.13E-08
rna14919	TCONS_00002225	0.910119567	3.97E-05
rna2139	TCONS_00002225	0.95600546	1.21E-06
rna3137	TCONS_00002225	0.963483948	4.81E-07
rna10446	TCONS_00002225	0.943745425	4.04E-06
rna8696	TCONS_00002225	0.909438204	4.11E-05
rna12324	TCONS_00002225	0.910203619	3.95E-05
rna3877	TCONS_00002225	0.96662968	3.08E-07
rna12854	TCONS_00002225	0.968518623	2.31E-07
rna2586	TCONS_00002225	0.966035651	3.36E-07
rna8514	TCONS_00002225	0.962073311	5.80E-07
rna3419	TCONS_00002225	0.953566522	1.57E-06
rna10467	TCONS_00002225	0.941383835	4.94E-06
rna8763	TCONS_00002225	0.925619593	1.58E-05
rna4049	TCONS_00002225	0.96814074	2.45E-07
rna11244	TCONS_00002225	0.939412595	5.80E-06
rna3167	TCONS_00002225	0.93669733	7.19E-06
rna7030	TCONS_00002225	0.931690712	1.04E-05
rna1592	TCONS_00002225	0.936301994	7.42E-06
rna946	TCONS_00002225	0.928739716	1.28E-05
rna9169	TCONS_00002225	0.918515987	2.46E-05
rna11129	TCONS_00002225	0.909138044	4.18E-05
rna8484	TCONS_00002225	0.947248565	2.94E-06
rna7576	TCONS_00002225	0.959710338	7.81E-07
rna4458	TCONS_00002225	0.944621317	3.74E-06
rna3833	TCONS_00002225	0.911047976	3.77E-05
rna18614	TCONS_00002225	0.960759387	6.86E-07
rna2103	TCONS_00002225	0.952514932	1.76E-06
rna2492	TCONS_00002225	0.909089022	4.19E-05
rna2750	TCONS_00002225	0.906499781	4.80E-05
rna3420	TCONS_00002225	0.903828107	5.50E-05
rna10853	TCONS_00002225	0.942865502	4.35E-06
rna2653	TCONS_00002225	0.948029835	2.74E-06
rna7429	TCONS_00002225	0.946574715	3.13E-06
rna11114	TCONS_00002225	0.971351219	1.45E-07
rna6154	TCONS_00002225	0.921239413	2.09E-05
rna6214	TCONS_00002225	0.918725912	2.43E-05
rna4927	TCONS_00002225	0.94906198	2.48E-06
rna11229	TCONS_00002225	0.924237047	1.73E-05
rna743	TCONS_00002225	0.906737385	4.74E-05
rna4062	TCONS_00002225	0.925359912	1.61E-05
rna3188	TCONS_00002225	0.929851861	1.19E-05
rna13634	TCONS_00002225	0.923187847	1.85E-05
rna4925	TCONS_00002225	0.925831368	1.56E-05
rna1853	TCONS_00002225	0.942047034	4.67E-06
rna7179	TCONS_00002225	0.906586322	4.78E-05
rna2119	TCONS_00002225	0.936552877	7.27E-06
rna10543	TCONS_00002225	0.909859716	4.02E-05
rna7555	TCONS_00002225	0.925190692	1.63E-05
rna7323	TCONS_00002225	0.936622751	7.24E-06
rna2614	TCONS_00002225	0.924025185	1.75E-05
rna6656	TCONS_00002225	0.908182599	4.40E-05
rna1368	TCONS_00002225	0.921815179	2.02E-05
rna17161	TCONS_00002225	0.911393105	3.70E-05
rna16646	TCONS_00002225	0.911723958	3.63E-05
rna5894	TCONS_00002225	0.915440711	2.95E-05
rna4089	TCONS_00002225	0.927689565	1.38E-05
rna15416	TCONS_00002225	0.912212142	3.54E-05
rna8951	TCONS_00002225	0.943733025	4.04E-06
rna13520	TCONS_00002225	0.926013204	1.54E-05
rna13535	TCONS_00002225	0.911068924	3.77E-05
rna7876	TCONS_00002225	0.927897861	1.36E-05
rna4971	TCONS_00002225	0.926992365	1.44E-05
rna11387	TCONS_00002225	0.939358723	5.83E-06
rna14525	TCONS_00002225	0.917382816	2.64E-05
rna6099	TCONS_00002225	0.908821806	4.25E-05
rna15971	TCONS_00002225	0.911530004	3.67E-05
rna2382	TCONS_00002225	0.934232675	8.67E-06
rna6951	TCONS_00002225	0.921919648	2.00E-05
rna6273	TCONS_00002225	0.93201766	1.02E-05
rna10558	TCONS_00002225	0.914273924	3.15E-05
rna6084	TCONS_00002225	0.948707541	2.56E-06
rna3792	TCONS_00002225	0.901329728	6.23E-05
rna7649	TCONS_00002225	0.948354178	2.65E-06
rna4281	TCONS_00002225	0.908637777	4.29E-05
rna5556	TCONS_00002225	0.909171671	4.17E-05
rna14007	TCONS_00002225	0.941413509	4.92E-06
rna13221	TCONS_00002225	0.902746331	5.81E-05
rna4664	TCONS_00002225	0.911852274	3.61E-05
rna8108	TCONS_00002225	0.936637742	7.23E-06
rna13933	TCONS_00002225	0.907301778	4.61E-05
rna5363	TCONS_00002225	0.926028873	1.54E-05
rna10164	TCONS_00002225	0.916311139	2.81E-05
rna3287	TCONS_00002225	0.92320539	1.85E-05
rna1615	TCONS_00002225	0.910255058	3.94E-05
rna11040	TCONS_00022340	0.983493355	9.39E-09
rna10141	TCONS_00022340	0.976166637	5.82E-08
rna12155	TCONS_00022340	0.980760116	2.01E-08
rna3754	TCONS_00022340	0.910131936	3.96E-05
rna6668	TCONS_00022340	0.91493885	3.04E-05
rna3902	TCONS_00022340	0.966049376	3.36E-07
rna293	TCONS_00022340	0.98151812	1.65E-08
rna9176	TCONS_00022340	0.972274432	1.23E-07
rna4527	TCONS_00022340	0.977422021	4.45E-08
rna9280	TCONS_00022340	0.973506389	9.83E-08
rna6667	TCONS_00022340	0.967615788	2.66E-07
rna15318	TCONS_00022340	0.971114393	1.51E-07
rna8125	TCONS_00022340	0.903255861	5.66E-05
rna1608	TCONS_00022340	0.945981685	3.31E-06
rna7543	TCONS_00022340	0.96490871	3.95E-07
rna14919	TCONS_00022340	0.913045763	3.38E-05
rna2139	TCONS_00022340	0.956682433	1.12E-06
rna3137	TCONS_00022340	0.979796052	2.56E-08
rna10446	TCONS_00022340	0.958156063	9.42E-07
rna8696	TCONS_00022340	0.925544804	1.59E-05
rna92	TCONS_00022340	0.909372393	4.13E-05
rna12324	TCONS_00022340	0.911441071	3.69E-05
rna3877	TCONS_00022340	0.976723507	5.18E-08
rna12854	TCONS_00022340	0.979569267	2.71E-08
rna12951	TCONS_00022340	0.936886515	7.09E-06
rna2586	TCONS_00022340	0.971479787	1.42E-07
rna4952	TCONS_00022340	0.903796491	5.51E-05
rna6446	TCONS_00022340	0.918249346	2.50E-05
rna8514	TCONS_00022340	0.961907928	5.92E-07
rna8798	TCONS_00022340	0.906692766	4.75E-05
rna8344	TCONS_00022340	0.901305952	6.24E-05
rna3419	TCONS_00022340	0.954621056	1.40E-06
rna10467	TCONS_00022340	0.945656831	3.41E-06
rna8763	TCONS_00022340	0.961346621	6.37E-07
rna4049	TCONS_00022340	0.980662759	2.06E-08
rna11244	TCONS_00022340	0.944293137	3.85E-06
rna3167	TCONS_00022340	0.956750173	1.11E-06
rna7030	TCONS_00022340	0.946103925	3.27E-06
rna1592	TCONS_00022340	0.962873381	5.22E-07
rna6840	TCONS_00022340	0.90163649	6.14E-05
rna946	TCONS_00022340	0.913737442	3.25E-05
rna4382	TCONS_00022340	0.901385426	6.21E-05
rna9169	TCONS_00022340	0.938736221	6.13E-06
rna10790	TCONS_00022340	0.922777215	1.90E-05
rna12401	TCONS_00022340	0.914906891	3.04E-05
rna11129	TCONS_00022340	0.953619442	1.56E-06
rna9671	TCONS_00022340	0.921781348	2.02E-05
rna8484	TCONS_00022340	0.957444944	1.02E-06
rna7576	TCONS_00022340	0.962525758	5.47E-07
rna4458	TCONS_00022340	0.943673283	4.06E-06
rna3833	TCONS_00022340	0.939408006	5.81E-06
rna18614	TCONS_00022340	0.934428824	8.55E-06
rna2103	TCONS_00022340	0.96181084	6.00E-07
rna2492	TCONS_00022340	0.928328073	1.32E-05
rna2750	TCONS_00022340	0.933162043	9.38E-06
rna3420	TCONS_00022340	0.921359253	2.07E-05
rna10853	TCONS_00022340	0.959290874	8.22E-07
rna2653	TCONS_00022340	0.947918279	2.76E-06
rna7429	TCONS_00022340	0.947969189	2.75E-06
rna13342	TCONS_00022340	0.928753457	1.28E-05
rna11114	TCONS_00022340	0.923388597	1.83E-05
rna6154	TCONS_00022340	0.9382635	6.36E-06
rna480	TCONS_00022340	0.9122008	3.54E-05
rna9057	TCONS_00022340	0.920475284	2.19E-05
rna6214	TCONS_00022340	0.952321391	1.79E-06
rna4927	TCONS_00022340	0.967223144	2.82E-07
rna11648	TCONS_00022340	0.913445109	3.30E-05
rna11229	TCONS_00022340	0.922754815	1.90E-05
rna743	TCONS_00022340	0.935937171	7.63E-06
rna572	TCONS_00022340	0.907014858	4.68E-05
rna4062	TCONS_00022340	0.9405413	5.29E-06
rna3188	TCONS_00022340	0.956338686	1.16E-06
rna13634	TCONS_00022340	0.92362865	1.80E-05
rna5873	TCONS_00022340	0.908189209	4.40E-05
rna7948	TCONS_00022340	0.916107616	2.84E-05
rna4925	TCONS_00022340	0.949748359	2.32E-06
rna16567	TCONS_00022340	0.937971646	6.51E-06
rna1853	TCONS_00022340	0.976101944	5.90E-08
rna6216	TCONS_00022340	0.904501075	5.32E-05
rna7179	TCONS_00022340	0.901275666	6.25E-05
rna2119	TCONS_00022340	0.934978131	8.20E-06
rna10543	TCONS_00022340	0.918341359	2.49E-05
rna4660	TCONS_00022340	0.911157214	3.75E-05
rna7555	TCONS_00022340	0.94000756	5.53E-06
rna7323	TCONS_00022340	0.922961885	1.88E-05
rna2614	TCONS_00022340	0.954928138	1.36E-06
rna15134	TCONS_00022340	0.903624817	5.56E-05
rna14360	TCONS_00022340	0.919843511	2.28E-05
rna1368	TCONS_00022340	0.918367628	2.49E-05
rna17161	TCONS_00022340	0.915035655	3.02E-05
rna16646	TCONS_00022340	0.92810496	1.34E-05
rna5894	TCONS_00022340	0.925927883	1.55E-05
rna15416	TCONS_00022340	0.943861218	3.99E-06
rna2723	TCONS_00022340	0.902267734	5.95E-05
rna8951	TCONS_00022340	0.958269809	9.29E-07
rna13520	TCONS_00022340	0.912938407	3.40E-05
rna1319	TCONS_00022340	0.930939087	1.10E-05
rna445	TCONS_00022340	0.903607859	5.56E-05
rna7876	TCONS_00022340	0.925807795	1.56E-05
rna250	TCONS_00022340	0.933359579	9.25E-06
rna4971	TCONS_00022340	0.933903666	8.89E-06
rna11387	TCONS_00022340	0.94262531	4.44E-06
rna6442	TCONS_00022340	0.939466751	5.78E-06
rna14525	TCONS_00022340	0.913396399	3.31E-05
rna9164	TCONS_00022340	0.911569493	3.67E-05
rna9120	TCONS_00022340	0.926032275	1.54E-05
rna6099	TCONS_00022340	0.951755042	1.90E-06
rna15971	TCONS_00022340	0.919733983	2.29E-05
rna1880	TCONS_00022340	0.906482497	4.81E-05
rna2382	TCONS_00022340	0.959367848	8.15E-07
rna6273	TCONS_00022340	0.944868507	3.66E-06
rna10558	TCONS_00022340	0.934405037	8.56E-06
rna6084	TCONS_00022340	0.92168135	2.03E-05
rna15624	TCONS_00022340	0.929294068	1.23E-05
rna3792	TCONS_00022340	0.913728917	3.25E-05
rna7649	TCONS_00022340	0.923063815	1.86E-05
rna3541	TCONS_00022340	0.922424532	1.94E-05
rna4281	TCONS_00022340	0.925017383	1.64E-05
rna5556	TCONS_00022340	0.901180207	6.27E-05
rna14174	TCONS_00022340	0.908913867	4.23E-05
rna5944	TCONS_00022340	0.921470338	2.06E-05
rna6835	TCONS_00022340	0.930899405	1.10E-05
rna14007	TCONS_00022340	0.904122777	5.42E-05
rna4158	TCONS_00022340	0.927521726	1.39E-05
rna4649	TCONS_00022340	0.90230584	5.94E-05
rna7575	TCONS_00022340	0.956453628	1.15E-06
rna4664	TCONS_00022340	0.916052474	2.85E-05
rna8108	TCONS_00022340	0.934699391	8.37E-06
rna6564	TCONS_00022340	0.904842183	5.23E-05
rna11040	TCONS_00009517	0.983248757	1.01E-08
rna3655	TCONS_00009517	0.911046402	3.77E-05
rna10141	TCONS_00009517	0.996964287	2.02E-12
rna12155	TCONS_00009517	0.995504901	1.43E-11
rna6668	TCONS_00009517	0.951775891	1.89E-06
rna3902	TCONS_00009517	0.945095341	3.58E-06
rna293	TCONS_00009517	0.977201296	4.67E-08
rna9176	TCONS_00009517	0.950668314	2.12E-06
rna4527	TCONS_00009517	0.969584084	1.95E-07
rna9280	TCONS_00009517	0.960593129	7.00E-07
rna6667	TCONS_00009517	0.986992928	2.87E-09
rna15318	TCONS_00009517	0.95413777	1.48E-06
rna1608	TCONS_00009517	0.934639672	8.41E-06
rna7543	TCONS_00009517	0.935492838	7.89E-06
rna2139	TCONS_00009517	0.949250927	2.43E-06
rna3137	TCONS_00009517	0.989357152	1.06E-09
rna10446	TCONS_00009517	0.988855128	1.33E-09
rna8696	TCONS_00009517	0.920155251	2.23E-05
rna3877	TCONS_00009517	0.979753525	2.59E-08
rna12854	TCONS_00009517	0.98098255	1.90E-08
rna12951	TCONS_00009517	0.963089789	5.07E-07
rna2586	TCONS_00009517	0.968995762	2.14E-07
rna8514	TCONS_00009517	0.930850045	1.11E-05
rna8798	TCONS_00009517	0.919473601	2.33E-05
rna3419	TCONS_00009517	0.957213773	1.05E-06
rna10467	TCONS_00009517	0.926212588	1.52E-05
rna13131	TCONS_00009517	0.907592334	4.54E-05
rna8763	TCONS_00009517	0.976814014	5.08E-08
rna4049	TCONS_00009517	0.977810692	4.08E-08
rna11244	TCONS_00009517	0.920679339	2.16E-05
rna3167	TCONS_00009517	0.934899713	8.25E-06
rna7030	TCONS_00009517	0.934357525	8.59E-06
rna1592	TCONS_00009517	0.939718902	5.66E-06
rna4382	TCONS_00009517	0.907811723	4.48E-05
rna9169	TCONS_00009517	0.945490497	3.46E-06
rna10790	TCONS_00009517	0.908231181	4.39E-05
rna12401	TCONS_00009517	0.909881787	4.02E-05
rna11129	TCONS_00009517	0.953585861	1.57E-06
rna9671	TCONS_00009517	0.941523232	4.88E-06
rna8484	TCONS_00009517	0.941293081	4.97E-06
rna7576	TCONS_00009517	0.970885088	1.57E-07
rna4458	TCONS_00009517	0.9024786	5.89E-05
rna18614	TCONS_00009517	0.907248939	4.62E-05
rna2103	TCONS_00009517	0.940515906	5.31E-06
rna2492	TCONS_00009517	0.91898209	2.40E-05
rna2750	TCONS_00009517	0.932624957	9.76E-06
rna3420	TCONS_00009517	0.933376519	9.24E-06
rna10853	TCONS_00009517	0.968048818	2.49E-07
rna2653	TCONS_00009517	0.941938909	4.71E-06
rna7429	TCONS_00009517	0.93479525	8.31E-06
rna13342	TCONS_00009517	0.924705571	1.68E-05
rna6154	TCONS_00009517	0.940318434	5.39E-06
rna480	TCONS_00009517	0.906461618	4.81E-05
rna9057	TCONS_00009517	0.925559346	1.59E-05
rna6214	TCONS_00009517	0.9450964	3.58E-06
rna4927	TCONS_00009517	0.97021555	1.76E-07
rna743	TCONS_00009517	0.944581247	3.75E-06
rna4062	TCONS_00009517	0.935816999	7.70E-06
rna3188	TCONS_00009517	0.967457624	2.72E-07
rna7948	TCONS_00009517	0.92216061	1.97E-05
rna4925	TCONS_00009517	0.923463627	1.82E-05
rna16567	TCONS_00009517	0.918335658	2.49E-05
rna1853	TCONS_00009517	0.960717088	6.90E-07
rna7179	TCONS_00009517	0.901720202	6.11E-05
rna2119	TCONS_00009517	0.95152493	1.94E-06
rna10543	TCONS_00009517	0.910934952	3.79E-05
rna7555	TCONS_00009517	0.939855421	5.60E-06
rna7323	TCONS_00009517	0.909432112	4.12E-05
rna2614	TCONS_00009517	0.944939992	3.63E-06
rna6656	TCONS_00009517	0.911381118	3.70E-05
rna15134	TCONS_00009517	0.901305794	6.24E-05
rna14360	TCONS_00009517	0.916899099	2.71E-05
rna1368	TCONS_00009517	0.903063451	5.72E-05
rna17161	TCONS_00009517	0.922875466	1.89E-05
rna16646	TCONS_00009517	0.909400716	4.12E-05
rna5894	TCONS_00009517	0.928539037	1.30E-05
rna15416	TCONS_00009517	0.933969441	8.84E-06
rna8951	TCONS_00009517	0.940401021	5.36E-06
rna1319	TCONS_00009517	0.911102869	3.76E-05
rna445	TCONS_00009517	0.93364079	9.06E-06
rna7876	TCONS_00009517	0.930877762	1.11E-05
rna250	TCONS_00009517	0.935462982	7.91E-06
rna4971	TCONS_00009517	0.956394835	1.15E-06
rna11387	TCONS_00009517	0.938358449	6.32E-06
rna18781	TCONS_00009517	0.929957905	1.18E-05
rna6442	TCONS_00009517	0.957054512	1.07E-06
rna9120	TCONS_00009517	0.900557715	6.47E-05
rna6099	TCONS_00009517	0.945275525	3.52E-06
rna15971	TCONS_00009517	0.92028829	2.21E-05
rna2382	TCONS_00009517	0.934558245	8.46E-06
rna6951	TCONS_00009517	0.903669616	5.55E-05
rna6273	TCONS_00009517	0.926339768	1.51E-05
rna10558	TCONS_00009517	0.921047097	2.11E-05
rna6084	TCONS_00009517	0.912885243	3.41E-05
rna15624	TCONS_00009517	0.921620399	2.04E-05
rna7649	TCONS_00009517	0.935527356	7.87E-06
rna3541	TCONS_00009517	0.934754187	8.34E-06
rna11487	TCONS_00009517	0.92531153	1.61E-05
rna4281	TCONS_00009517	0.940504396	5.31E-06
rna5944	TCONS_00009517	0.903693285	5.54E-05
rna6835	TCONS_00009517	0.937498458	6.76E-06
rna14007	TCONS_00009517	0.921694034	2.03E-05
rna4158	TCONS_00009517	0.903676749	5.54E-05
rna6175	TCONS_00009517	0.905401243	5.08E-05
rna7575	TCONS_00009517	0.944247786	3.86E-06
rna4664	TCONS_00009517	0.950741889	2.10E-06
rna8108	TCONS_00009517	0.958226547	9.34E-07
rna5618	TCONS_00009517	0.917121336	2.68E-05
rna10164	TCONS_00009517	0.906868687	4.71E-05
rna13910	TCONS_00009517	0.900607478	6.45E-05
rna3287	TCONS_00009517	0.93311836	9.41E-06
rna10291	TCONS_00009517	0.912230139	3.53E-05
rna11040	TCONS_00014513	0.98140897	1.70E-08
rna3655	TCONS_00014513	0.926454449	1.50E-05
rna10141	TCONS_00014513	0.943058071	4.28E-06
rna12155	TCONS_00014513	0.95221482	1.81E-06
rna6668	TCONS_00014513	0.920372103	2.20E-05
rna3902	TCONS_00014513	0.951864676	1.88E-06
rna293	TCONS_00014513	0.928227675	1.33E-05
rna9176	TCONS_00014513	0.980618295	2.09E-08
rna4527	TCONS_00014513	0.982429462	1.28E-08
rna9280	TCONS_00014513	0.977092737	4.78E-08
rna6667	TCONS_00014513	0.945152516	3.56E-06
rna15318	TCONS_00014513	0.991530066	3.38E-10
rna1608	TCONS_00014513	0.916730213	2.74E-05
rna7543	TCONS_00014513	0.949952693	2.27E-06
rna2139	TCONS_00014513	0.941374889	4.94E-06
rna3137	TCONS_00014513	0.944083163	3.92E-06
rna10446	TCONS_00014513	0.932546359	9.81E-06
rna2699	TCONS_00014513	0.931189602	1.08E-05
rna3877	TCONS_00014513	0.961211058	6.48E-07
rna12854	TCONS_00014513	0.946669974	3.11E-06
rna2586	TCONS_00014513	0.971701582	1.36E-07
rna4952	TCONS_00014513	0.910988543	3.78E-05
rna8514	TCONS_00014513	0.941465162	4.90E-06
rna10467	TCONS_00014513	0.927231844	1.42E-05
rna8763	TCONS_00014513	0.932313521	9.98E-06
rna4049	TCONS_00014513	0.958150408	9.42E-07
rna11244	TCONS_00014513	0.916094443	2.84E-05
rna3167	TCONS_00014513	0.955755376	1.24E-06
rna7030	TCONS_00014513	0.92459928	1.69E-05
rna1592	TCONS_00014513	0.909074172	4.19E-05
rna946	TCONS_00014513	0.902456333	5.89E-05
rna9169	TCONS_00014513	0.914815838	3.06E-05
rna8484	TCONS_00014513	0.911578054	3.66E-05
rna7576	TCONS_00014513	0.966625553	3.08E-07
rna4458	TCONS_00014513	0.920580575	2.18E-05
rna3833	TCONS_00014513	0.90420094	5.40E-05
rna18614	TCONS_00014513	0.987409485	2.44E-09
rna2103	TCONS_00014513	0.933522373	9.14E-06
rna10853	TCONS_00014513	0.928706626	1.29E-05
rna2653	TCONS_00014513	0.916511726	2.77E-05
rna7429	TCONS_00014513	0.944716363	3.71E-06
rna11114	TCONS_00014513	0.924158021	1.74E-05
rna6214	TCONS_00014513	0.917375801	2.64E-05
rna4927	TCONS_00014513	0.906969227	4.69E-05
rna11229	TCONS_00014513	0.9021014	6.00E-05
rna13634	TCONS_00014513	0.957736812	9.89E-07
rna4925	TCONS_00014513	0.918132824	2.52E-05
rna1853	TCONS_00014513	0.955235501	1.31E-06
rna7179	TCONS_00014513	0.946202207	3.24E-06
rna2119	TCONS_00014513	0.933371616	9.24E-06
rna1717	TCONS_00014513	0.940798091	5.18E-06
rna7555	TCONS_00014513	0.920756533	2.15E-05
rna7323	TCONS_00014513	0.911520224	3.68E-05
rna6656	TCONS_00014513	0.954322702	1.45E-06
rna1368	TCONS_00014513	0.92898268	1.26E-05
rna16646	TCONS_00014513	0.92483265	1.66E-05
rna5686	TCONS_00014513	0.900131593	6.60E-05
rna8951	TCONS_00014513	0.923824699	1.78E-05
rna13535	TCONS_00014513	0.917615836	2.60E-05
rna250	TCONS_00014513	0.909343109	4.14E-05
rna4971	TCONS_00014513	0.920187562	2.23E-05
rna11387	TCONS_00014513	0.928461114	1.31E-05
rna8686	TCONS_00014513	0.930760495	1.11E-05
rna6099	TCONS_00014513	0.916908352	2.71E-05
rna15971	TCONS_00014513	0.920622195	2.17E-05
rna9843	TCONS_00014513	0.926852535	1.46E-05
rna6273	TCONS_00014513	0.90278125	5.80E-05
rna6084	TCONS_00014513	0.909203699	4.17E-05
rna7649	TCONS_00014513	0.905289878	5.11E-05
rna4281	TCONS_00014513	0.922305834	1.95E-05
rna5944	TCONS_00014513	0.928753691	1.28E-05
rna9275	TCONS_00014513	0.903885013	5.49E-05
rna14007	TCONS_00014513	0.903237728	5.67E-05
rna7575	TCONS_00014513	0.916092586	2.84E-05
rna8108	TCONS_00014513	0.918792032	2.42E-05
rna1402	TCONS_00014513	0.914753555	3.07E-05
rna3287	TCONS_00014513	0.909108451	4.19E-05
rna1615	TCONS_00014513	0.907909417	4.46E-05
rna11040	TCONS_00016596	0.979222535	2.95E-08
rna3655	TCONS_00016596	0.912696247	3.44E-05
rna10141	TCONS_00016596	0.983633358	9.00E-09
rna12155	TCONS_00016596	0.988018154	1.91E-09
rna3754	TCONS_00016596	0.944563437	3.76E-06
rna6668	TCONS_00016596	0.945308058	3.51E-06
rna3902	TCONS_00016596	0.973827518	9.26E-08
rna293	TCONS_00016596	0.983037229	1.08E-08
rna9176	TCONS_00016596	0.953870629	1.52E-06
rna4527	TCONS_00016596	0.974272779	8.50E-08
rna9280	TCONS_00016596	0.968794043	2.21E-07
rna4909	TCONS_00016596	0.924497362	1.70E-05
rna6667	TCONS_00016596	0.977099803	4.77E-08
rna15318	TCONS_00016596	0.957026195	1.07E-06
rna8125	TCONS_00016596	0.926584243	1.48E-05
rna1608	TCONS_00016596	0.971055132	1.52E-07
rna9147	TCONS_00016596	0.936402651	7.36E-06
rna13548	TCONS_00016596	0.926997735	1.44E-05
rna7543	TCONS_00016596	0.957745993	9.88E-07
rna14919	TCONS_00016596	0.929912261	1.18E-05
rna2139	TCONS_00016596	0.972391914	1.21E-07
rna3137	TCONS_00016596	0.990707903	5.37E-10
rna10446	TCONS_00016596	0.971695201	1.36E-07
rna8696	TCONS_00016596	0.950696762	2.11E-06
rna92	TCONS_00016596	0.937984891	6.51E-06
rna12324	TCONS_00016596	0.942400382	4.53E-06
rna3877	TCONS_00016596	0.991748499	2.97E-10
rna12854	TCONS_00016596	0.986926825	2.94E-09
rna9957	TCONS_00016596	0.900031322	6.63E-05
rna12951	TCONS_00016596	0.969379341	2.01E-07
rna2586	TCONS_00016596	0.984981708	5.87E-09
rna4952	TCONS_00016596	0.938238368	6.38E-06
rna6446	TCONS_00016596	0.93612646	7.52E-06
rna8514	TCONS_00016596	0.960583127	7.01E-07
rna1941	TCONS_00016596	0.902381847	5.91E-05
rna15796	TCONS_00016596	0.928702095	1.29E-05
rna8798	TCONS_00016596	0.954410541	1.44E-06
rna4922	TCONS_00016596	0.901381861	6.21E-05
rna12920	TCONS_00016596	0.909461095	4.11E-05
rna8344	TCONS_00016596	0.935940737	7.62E-06
rna3419	TCONS_00016596	0.952805064	1.70E-06
rna10467	TCONS_00016596	0.966242202	3.26E-07
rna13131	TCONS_00016596	0.932063703	1.02E-05
rna10793	TCONS_00016596	0.916073487	2.84E-05
rna8763	TCONS_00016596	0.984368093	7.16E-09
rna12029	TCONS_00016596	0.92858695	1.30E-05
rna9999	TCONS_00016596	0.911533148	3.67E-05
rna4049	TCONS_00016596	0.988303849	1.69E-09
rna8940	TCONS_00016596	0.908772753	4.26E-05
rna11244	TCONS_00016596	0.962149326	5.74E-07
rna3167	TCONS_00016596	0.968092654	2.47E-07
rna9958	TCONS_00016596	0.909707369	4.06E-05
rna7030	TCONS_00016596	0.965241113	3.77E-07
rna1592	TCONS_00016596	0.975767975	6.32E-08
rna6840	TCONS_00016596	0.930550297	1.13E-05
rna946	TCONS_00016596	0.932887421	9.57E-06
rna4382	TCONS_00016596	0.950164852	2.23E-06
rna9169	TCONS_00016596	0.972119831	1.27E-07
rna10790	TCONS_00016596	0.947391041	2.90E-06
rna465	TCONS_00016596	0.912055701	3.57E-05
rna2543	TCONS_00016596	0.902460718	5.89E-05
rna12401	TCONS_00016596	0.949867055	2.29E-06
rna11129	TCONS_00016596	0.971966078	1.30E-07
rna3554	TCONS_00016596	0.909961204	4.00E-05
rna9671	TCONS_00016596	0.966640577	3.08E-07
rna8484	TCONS_00016596	0.958057464	9.53E-07
rna7576	TCONS_00016596	0.981438469	1.68E-08
rna4458	TCONS_00016596	0.942601344	4.45E-06
rna3833	TCONS_00016596	0.933527724	9.14E-06
rna7034	TCONS_00016596	0.92347496	1.82E-05
rna18614	TCONS_00016596	0.923498946	1.81E-05
rna5289	TCONS_00016596	0.934037121	8.80E-06
rna2103	TCONS_00016596	0.959029505	8.49E-07
rna14721	TCONS_00016596	0.919149235	2.37E-05
rna2492	TCONS_00016596	0.965431604	3.67E-07
rna2750	TCONS_00016596	0.965093762	3.85E-07
rna14709	TCONS_00016596	0.905522401	5.05E-05
rna3420	TCONS_00016596	0.941135289	5.04E-06
rna7329	TCONS_00016596	0.911850638	3.61E-05
rna11389	TCONS_00016596	0.914667223	3.08E-05
rna10853	TCONS_00016596	0.986959605	2.91E-09
rna2653	TCONS_00016596	0.973568649	9.72E-08
rna7429	TCONS_00016596	0.962976772	5.15E-07
rna13342	TCONS_00016596	0.958523309	9.02E-07
rna6154	TCONS_00016596	0.960275328	7.29E-07
rna480	TCONS_00016596	0.947204826	2.96E-06
rna9057	TCONS_00016596	0.938106102	6.44E-06
rna6214	TCONS_00016596	0.981203362	1.79E-08
rna9905	TCONS_00016596	0.904906832	5.21E-05
rna14641	TCONS_00016596	0.916371098	2.80E-05
rna4927	TCONS_00016596	0.96996348	1.83E-07
rna11648	TCONS_00016596	0.928353057	1.32E-05
rna6452	TCONS_00016596	0.912397896	3.50E-05
rna5684	TCONS_00016596	0.904199341	5.40E-05
rna11229	TCONS_00016596	0.94855009	2.60E-06
rna1401	TCONS_00016596	0.924033698	1.75E-05
rna743	TCONS_00016596	0.968851252	2.19E-07
rna13294	TCONS_00016596	0.916589429	2.76E-05
rna572	TCONS_00016596	0.921412406	2.07E-05
rna12339	TCONS_00016596	0.900605271	6.45E-05
rna2166	TCONS_00016596	0.90676583	4.74E-05
rna4062	TCONS_00016596	0.959974189	7.56E-07
rna3188	TCONS_00016596	0.969219652	2.07E-07
rna5873	TCONS_00016596	0.953175749	1.64E-06
rna7948	TCONS_00016596	0.950618812	2.13E-06
rna17439	TCONS_00016596	0.927290188	1.42E-05
rna3756	TCONS_00016596	0.919859649	2.27E-05
rna7863	TCONS_00016596	0.905569001	5.04E-05
rna4925	TCONS_00016596	0.965889847	3.43E-07
rna12247	TCONS_00016596	0.9069358	4.69E-05
rna1830	TCONS_00016596	0.920531447	2.18E-05
rna16567	TCONS_00016596	0.952333067	1.79E-06
rna1853	TCONS_00016596	0.973461982	9.91E-08
rna6216	TCONS_00016596	0.936755411	7.16E-06
rna7179	TCONS_00016596	0.93194959	1.02E-05
rna11984	TCONS_00016596	0.918653491	2.44E-05
rna2119	TCONS_00016596	0.961084949	6.58E-07
rna6058	TCONS_00016596	0.910701908	3.84E-05
rna3195	TCONS_00016596	0.910566208	3.87E-05
rna10543	TCONS_00016596	0.939627867	5.70E-06
rna4660	TCONS_00016596	0.944130071	3.90E-06
rna2419	TCONS_00016596	0.921244105	2.09E-05
rna7555	TCONS_00016596	0.974385811	8.32E-08
rna7323	TCONS_00016596	0.939841091	5.61E-06
rna985	TCONS_00016596	0.921027326	2.12E-05
rna12948	TCONS_00016596	0.904490885	5.32E-05
rna11090	TCONS_00016596	0.916409564	2.79E-05
rna15587	TCONS_00016596	0.908841687	4.25E-05
rna2614	TCONS_00016596	0.971698799	1.36E-07
rna6656	TCONS_00016596	0.923814573	1.78E-05
rna15134	TCONS_00016596	0.945458906	3.47E-06
rna14360	TCONS_00016596	0.955063353	1.34E-06
rna1368	TCONS_00016596	0.958745856	8.78E-07
rna17161	TCONS_00016596	0.944337371	3.83E-06
rna10701	TCONS_00016596	0.917244916	2.66E-05
rna9673	TCONS_00016596	0.914387315	3.13E-05
rna16646	TCONS_00016596	0.958615527	8.92E-07
rna5894	TCONS_00016596	0.958817632	8.70E-07
rna4089	TCONS_00016596	0.903793987	5.51E-05
rna15416	TCONS_00016596	0.956194518	1.18E-06
rna5675	TCONS_00016596	0.90786979	4.47E-05
rna3793	TCONS_00016596	0.903303038	5.65E-05
rna13750	TCONS_00016596	0.914133803	3.18E-05
rna6745	TCONS_00016596	0.919867264	2.27E-05
rna2723	TCONS_00016596	0.912561946	3.47E-05
rna16904	TCONS_00016596	0.91928252	2.35E-05
rna10166	TCONS_00016596	0.914631378	3.09E-05
rna11697	TCONS_00016596	0.903886061	5.49E-05
rna15205	TCONS_00016596	0.923666399	1.79E-05
rna8951	TCONS_00016596	0.965198542	3.79E-07
rna4308	TCONS_00016596	0.914622038	3.09E-05
rna13520	TCONS_00016596	0.913005159	3.39E-05
rna13535	TCONS_00016596	0.917107148	2.68E-05
rna1319	TCONS_00016596	0.951675153	1.91E-06
rna445	TCONS_00016596	0.950849213	2.08E-06
rna12988	TCONS_00016596	0.902824278	5.79E-05
rna3172	TCONS_00016596	0.911836406	3.61E-05
rna15124	TCONS_00016596	0.909993279	3.99E-05
rna7876	TCONS_00016596	0.960246752	7.31E-07
rna250	TCONS_00016596	0.962125907	5.76E-07
rna4971	TCONS_00016596	0.970349854	1.72E-07
rna11387	TCONS_00016596	0.959244253	8.27E-07
rna18781	TCONS_00016596	0.933473547	9.17E-06
rna15906	TCONS_00016596	0.921770225	2.02E-05
rna6442	TCONS_00016596	0.97688476	5.00E-08
rna5161	TCONS_00016596	0.932817762	9.62E-06
rna16381	TCONS_00016596	0.90256092	5.86E-05
rna14525	TCONS_00016596	0.924755334	1.67E-05
rna6174	TCONS_00016596	0.929177181	1.24E-05
rna8686	TCONS_00016596	0.906154	4.89E-05
rna9164	TCONS_00016596	0.918411068	2.48E-05
rna9120	TCONS_00016596	0.940344234	5.38E-06
rna12448	TCONS_00016596	0.930852275	1.11E-05
rna6099	TCONS_00016596	0.976871636	5.01E-08
rna13020	TCONS_00016596	0.909934405	4.01E-05
rna15971	TCONS_00016596	0.966409641	3.18E-07
rna1880	TCONS_00016596	0.937874826	6.56E-06
rna2382	TCONS_00016596	0.936802874	7.14E-06
rna6492	TCONS_00016596	0.919613221	2.31E-05
rna13597	TCONS_00016596	0.934481887	8.51E-06
rna10603	TCONS_00016596	0.910100715	3.97E-05
rna11670	TCONS_00016596	0.926537102	1.49E-05
rna16595	TCONS_00016596	0.903130549	5.70E-05
rna6951	TCONS_00016596	0.919505274	2.32E-05
rna6273	TCONS_00016596	0.956670651	1.12E-06
rna10558	TCONS_00016596	0.943433868	4.15E-06
rna6084	TCONS_00016596	0.911129375	3.75E-05
rna15624	TCONS_00016596	0.919803312	2.28E-05
rna3792	TCONS_00016596	0.924329389	1.72E-05
rna7649	TCONS_00016596	0.926493425	1.49E-05
rna3541	TCONS_00016596	0.958782844	8.74E-07
rna6536	TCONS_00016596	0.909905957	4.01E-05
rna16202	TCONS_00016596	0.902606363	5.85E-05
rna11487	TCONS_00016596	0.937147546	6.95E-06
rna4281	TCONS_00016596	0.966442683	3.17E-07
rna11691	TCONS_00016596	0.917681502	2.59E-05
rna14232	TCONS_00016596	0.917328597	2.64E-05
rna7355	TCONS_00016596	0.937524529	6.75E-06
rna12337	TCONS_00016596	0.90119361	6.27E-05
rna5944	TCONS_00016596	0.919932629	2.26E-05
rna9275	TCONS_00016596	0.918263985	2.50E-05
rna6835	TCONS_00016596	0.959830501	7.70E-07
rna14007	TCONS_00016596	0.93454792	8.47E-06
rna9715	TCONS_00016596	0.918964031	2.40E-05
rna17590	TCONS_00016596	0.930703677	1.12E-05
rna4158	TCONS_00016596	0.931937178	1.03E-05
rna12362	TCONS_00016596	0.910160198	3.96E-05
rna6175	TCONS_00016596	0.932360584	9.95E-06
rna10119	TCONS_00016596	0.921199659	2.09E-05
rna4649	TCONS_00016596	0.907344881	4.60E-05
rna17681	TCONS_00016596	0.906155846	4.89E-05
rna7575	TCONS_00016596	0.951648778	1.92E-06
rna4664	TCONS_00016596	0.957406685	1.03E-06
rna8108	TCONS_00016596	0.947819323	2.79E-06
rna1272	TCONS_00016596	0.920096078	2.24E-05
rna3136	TCONS_00016596	0.913442297	3.30E-05
rna5618	TCONS_00016596	0.947244479	2.94E-06
rna3517	TCONS_00016596	0.928971975	1.26E-05
rna4123	TCONS_00016596	0.92593691	1.55E-05
rna7336	TCONS_00016596	0.900552602	6.47E-05
rna5971	TCONS_00016596	0.904514697	5.32E-05
rna8986	TCONS_00016596	0.905284432	5.11E-05
rna13933	TCONS_00016596	0.917058385	2.69E-05
rna10164	TCONS_00016596	0.922630314	1.92E-05
[truncated: 49,692 more rows]
