# Supplementary material for: Integrated Analysis Reveals a lncRNA–miRNA–mRNA Network Associated with Pigeon Skeletal Muscle Development
Source: Genes (Basel). 2021 Nov 11;12(11):1787. doi: 10.3390/genes12111787 (PMC8625974; doi:10.3390/genes12111787)
Supplement: Supplementary file 1 [file genes-12-01787-s001.zip › genes-1442823-supplementary material/Table S8.csv]

ncRNA_ID	mRNA_ID	corr	hyper.test.p	Symbol
TCONS_00030551	rna10046	0.903043115	0.043379	TOPORS
TCONS_00001557	rna10079	0.903344128	0.04965362	DIMT1
TCONS_00032912	rna10079	0.929605993	0.000470205	DIMT1
TCONS_00033042	rna10079	0.94975294	0.02724053	DIMT1
TCONS_00057737	rna10079	0.909980732	0.03623711	DIMT1
TCONS_00060271	rna10079	0.95245536	0.03174404	DIMT1
TCONS_00001338	rna10080	0.910277109	0.002293951	KIF2A
TCONS_00001553	rna10080	0.971076411	9.56E-06	KIF2A
TCONS_00002296	rna10080	0.932550015	0.001538739	KIF2A
TCONS_00003307	rna10080	0.979033568	0.006714168	KIF2A
TCONS_00004012	rna10080	0.908114737	2.83E-05	KIF2A
TCONS_00004102	rna10080	0.905925559	0.003191815	KIF2A
TCONS_00009768	rna10080	0.919029173	0.02724053	KIF2A
TCONS_00013669	rna10080	0.905475585	0.000467329	KIF2A
TCONS_00014685	rna10080	0.978187002	1.42E-05	KIF2A
TCONS_00015930	rna10080	0.96054106	0.02724053	KIF2A
TCONS_00017082	rna10080	0.92932799	2.83E-05	KIF2A
TCONS_00020810	rna10080	0.951042137	2.04E-06	KIF2A
TCONS_00023058	rna10080	0.936311054	0.001538739	KIF2A
TCONS_00024762	rna10080	0.914362064	0.001538739	KIF2A
TCONS_00025310	rna10080	0.900396971	0.02724053	KIF2A
TCONS_00026594	rna10080	0.964253669	8.87E-12	KIF2A
TCONS_00028644	rna10080	0.95160047	2.04E-06	KIF2A
TCONS_00029874	rna10080	0.910757903	0.04062712	KIF2A
TCONS_00030175	rna10080	0.906097063	0.02724053	KIF2A
TCONS_00030551	rna10080	0.934799059	2.86E-09	KIF2A
TCONS_00030759	rna10080	0.916386601	3.19E-06	KIF2A
TCONS_00031960	rna10080	0.921619528	0.04062712	KIF2A
TCONS_00031986	rna10080	0.905657034	5.72E-06	KIF2A
TCONS_00032011	rna10080	0.900307239	0.02724053	KIF2A
TCONS_00032912	rna10080	0.924676255	1.14E-08	KIF2A
TCONS_00035848	rna10080	0.936833671	0.004229601	KIF2A
TCONS_00041483	rna10080	0.943028934	5.72E-06	KIF2A
TCONS_00044733	rna10080	0.904954815	0.000156735	KIF2A
TCONS_00045391	rna10080	0.909401936	0.008155634	KIF2A
TCONS_00051553	rna10080	0.904158028	0.02724053	KIF2A
TCONS_00053842	rna10080	0.940259905	4.93E-05	KIF2A
TCONS_00056511	rna10080	0.94324792	0.01369863	KIF2A
TCONS_00056932	rna10080	0.901818608	0.01369863	KIF2A
TCONS_00058248	rna10080	0.93395612	0.01369863	KIF2A
TCONS_00060271	rna10080	0.949994096	4.93E-05	KIF2A
TCONS_00062175	rna10080	0.91207997	0.008155634	KIF2A
TCONS_00066712	rna10080	0.978335374	5.79E-08	KIF2A
TCONS_00068807	rna10080	0.946755538	0.004229601	KIF2A
TCONS_00071495	rna10080	0.948036965	0.002293951	KIF2A
TCONS_00073154	rna10080	0.902565059	0.000156735	KIF2A
rna10910	rna10080	0.918837698	0.02724053	KIF2A
TCONS_00001553	rna10081	0.973492657	9.56E-06	KIF2A
TCONS_00002296	rna10081	0.915541676	0.001538739	KIF2A
TCONS_00003307	rna10081	0.980203698	0.006714168	KIF2A
TCONS_00004012	rna10081	0.905309765	2.83E-05	KIF2A
TCONS_00009768	rna10081	0.91300865	0.02724053	KIF2A
TCONS_00014685	rna10081	0.981502786	1.42E-05	KIF2A
TCONS_00015930	rna10081	0.952895914	0.02724053	KIF2A
TCONS_00017082	rna10081	0.914272903	2.83E-05	KIF2A
TCONS_00023058	rna10081	0.964071873	0.001538739	KIF2A
TCONS_00026594	rna10081	0.939931238	8.87E-12	KIF2A
TCONS_00026989	rna10081	0.900694207	8.99E-08	KIF2A
TCONS_00028644	rna10081	0.907650312	2.04E-06	KIF2A
TCONS_00029874	rna10081	0.918919198	0.04062712	KIF2A
TCONS_00032004	rna10081	0.903708003	0.001538739	KIF2A
TCONS_00035848	rna10081	0.937453916	0.004229601	KIF2A
TCONS_00041483	rna10081	0.948467291	5.72E-06	KIF2A
TCONS_00044077	rna10081	0.902560209	0.04062712	KIF2A
TCONS_00053842	rna10081	0.933462656	4.93E-05	KIF2A
TCONS_00056511	rna10081	0.943864101	0.01369863	KIF2A
TCONS_00058248	rna10081	0.947786301	0.01369863	KIF2A
TCONS_00062175	rna10081	0.911606124	0.008155634	KIF2A
TCONS_00066712	rna10081	0.970030366	5.79E-08	KIF2A
TCONS_00068144	rna10081	0.951248754	0.000928936	KIF2A
TCONS_00068807	rna10081	0.936102648	0.004229601	KIF2A
TCONS_00070032	rna10081	0.901920162	0.004229601	KIF2A
TCONS_00073154	rna10081	0.923617693	0.000156735	KIF2A
rna10910	rna10081	0.903923224	0.02724053	KIF2A
TCONS_00001557	rna10085	0.923852958	0.02511416	ERCC8
rna4279	rna10085	0.909835982	0.01141553	ERCC8
TCONS_00001553	rna10108	0.904685759	0.000950858	DHX29
TCONS_00001557	rna10108	0.940866538	0.04965362	DHX29
TCONS_00002985	rna10108	0.918093868	0.03623711	DHX29
TCONS_00014685	rna10108	0.915727522	0.02272656	DHX29
TCONS_00014720	rna10108	0.924549812	0.000219429	DHX29
TCONS_00026594	rna10108	0.911822932	0.04071973	DHX29
TCONS_00028644	rna10108	0.900555431	0.0451919	DHX29
TCONS_00029751	rna10108	0.914605629	0.03174404	DHX29
TCONS_00030175	rna10108	0.923772887	0.009121971	DHX29
TCONS_00032912	rna10108	0.957833275	0.0451919	DHX29
TCONS_00068154	rna10108	0.933546775	0.00456621	DHX29
TCONS_00003307	rna10119	0.922996502	0.02283105	SNX18
TCONS_00032912	rna10119	0.960588413	0.02283105	SNX18
TCONS_00045391	rna10119	0.948897725	0.02511416	SNX18
TCONS_00054653	rna10119	0.909338138	0.01369863	SNX18
TCONS_00070932	rna10119	0.919343977	0.02283105	SNX18
TCONS_00005962	rna10131	0.950491104	0.001035872	ITGA1
TCONS_00023542	rna10131	0.923376837	0.02272656	ITGA1
TCONS_00025116	rna10131	0.945118118	0.000198593	ITGA1
rna1890	rna10131	0.951014275	0.02272656	ITGA1
TCONS_00004102	rna10141	0.937972584	0.01598174	USH2A
TCONS_00005976	rna10141	0.948087034	0.00456621	USH2A
TCONS_00012466	rna10141	0.947513662	0.01141553	USH2A
TCONS_00015930	rna10141	0.911332489	0.00456621	USH2A
TCONS_00021734	rna10141	0.919686122	0.01141553	USH2A
TCONS_00023989	rna10141	0.973568867	0.006849315	USH2A
TCONS_00025283	rna10141	0.906005712	0.01826484	USH2A
TCONS_00034385	rna10141	0.997206984	0.01141553	USH2A
TCONS_00063053	rna10141	0.966901486	0.01141553	USH2A
TCONS_00067429	rna10141	0.936848623	0.00913242	USH2A
TCONS_00001395	rna10160	0.943900509	0.01820431	DUSP10
TCONS_00005962	rna10160	0.960109583	0.003392171	DUSP10
TCONS_00081817	rna10160	0.936458599	0.007485352	DUSP10
TCONS_00027043	rna10164	0.923833539	0.002283105	MIA3
TCONS_00001338	rna10166	0.909661965	0.04062712	AIDA
TCONS_00001719	rna10166	0.911353008	0.02720947	AIDA
TCONS_00003307	rna10166	0.980937336	0.001393359	AIDA
TCONS_00004102	rna10166	0.934454089	0.04728944	AIDA
TCONS_00008792	rna10166	0.970097754	0.000467329	AIDA
TCONS_00014685	rna10166	0.975245042	0.03393382	AIDA
TCONS_00014720	rna10166	0.953666246	2.52E-06	AIDA
TCONS_00017082	rna10166	0.950024392	0.04062712	AIDA
TCONS_00020417	rna10166	0.939174421	0.006849315	AIDA
TCONS_00020810	rna10166	0.922091157	0.001393359	AIDA
TCONS_00025283	rna10166	0.960402897	0.000869663	AIDA
TCONS_00026594	rna10166	0.978711455	0.001116413	AIDA
TCONS_00029751	rna10166	0.955876683	0.04728944	AIDA
TCONS_00029874	rna10166	0.951782576	0.02045398	AIDA
TCONS_00030551	rna10166	0.963410103	6.97E-05	AIDA
TCONS_00032004	rna10166	0.927248077	0.03393382	AIDA
TCONS_00035848	rna10166	0.960653692	0.000869663	AIDA
TCONS_00042842	rna10166	0.91725831	0.006849315	AIDA
TCONS_00044698	rna10166	0.934164418	0.01366728	AIDA
TCONS_00054653	rna10166	0.946878288	0.04062712	AIDA
TCONS_00062512	rna10166	0.957044597	0.04062712	AIDA
TCONS_00063053	rna10166	0.924523185	0.03393382	AIDA
TCONS_00066712	rna10166	0.979537616	0.002403939	AIDA
TCONS_00067455	rna10166	0.911005888	0.000653254	AIDA
TCONS_00068154	rna10166	0.956650044	0.006849315	AIDA
TCONS_00068906	rna10166	0.912817011	0.03393382	AIDA
TCONS_00071001	rna10166	0.917145422	0.04062712	AIDA
TCONS_00071363	rna10166	0.911680097	0.04062712	AIDA
TCONS_00071364	rna10166	0.911680097	0.04062712	AIDA
TCONS_00071481	rna10166	0.959858925	0.02720947	AIDA
TCONS_00071495	rna10166	0.924253689	0.04062712	AIDA
TCONS_00076646	rna10166	0.914251202	0.03393382	AIDA
rna11765	rna10166	0.927788197	0.02720947	AIDA
TCONS_00020472	rna10168	0.907824738	0.009121971	A306_00009776
TCONS_00058286	rna10168	0.914387061	0.00456621	A306_00009776
TCONS_00013295	rna10218	0.935623013	0.00913242	HECW1
TCONS_00032004	rna10218	0.965100312	0.01141553	HECW1
TCONS_00073154	rna10218	0.905032576	0.00456621	HECW1
TCONS_00001395	rna10220	0.909899397	0.03196347	A306_00010995
TCONS_00001553	rna10234	0.958804321	0.03196347	EZH2
TCONS_00001557	rna10234	0.963204148	0.02511416	EZH2
TCONS_00003307	rna10234	0.973165867	0.02283105	EZH2
TCONS_00017082	rna10234	0.931092361	0.01369863	EZH2
TCONS_00030551	rna10234	0.955789476	0.043379	EZH2
TCONS_00031052	rna10234	0.907165904	0.00456621	EZH2
TCONS_00035327	rna10234	0.911391321	0.006849315	EZH2
TCONS_00037379	rna10234	0.916497829	0.01826484	EZH2
TCONS_00045397	rna10234	0.975949173	0.00913242	EZH2
TCONS_00052179	rna10234	0.948748892	0.01826484	EZH2
TCONS_00063053	rna10234	0.901192458	0.01141553	EZH2
TCONS_00064806	rna10234	0.972268158	0.006849315	EZH2
TCONS_00066712	rna10234	0.976517113	0.02968037	EZH2
TCONS_00066720	rna10234	0.961789359	0.01369863	EZH2
TCONS_00067863	rna10234	0.914740432	0.006849315	EZH2
TCONS_00071001	rna10234	0.904044014	0.01369863	EZH2
TCONS_00071363	rna10234	0.901665628	0.01369863	EZH2
TCONS_00071364	rna10234	0.901665628	0.01369863	EZH2
TCONS_00071495	rna10234	0.955149681	0.01369863	EZH2
TCONS_00002296	rna10246	0.90725518	0.03393382	TGFBR1
TCONS_00003307	rna10246	0.907927127	0.001393359	TGFBR1
TCONS_00004012	rna10246	0.922891351	0.04062712	TGFBR1
TCONS_00017082	rna10246	0.909684974	0.04062712	TGFBR1
TCONS_00031052	rna10246	0.914694064	3.13E-05	TGFBR1
TCONS_00045327	rna10246	0.940504008	0.03393382	TGFBR1
TCONS_00045391	rna10246	0.931113392	0.001700358	TGFBR1
TCONS_00062175	rna10246	0.987897652	0.001700358	TGFBR1
TCONS_00066712	rna10246	0.937714895	0.002403939	TGFBR1
TCONS_00067863	rna10246	0.947365075	9.39E-05	TGFBR1
TCONS_00070804	rna10246	0.965454536	0.04062712	TGFBR1
TCONS_00008792	rna10252	0.917261293	0.04062712	TRIP13
TCONS_00030551	rna10252	0.903118302	6.97E-05	TRIP13
TCONS_00032029	rna10252	0.908836077	0.03393382	TRIP13
TCONS_00037626	rna10252	0.923650106	0.02045398	TRIP13
TCONS_00045327	rna10252	0.908139886	0.000312032	TRIP13
TCONS_00045397	rna10252	0.97389062	0.02720947	TRIP13
TCONS_00048113	rna10252	0.924020421	0.03393382	TRIP13
TCONS_00052179	rna10252	0.960563545	4.03E-06	TRIP13
TCONS_00054653	rna10252	0.925706644	0.04062712	TRIP13
TCONS_00062507	rna10252	0.910201048	0.01366728	TRIP13
TCONS_00062512	rna10252	0.951968383	0.04062712	TRIP13
TCONS_00064598	rna10252	0.909457841	2.88E-07	TRIP13
TCONS_00066304	rna10252	0.927367104	0.001116413	TRIP13
TCONS_00066712	rna10252	0.976981107	0.002403939	TRIP13
TCONS_00068807	rna10252	0.9633932	0.000869663	TRIP13
TCONS_00071006	rna10252	0.92019941	2.52E-06	TRIP13
TCONS_00073164	rna10252	0.927943728	0.01366728	TRIP13
TCONS_00076646	rna10252	0.93955178	7.19E-07	TRIP13
TCONS_00080973	rna10252	0.945555979	0.01366728	TRIP13
rna4279	rna10252	0.981388874	7.19E-07	TRIP13
TCONS_00001395	rna10263	0.929054927	0.000399916	PLP1
TCONS_00063230	rna10263	0.915146489	0.007746017	PLP1
TCONS_00002985	rna10285	0.914904626	0.000292572	SLITRK4
TCONS_00020810	rna10285	0.959773598	0.0451919	SLITRK4
TCONS_00030551	rna10285	0.918945911	0.001786778	SLITRK4
TCONS_00045327	rna10285	0.950317169	0.02272656	SLITRK4
TCONS_00045391	rna10285	0.911436898	0.000574695	SLITRK4
TCONS_00052179	rna10285	0.961290435	0.000292572	SLITRK4
TCONS_00066304	rna10285	0.905342297	0.04071973	SLITRK4
TCONS_00066712	rna10285	0.979475109	0.000815022	SLITRK4
TCONS_00068807	rna10285	0.918983335	0.000292572	SLITRK4
TCONS_00071006	rna10285	0.922932679	0.000219429	SLITRK4
TCONS_00076646	rna10285	0.939867468	0.00010449	SLITRK4
rna4279	rna10285	0.984552227	0.00010449	SLITRK4
TCONS_00001553	rna10302	0.976782933	0.01324547	ATP11C
TCONS_00001557	rna10302	0.966111598	0.008155634	ATP11C
TCONS_00002296	rna10302	0.904035531	1.42E-05	ATP11C
TCONS_00003307	rna10302	0.969319629	0.006714168	ATP11C
TCONS_00004102	rna10302	0.941596522	4.93E-05	ATP11C
TCONS_00008792	rna10302	0.927702739	0.002293951	ATP11C
TCONS_00011046	rna10302	0.9225598	0.009726394	ATP11C
TCONS_00012537	rna10302	0.90455352	0.04062712	ATP11C
TCONS_00014685	rna10302	0.98381294	1.42E-05	ATP11C
TCONS_00014720	rna10302	0.967530689	0.003191815	ATP11C
TCONS_00015930	rna10302	0.976033103	0.02724053	ATP11C
TCONS_00017082	rna10302	0.933314033	0.002293951	ATP11C
TCONS_00020478	rna10302	0.908771825	0.04062712	ATP11C
TCONS_00020810	rna10302	0.944106965	0.000166374	ATP11C
TCONS_00020889	rna10302	0.956995505	0.02724053	ATP11C
TCONS_00023058	rna10302	0.9366328	0.001538739	ATP11C
TCONS_00024762	rna10302	0.921666166	0.001538739	ATP11C
TCONS_00025283	rna10302	0.912071104	7.85E-05	ATP11C
TCONS_00026594	rna10302	0.962803403	1.23E-06	ATP11C
TCONS_00028644	rna10302	0.904583625	0.006714168	ATP11C
TCONS_00030551	rna10302	0.907438975	5.17E-07	ATP11C
TCONS_00030759	rna10302	0.907489269	0.000227568	ATP11C
TCONS_00031052	rna10302	0.929162187	0.02724053	ATP11C
TCONS_00037626	rna10302	0.912687515	0.000467329	ATP11C
TCONS_00041482	rna10302	0.904839604	0.000467329	ATP11C
TCONS_00041483	rna10302	0.969692803	0.000928936	ATP11C
TCONS_00044269	rna10302	0.910278555	0.001538739	ATP11C
TCONS_00044733	rna10302	0.926571444	0.000156735	ATP11C
TCONS_00048113	rna10302	0.93172459	0.001538739	ATP11C
TCONS_00052179	rna10302	0.9590604	0.004229601	ATP11C
TCONS_00053842	rna10302	0.964588824	0.003191815	ATP11C
TCONS_00054653	rna10302	0.939798804	0.002293951	ATP11C
TCONS_00062507	rna10302	0.911250946	0.000156735	ATP11C
TCONS_00065090	rna10302	0.902045952	0.004229601	ATP11C
TCONS_00066712	rna10302	0.969752313	6.86E-06	ATP11C
TCONS_00068146	rna10302	0.918356281	0.01369863	ATP11C
TCONS_00068154	rna10302	0.950600146	0.01369863	ATP11C
TCONS_00068906	rna10302	0.930534549	0.001538739	ATP11C
TCONS_00071000	rna10302	0.914086177	0.02724053	ATP11C
TCONS_00071495	rna10302	0.927721578	2.83E-05	ATP11C
TCONS_00073164	rna10302	0.92541527	0.02724053	ATP11C
TCONS_00076646	rna10302	0.922502274	0.001538739	ATP11C
TCONS_00080973	rna10302	0.953521366	0.02724053	ATP11C
TCONS_00013422	rna10303	0.918985814	0.02272656	ATP11C
TCONS_00001557	rna10311	0.975510009	0.02511416	RBMX
TCONS_00025283	rna10311	0.922683859	0.01826484	RBMX
TCONS_00032906	rna10311	0.946737903	0.01141553	RBMX
TCONS_00056927	rna10311	0.94931329	0.002283105	RBMX
TCONS_00062175	rna10311	0.9073048	0.02511416	RBMX
TCONS_00071481	rna10311	0.954064778	0.00913242	RBMX
TCONS_00071495	rna10311	0.965390341	0.01369863	RBMX
TCONS_00007686	rna10346	0.92060575	0.01369863	RAP2C
TCONS_00058286	rna10346	0.965953148	0.002283105	RAP2C
TCONS_00007686	rna10362	0.935930468	0.01369863	PLS3
TCONS_00007695	rna10362	0.936252836	0.006849315	PLS3
TCONS_00011483	rna10362	0.918604377	0.006849315	PLS3
TCONS_00011666	rna10362	0.907127422	0.006849315	PLS3
TCONS_00017616	rna10362	0.947356213	0.006849315	PLS3
TCONS_00024052	rna10362	0.92008549	0.00456621	PLS3
TCONS_00040895	rna10362	0.904068637	0.00913242	PLS3
TCONS_00044229	rna10362	0.935611345	0.002283105	PLS3
TCONS_00045452	rna10362	0.940679145	0.006849315	PLS3
TCONS_00055955	rna10362	0.927981695	0.00456621	PLS3
TCONS_00057096	rna10362	0.947751547	0.002283105	PLS3
TCONS_00059851	rna10362	0.916491726	0.01141553	PLS3
TCONS_00059869	rna10362	0.910847874	0.00913242	PLS3
TCONS_00068750	rna10362	0.93090809	0.006849315	PLS3
TCONS_00001557	rna10426	0.92659021	0.04965362	LUC7L
TCONS_00003307	rna10426	0.919965125	0.0451919	LUC7L
TCONS_00045397	rna10426	0.906816554	0.01820215	LUC7L
TCONS_00052179	rna10426	0.930018962	0.03623711	LUC7L
TCONS_00062512	rna10426	0.909599666	0.02724053	LUC7L
TCONS_00064806	rna10426	0.904866801	0.01366728	LUC7L
TCONS_00066720	rna10426	0.924212955	0.02724053	LUC7L
TCONS_00071495	rna10426	0.942245933	0.02724053	LUC7L
TCONS_00001557	rna10437	0.917509345	0.000574695	ABAT
TCONS_00032906	rna10437	0.923678252	0.02272656	ABAT
TCONS_00066528	rna10437	0.923674605	0.009121971	ABAT
rna14815	rna10437	0.924415169	0.01366728	ABAT
rna4279	rna10437	0.910525974	0.02272656	ABAT
TCONS_00003006	rna1044	0.916840418	0.00913242	SASH1
TCONS_00028939	rna1044	0.938920124	0.002283105	SASH1
TCONS_00066712	rna1044	0.912323186	0.02968037	SASH1
TCONS_00070032	rna1044	0.946649183	0.01826484	SASH1
TCONS_00033503	rna10446	0.948347377	0.002283105	A306_00008831
TCONS_00001553	rna10459	0.942427084	0.03196347	NPRL3
TCONS_00001557	rna10459	0.948389923	0.02511416	NPRL3
TCONS_00008792	rna10459	0.91500209	0.01369863	NPRL3
TCONS_00026594	rna10459	0.928801727	0.02054795	NPRL3
TCONS_00032029	rna10459	0.928953098	0.01141553	NPRL3
TCONS_00045327	rna10459	0.901764514	0.01141553	NPRL3
TCONS_00045397	rna10459	0.925570909	0.00913242	NPRL3
TCONS_00052179	rna10459	0.966117688	0.01826484	NPRL3
TCONS_00062507	rna10459	0.910162654	0.00456621	NPRL3
TCONS_00062512	rna10459	0.932994161	0.01369863	NPRL3
TCONS_00070932	rna10459	0.920917667	0.02283105	NPRL3
TCONS_00073164	rna10459	0.918410885	0.00456621	NPRL3
TCONS_00076646	rna10459	0.920810236	0.01141553	NPRL3
rna4279	rna10459	0.954249051	0.01141553	NPRL3
TCONS_00001553	rna10467	0.945725425	0.002800234	AXIN1
TCONS_00001719	rna10467	0.900607073	0.000187507	AXIN1
TCONS_00003006	rna10467	0.978076665	0.02720947	AXIN1
TCONS_00003307	rna10467	0.956047216	0.001393359	AXIN1
TCONS_00004102	rna10467	0.989901147	0.04728944	AXIN1
TCONS_00005976	rna10467	0.922593512	0.01366728	AXIN1
TCONS_00008792	rna10467	0.969175972	0.04062712	AXIN1
TCONS_00012537	rna10467	0.946670654	0.02045398	AXIN1
TCONS_00014720	rna10467	0.925316084	0.04728944	AXIN1
TCONS_00017082	rna10467	0.973363985	0.04062712	AXIN1
TCONS_00020417	rna10467	0.977230786	0.006849315	AXIN1
TCONS_00022340	rna10467	0.945656831	0.04062712	AXIN1
TCONS_00029751	rna10467	0.973464522	0.04728944	AXIN1
TCONS_00029874	rna10467	0.974596391	0.02045398	AXIN1
TCONS_00030551	rna10467	0.951520444	6.97E-05	AXIN1
TCONS_00032004	rna10467	0.904920971	0.03393382	AXIN1
TCONS_00032906	rna10467	0.94329921	0.03393382	AXIN1
TCONS_00032911	rna10467	0.926703274	0.02045398	AXIN1
TCONS_00034673	rna10467	0.961504821	0.04062712	AXIN1
TCONS_00037368	rna10467	0.95412969	0.01366728	AXIN1
TCONS_00037372	rna10467	0.965391373	0.04728944	AXIN1
TCONS_00037637	rna10467	0.935866702	0.006849315	AXIN1
TCONS_00044488	rna10467	0.933186575	0.006849315	AXIN1
TCONS_00053842	rna10467	0.971200683	0.04728944	AXIN1
TCONS_00055777	rna10467	0.934470224	0.03393382	AXIN1
TCONS_00057001	rna10467	0.94103739	0.006849315	AXIN1
TCONS_00062512	rna10467	0.949383081	0.04062712	AXIN1
TCONS_00063053	rna10467	0.967139624	0.03393382	AXIN1
TCONS_00067447	rna10467	0.925357921	0.02720947	AXIN1
TCONS_00067455	rna10467	0.932809091	0.04728944	AXIN1
TCONS_00068807	rna10467	0.984162473	0.000869663	AXIN1
TCONS_00068906	rna10467	0.938182741	0.03393382	AXIN1
TCONS_00070783	rna10467	0.960279122	0.01366728	AXIN1
TCONS_00071000	rna10467	0.95768389	0.01366728	AXIN1
TCONS_00071006	rna10467	0.929606632	0.04728944	AXIN1
TCONS_00001553	rna10543	0.946363855	0.03196347	SCAI
TCONS_00003006	rna10543	0.945899221	0.00913242	SCAI
TCONS_00022496	rna10543	0.943876011	0.01141553	SCAI
TCONS_00030551	rna10543	0.917824099	0.043379	SCAI
TCONS_00032906	rna10543	0.955130393	0.01141553	SCAI
TCONS_00032911	rna10543	0.95384931	0.006849315	SCAI
TCONS_00034673	rna10543	0.93047697	0.01369863	SCAI
TCONS_00037637	rna10543	0.910143895	0.002283105	SCAI
TCONS_00045032	rna10543	0.926260651	0.01826484	SCAI
TCONS_00052179	rna10543	0.950281565	0.01826484	SCAI
TCONS_00055778	rna10543	0.914604447	0.02283105	SCAI
TCONS_00057001	rna10543	0.960576845	0.002283105	SCAI
TCONS_00057737	rna10543	0.922889948	0.01826484	SCAI
TCONS_00068807	rna10543	0.969946138	0.01826484	SCAI
TCONS_00070783	rna10543	0.928413786	0.00456621	SCAI
TCONS_00071006	rna10543	0.900071141	0.01598174	SCAI
TCONS_00001557	rna10553	0.903833475	0.001700358	CRB2
TCONS_00003006	rna10553	0.919301317	0.02720947	CRB2
TCONS_00004102	rna10553	0.908671048	0.000653254	CRB2
TCONS_00014685	rna10553	0.907717401	7.19E-07	CRB2
TCONS_00014696	rna10553	0.906857292	0.02045398	CRB2
TCONS_00022496	rna10553	0.917652167	0.03393382	CRB2
TCONS_00029751	rna10553	0.916492604	0.04728944	CRB2
TCONS_00041483	rna10553	0.950324002	0.000187507	CRB2
TCONS_00051300	rna10553	0.91200617	0.006849315	CRB2
TCONS_00053842	rna10553	0.938382673	0.000653254	CRB2
TCONS_00066720	rna10553	0.900605522	0.04062712	CRB2
TCONS_00066754	rna10553	0.905450855	0.02720947	CRB2
TCONS_00078929	rna10553	0.935746933	0.01366728	CRB2
TCONS_00001553	rna10558	0.93246904	0.03196347	STRBP
TCONS_00001557	rna10558	0.926093336	0.02511416	STRBP
TCONS_00002628	rna10558	0.928805912	0.00913242	STRBP
TCONS_00004102	rna10558	0.950412725	0.01598174	STRBP
TCONS_00006725	rna10558	0.935981429	0.00913242	STRBP
TCONS_00011046	rna10558	0.958885623	0.02739726	STRBP
TCONS_00020478	rna10558	0.901690022	0.006849315	STRBP
TCONS_00021734	rna10558	0.908609713	0.01141553	STRBP
TCONS_00022874	rna10558	0.954217695	0.006849315	STRBP
TCONS_00024762	rna10558	0.942825398	0.01141553	STRBP
TCONS_00025283	rna10558	0.924808334	0.01826484	STRBP
TCONS_00029767	rna10558	0.927999741	0.01141553	STRBP
TCONS_00030175	rna10558	0.940186938	0.00456621	STRBP
TCONS_00030759	rna10558	0.959226351	0.02511416	STRBP
TCONS_00032912	rna10558	0.919693128	0.02283105	STRBP
TCONS_00034383	rna10558	0.920026655	0.02511416	STRBP
TCONS_00035848	rna10558	0.940963944	0.01826484	STRBP
TCONS_00037379	rna10558	0.939268238	0.01826484	STRBP
TCONS_00043291	rna10558	0.913341807	0.002283105	STRBP
TCONS_00053644	rna10558	0.935758136	0.00456621	STRBP
TCONS_00054653	rna10558	0.963207154	0.01369863	STRBP
TCONS_00055778	rna10558	0.927318057	0.02283105	STRBP
TCONS_00066304	rna10558	0.930030574	0.02054795	STRBP
TCONS_00068807	rna10558	0.966270226	0.01826484	STRBP
TCONS_00071481	rna10558	0.940360145	0.00913242	STRBP
TCONS_00001557	rna10603	0.933937886	0.000574695	INPP5E
TCONS_00011046	rna10603	0.911562461	0.000689634	INPP5E
TCONS_00032004	rna10603	0.909518385	0.00010449	INPP5E
TCONS_00055816	rna10603	0.904971259	0.009121971	INPP5E
TCONS_00066528	rna10603	0.91197276	1.04E-05	INPP5E
TCONS_00074320	rna10603	0.943240912	6.27E-05	INPP5E
rna4279	rna10603	0.944327635	0.00010449	INPP5E
TCONS_00001557	rna1061	0.959865092	0.000392736	PCMT1
TCONS_00003307	rna1061	0.963561217	0.000287629	PCMT1
TCONS_00012275	rna1061	0.907936318	0.03174404	PCMT1
TCONS_00013469	rna1061	0.980042013	0.00020275	PCMT1
TCONS_00014696	rna1061	0.907329735	0.04728944	PCMT1
TCONS_00015930	rna1061	0.90940487	0.000219429	PCMT1
TCONS_00020889	rna1061	0.931296655	0.000219429	PCMT1
TCONS_00026989	rna1061	0.932422554	0.01820431	PCMT1
TCONS_00031052	rna1061	0.925428286	0.03174404	PCMT1
TCONS_00031960	rna1061	0.918129772	2.52E-06	PCMT1
TCONS_00031963	rna1061	0.944144219	0.01598174	PCMT1
TCONS_00031997	rna1061	0.918391929	1.00E-05	PCMT1
TCONS_00032004	rna1061	0.905592924	2.48E-05	PCMT1
TCONS_00032011	rna1061	0.937665949	0.03174404	PCMT1
TCONS_00032020	rna1061	0.909936117	0.03174404	PCMT1
TCONS_00035848	rna1061	0.913194982	0.005866996	PCMT1
TCONS_00040327	rna1061	0.969567229	0.002144307	PCMT1
TCONS_00044269	rna1061	0.918481487	2.48E-05	PCMT1
TCONS_00049449	rna1061	0.951381514	0.04728944	PCMT1
TCONS_00053842	rna1061	0.90309225	0.004434275	PCMT1
TCONS_00055816	rna1061	0.932698419	0.03174404	PCMT1
TCONS_00062175	rna1061	0.931537076	7.34E-06	PCMT1
TCONS_00062512	rna1061	0.93231065	0.003191815	PCMT1
TCONS_00064806	rna1061	0.935003824	0.04728944	PCMT1
TCONS_00066304	rna1061	0.905166311	0.007485352	PCMT1
TCONS_00070932	rna1061	0.919019999	0.009284783	PCMT1
TCONS_00073164	rna1061	0.93685258	0.03174404	PCMT1
TCONS_00074320	rna1061	0.914333963	0.001296511	PCMT1
rna10910	rna1061	0.969214247	0.000219429	PCMT1
rna12095	rna1061	0.951244402	0.01598174	PCMT1
rna4279	rna1061	0.968183066	0.002144307	PCMT1
TCONS_00004638	rna10611	0.939284924	0.00456621	PPP1R26
TCONS_00014868	rna10611	0.922658884	0.00456621	PPP1R26
TCONS_00025310	rna10611	0.923695338	0.009121971	PPP1R26
TCONS_00034014	rna10611	0.918258008	0.00456621	PPP1R26
TCONS_00003006	rna10617	0.904442775	0.00913242	WDR5
TCONS_00008792	rna10617	0.908261993	0.01369863	WDR5
TCONS_00012275	rna10617	0.904305611	0.00456621	WDR5
TCONS_00028644	rna10617	0.936007497	0.02283105	WDR5
TCONS_00031997	rna10617	0.958271139	0.00913242	WDR5
TCONS_00032011	rna10617	0.96892402	0.00456621	WDR5
TCONS_00040327	rna10617	0.901500235	0.01141553	WDR5
TCONS_00066712	rna10617	0.983946895	0.02968037	WDR5
TCONS_00066720	rna10617	0.952968837	0.01369863	WDR5
TCONS_00067863	rna10617	0.944155298	0.006849315	WDR5
TCONS_00070032	rna10617	0.929225064	0.01826484	WDR5
TCONS_00001557	rna10656	0.954733442	0.04965362	DDX31
TCONS_00002296	rna10656	0.908615057	0.00010449	DDX31
TCONS_00004012	rna10656	0.907532346	0.000156735	DDX31
TCONS_00004102	rna10656	0.912952031	0.000219429	DDX31
TCONS_00014685	rna10656	0.971263652	0.00010449	DDX31
TCONS_00017082	rna10656	0.950715491	0.000156735	DDX31
TCONS_00020810	rna10656	0.94440139	0.000470205	DDX31
TCONS_00023058	rna10656	0.966576044	0.00010449	DDX31
TCONS_00024762	rna10656	0.941086517	0.00010449	DDX31
TCONS_00026594	rna10656	0.965008687	0.000376164	DDX31
TCONS_00026989	rna10656	0.920218179	0.000950858	DDX31
TCONS_00030551	rna10656	0.911171515	0.001786778	DDX31
TCONS_00030759	rna10656	0.921678609	0.000574695	DDX31
TCONS_00032004	rna10656	0.924983412	0.02272656	DDX31
TCONS_00041483	rna10656	0.969892417	6.27E-05	DDX31
TCONS_00044733	rna10656	0.941409272	1.04E-05	DDX31
TCONS_00048113	rna10656	0.908164973	0.02272656	DDX31
TCONS_00053842	rna10656	0.961996295	0.000219429	DDX31
TCONS_00066712	rna10656	0.977279933	0.000815022	DDX31
TCONS_00068146	rna10656	0.902026341	0.00456621	DDX31
TCONS_00068906	rna10656	0.94793044	0.02272656	DDX31
TCONS_00070804	rna10656	0.900147963	0.000156735	DDX31
TCONS_00070932	rna10656	0.913280933	0.0451919	DDX31
TCONS_00071495	rna10656	0.915930178	0.000156735	DDX31
TCONS_00073154	rna10656	0.923511583	1.04E-05	DDX31
TCONS_00020571	rna10672	0.93064652	0.01518871	PPAPDC3
TCONS_00083256	rna10672	0.9031609	0.01324547	PPAPDC3
TCONS_00083257	rna10672	0.933671476	0.01518871	PPAPDC3
TCONS_00083948	rna10672	0.930062375	0.04062712	PPAPDC3
TCONS_00018486	rna10679	0.911970858	0.006849315	ABL1
TCONS_00023058	rna10679	0.911396236	0.01141553	ABL1
TCONS_00033042	rna10679	0.910109829	0.01369863	ABL1
TCONS_00033609	rna10679	0.911633099	0.002283105	ABL1
TCONS_00035848	rna10679	0.906006348	0.01826484	ABL1
TCONS_00045391	rna10679	0.927563849	0.02511416	ABL1
TCONS_00066712	rna10679	0.904604756	0.02968037	ABL1
TCONS_00070825	rna10679	0.908142964	0.00456621	ABL1
TCONS_00070932	rna10679	0.93902371	0.02283105	ABL1
TCONS_00031052	rna10681	0.924596025	0.00456621	EXOSC2
TCONS_00060271	rna10681	0.929090933	0.01598174	EXOSC2
TCONS_00003307	rna10683	0.959916959	0.02283105	FUBP3
TCONS_00008792	rna10683	0.930961807	0.01369863	FUBP3
TCONS_00013469	rna10683	0.95591729	0.02054795	FUBP3
TCONS_00014720	rna10683	0.97284577	0.01598174	FUBP3
TCONS_00026594	rna10683	0.928548876	0.02054795	FUBP3
TCONS_00028644	rna10683	0.971543233	0.02283105	FUBP3
TCONS_00030551	rna10683	0.900920788	0.043379	FUBP3
TCONS_00032004	rna10683	0.900042309	0.01141553	FUBP3
TCONS_00060271	rna10683	0.948337805	0.01598174	FUBP3
TCONS_00062512	rna10683	0.942051414	0.01369863	FUBP3
TCONS_00066304	rna10683	0.911910838	0.02054795	FUBP3
TCONS_00001338	rna10701	0.920288773	0.04062712	DOLPP1
TCONS_00003006	rna10701	0.923613423	0.02720947	DOLPP1
TCONS_00003307	rna10701	0.958527828	0.001393359	DOLPP1
TCONS_00008792	rna10701	0.937420852	0.04062712	DOLPP1
TCONS_00009768	rna10701	0.957241544	0.01366728	DOLPP1
TCONS_00011046	rna10701	0.926207502	1.58E-05	DOLPP1
TCONS_00012537	rna10701	0.91943767	0.02045398	DOLPP1
TCONS_00014685	rna10701	0.979073217	0.000312032	DOLPP1
TCONS_00014696	rna10701	0.963668056	0.02045398	DOLPP1
TCONS_00014720	rna10701	0.965452683	0.000653254	DOLPP1
TCONS_00020889	rna10701	0.95578341	0.01366728	DOLPP1
TCONS_00022874	rna10701	0.919018181	0.02045398	DOLPP1
TCONS_00025283	rna10701	0.929938579	0.000869663	DOLPP1
TCONS_00029751	rna10701	0.94265825	0.000653254	DOLPP1
TCONS_00030551	rna10701	0.936206387	6.97E-05	DOLPP1
TCONS_00031963	rna10701	0.911196988	0.006849315	DOLPP1
TCONS_00032906	rna10701	0.951325887	0.03393382	DOLPP1
TCONS_00037368	rna10701	0.914228275	0.01366728	DOLPP1
TCONS_00037626	rna10701	0.90708693	0.02045398	DOLPP1
TCONS_00040479	rna10701	0.93818112	0.01366728	DOLPP1
TCONS_00044077	rna10701	0.908643143	0.02045398	DOLPP1
TCONS_00044269	rna10701	0.924890077	0.000312032	DOLPP1
TCONS_00044698	rna10701	0.91939751	0.01366728	DOLPP1
TCONS_00049449	rna10701	0.900802143	0.02045398	DOLPP1
TCONS_00049535	rna10701	0.974809871	0.01366728	DOLPP1
TCONS_00054653	rna10701	0.95548793	0.04062712	DOLPP1
TCONS_00064806	rna10701	0.95046498	0.02045398	DOLPP1
TCONS_00066712	rna10701	0.95947679	0.002403939	DOLPP1
TCONS_00066720	rna10701	0.954625348	0.04062712	DOLPP1
TCONS_00068154	rna10701	0.954253873	0.006849315	DOLPP1
TCONS_00071363	rna10701	0.925505411	0.04062712	DOLPP1
TCONS_00071364	rna10701	0.925505411	0.04062712	DOLPP1
TCONS_00071481	rna10701	0.936707755	0.000187507	DOLPP1
TCONS_00071495	rna10701	0.947464179	0.04062712	DOLPP1
TCONS_00073164	rna10701	0.937521216	0.01366728	DOLPP1
rna12095	rna10701	0.918467285	0.006849315	DOLPP1
TCONS_00005637	rna10729	0.92244573	0.01369863	SPTAN1
TCONS_00001557	rna10790	0.961405826	4.68E-05	GNB1
TCONS_00006725	rna10790	0.937591417	0.03615467	GNB1
TCONS_00008698	rna10790	0.931418455	0.01820215	GNB1
TCONS_00011046	rna10790	0.949644465	0.004012245	GNB1
TCONS_00012537	rna10790	0.967615932	0.02720947	GNB1
TCONS_00013469	rna10790	0.91195487	2.39E-05	GNB1
TCONS_00013669	rna10790	0.918581441	0.02720947	GNB1
TCONS_00014696	rna10790	0.967867587	0.000187507	GNB1
TCONS_00029906	rna10790	0.979973231	0.00913242	GNB1
TCONS_00029913	rna10790	0.926141592	0.04503803	GNB1
TCONS_00032906	rna10790	0.960684245	0.04503803	GNB1
TCONS_00059787	rna10790	0.907195854	0.01820215	GNB1
TCONS_00063053	rna10790	0.969151927	0.04503803	GNB1
TCONS_00064806	rna10790	0.935659863	0.02720947	GNB1
TCONS_00066528	rna10790	0.950552612	6.27E-05	GNB1
TCONS_00070997	rna10790	0.919226493	0.01820215	GNB1
TCONS_00074320	rna10790	0.916661078	0.000373865	GNB1
TCONS_00076820	rna10790	0.909954251	0.01820215	GNB1
rna13521	rna10790	0.931978732	0.00913242	GNB1
rna14815	rna10790	0.966372817	0.000187507	GNB1
rna4279	rna10790	0.95877883	0.000621198	GNB1
TCONS_00004638	rna10791	0.929340693	0.002283105	NADK
TCONS_00014868	rna10791	0.959323367	0.002283105	NADK
TCONS_00048113	rna10791	0.91564506	0.01141553	NADK
TCONS_00001557	rna10793	0.955065845	4.68E-05	A306_00006075
TCONS_00011046	rna10793	0.922020961	0.004012245	A306_00006075
TCONS_00013469	rna10793	0.951684849	0.002208918	A306_00006075
TCONS_00020478	rna10793	0.913877186	0.02720947	A306_00006075
TCONS_00027713	rna10793	0.906928008	0.000621198	A306_00006075
TCONS_00030175	rna10793	0.910518667	0.01820215	A306_00006075
TCONS_00031960	rna10793	0.943802369	0.000187507	A306_00006075
TCONS_00031986	rna10793	0.931454489	0.03615467	A306_00006075
TCONS_00031997	rna10793	0.923689818	0.000373865	A306_00006075
TCONS_00032004	rna10793	0.943940971	0.000621198	A306_00006075
TCONS_00032906	rna10793	0.929327333	0.04503803	A306_00006075
TCONS_00044269	rna10793	0.900651093	0.04503803	A306_00006075
TCONS_00051553	rna10793	0.948551248	0.01820215	A306_00006075
TCONS_00056927	rna10793	0.902490308	0.00913242	A306_00006075
TCONS_00062175	rna10793	0.94582587	2.18E-07	A306_00006075
TCONS_00066528	rna10793	0.909613049	6.27E-05	A306_00006075
TCONS_00067447	rna10793	0.927236401	0.000373865	A306_00006075
TCONS_00071481	rna10793	0.988073547	0.03615467	A306_00006075
TCONS_00074320	rna10793	0.97296723	0.000373865	A306_00006075
rna14815	rna10793	0.954677367	0.000187507	A306_00006075
rna4279	rna10793	0.956389377	0.000621198	A306_00006075
TCONS_00002296	rna10825	0.938833666	0.02272656	B3GALT6
TCONS_00014720	rna10825	0.966349617	0.03174404	B3GALT6
TCONS_00017082	rna10825	0.92789117	0.02724053	B3GALT6
TCONS_00023058	rna10825	0.954380427	0.02272656	B3GALT6
TCONS_00028644	rna10825	0.943049763	0.0451919	B3GALT6
TCONS_00032911	rna10825	0.921985556	0.01366728	B3GALT6
TCONS_00035848	rna10825	0.952778093	0.03623711	B3GALT6
TCONS_00040479	rna10825	0.91248116	0.009121971	B3GALT6
TCONS_00041483	rna10825	0.93471249	0.01820215	B3GALT6
TCONS_00045391	rna10825	0.94381152	0.04965362	B3GALT6
TCONS_00053842	rna10825	0.927322124	0.03174404	B3GALT6
TCONS_00054653	rna10825	0.928954016	0.02724053	B3GALT6
TCONS_00056946	rna10825	0.900664034	0.01366728	B3GALT6
TCONS_00062512	rna10825	0.924676898	0.000156735	B3GALT6
TCONS_00066304	rna10825	0.914029539	0.000376164	B3GALT6
TCONS_00068807	rna10825	0.928208261	0.03623711	B3GALT6
TCONS_00070825	rna10825	0.902783448	0.009121971	B3GALT6
TCONS_00070932	rna10825	0.922284764	0.000470205	B3GALT6
TCONS_00071006	rna10825	0.940718285	0.03174404	B3GALT6
rna10910	rna10825	0.930969722	0.009121971	B3GALT6
TCONS_00001878	rna10832	0.914448165	0.00453157	A306_00006107
TCONS_00002443	rna10833	0.916223974	0.00456621	AGRN
TCONS_00011457	rna10835	0.932558289	0.0330232	PERM1
TCONS_00020571	rna10835	0.935320025	0.000257902	PERM1
TCONS_00025116	rna10835	0.961660646	0.002951184	PERM1
TCONS_00058525	rna10835	0.91770549	0.04428868	PERM1
TCONS_00079104	rna10835	0.91070136	0.04965362	PERM1
TCONS_00001557	rna10853	0.906014834	0.003353919	CLSTN1
TCONS_00002225	rna10853	0.942865502	0.02720947	CLSTN1
TCONS_00011046	rna10853	0.960447048	3.27E-07	CLSTN1
TCONS_00012537	rna10853	0.954429303	0.02720947	CLSTN1
TCONS_00018486	rna10853	0.900851057	0.000187507	CLSTN1
TCONS_00022874	rna10853	0.970406611	0.02720947	CLSTN1
TCONS_00023058	rna10853	0.912765004	0.04503803	CLSTN1
TCONS_00029798	rna10853	0.916979902	0.02720947	CLSTN1
TCONS_00030551	rna10853	0.947850815	0.01017101	CLSTN1
TCONS_00033609	rna10853	0.961750425	0.00913242	CLSTN1
TCONS_00035848	rna10853	0.937987331	0.00172336	CLSTN1
TCONS_00037385	rna10853	0.956924326	0.00913242	CLSTN1
TCONS_00040479	rna10853	0.949569527	0.01820215	CLSTN1
TCONS_00044698	rna10853	0.924710393	0.01820215	CLSTN1
TCONS_00053887	rna10853	0.916267757	0.00913242	CLSTN1
TCONS_00054653	rna10853	0.962198734	0.000928936	CLSTN1
TCONS_00055777	rna10853	0.947350268	0.04503803	CLSTN1
TCONS_00059787	rna10853	0.92922138	0.01820215	CLSTN1
TCONS_00066528	rna10853	0.958333103	6.27E-05	CLSTN1
TCONS_00067447	rna10853	0.932260895	0.000373865	CLSTN1
TCONS_00071000	rna10853	0.909987183	0.01820215	CLSTN1
TCONS_00071247	rna10853	0.971330118	0.04503803	CLSTN1
TCONS_00071280	rna10853	0.929718812	0.01820215	CLSTN1
TCONS_00074320	rna10853	0.906874506	0.000373865	CLSTN1
rna14815	rna10853	0.942030082	0.000187507	CLSTN1
TCONS_00004638	rna10866	0.946244057	0.006849315	PGD
TCONS_00014868	rna10866	0.92654738	0.006849315	PGD
TCONS_00025310	rna10866	0.934896046	0.01366728	PGD
TCONS_00033503	rna10866	0.91697626	0.006849315	PGD
TCONS_00034014	rna10866	0.958006672	0.006849315	PGD
TCONS_00035327	rna10866	0.904763791	0.02045398	PGD
TCONS_00045397	rna10866	0.936965547	0.02720947	PGD
TCONS_00063053	rna10866	0.911699539	0.03393382	PGD
TCONS_00064806	rna10866	0.930022616	0.02045398	PGD
TCONS_00066720	rna10866	0.947592903	0.04062712	PGD
TCONS_00071495	rna10866	0.948016673	0.04062712	PGD
TCONS_00001338	rna10867	0.90755838	0.02724053	APITD1
TCONS_00001557	rna10867	0.957042294	0.04965362	APITD1
TCONS_00002985	rna10867	0.906124074	0.03623711	APITD1
TCONS_00003006	rna10867	0.918403571	0.01820215	APITD1
TCONS_00003307	rna10867	0.967957065	0.0451919	APITD1
TCONS_00009768	rna10867	0.951211004	0.009121971	APITD1
TCONS_00014685	rna10867	0.977465415	0.00010449	APITD1
TCONS_00014696	rna10867	0.951216673	0.01366728	APITD1
TCONS_00014720	rna10867	0.962978747	0.03174404	APITD1
TCONS_00020889	rna10867	0.978623496	0.009121971	APITD1
TCONS_00025283	rna10867	0.923347862	0.000292572	APITD1
TCONS_00026594	rna10867	0.974215624	0.04071973	APITD1
TCONS_00028644	rna10867	0.930133817	0.0451919	APITD1
TCONS_00029751	rna10867	0.94152047	0.000219429	APITD1
TCONS_00030551	rna10867	0.925475124	0.001786778	APITD1
TCONS_00030759	rna10867	0.924883516	0.04965362	APITD1
TCONS_00031963	rna10867	0.93376358	0.00456621	APITD1
TCONS_00032906	rna10867	0.907391714	0.02272656	APITD1
TCONS_00037626	rna10867	0.945292427	0.01366728	APITD1
TCONS_00040327	rna10867	0.904384132	0.00010449	APITD1
TCONS_00044077	rna10867	0.904457304	0.01366728	APITD1
TCONS_00044269	rna10867	0.962014515	0.02272656	APITD1
TCONS_00049449	rna10867	0.929694435	0.01366728	APITD1
TCONS_00049535	rna10867	0.962111697	0.009121971	APITD1
TCONS_00062175	rna10867	0.912164152	0.04965362	APITD1
TCONS_00064806	rna10867	0.959270619	0.01366728	APITD1
TCONS_00066304	rna10867	0.937276049	0.04071973	APITD1
TCONS_00066720	rna10867	0.960197966	0.02724053	APITD1
TCONS_00068154	rna10867	0.949514821	0.00456621	APITD1
TCONS_00070932	rna10867	0.913547382	0.000470205	APITD1
TCONS_00071481	rna10867	0.961262412	6.27E-05	APITD1
TCONS_00073164	rna10867	0.937188898	0.009121971	APITD1
TCONS_00076646	rna10867	0.901141631	0.02272656	APITD1
rna12095	rna10867	0.968895567	0.00456621	APITD1
TCONS_00000870	rna1087	0.908481192	0.00456621	CNKSR3
TCONS_00007686	rna1087	0.918403801	0.01369863	CNKSR3
TCONS_00011483	rna1087	0.916050757	0.006849315	CNKSR3
TCONS_00037706	rna1087	0.917690541	0.00456621	CNKSR3
TCONS_00045452	rna1087	0.954554794	0.006849315	CNKSR3
TCONS_00051842	rna1087	0.905318992	0.006849315	CNKSR3
TCONS_00058068	rna1087	0.911304907	0.01141553	CNKSR3
TCONS_00059851	rna1087	0.970600548	0.01141553	CNKSR3
TCONS_00059855	rna1087	0.966835761	0.002283105	CNKSR3
TCONS_00069588	rna1087	0.931628613	0.002283105	CNKSR3
TCONS_00001387	rna10873	0.926189903	0.00456621	CASZ1
TCONS_00019529	rna10873	0.929977211	0.006849315	CASZ1
TCONS_00004012	rna10911	0.943200819	0.01369863	DHRS3
TCONS_00026989	rna10911	0.90987693	0.03196347	DHRS3
TCONS_00071495	rna10911	0.916060742	0.01369863	DHRS3
TCONS_00025116	rna10991	0.934532048	0.000815022	PLEKHM2
TCONS_00082025	rna10991	0.910454099	6.27E-05	PLEKHM2
TCONS_00014720	rna10998	0.935499528	0.01598174	HP1BP3
TCONS_00020810	rna10998	0.913577486	0.02283105	HP1BP3
TCONS_00026989	rna10998	0.954256305	0.03196347	HP1BP3
TCONS_00044269	rna10998	0.927484454	0.01141553	HP1BP3
TCONS_00052179	rna10998	0.900787789	0.01826484	HP1BP3
TCONS_00062175	rna10998	0.935359853	0.02511416	HP1BP3
TCONS_00066712	rna10998	0.94125694	0.02968037	HP1BP3
TCONS_00071495	rna10998	0.920343516	0.01369863	HP1BP3
TCONS_00002296	rna11017	0.904772797	7.19E-07	INTS4
TCONS_00004012	rna11017	0.943934852	0.000467329	INTS4
TCONS_00014685	rna11017	0.945289826	0.000312032	INTS4
TCONS_00014720	rna11017	0.948325158	0.04728944	INTS4
TCONS_00017082	rna11017	0.923317552	1.44E-06	INTS4
TCONS_00020810	rna11017	0.917476952	0.001393359	INTS4
TCONS_00023058	rna11017	0.946590767	0.000312032	INTS4
TCONS_00024762	rna11017	0.910721319	0.000312032	INTS4
TCONS_00026594	rna11017	0.940465197	0.001116413	INTS4
TCONS_00026989	rna11017	0.954316129	0.002800234	INTS4
TCONS_00028644	rna11017	0.926438933	8.63E-06	INTS4
TCONS_00030759	rna11017	0.907748875	0.001700358	INTS4
TCONS_00032004	rna11017	0.929650905	0.03393382	INTS4
TCONS_00032911	rna11017	0.910877807	0.02045398	INTS4
TCONS_00041483	rna11017	0.925698158	0.000187507	INTS4
TCONS_00044163	rna11017	0.925652967	0.000187507	INTS4
TCONS_00044733	rna11017	0.911800453	3.13E-05	INTS4
TCONS_00053842	rna11017	0.916111352	0.000653254	INTS4
TCONS_00062512	rna11017	0.929097581	0.04062712	INTS4
TCONS_00066712	rna11017	0.974178546	0.002403939	INTS4
TCONS_00068906	rna11017	0.923304239	0.03393382	INTS4
TCONS_00070804	rna11017	0.937490105	0.000467329	INTS4
TCONS_00070931	rna11017	0.911771351	0.000467329	INTS4
TCONS_00070932	rna11017	0.943042865	0.001393359	INTS4
TCONS_00071495	rna11017	0.911824006	0.000467329	INTS4
TCONS_00073154	rna11017	0.933379835	3.13E-05	INTS4
TCONS_00058059	rna11029	0.941819663	0.009121971	TSKU
TCONS_00058068	rna11029	0.928896119	0.02272656	TSKU
TCONS_00001557	rna11030	0.938511314	0.02511416	TSKU
TCONS_00003006	rna11030	0.907718095	0.00913242	TSKU
TCONS_00003307	rna11030	0.943577742	0.02283105	TSKU
TCONS_00009768	rna11030	0.919998643	0.00456621	TSKU
TCONS_00012275	rna11030	0.931855087	0.00456621	TSKU
TCONS_00014685	rna11030	0.957906362	0.01141553	TSKU
TCONS_00014696	rna11030	0.941801548	0.006849315	TSKU
TCONS_00020889	rna11030	0.91322559	0.00456621	TSKU
TCONS_00022496	rna11030	0.910339645	0.01141553	TSKU
TCONS_00029751	rna11030	0.932548627	0.01598174	TSKU
TCONS_00029913	rna11030	0.921721773	0.01141553	TSKU
TCONS_00031963	rna11030	0.916266269	0.002283105	TSKU
TCONS_00032906	rna11030	0.902196005	0.01141553	TSKU
TCONS_00049535	rna11030	0.906046482	0.00456621	TSKU
TCONS_00066720	rna11030	0.947518701	0.01369863	TSKU
TCONS_00078929	rna11030	0.936545127	0.00456621	TSKU
TCONS_00006090	rna11040	0.974056675	0.002283105	WNT11
TCONS_00013669	rna11040	0.901873436	0.006849315	WNT11
TCONS_00015930	rna11040	0.924144964	0.00456621	WNT11
TCONS_00016596	rna11040	0.979222535	0.02054795	WNT11
TCONS_00017082	rna11040	0.922311486	0.01369863	WNT11
TCONS_00023989	rna11040	0.990879308	0.006849315	WNT11
TCONS_00027713	rna11040	0.975462106	0.01141553	WNT11
TCONS_00029874	rna11040	0.909643043	0.006849315	WNT11
TCONS_00030551	rna11040	0.911885127	0.043379	WNT11
TCONS_00031280	rna11040	0.990544459	0.01826484	WNT11
TCONS_00041342	rna11040	0.923187543	0.01826484	WNT11
TCONS_00053842	rna11040	0.913401998	0.01598174	WNT11
TCONS_00068807	rna11040	0.927937535	0.01826484	WNT11
TCONS_00071363	rna11040	0.961133073	0.01369863	WNT11
TCONS_00071364	rna11040	0.961133073	0.01369863	WNT11
TCONS_00001553	rna11090	0.956862637	0.002800234	GPT2
TCONS_00001557	rna11090	0.970529361	1.19E-05	GPT2
TCONS_00002628	rna11090	0.939161947	0.02720947	GPT2
TCONS_00002985	rna11090	0.95188192	0.000869663	GPT2
TCONS_00003006	rna11090	0.926327119	0.02720947	GPT2
TCONS_00003307	rna11090	0.965513634	0.001393359	GPT2
TCONS_00004102	rna11090	0.920115541	0.04728944	GPT2
TCONS_00009768	rna11090	0.938763592	0.01366728	GPT2
TCONS_00014685	rna11090	0.966748233	0.03393382	GPT2
TCONS_00014696	rna11090	0.940717591	0.02045398	GPT2
TCONS_00014720	rna11090	0.946830567	0.04728944	GPT2
TCONS_00017082	rna11090	0.967092236	0.04062712	GPT2
TCONS_00020478	rna11090	0.914554489	0.02045398	GPT2
TCONS_00020889	rna11090	0.922917763	0.01366728	GPT2
TCONS_00021734	rna11090	0.952337096	0.03393382	GPT2
TCONS_00022988	rna11090	0.906616311	0.01366728	GPT2
TCONS_00024762	rna11090	0.922992068	0.000312032	GPT2
TCONS_00025283	rna11090	0.971455431	0.000869663	GPT2
TCONS_00026989	rna11090	0.905457319	0.002800234	GPT2
TCONS_00028644	rna11090	0.933772609	0.001393359	GPT2
TCONS_00029751	rna11090	0.953233519	0.04728944	GPT2
TCONS_00030175	rna11090	0.913401204	0.01366728	GPT2
TCONS_00030551	rna11090	0.974127073	0.005220998	GPT2
TCONS_00030759	rna11090	0.904899666	0.001700358	GPT2
TCONS_00031052	rna11090	0.91079295	0.01366728	GPT2
TCONS_00031963	rna11090	0.963601374	0.006849315	GPT2
TCONS_00032906	rna11090	0.947782923	0.03393382	GPT2
TCONS_00033042	rna11090	0.903195437	0.04062712	GPT2
TCONS_00037368	rna11090	0.922544529	0.01366728	GPT2
TCONS_00037379	rna11090	0.916746074	4.03E-06	GPT2
TCONS_00040479	rna11090	0.947279897	0.01366728	GPT2
TCONS_00043291	rna11090	0.924240542	0.006849315	GPT2
TCONS_00044077	rna11090	0.93219516	0.02045398	GPT2
TCONS_00045391	rna11090	0.974798413	1.19E-05	GPT2
TCONS_00045397	rna11090	0.967284227	0.02720947	GPT2
TCONS_00045697	rna11090	0.915613306	0.02045398	GPT2
TCONS_00049449	rna11090	0.901562444	0.02045398	GPT2
TCONS_00049535	rna11090	0.945118862	0.01366728	GPT2
TCONS_00053644	rna11090	0.908447653	0.01366728	GPT2
TCONS_00054653	rna11090	0.962315532	0.04062712	GPT2
TCONS_00062175	rna11090	0.93749062	0.001700358	GPT2
TCONS_00063053	rna11090	0.918133059	0.03393382	GPT2
TCONS_00064806	rna11090	0.947819486	9.39E-05	GPT2
TCONS_00066304	rna11090	0.948274404	0.001116413	GPT2
TCONS_00066720	rna11090	0.945979934	0.000467329	GPT2
TCONS_00067429	rna11090	0.926902375	0.02720947	GPT2
TCONS_00067863	rna11090	0.959852605	0.02045398	GPT2
TCONS_00070931	rna11090	0.932897141	0.04062712	GPT2
TCONS_00070932	rna11090	0.958834862	0.001393359	GPT2
TCONS_00071001	rna11090	0.903757157	0.04062712	GPT2
TCONS_00071363	rna11090	0.931828353	0.04062712	GPT2
TCONS_00071364	rna11090	0.931828353	0.04062712	GPT2
TCONS_00071481	rna11090	0.977798382	0.000187507	GPT2
TCONS_00071495	rna11090	0.92057634	0.04062712	GPT2
TCONS_00073164	rna11090	0.927763534	0.01366728	GPT2
rna12095	rna11090	0.938708601	0.006849315	GPT2
TCONS_00033612	rna11097	0.91483702	0.03174404	SIAH1
TCONS_00001553	rna11129	0.924085775	0.03196347	A306_00010137
TCONS_00003307	rna11129	0.910521217	0.02283105	A306_00010137
TCONS_00006090	rna11129	0.914464897	0.002283105	A306_00010137
TCONS_00006725	rna11129	0.904484914	0.00913242	A306_00010137
TCONS_00013669	rna11129	0.926513136	0.006849315	A306_00010137
TCONS_00014720	rna11129	0.906344482	0.01598174	A306_00010137
TCONS_00015930	rna11129	0.96460935	0.00456621	A306_00010137
TCONS_00016596	rna11129	0.971966078	0.02054795	A306_00010137
TCONS_00017082	rna11129	0.956233807	0.01369863	A306_00010137
TCONS_00020810	rna11129	0.93132987	0.02283105	A306_00010137
TCONS_00023989	rna11129	0.949323573	0.006849315	A306_00010137
TCONS_00026594	rna11129	0.936473048	0.02054795	A306_00010137
TCONS_00027713	rna11129	0.930532371	0.01141553	A306_00010137
TCONS_00030551	rna11129	0.934537995	0.043379	A306_00010137
TCONS_00031280	rna11129	0.926774578	0.01826484	A306_00010137
TCONS_00035848	rna11129	0.93540819	0.01826484	A306_00010137
TCONS_00041342	rna11129	0.948822563	0.01826484	A306_00010137
TCONS_00053842	rna11129	0.942908427	0.01598174	A306_00010137
TCONS_00068807	rna11129	0.954725595	0.01826484	A306_00010137
TCONS_00071006	rna11129	0.90024479	0.01598174	A306_00010137
TCONS_00071363	rna11129	0.981702788	0.01369863	A306_00010137
TCONS_00071364	rna11129	0.981702788	0.01369863	A306_00010137
TCONS_00001557	rna11132	0.925209104	0.04965362	ADAT1
TCONS_00004012	rna11132	0.922104824	0.000156735	ADAT1
TCONS_00014685	rna11132	0.958875143	0.00010449	ADAT1
TCONS_00017082	rna11132	0.902035816	0.000156735	ADAT1
TCONS_00023058	rna11132	0.960163514	0.00010449	ADAT1
TCONS_00026594	rna11132	0.94193738	0.000376164	ADAT1
TCONS_00026989	rna11132	0.925021372	0.000950858	ADAT1
TCONS_00028644	rna11132	0.909308816	0.000470205	ADAT1
TCONS_00032004	rna11132	0.932633826	0.02272656	ADAT1
TCONS_00041483	rna11132	0.950616942	6.27E-05	ADAT1
TCONS_00044733	rna11132	0.914115067	1.04E-05	ADAT1
TCONS_00048113	rna11132	0.911510079	0.02272656	ADAT1
TCONS_00053842	rna11132	0.928881393	0.000219429	ADAT1
TCONS_00066712	rna11132	0.969457336	0.000815022	ADAT1
TCONS_00068144	rna11132	0.919582733	0.01820215	ADAT1
TCONS_00068906	rna11132	0.909923179	0.02272656	ADAT1
TCONS_00073154	rna11132	0.946401382	1.04E-05	ADAT1
TCONS_00001557	rna11154	0.910023145	1.19E-05	A306_00010159
TCONS_00013469	rna11154	0.902696154	0.001116413	A306_00010159
TCONS_00044269	rna11154	0.91921545	0.03393382	A306_00010159
TCONS_00055816	rna11154	0.915402006	0.01366728	A306_00010159
TCONS_00056927	rna11154	0.916193421	0.006849315	A306_00010159
TCONS_00071495	rna11154	0.900254038	0.04062712	A306_00010159
TCONS_00074320	rna11154	0.917956861	0.000187507	A306_00010159
rna4279	rna11154	0.930343618	0.000312032	A306_00010159
TCONS_00003307	rna11156	0.929693495	0.02283105	TERF2
TCONS_00020889	rna11156	0.940307188	0.00456621	TERF2
TCONS_00031997	rna11156	0.948869282	0.00913242	TERF2
TCONS_00044269	rna11156	0.9045177	0.01141553	TERF2
TCONS_00062175	rna11156	0.921302785	0.02511416	TERF2
TCONS_00068906	rna11156	0.935744089	0.01141553	TERF2
TCONS_00012439	rna11170	0.915685581	0.002283105	ZMYND8
TCONS_00003307	rna11177	0.971201846	0.02283105	STAU1
TCONS_00008792	rna11177	0.921720499	0.01369863	STAU1
TCONS_00011046	rna11177	0.901526768	0.02739726	STAU1
TCONS_00012537	rna11177	0.906922504	0.006849315	STAU1
TCONS_00014720	rna11177	0.974871843	0.01598174	STAU1
TCONS_00020810	rna11177	0.95382389	0.02283105	STAU1
TCONS_00030551	rna11177	0.908916196	0.043379	STAU1
TCONS_00035848	rna11177	0.935051463	0.01826484	STAU1
TCONS_00044269	rna11177	0.924877902	0.01141553	STAU1
TCONS_00052179	rna11177	0.962630133	0.01826484	STAU1
TCONS_00054653	rna11177	0.933668351	0.01369863	STAU1
TCONS_00058571	rna11177	0.922620058	0.01141553	STAU1
TCONS_00066712	rna11177	0.967962527	0.02968037	STAU1
TCONS_00071495	rna11177	0.946981249	0.01369863	STAU1
TCONS_00040245	rna1120	0.923219292	0.02720947	AIG1
TCONS_00036434	rna11213	0.922891984	0.006849315	ARHGAP40
TCONS_00072073	rna11223	0.931082062	0.04062712	ZHX3
TCONS_00074598	rna11223	0.907494444	0.01366728	ZHX3
TCONS_00001557	rna11229	0.947556621	0.04965362	SRC
TCONS_00002628	rna11229	0.956366261	0.01820215	SRC
TCONS_00002985	rna11229	0.921424679	0.03623711	SRC
TCONS_00003307	rna11229	0.963549418	0.0451919	SRC
TCONS_00004102	rna11229	0.983178353	0.000219429	SRC
TCONS_00006725	rna11229	0.916132492	0.01820215	SRC
TCONS_00008792	rna11229	0.966233013	0.02724053	SRC
TCONS_00013469	rna11229	0.920925482	0.000376164	SRC
TCONS_00014720	rna11229	0.944397704	0.000219429	SRC
TCONS_00017082	rna11229	0.97825222	0.02724053	SRC
TCONS_00020417	rna11229	0.977944087	0.00456621	SRC
TCONS_00020478	rna11229	0.914783757	0.01366728	SRC
TCONS_00020810	rna11229	0.915256152	0.0451919	SRC
TCONS_00021734	rna11229	0.918313384	0.02272656	SRC
TCONS_00022874	rna11229	0.965596251	0.01366728	SRC
TCONS_00022988	rna11229	0.910827793	0.009121971	SRC
TCONS_00024762	rna11229	0.929415241	0.02272656	SRC
TCONS_00025283	rna11229	0.955694319	0.000292572	SRC
TCONS_00026594	rna11229	0.977255388	0.04071973	SRC
TCONS_00029767	rna11229	0.943341225	0.02272656	SRC
TCONS_00029874	rna11229	0.97625063	0.01366728	SRC
TCONS_00030175	rna11229	0.940969806	0.009121971	SRC
TCONS_00030759	rna11229	0.934257805	0.04965362	SRC
TCONS_00032004	rna11229	0.923562857	0.02272656	SRC
TCONS_00032912	rna11229	0.959334723	0.0451919	SRC
TCONS_00034383	rna11229	0.902022887	0.04965362	SRC
TCONS_00035848	rna11229	0.966722822	0.000292572	SRC
TCONS_00037379	rna11229	0.948199989	0.03623711	SRC
TCONS_00041342	rna11229	0.935360038	0.03623711	SRC
TCONS_00043291	rna11229	0.944491631	0.00456621	SRC
TCONS_00053644	rna11229	0.938412395	0.009121971	SRC
TCONS_00054653	rna11229	0.974243843	0.02724053	SRC
TCONS_00055778	rna11229	0.9271487	0.0451919	SRC
TCONS_00062512	rna11229	0.968531386	0.02724053	SRC
TCONS_00063053	rna11229	0.952864023	0.02272656	SRC
TCONS_00066304	rna11229	0.976721617	0.000376164	SRC
TCONS_00068807	rna11229	0.985946765	0.000292572	SRC
TCONS_00068906	rna11229	0.959332618	0.02272656	SRC
TCONS_00070932	rna11229	0.902920874	0.0451919	SRC
TCONS_00071481	rna11229	0.951471225	0.01820215	SRC
TCONS_00076820	rna11229	0.912153427	0.009121971	SRC
TCONS_00001338	rna11244	0.955174857	0.001538739	YWHAB
TCONS_00001553	rna11244	0.955914969	0.000251869	YWHAB
TCONS_00002628	rna11244	0.950471757	0.04503803	YWHAB
TCONS_00003006	rna11244	0.977680492	0.000621198	YWHAB
TCONS_00003307	rna11244	0.954918281	0.00453157	YWHAB
TCONS_00004102	rna11244	0.98694005	0.002144307	YWHAB
TCONS_00009768	rna11244	0.979892102	0.02272656	YWHAB
TCONS_00013669	rna11244	0.908900354	0.03393382	YWHAB
TCONS_00015930	rna11244	0.988193068	0.02272656	YWHAB
TCONS_00018486	rna11244	0.907313758	0.03393382	YWHAB
TCONS_00020478	rna11244	0.92400901	0.03393382	YWHAB
TCONS_00020889	rna11244	0.918410502	0.02272656	YWHAB
TCONS_00023989	rna11244	0.962640267	0.000312032	YWHAB
TCONS_00025283	rna11244	0.954243569	0.002845886	YWHAB
TCONS_00026594	rna11244	0.976528014	0.003642097	YWHAB
TCONS_00030082	rna11244	0.907795054	0.04503803	YWHAB
TCONS_00030175	rna11244	0.947677671	0.02272656	YWHAB
TCONS_00030551	rna11244	0.942693427	1.25E-05	YWHAB
TCONS_00030759	rna11244	0.947187037	0.005512945	YWHAB
TCONS_00032766	rna11244	0.940279885	0.04503803	YWHAB
TCONS_00032911	rna11244	0.929525667	0.03393382	YWHAB
TCONS_00032912	rna11244	0.955963317	0.00453157	YWHAB
TCONS_00034383	rna11244	0.923782804	0.000115378	YWHAB
TCONS_00034385	rna11244	0.928367425	7.14E-06	YWHAB
TCONS_00034673	rna11244	0.957803029	1.42E-05	YWHAB
TCONS_00037372	rna11244	0.956196967	0.002144307	YWHAB
TCONS_00037637	rna11244	0.923799487	0.01141553	YWHAB
TCONS_00041483	rna11244	0.947948249	0.04503803	YWHAB
TCONS_00044077	rna11244	0.907240056	0.000312032	YWHAB
TCONS_00044309	rna11244	0.901599359	0.02272656	YWHAB
TCONS_00044488	rna11244	0.940958488	0.01141553	YWHAB
TCONS_00045032	rna11244	0.95353027	3.96E-05	YWHAB
TCONS_00045397	rna11244	0.918938496	0.04503803	YWHAB
TCONS_00049535	rna11244	0.964929173	0.02272656	YWHAB
TCONS_00051553	rna11244	0.961571773	0.02272656	YWHAB
TCONS_00054621	rna11244	0.951322464	0.04503803	YWHAB
TCONS_00055778	rna11244	0.942752853	0.00453157	YWHAB
TCONS_00056511	rna11244	0.951280888	0.01141553	YWHAB
TCONS_00057001	rna11244	0.943812875	0.01141553	YWHAB
TCONS_00057737	rna11244	0.920801571	0.002845886	YWHAB
TCONS_00058248	rna11244	0.94011136	0.01141553	YWHAB
TCONS_00065090	rna11244	0.973759799	0.002845886	YWHAB
TCONS_00066305	rna11244	0.934150325	0.03393382	YWHAB
TCONS_00066712	rna11244	0.939720478	0.000198593	YWHAB
TCONS_00067623	rna11244	0.936276261	0.01141553	YWHAB
TCONS_00067863	rna11244	0.942240695	0.03393382	YWHAB
TCONS_00070783	rna11244	0.961124347	0.00010449	YWHAB
TCONS_00071363	rna11244	0.970174941	0.001538739	YWHAB
TCONS_00071364	rna11244	0.970174941	0.001538739	YWHAB
TCONS_00074320	rna11244	0.944721785	0.04503803	YWHAB
TCONS_00005962	rna11252	0.981105371	0.000829252	SERINC3
TCONS_00035713	rna11252	0.971636955	0.001128774	SERINC3
TCONS_00072874	rna11252	0.907944856	0.00045463	SERINC3
rna1632	rna11252	0.902441248	0.02283105	SERINC3
TCONS_00001395	rna11304	0.964623279	0.03196347	MYO1C
TCONS_00001553	rna11305	0.971130414	0.03196347	YWHAE
TCONS_00001557	rna11305	0.972657306	0.02511416	YWHAE
TCONS_00008792	rna11305	0.925864273	0.01369863	YWHAE
TCONS_00022496	rna11305	0.905812727	0.01141553	YWHAE
TCONS_00025283	rna11305	0.906805053	0.01826484	YWHAE
TCONS_00026594	rna11305	0.96731724	0.02054795	YWHAE
TCONS_00029913	rna11305	0.914346745	0.01141553	YWHAE
TCONS_00030551	rna11305	0.917679114	0.043379	YWHAE
TCONS_00030759	rna11305	0.92711191	0.02511416	YWHAE
TCONS_00037626	rna11305	0.900310942	0.006849315	YWHAE
TCONS_00045327	rna11305	0.907778191	0.01141553	YWHAE
TCONS_00045397	rna11305	0.964312431	0.00913242	YWHAE
TCONS_00052179	rna11305	0.964878929	0.01826484	YWHAE
TCONS_00054653	rna11305	0.937288723	0.01369863	YWHAE
TCONS_00062512	rna11305	0.940247838	0.01369863	YWHAE
TCONS_00064598	rna11305	0.91227431	0.00913242	YWHAE
TCONS_00066304	rna11305	0.927918482	0.02054795	YWHAE
TCONS_00071006	rna11305	0.928843992	0.01598174	YWHAE
TCONS_00073164	rna11305	0.937846338	0.00456621	YWHAE
TCONS_00076646	rna11305	0.925580345	0.01141553	YWHAE
TCONS_00080973	rna11305	0.95862469	0.00456621	YWHAE
rna4279	rna11305	0.988074858	0.01141553	YWHAE
TCONS_00001338	rna11320	0.954147948	0.01369863	CRCP
TCONS_00026594	rna11320	0.929733588	0.02054795	CRCP
TCONS_00035848	rna11320	0.957473292	0.01826484	CRCP
TCONS_00037379	rna11320	0.921339319	0.01826484	CRCP
TCONS_00045327	rna11320	0.906990605	0.01141553	CRCP
TCONS_00062175	rna11320	0.910549445	0.02511416	CRCP
TCONS_00066712	rna11320	0.912187231	0.02968037	CRCP
TCONS_00068807	rna11320	0.922313633	0.01826484	CRCP
TCONS_00071363	rna11320	0.931160102	0.01369863	CRCP
TCONS_00071364	rna11320	0.931160102	0.01369863	CRCP
TCONS_00074208	rna11373	0.955778912	0.01366728	DTX2
TCONS_00031052	rna11385	0.903574456	0.00456621	HSD3B7
TCONS_00063053	rna11385	0.90655609	0.01141553	HSD3B7
TCONS_00011046	rna11387	0.958000135	0.004012245	IFT22
TCONS_00027713	rna11387	0.920619267	0.04503803	IFT22
TCONS_00032906	rna11387	0.941846142	0.04503803	IFT22
TCONS_00066528	rna11387	0.919592686	6.27E-05	IFT22
TCONS_00071481	rna11387	0.917889058	0.03615467	IFT22
TCONS_00074320	rna11387	0.90421259	0.000373865	IFT22
rna14815	rna11387	0.917928309	0.000187507	IFT22
rna4279	rna11387	0.915207379	0.000621198	IFT22
TCONS_00002296	rna11389	0.953800741	0.01141553	NUP88
TCONS_00003307	rna11389	0.984266195	0.02283105	NUP88
TCONS_00004102	rna11389	0.941943526	0.01598174	NUP88
TCONS_00015930	rna11389	0.981621892	0.00456621	NUP88
TCONS_00020889	rna11389	0.936837264	0.00456621	NUP88
TCONS_00025283	rna11389	0.923837344	0.01826484	NUP88
TCONS_00031052	rna11389	0.951863105	0.00456621	NUP88
TCONS_00045327	rna11389	0.923190459	0.01141553	NUP88
TCONS_00045391	rna11389	0.90188346	0.02511416	NUP88
TCONS_00060271	rna11389	0.918721493	0.01598174	NUP88
TCONS_00062175	rna11389	0.924223892	0.02511416	NUP88
TCONS_00063053	rna11389	0.942409835	0.01141553	NUP88
TCONS_00068906	rna11389	0.938394845	0.01141553	NUP88
TCONS_00001338	rna11407	0.906494442	0.04062712	EIF4H
TCONS_00002628	rna11407	0.925625462	0.02720947	EIF4H
TCONS_00003006	rna11407	0.913872393	0.02720947	EIF4H
TCONS_00006725	rna11407	0.936217592	0.02720947	EIF4H
TCONS_00008792	rna11407	0.929884381	0.04062712	EIF4H
TCONS_00012275	rna11407	0.918964532	0.01366728	EIF4H
TCONS_00014720	rna11407	0.98438272	0.04728944	EIF4H
TCONS_00015930	rna11407	0.943447095	0.01366728	EIF4H
TCONS_00017082	rna11407	0.929715468	0.04062712	EIF4H
TCONS_00023058	rna11407	0.949941683	0.03393382	EIF4H
TCONS_00025310	rna11407	0.913653708	0.01366728	EIF4H
TCONS_00026989	rna11407	0.935655533	0.002800234	EIF4H
TCONS_00029874	rna11407	0.92804294	0.02045398	EIF4H
TCONS_00030551	rna11407	0.918151127	6.97E-05	EIF4H
TCONS_00030759	rna11407	0.922973653	0.001700358	EIF4H
TCONS_00031960	rna11407	0.944223989	0.02045398	EIF4H
TCONS_00031997	rna11407	0.934004536	0.02720947	EIF4H
TCONS_00032004	rna11407	0.933671544	0.03393382	EIF4H
TCONS_00032011	rna11407	0.952966602	3.13E-05	EIF4H
TCONS_00035848	rna11407	0.953293826	0.000869663	EIF4H
TCONS_00040327	rna11407	0.940253532	0.03393382	EIF4H
TCONS_00041483	rna11407	0.952730616	0.02720947	EIF4H
TCONS_00045391	rna11407	0.910549908	0.001700358	EIF4H
TCONS_00049535	rna11407	0.93176243	0.01366728	EIF4H
TCONS_00053842	rna11407	0.940384571	0.000653254	EIF4H
TCONS_00054653	rna11407	0.923131848	0.04062712	EIF4H
TCONS_00062512	rna11407	0.959240657	0.000467329	EIF4H
TCONS_00066305	rna11407	0.908217984	0.02045398	EIF4H
TCONS_00066712	rna11407	0.994143524	0.002403939	EIF4H
TCONS_00066720	rna11407	0.975103805	0.04062712	EIF4H
TCONS_00067863	rna11407	0.957512455	0.02045398	EIF4H
TCONS_00068807	rna11407	0.937844159	0.000869663	EIF4H
TCONS_00070804	rna11407	0.901944509	0.04062712	EIF4H
TCONS_00070825	rna11407	0.908103536	0.01366728	EIF4H
TCONS_00070931	rna11407	0.907621844	0.04062712	EIF4H
TCONS_00071006	rna11407	0.905719933	0.000653254	EIF4H
rna10910	rna11407	0.962828192	3.13E-05	EIF4H
TCONS_00004638	rna11439	0.938287822	0.002283105	PFN2
TCONS_00014868	rna11439	0.900346419	0.002283105	PFN2
TCONS_00033503	rna11439	0.922881543	0.002283105	PFN2
TCONS_00001553	rna11487	0.904818336	0.03196347	MLF1
TCONS_00006725	rna11487	0.922364794	0.00913242	MLF1
TCONS_00013669	rna11487	0.931200909	0.006849315	MLF1
TCONS_00014720	rna11487	0.906962912	0.01598174	MLF1
TCONS_00015930	rna11487	0.937477421	0.00456621	MLF1
TCONS_00016596	rna11487	0.937147546	0.02054795	MLF1
TCONS_00017082	rna11487	0.92129099	0.01369863	MLF1
TCONS_00020810	rna11487	0.965855283	0.02283105	MLF1
TCONS_00023989	rna11487	0.913032303	0.006849315	MLF1
TCONS_00026594	rna11487	0.933604347	0.02054795	MLF1
TCONS_00030551	rna11487	0.932506614	0.043379	MLF1
TCONS_00035848	rna11487	0.908328244	0.01826484	MLF1
TCONS_00041342	rna11487	0.912773732	0.01826484	MLF1
TCONS_00053842	rna11487	0.90692573	0.01598174	MLF1
TCONS_00068807	rna11487	0.932288177	0.01826484	MLF1
TCONS_00071363	rna11487	0.952593034	0.01369863	MLF1
TCONS_00071364	rna11487	0.952593034	0.01369863	MLF1
TCONS_00005636	rna11489	0.977963323	0.002194289	MLF1
TCONS_00051998	rna11489	0.939774445	0.03623711	MLF1
TCONS_00052000	rna11489	0.900883811	6.27E-05	MLF1
TCONS_00001557	rna11551	0.927089365	0.000574695	GOLPH3
TCONS_00033042	rna11551	0.908436655	0.000156735	GOLPH3
rna4279	rna11551	0.914995706	0.00010449	GOLPH3
TCONS_00041936	rna1156	0.902063352	0.03174404	PDE7B
TCONS_00046873	rna1156	0.961816321	0.01820431	PDE7B
TCONS_00005964	rna11583	0.938371995	0.000287629	CMYA5
TCONS_00041495	rna11583	0.926859261	0.000653254	CMYA5
TCONS_00041972	rna11583	0.919666687	0.04728944	CMYA5
TCONS_00043536	rna11583	0.954810079	0.004434275	CMYA5
TCONS_00001557	rna11592	0.913044602	0.02511416	ARSB
TCONS_00003307	rna11592	0.905434897	0.02283105	ARSB
TCONS_00014685	rna11592	0.908434947	0.01141553	ARSB
TCONS_00029913	rna11592	0.944246448	0.01141553	ARSB
TCONS_00032906	rna11592	0.948707587	0.01141553	ARSB
TCONS_00051300	rna11592	0.952876831	0.002283105	ARSB
TCONS_00066720	rna11592	0.917447585	0.01369863	ARSB
rna8777	rna11592	0.956426667	0.00456621	ARSB
TCONS_00028973	rna11647	0.929114323	0.002283105	A306_00011694
TCONS_00038267	rna11647	0.949475991	0.002283105	A306_00011694
TCONS_00058068	rna11647	0.959535857	0.01141553	A306_00011694
TCONS_00062455	rna11647	0.966199237	0.006849315	A306_00011694
TCONS_00003307	rna11648	0.929683661	0.02283105	A306_00011694
TCONS_00011046	rna11648	0.955542457	0.02739726	A306_00011694
TCONS_00020810	rna11648	0.955869652	0.02283105	A306_00011694
TCONS_00024762	rna11648	0.953173718	0.01141553	A306_00011694
TCONS_00029874	rna11648	0.949458936	0.006849315	A306_00011694
TCONS_00034383	rna11648	0.907784922	0.02511416	A306_00011694
TCONS_00037372	rna11648	0.940913705	0.01598174	A306_00011694
TCONS_00054653	rna11648	0.968666108	0.01369863	A306_00011694
TCONS_00067455	rna11648	0.94807278	0.01598174	A306_00011694
TCONS_00020889	rna1167	0.938115078	0.00456621	EYA4
TCONS_00031052	rna1167	0.949294923	0.00456621	EYA4
TCONS_00044269	rna1167	0.930557592	0.01141553	EYA4
TCONS_00045327	rna1167	0.900675524	0.01141553	EYA4
TCONS_00001338	rna11670	0.9505992	0.000156735	PEMT
TCONS_00001553	rna11670	0.961786771	0.000950858	PEMT
TCONS_00002985	rna11670	0.921416846	0.03623711	PEMT
TCONS_00003307	rna11670	0.974370567	0.0451919	PEMT
TCONS_00003543	rna11670	0.901451834	0.03623711	PEMT
TCONS_00008792	rna11670	0.939139883	0.02724053	PEMT
TCONS_00013469	rna11670	0.94945629	0.04071973	PEMT
TCONS_00020810	rna11670	0.925853157	0.0451919	PEMT
TCONS_00026594	rna11670	0.96413627	0.000376164	PEMT
TCONS_00030175	rna11670	0.938423814	0.009121971	PEMT
TCONS_00030551	rna11670	0.942312676	0.001786778	PEMT
TCONS_00030759	rna11670	0.908709523	0.04965362	PEMT
TCONS_00032912	rna11670	0.967458844	0.000470205	PEMT
TCONS_00035848	rna11670	0.956923878	0.03623711	PEMT
TCONS_00045327	rna11670	0.921586526	0.02272656	PEMT
TCONS_00045391	rna11670	0.904878428	0.04965362	PEMT
TCONS_00051553	rna11670	0.925333202	0.009121971	PEMT
TCONS_00060271	rna11670	0.922454851	0.03174404	PEMT
TCONS_00062175	rna11670	0.926927004	0.000574695	PEMT
TCONS_00065090	rna11670	0.940439509	0.03623711	PEMT
TCONS_00066712	rna11670	0.961369175	0.000815022	PEMT
TCONS_00068807	rna11670	0.963073834	0.03623711	PEMT
TCONS_00071363	rna11670	0.939207975	0.000156735	PEMT
TCONS_00071364	rna11670	0.939207975	0.000156735	PEMT
TCONS_00072073	rna11684	0.934756897	0.04062712	MAP2K3
TCONS_00001557	rna11691	0.96905927	0.02511416	PDAP1
TCONS_00004102	rna11691	0.907384297	0.01598174	PDAP1
TCONS_00013669	rna11691	0.938207996	0.006849315	PDAP1
TCONS_00014696	rna11691	0.934836937	0.006849315	PDAP1
TCONS_00016596	rna11691	0.917681502	0.02054795	PDAP1
TCONS_00028644	rna11691	0.90799568	0.02283105	PDAP1
TCONS_00029751	rna11691	0.934524442	0.01598174	PDAP1
TCONS_00029906	rna11691	0.93896485	0.002283105	PDAP1
TCONS_00029913	rna11691	0.932304465	0.01141553	PDAP1
TCONS_00030551	rna11691	0.917045843	0.043379	PDAP1
TCONS_00032906	rna11691	0.970386777	0.01141553	PDAP1
TCONS_00052179	rna11691	0.965927456	0.01826484	PDAP1
TCONS_00057737	rna11691	0.919026367	0.01826484	PDAP1
TCONS_00064806	rna11691	0.937150329	0.006849315	PDAP1
TCONS_00066720	rna11691	0.956293051	0.01369863	PDAP1
TCONS_00071006	rna11691	0.957737983	0.01598174	PDAP1
TCONS_00001553	rna11697	0.935728717	0.03196347	FSCN1
TCONS_00001557	rna11697	0.923865203	0.02511416	FSCN1
TCONS_00008792	rna11697	0.927484766	0.01369863	FSCN1
TCONS_00016596	rna11697	0.903886061	0.02054795	FSCN1
TCONS_00025283	rna11697	0.902079786	0.01826484	FSCN1
TCONS_00026594	rna11697	0.948635702	0.02054795	FSCN1
TCONS_00030551	rna11697	0.900554938	0.043379	FSCN1
TCONS_00045397	rna11697	0.929331427	0.00913242	FSCN1
TCONS_00048113	rna11697	0.904841617	0.01141553	FSCN1
TCONS_00052179	rna11697	0.928461579	0.01826484	FSCN1
TCONS_00054653	rna11697	0.923158813	0.01369863	FSCN1
TCONS_00062512	rna11697	0.928813925	0.01369863	FSCN1
TCONS_00066304	rna11697	0.921899247	0.02054795	FSCN1
TCONS_00066754	rna11697	0.916310096	0.00913242	FSCN1
TCONS_00071006	rna11697	0.914870972	0.01598174	FSCN1
TCONS_00073164	rna11697	0.910641087	0.00456621	FSCN1
TCONS_00080973	rna11697	0.966163945	0.00456621	FSCN1
rna4279	rna11697	0.961837089	0.01141553	FSCN1
TCONS_00001557	rna11760	0.955729044	0.04965362	PRKAR1B
TCONS_00004012	rna11760	0.941078484	0.000156735	PRKAR1B
TCONS_00014685	rna11760	0.940527224	0.00010449	PRKAR1B
TCONS_00020810	rna11760	0.968129976	0.000470205	PRKAR1B
TCONS_00024762	rna11760	0.926977733	0.00010449	PRKAR1B
TCONS_00026594	rna11760	0.925805074	0.000376164	PRKAR1B
TCONS_00026989	rna11760	0.911763131	0.000950858	PRKAR1B
TCONS_00028644	rna11760	0.92655028	0.000470205	PRKAR1B
TCONS_00041482	rna11760	0.922126215	3.13E-05	PRKAR1B
TCONS_00041483	rna11760	0.921942561	6.27E-05	PRKAR1B
TCONS_00053842	rna11760	0.904146934	0.000219429	PRKAR1B
TCONS_00066712	rna11760	0.963019153	0.000815022	PRKAR1B
TCONS_00071495	rna11760	0.953058147	0.000156735	PRKAR1B
TCONS_00001557	rna11763	0.901660493	0.02511416	FAM20C
TCONS_00002985	rna11763	0.9313787	0.01826484	FAM20C
TCONS_00020478	rna11763	0.901436763	0.006849315	FAM20C
TCONS_00021734	rna11763	0.951166924	0.01141553	FAM20C
TCONS_00025283	rna11763	0.970580018	0.01826484	FAM20C
TCONS_00035848	rna11763	0.961088211	0.01826484	FAM20C
TCONS_00037379	rna11763	0.90649262	0.01826484	FAM20C
TCONS_00043291	rna11763	0.91614662	0.002283105	FAM20C
TCONS_00045391	rna11763	0.969355539	0.02511416	FAM20C
TCONS_00054653	rna11763	0.92671636	0.01369863	FAM20C
TCONS_00066304	rna11763	0.925711922	0.02054795	FAM20C
TCONS_00070932	rna11763	0.927983855	0.02283105	FAM20C
TCONS_00071481	rna11763	0.970021868	0.00913242	FAM20C
TCONS_00001338	rna11769	0.905761246	0.02724053	TRRAP
TCONS_00003307	rna11769	0.965256745	0.0451919	TRRAP
TCONS_00008792	rna11769	0.961644973	0.02724053	TRRAP
TCONS_00011046	rna11769	0.913557098	0.000689634	TRRAP
TCONS_00014685	rna11769	0.962565336	0.02272656	TRRAP
TCONS_00014720	rna11769	0.968027807	0.000219429	TRRAP
TCONS_00020810	rna11769	0.935822838	0.0451919	TRRAP
TCONS_00025283	rna11769	0.934430512	0.03623711	TRRAP
TCONS_00026594	rna11769	0.977752589	0.04071973	TRRAP
TCONS_00029751	rna11769	0.953633459	0.03174404	TRRAP
TCONS_00030551	rna11769	0.931375576	0.001786778	TRRAP
TCONS_00035848	rna11769	0.944190293	0.03623711	TRRAP
TCONS_00037626	rna11769	0.902991385	0.01366728	TRRAP
TCONS_00044269	rna11769	0.927274939	0.02272656	TRRAP
TCONS_00044698	rna11769	0.933138758	0.009121971	TRRAP
TCONS_00052179	rna11769	0.958149668	0.03623711	TRRAP
TCONS_00054653	rna11769	0.945993296	0.02724053	TRRAP
TCONS_00058571	rna11769	0.930393246	0.00010449	TRRAP
TCONS_00066712	rna11769	0.96873146	0.000815022	TRRAP
TCONS_00068154	rna11769	0.939827726	0.00456621	TRRAP
TCONS_00070932	rna11769	0.92019978	0.0451919	TRRAP
TCONS_00071000	rna11769	0.904763064	0.009121971	TRRAP
TCONS_00071363	rna11769	0.901733107	0.02724053	TRRAP
TCONS_00071364	rna11769	0.901733107	0.02724053	TRRAP
TCONS_00071481	rna11769	0.942135843	0.01820215	TRRAP
TCONS_00071495	rna11769	0.958813302	0.02724053	TRRAP
TCONS_00001557	rna11818	0.973849475	0.04965362	IER3IP1
TCONS_00002296	rna11818	0.935897802	0.02272656	IER3IP1
TCONS_00002975	rna11818	0.914338613	0.02724053	IER3IP1
TCONS_00003307	rna11818	0.950502204	0.000470205	IER3IP1
TCONS_00015930	rna11818	0.935220857	0.009121971	IER3IP1
TCONS_00017082	rna11818	0.916409316	0.02724053	IER3IP1
TCONS_00024762	rna11818	0.911461815	0.02272656	IER3IP1
TCONS_00031052	rna11818	0.933804161	1.04E-05	IER3IP1
TCONS_00045327	rna11818	0.908461784	0.02272656	IER3IP1
TCONS_00045391	rna11818	0.901466304	0.000574695	IER3IP1
TCONS_00045397	rna11818	0.923206325	0.01820215	IER3IP1
TCONS_00052179	rna11818	0.97996238	0.03623711	IER3IP1
TCONS_00057737	rna11818	0.928652196	0.03623711	IER3IP1
TCONS_00060271	rna11818	0.95961269	0.03174404	IER3IP1
TCONS_00063053	rna11818	0.935492494	0.00010449	IER3IP1
TCONS_00066720	rna11818	0.948686173	0.02724053	IER3IP1
TCONS_00067863	rna11818	0.931207396	0.01366728	IER3IP1
TCONS_00071495	rna11818	0.913335693	0.02724053	IER3IP1
rna8777	rna11818	0.940283896	0.009121971	IER3IP1
TCONS_00001557	rna11835	0.954425615	0.02511416	SF3B3
TCONS_00002985	rna11835	0.914959737	0.01826484	SF3B3
TCONS_00004012	rna11835	0.904919086	0.01369863	SF3B3
TCONS_00004102	rna11835	0.917450789	0.01598174	SF3B3
TCONS_00006725	rna11835	0.930274828	0.00913242	SF3B3
TCONS_00013469	rna11835	0.959575929	0.02054795	SF3B3
TCONS_00014696	rna11835	0.936230022	0.006849315	SF3B3
TCONS_00028644	rna11835	0.935628749	0.02283105	SF3B3
TCONS_00029751	rna11835	0.957949266	0.01598174	SF3B3
TCONS_00029906	rna11835	0.931365677	0.002283105	SF3B3
TCONS_00030551	rna11835	0.911249703	0.043379	SF3B3
TCONS_00032906	rna11835	0.930756085	0.01141553	SF3B3
TCONS_00035327	rna11835	0.942109462	0.006849315	SF3B3
TCONS_00052179	rna11835	0.975505216	0.01826484	SF3B3
TCONS_00064806	rna11835	0.941927255	0.006849315	SF3B3
TCONS_00066305	rna11835	0.910377901	0.006849315	SF3B3
TCONS_00066720	rna11835	0.966603843	0.01369863	SF3B3
TCONS_00070997	rna11835	0.924634957	0.00456621	SF3B3
TCONS_00071006	rna11835	0.911353861	0.01598174	SF3B3
TCONS_00001553	rna11845	0.932743151	0.03196347	RFWD3
TCONS_00003307	rna11845	0.94993219	0.02283105	RFWD3
TCONS_00006725	rna11845	0.907955556	0.00913242	RFWD3
TCONS_00014720	rna11845	0.975475362	0.01598174	RFWD3
TCONS_00015930	rna11845	0.905538468	0.00456621	RFWD3
TCONS_00020810	rna11845	0.911499652	0.02283105	RFWD3
TCONS_00025310	rna11845	0.929175353	0.00456621	RFWD3
TCONS_00026594	rna11845	0.931299662	0.02054795	RFWD3
TCONS_00031960	rna11845	0.918122807	0.006849315	RFWD3
TCONS_00032004	rna11845	0.915095263	0.01141553	RFWD3
TCONS_00032011	rna11845	0.933665207	0.00456621	RFWD3
TCONS_00062512	rna11845	0.930980729	0.01369863	RFWD3
TCONS_00068807	rna11845	0.900300606	0.01826484	RFWD3
rna10910	rna11845	0.945359959	0.00456621	RFWD3
TCONS_00063224	rna11880	0.962253916	0.01175146	A306_00009652
TCONS_00066197	rna11880	0.940399394	0.02272656	A306_00009652
TCONS_00052000	rna119	0.932362542	0.00913242	COLEC10
TCONS_00001395	rna11907	0.909369198	0.02382855	CDH13
TCONS_00081817	rna11907	0.911129822	0.00987346	CDH13
TCONS_00058525	rna11946	0.90504929	0.03196347	A306_00007330
TCONS_00001557	rna11960	0.92806414	0.000574695	GNAI3
TCONS_00013469	rna11960	0.907675633	0.000376164	GNAI3
TCONS_00031960	rna11960	0.935726998	3.13E-05	GNAI3
TCONS_00058648	rna11960	0.938956406	0.01820215	GNAI3
rna4279	rna11960	0.921361648	0.00010449	GNAI3
TCONS_00001553	rna11984	0.914555404	0.03196347	STK38
TCONS_00003307	rna11984	0.904969322	0.02283105	STK38
TCONS_00006090	rna11984	0.905255998	0.002283105	STK38
TCONS_00006725	rna11984	0.917840229	0.00913242	STK38
TCONS_00013669	rna11984	0.900081388	0.006849315	STK38
TCONS_00014720	rna11984	0.930541865	0.01598174	STK38
TCONS_00015930	rna11984	0.943521672	0.00456621	STK38
TCONS_00016596	rna11984	0.918653491	0.02054795	STK38
TCONS_00017082	rna11984	0.930885908	0.01369863	STK38
TCONS_00020810	rna11984	0.933797636	0.02283105	STK38
TCONS_00023989	rna11984	0.919735649	0.006849315	STK38
TCONS_00026594	rna11984	0.93890244	0.02054795	STK38
TCONS_00027713	rna11984	0.910393918	0.01141553	STK38
TCONS_00029874	rna11984	0.920442536	0.006849315	STK38
TCONS_00030551	rna11984	0.906230689	0.043379	STK38
TCONS_00035848	rna11984	0.938346894	0.01826484	STK38
TCONS_00041342	rna11984	0.910350691	0.01826484	STK38
TCONS_00053842	rna11984	0.926856022	0.01598174	STK38
TCONS_00062512	rna11984	0.905886133	0.01369863	STK38
TCONS_00068807	rna11984	0.930204877	0.01826484	STK38
TCONS_00071363	rna11984	0.935460299	0.01369863	STK38
TCONS_00071364	rna11984	0.935460299	0.01369863	STK38
TCONS_00001557	rna11985	0.971266668	0.02511416	SRSF3
TCONS_00020810	rna11985	0.913252041	0.02283105	SRSF3
TCONS_00032912	rna11985	0.934860466	0.02283105	SRSF3
TCONS_00066720	rna11985	0.973535642	0.01369863	SRSF3
TCONS_00001557	rna12029	0.971074942	0.02511416	ST7L
TCONS_00020810	rna12029	0.937772182	0.02283105	ST7L
TCONS_00022986	rna12029	0.91559705	0.00456621	ST7L
TCONS_00027713	rna12029	0.914732518	0.01141553	ST7L
TCONS_00032912	rna12029	0.934269564	0.02283105	ST7L
TCONS_00066720	rna12029	0.942992567	0.01369863	ST7L
TCONS_00071245	rna12029	0.924417342	0.01141553	ST7L
TCONS_00028952	rna12033	0.904636723	0.002283105	DYRK3
TCONS_00083256	rna12035	0.941413639	0.000950858	MAPKAPK2
TCONS_00004638	rna12041	0.928743991	0.00456621	YOD1
TCONS_00013469	rna12041	0.917519811	0.04071973	YOD1
TCONS_00014868	rna12041	0.915176624	0.00456621	YOD1
TCONS_00062512	rna12041	0.916496209	0.02724053	YOD1
TCONS_00001878	rna12055	0.907133109	0.0451919	G0S2
TCONS_00072073	rna12055	0.937424593	0.02724053	G0S2
TCONS_00001553	rna12118	0.924973976	0.03196347	A306_00007467
TCONS_00003307	rna12118	0.941775316	0.02283105	A306_00007467
TCONS_00014720	rna12118	0.952964636	0.01598174	A306_00007467
TCONS_00020810	rna12118	0.913057547	0.02283105	A306_00007467
TCONS_00026594	rna12118	0.921037661	0.02054795	A306_00007467
TCONS_00026989	rna12118	0.95746266	0.03196347	A306_00007467
TCONS_00031960	rna12118	0.928360496	0.006849315	A306_00007467
TCONS_00032004	rna12118	0.908991371	0.01141553	A306_00007467
TCONS_00032011	rna12118	0.947318363	0.00456621	A306_00007467
TCONS_00035848	rna12118	0.912691721	0.01826484	A306_00007467
TCONS_00062512	rna12118	0.931162828	0.01369863	A306_00007467
TCONS_00070931	rna12118	0.903490436	0.01369863	A306_00007467
rna10910	rna12118	0.974092884	0.00456621	A306_00007467
TCONS_00019529	rna12135	0.947227559	0.006849315	A306_00007484
TCONS_00054531	rna12135	0.925449373	0.00456621	A306_00007484
TCONS_00065006	rna12152	0.918358673	0.00456621	PTPRB
TCONS_00001338	rna12155	0.923445455	0.04062712	LGR5
TCONS_00002225	rna12155	0.963104097	0.02045398	LGR5
TCONS_00005976	rna12155	0.95476564	0.01366728	LGR5
TCONS_00011046	rna12155	0.952190249	1.58E-05	LGR5
TCONS_00012537	rna12155	0.938692065	9.39E-05	LGR5
TCONS_00022340	rna12155	0.980760116	0.04062712	LGR5
TCONS_00030551	rna12155	0.920839662	6.97E-05	LGR5
TCONS_00034673	rna12155	0.981052992	0.04062712	LGR5
TCONS_00037368	rna12155	0.959679623	0.01366728	LGR5
TCONS_00037372	rna12155	0.952003154	0.04728944	LGR5
TCONS_00053842	rna12155	0.904428413	0.04728944	LGR5
TCONS_00053887	rna12155	0.941022006	0.006849315	LGR5
TCONS_00054653	rna12155	0.917407574	0.04062712	LGR5
TCONS_00055777	rna12155	0.971090248	0.03393382	LGR5
TCONS_00067447	rna12155	0.915103485	0.02720947	LGR5
TCONS_00067455	rna12155	0.947340707	2.52E-06	LGR5
TCONS_00071363	rna12155	0.967700733	0.04062712	LGR5
TCONS_00071364	rna12155	0.967700733	0.04062712	LGR5
TCONS_00001557	rna12240	0.902841023	0.02511416	CETN3
TCONS_00032906	rna12240	0.949892847	0.01141553	CETN3
TCONS_00002296	rna12247	0.94009071	0.03393382	FAM172A
TCONS_00004102	rna12247	0.904726099	0.04728944	FAM172A
TCONS_00015930	rna12247	0.955438456	0.01366728	FAM172A
TCONS_00031052	rna12247	0.938438991	0.01366728	FAM172A
TCONS_00032906	rna12247	0.984616427	0.03393382	FAM172A
TCONS_00045327	rna12247	0.909682635	0.03393382	FAM172A
TCONS_00060271	rna12247	0.963874397	0.04728944	FAM172A
TCONS_00063053	rna12247	0.947828353	0.03393382	FAM172A
TCONS_00071481	rna12247	0.905262028	0.02720947	FAM172A
TCONS_00071495	rna12247	0.92338817	0.04062712	FAM172A
rna8777	rna12247	0.932505092	0.01366728	FAM172A
TCONS_00004638	rna12323	0.920187117	0.00456621	MLEC
TCONS_00014868	rna12323	0.918381477	0.00456621	MLEC
TCONS_00025310	rna12323	0.906521873	0.009121971	MLEC
TCONS_00034014	rna12323	0.949382667	0.00456621	MLEC
TCONS_00001719	rna12324	0.900297154	0.02720947	UNC119B
TCONS_00003307	rna12324	0.967038301	0.001393359	UNC119B
TCONS_00004102	rna12324	0.979283877	0.000653254	UNC119B
TCONS_00006090	rna12324	0.958431948	0.006849315	UNC119B
TCONS_00006725	rna12324	0.937418812	0.000187507	UNC119B
TCONS_00008698	rna12324	0.912708608	0.01366728	UNC119B
TCONS_00012537	rna12324	0.941040913	0.02045398	UNC119B
TCONS_00013669	rna12324	0.914734672	9.39E-05	UNC119B
TCONS_00014696	rna12324	0.973702648	0.02045398	UNC119B
TCONS_00014720	rna12324	0.947813494	0.04728944	UNC119B
TCONS_00015930	rna12324	0.991126572	3.13E-05	UNC119B
TCONS_00016596	rna12324	0.942400382	0.001116413	UNC119B
TCONS_00017082	rna12324	0.968303195	0.04062712	UNC119B
TCONS_00020889	rna12324	0.953556505	0.01366728	UNC119B
TCONS_00021734	rna12324	0.921736121	0.03393382	UNC119B
TCONS_00023989	rna12324	0.940547173	9.39E-05	UNC119B
TCONS_00025310	rna12324	0.947319981	0.01366728	UNC119B
TCONS_00027713	rna12324	0.916591357	0.000312032	UNC119B
TCONS_00029751	rna12324	0.968247754	0.04728944	UNC119B
TCONS_00029874	rna12324	0.97303344	0.02045398	UNC119B
TCONS_00029906	rna12324	0.943921786	0.006849315	UNC119B
TCONS_00030551	rna12324	0.947160804	0.005220998	UNC119B
TCONS_00031280	rna12324	0.920912964	0.000869663	UNC119B
TCONS_00032004	rna12324	0.915170941	0.03393382	UNC119B
TCONS_00032906	rna12324	0.935861968	0.03393382	UNC119B
TCONS_00034385	rna12324	0.91383747	0.03393382	UNC119B
TCONS_00034673	rna12324	0.938412043	0.04062712	UNC119B
TCONS_00035327	rna12324	0.913226166	0.02045398	UNC119B
TCONS_00044269	rna12324	0.902201251	0.03393382	UNC119B
TCONS_00053842	rna12324	0.983884817	0.04728944	UNC119B
TCONS_00058571	rna12324	0.919435524	0.03393382	UNC119B
TCONS_00059787	rna12324	0.961412422	0.01366728	UNC119B
TCONS_00062512	rna12324	0.953216454	0.04062712	UNC119B
TCONS_00063053	rna12324	0.942058478	0.03393382	UNC119B
TCONS_00064806	rna12324	0.948517419	0.02045398	UNC119B
TCONS_00066305	rna12324	0.954707477	0.02045398	UNC119B
TCONS_00066720	rna12324	0.939023622	0.04062712	UNC119B
TCONS_00068906	rna12324	0.9442257	0.03393382	UNC119B
TCONS_00070997	rna12324	0.955416045	0.01366728	UNC119B
TCONS_00071006	rna12324	0.935566951	0.000653254	UNC119B
TCONS_00071363	rna12324	0.95238966	0.04062712	UNC119B
TCONS_00071364	rna12324	0.95238966	0.04062712	UNC119B
TCONS_00076820	rna12324	0.914836753	0.01366728	UNC119B
rna13521	rna12324	0.90939126	0.006849315	UNC119B
TCONS_00001557	rna12326	0.945991701	0.001700358	SPPL3
TCONS_00002628	rna12326	0.901531455	0.02720947	SPPL3
TCONS_00006725	rna12326	0.925023795	0.02720947	SPPL3
TCONS_00013469	rna12326	0.956471454	0.001116413	SPPL3
TCONS_00031960	rna12326	0.939181276	9.39E-05	SPPL3
TCONS_00031986	rna12326	0.930438987	0.02720947	SPPL3
TCONS_00031997	rna12326	0.91860807	0.000187507	SPPL3
TCONS_00044269	rna12326	0.964794101	0.03393382	SPPL3
TCONS_00045397	rna12326	0.95106574	0.02720947	SPPL3
TCONS_00055816	rna12326	0.929597536	0.01366728	SPPL3
TCONS_00062175	rna12326	0.93393404	0.001700358	SPPL3
TCONS_00067863	rna12326	0.920774943	0.02045398	SPPL3
TCONS_00074320	rna12326	0.941715694	2.88E-07	SPPL3
rna4279	rna12326	0.959244208	0.000312032	SPPL3
TCONS_00001719	rna12337	0.92787911	0.01820215	LIMK2
TCONS_00002985	rna12337	0.951694909	0.03623711	LIMK2
TCONS_00008792	rna12337	0.961908288	0.02724053	LIMK2
TCONS_00016596	rna12337	0.90119361	0.04071973	LIMK2
TCONS_00025283	rna12337	0.923121104	0.03623711	LIMK2
TCONS_00026594	rna12337	0.935932525	0.04071973	LIMK2
TCONS_00045397	rna12337	0.902922952	0.01820215	LIMK2
TCONS_00052179	rna12337	0.910640304	0.03623711	LIMK2
TCONS_00062512	rna12337	0.907716978	0.02724053	LIMK2
TCONS_00066304	rna12337	0.910547634	0.04071973	LIMK2
TCONS_00066754	rna12337	0.909466221	0.01820215	LIMK2
TCONS_00071001	rna12337	0.91864987	0.02724053	LIMK2
TCONS_00071006	rna12337	0.961897184	0.03174404	LIMK2
TCONS_00073164	rna12337	0.936166583	0.009121971	LIMK2
TCONS_00080973	rna12337	0.938347424	0.009121971	LIMK2
rna4279	rna12337	0.927441321	0.02272656	LIMK2
TCONS_00001395	rna12338	0.923371796	0.03196347	PIK3IP1
TCONS_00046873	rna12338	0.906330444	0.03196347	PIK3IP1
TCONS_00001338	rna12339	0.926841944	0.01369863	PATZ1
TCONS_00001553	rna12339	0.934955624	0.03196347	PATZ1
TCONS_00002985	rna12339	0.944332467	0.01826484	PATZ1
TCONS_00003307	rna12339	0.95231824	0.02283105	PATZ1
TCONS_00020478	rna12339	0.954285269	0.006849315	PATZ1
TCONS_00020810	rna12339	0.939883734	0.02283105	PATZ1
TCONS_00026594	rna12339	0.985150288	0.02054795	PATZ1
TCONS_00030551	rna12339	0.953714347	0.043379	PATZ1
TCONS_00030759	rna12339	0.91547062	0.02511416	PATZ1
TCONS_00031986	rna12339	0.902264151	0.00913242	PATZ1
TCONS_00032912	rna12339	0.910408148	0.02283105	PATZ1
TCONS_00051553	rna12339	0.952228301	0.00456621	PATZ1
TCONS_00065090	rna12339	0.907670454	0.01826484	PATZ1
TCONS_00066712	rna12339	0.954523225	0.02968037	PATZ1
TCONS_00071363	rna12339	0.926504936	0.01369863	PATZ1
TCONS_00071364	rna12339	0.926504936	0.01369863	PATZ1
TCONS_00075967	rna12339	0.908366191	0.002283105	PATZ1
TCONS_00001553	rna12362	0.911602273	0.03196347	SPECC1L
TCONS_00001557	rna12362	0.915357654	0.02511416	SPECC1L
TCONS_00002985	rna12362	0.919544673	0.01826484	SPECC1L
TCONS_00008792	rna12362	0.927726613	0.01369863	SPECC1L
TCONS_00016596	rna12362	0.910160198	0.02054795	SPECC1L
TCONS_00025283	rna12362	0.94067319	0.01826484	SPECC1L
TCONS_00026594	rna12362	0.964108192	0.02054795	SPECC1L
TCONS_00030551	rna12362	0.945345305	0.043379	SPECC1L
TCONS_00030759	rna12362	0.917229549	0.02511416	SPECC1L
TCONS_00045397	rna12362	0.927597564	0.00913242	SPECC1L
TCONS_00054653	rna12362	0.930588612	0.01369863	SPECC1L
TCONS_00062512	rna12362	0.924761285	0.01369863	SPECC1L
TCONS_00066304	rna12362	0.934626918	0.02054795	SPECC1L
TCONS_00067455	rna12362	0.901853795	0.01598174	SPECC1L
TCONS_00071006	rna12362	0.907806418	0.01598174	SPECC1L
TCONS_00080973	rna12362	0.962592104	0.00456621	SPECC1L
rna4279	rna12362	0.940185429	0.01141553	SPECC1L
TCONS_00001719	rna12401	0.919421105	0.01820215	A306_00010304
TCONS_00003307	rna12401	0.970368567	0.000470205	A306_00010304
TCONS_00004102	rna12401	0.967474675	0.03174404	A306_00010304
TCONS_00008792	rna12401	0.966892662	0.000156735	A306_00010304
TCONS_00012537	rna12401	0.948963649	0.01366728	A306_00010304
TCONS_00013469	rna12401	0.906684235	0.04071973	A306_00010304
TCONS_00014720	rna12401	0.959290387	0.000219429	A306_00010304
TCONS_00017082	rna12401	0.96106366	0.02724053	A306_00010304
TCONS_00018486	rna12401	0.908852125	0.01366728	A306_00010304
TCONS_00020417	rna12401	0.962073394	0.00456621	A306_00010304
TCONS_00020810	rna12401	0.939790078	0.000470205	A306_00010304
TCONS_00025283	rna12401	0.954947309	0.03623711	A306_00010304
TCONS_00026594	rna12401	0.984824845	0.04071973	A306_00010304
TCONS_00028644	rna12401	0.901168933	0.0451919	A306_00010304
TCONS_00029874	rna12401	0.951102821	0.01366728	A306_00010304
TCONS_00030551	rna12401	0.964593566	0.001786778	A306_00010304
TCONS_00034673	rna12401	0.931018254	0.02724053	A306_00010304
TCONS_00035848	rna12401	0.952742785	0.000292572	A306_00010304
TCONS_00041342	rna12401	0.909644662	0.000292572	A306_00010304
TCONS_00044698	rna12401	0.938454425	0.009121971	A306_00010304
TCONS_00052179	rna12401	0.958333696	0.03623711	A306_00010304
TCONS_00054653	rna12401	0.956643379	0.02724053	A306_00010304
TCONS_00058571	rna12401	0.905621263	0.02272656	A306_00010304
TCONS_00062512	rna12401	0.95218161	0.02724053	A306_00010304
TCONS_00063053	rna12401	0.962802732	0.02272656	A306_00010304
TCONS_00066304	rna12401	0.952295382	0.04071973	A306_00010304
TCONS_00067455	rna12401	0.914202738	0.03174404	A306_00010304
TCONS_00068807	rna12401	0.983025114	0.03623711	A306_00010304
TCONS_00068906	rna12401	0.911051122	0.02272656	A306_00010304
TCONS_00071000	rna12401	0.921134829	0.009121971	A306_00010304
TCONS_00071495	rna12401	0.929211722	0.02724053	A306_00010304
TCONS_00009768	rna12402	0.95282924	0.009121971	A306_00010304
TCONS_00013295	rna12402	0.911467938	0.01820215	A306_00010304
TCONS_00014685	rna12402	0.950310637	0.02272656	A306_00010304
TCONS_00025283	rna12402	0.931717047	0.03623711	A306_00010304
TCONS_00026594	rna12402	0.97464918	0.04071973	A306_00010304
TCONS_00028644	rna12402	0.927583435	0.0451919	A306_00010304
TCONS_00029751	rna12402	0.924142014	0.03174404	A306_00010304
TCONS_00031986	rna12402	0.903389735	0.01820215	A306_00010304
TCONS_00035327	rna12402	0.915924981	0.01366728	A306_00010304
TCONS_00037372	rna12402	0.902368262	0.03174404	A306_00010304
TCONS_00041482	rna12402	0.955962566	0.01366728	A306_00010304
TCONS_00041483	rna12402	0.932259977	0.01820215	A306_00010304
TCONS_00044077	rna12402	0.911390171	0.01366728	A306_00010304
TCONS_00045397	rna12402	0.94804641	0.01820215	A306_00010304
TCONS_00051553	rna12402	0.946761637	0.009121971	A306_00010304
TCONS_00055816	rna12402	0.913861059	0.009121971	A306_00010304
TCONS_00056511	rna12402	0.948765276	0.00456621	A306_00010304
TCONS_00058248	rna12402	0.94271788	0.00456621	A306_00010304
TCONS_00066305	rna12402	0.951587012	0.01366728	A306_00010304
TCONS_00067623	rna12402	0.927842951	0.00456621	A306_00010304
TCONS_00071363	rna12402	0.901453044	0.02724053	A306_00010304
TCONS_00071364	rna12402	0.901453044	0.02724053	A306_00010304
TCONS_00074320	rna12402	0.972537691	0.01820215	A306_00010304
TCONS_00027043	rna12405	0.907664246	0.00456621	AKR1A1
TCONS_00023058	rna1244	0.934442271	0.01141553	MAN1A1
TCONS_00026989	rna1244	0.9178194	0.03196347	MAN1A1
TCONS_00035848	rna1244	0.932343094	0.01826484	MAN1A1
TCONS_00045391	rna1244	0.909299468	0.02511416	MAN1A1
TCONS_00066712	rna1244	0.932793397	0.02968037	MAN1A1
TCONS_00070932	rna1244	0.915152693	0.02283105	MAN1A1
rna10910	rna1244	0.924019073	0.00456621	MAN1A1
TCONS_00013422	rna12440	0.967030669	0.008995041	EFCAB14
TCONS_00025116	rna12440	0.93474793	0.006177677	EFCAB14
TCONS_00032873	rna12440	0.917336031	0.03690961	EFCAB14
TCONS_00035713	rna12440	0.92903457	9.44E-05	EFCAB14
TCONS_00063224	rna12440	0.957425352	0.01141734	EFCAB14
TCONS_00001557	rna12448	0.935611566	0.02511416	TRABD2B
TCONS_00001719	rna12448	0.908469611	0.00913242	TRABD2B
TCONS_00002985	rna12448	0.93754111	0.01826484	TRABD2B
TCONS_00008792	rna12448	0.909594546	0.01369863	TRABD2B
TCONS_00016596	rna12448	0.930852275	0.02054795	TRABD2B
TCONS_00025283	rna12448	0.945880144	0.01826484	TRABD2B
TCONS_00026594	rna12448	0.952609439	0.02054795	TRABD2B
TCONS_00030551	rna12448	0.974767736	0.043379	TRABD2B
TCONS_00045327	rna12448	0.932661964	0.01141553	TRABD2B
TCONS_00045391	rna12448	0.923378101	0.02511416	TRABD2B
TCONS_00045397	rna12448	0.933501239	0.00913242	TRABD2B
TCONS_00054653	rna12448	0.911336252	0.01369863	TRABD2B
TCONS_00067455	rna12448	0.912315075	0.01598174	TRABD2B
TCONS_00071001	rna12448	0.944934615	0.01369863	TRABD2B
TCONS_00071006	rna12448	0.948642583	0.01598174	TRABD2B
TCONS_00080973	rna12448	0.962594751	0.00456621	TRABD2B
rna4279	rna12448	0.921385334	0.01141553	TRABD2B
TCONS_00041972	rna1250	0.94483808	0.006849315	CEP85L
TCONS_00005962	rna12566	0.926641004	5.99E-06	AKAP1
TCONS_00035713	rna12566	0.976612602	0.000327808	AKAP1
TCONS_00001395	rna12585	0.903237756	0.01141734	CLUH
TCONS_00005636	rna12585	0.910478237	0.004909309	CLUH
TCONS_00005962	rna12585	0.978481518	2.52E-06	CLUH
TCONS_00020571	rna12585	0.904349738	0.001282662	CLUH
TCONS_00035713	rna12585	0.949013044	5.27E-09	CLUH
TCONS_00083257	rna12588	0.970433065	0.03424658	WSCD1
TCONS_00001553	rna126	0.959681584	0.000950858	RAD21
TCONS_00003307	rna126	0.977672048	0.0451919	RAD21
TCONS_00006725	rna126	0.922090691	0.01820215	RAD21
TCONS_00009768	rna126	0.938074678	0.009121971	RAD21
TCONS_00013669	rna126	0.903118658	3.13E-05	RAD21
TCONS_00014685	rna126	0.98869959	0.02272656	RAD21
TCONS_00014720	rna126	0.961630364	0.03174404	RAD21
TCONS_00015930	rna126	0.974757159	0.009121971	RAD21
TCONS_00017082	rna126	0.918719398	0.02724053	RAD21
TCONS_00020810	rna126	0.932477408	0.0451919	RAD21
TCONS_00025283	rna126	0.925359882	0.03623711	RAD21
TCONS_00025310	rna126	0.949870959	0.009121971	RAD21
TCONS_00026594	rna126	0.969168346	0.000376164	RAD21
TCONS_00028644	rna126	0.926518388	0.0451919	RAD21
TCONS_00029751	rna126	0.95222719	0.03174404	RAD21
TCONS_00029874	rna126	0.933324482	0.01366728	RAD21
TCONS_00030551	rna126	0.928898355	0.001786778	RAD21
TCONS_00032004	rna126	0.904580573	0.02272656	RAD21
TCONS_00032011	rna126	0.910111865	0.009121971	RAD21
TCONS_00035848	rna126	0.945426671	0.03623711	RAD21
TCONS_00041482	rna126	0.925406612	0.01366728	RAD21
TCONS_00041483	rna126	0.949562152	0.01820215	RAD21
TCONS_00044077	rna126	0.923737081	0.01366728	RAD21
TCONS_00045397	rna126	0.976009288	0.01820215	RAD21
TCONS_00053842	rna126	0.948198106	0.03174404	RAD21
TCONS_00056511	rna126	0.975906448	0.00456621	RAD21
TCONS_00058248	rna126	0.954390986	0.00456621	RAD21
TCONS_00062512	rna126	0.943472526	0.02724053	RAD21
TCONS_00067623	rna126	0.914652389	0.00456621	RAD21
TCONS_00068807	rna126	0.953417568	0.03623711	RAD21
TCONS_00071006	rna126	0.949047617	0.03174404	RAD21
TCONS_00074320	rna126	0.942973292	0.01820215	RAD21
rna10910	rna126	0.904744463	0.009121971	RAD21
TCONS_00018979	rna12611	0.911025502	0.002283105	STRN
TCONS_00001553	rna12616	0.900467066	0.03196347	GPATCH11
TCONS_00002985	rna12616	0.914400009	0.01826484	GPATCH11
TCONS_00008792	rna12616	0.943398445	0.01369863	GPATCH11
TCONS_00025283	rna12616	0.931069664	0.01826484	GPATCH11
TCONS_00026594	rna12616	0.935971423	0.02054795	GPATCH11
TCONS_00030551	rna12616	0.901540676	0.043379	GPATCH11
TCONS_00032029	rna12616	0.903963031	0.01141553	GPATCH11
TCONS_00037626	rna12616	0.905683175	0.006849315	GPATCH11
TCONS_00045397	rna12616	0.92878626	0.00913242	GPATCH11
TCONS_00048113	rna12616	0.906327465	0.01141553	GPATCH11
TCONS_00062512	rna12616	0.942496088	0.01369863	GPATCH11
TCONS_00066304	rna12616	0.935950715	0.02054795	GPATCH11
TCONS_00066754	rna12616	0.917106236	0.00913242	GPATCH11
TCONS_00071006	rna12616	0.900903534	0.01598174	GPATCH11
TCONS_00071580	rna12616	0.915662985	0.00456621	GPATCH11
TCONS_00073164	rna12616	0.903295923	0.00456621	GPATCH11
TCONS_00080973	rna12616	0.906123321	0.00456621	GPATCH11
rna4279	rna12616	0.910400911	0.01141553	GPATCH11
TCONS_00061290	rna1262	0.910604065	0.04965362	FAM162B
TCONS_00001557	rna12654	0.929884756	0.02511416	TMEM63B
TCONS_00013469	rna12654	0.924411451	0.02054795	TMEM63B
TCONS_00014696	rna12654	0.9066009	0.006849315	TMEM63B
TCONS_00026989	rna12654	0.910325881	0.03196347	TMEM63B
TCONS_00028644	rna12654	0.900401576	0.02283105	TMEM63B
TCONS_00030551	rna12654	0.908497026	0.043379	TMEM63B
TCONS_00035327	rna12654	0.919463584	0.006849315	TMEM63B
TCONS_00052179	rna12654	0.901511006	0.01826484	TMEM63B
TCONS_00064806	rna12654	0.949885891	0.006849315	TMEM63B
TCONS_00066305	rna12654	0.919732021	0.006849315	TMEM63B
TCONS_00066720	rna12654	0.91841004	0.01369863	TMEM63B
TCONS_00001338	rna12662	0.950474977	0.01369863	ZFAND4
TCONS_00001553	rna12662	0.935826696	0.03196347	ZFAND4
TCONS_00002985	rna12662	0.905281834	0.01826484	ZFAND4
TCONS_00003307	rna12662	0.922857387	0.02283105	ZFAND4
TCONS_00020810	rna12662	0.932237463	0.02283105	ZFAND4
TCONS_00026594	rna12662	0.952030879	0.02054795	ZFAND4
TCONS_00026989	rna12662	0.943192208	0.03196347	ZFAND4
TCONS_00030551	rna12662	0.947519507	0.043379	ZFAND4
TCONS_00030759	rna12662	0.916394199	0.02511416	ZFAND4
TCONS_00031986	rna12662	0.947641646	0.00913242	ZFAND4
TCONS_00062175	rna12662	0.976158148	0.02511416	ZFAND4
TCONS_00066712	rna12662	0.957480462	0.02968037	ZFAND4
TCONS_00071363	rna12662	0.924280351	0.01369863	ZFAND4
TCONS_00071364	rna12662	0.924280351	0.01369863	ZFAND4
TCONS_00005964	rna12682	0.940288724	0.000950703	A306_00010371
TCONS_00032607	rna12710	0.93441614	0.01366728	ANKRD1
TCONS_00005962	rna12711	0.911196872	0.002413717	PCGF5
TCONS_00042853	rna12711	0.910070891	0.03623711	PCGF5
TCONS_00052000	rna12714	0.925022339	0.01820215	PPP1R3C
TCONS_00002296	rna1272	0.905965714	0.000621198	DSE
TCONS_00003543	rna1272	0.908803692	1.60E-05	DSE
TCONS_00004102	rna1272	0.923211648	0.001296511	DSE
TCONS_00009768	rna1272	0.914214159	0.01820215	DSE
TCONS_00014685	rna1272	0.918205314	2.87E-06	DSE
TCONS_00016596	rna1272	0.920096078	2.39E-05	DSE
TCONS_00017082	rna1272	0.959162	0.000928936	DSE
TCONS_00023058	rna1272	0.935955555	0.000621198	DSE
TCONS_00024762	rna1272	0.915298502	2.87E-06	DSE
TCONS_00026594	rna1272	0.921597809	2.39E-05	DSE
TCONS_00029874	rna1272	0.930560838	0.02720947	DSE
TCONS_00030551	rna1272	0.901444035	0.000270984	DSE
TCONS_00032912	rna1272	0.937827078	1.39E-07	DSE
TCONS_00053842	rna1272	0.928966897	0.001296511	DSE
TCONS_00065090	rna1272	0.925203747	1.60E-05	DSE
TCONS_00066712	rna1272	0.919061449	8.08E-05	DSE
TCONS_00068906	rna1272	0.924774216	0.04503803	DSE
TCONS_00071245	rna1272	0.93004628	0.04503803	DSE
TCONS_00071246	rna1272	0.927266633	0.01820215	DSE
TCONS_00071247	rna1272	0.915621979	0.04503803	DSE
TCONS_00001557	rna12796	0.970243056	0.04965362	MGST1
TCONS_00002296	rna12796	0.917214058	0.00010449	MGST1
TCONS_00004012	rna12796	0.932865269	0.000156735	MGST1
TCONS_00014685	rna12796	0.96961975	0.00010449	MGST1
TCONS_00017082	rna12796	0.910933665	0.000156735	MGST1
TCONS_00020810	rna12796	0.91317591	0.000470205	MGST1
TCONS_00023058	rna12796	0.948729829	0.00010449	MGST1
TCONS_00026594	rna12796	0.950676156	0.000376164	MGST1
TCONS_00026989	rna12796	0.911769863	0.000950858	MGST1
TCONS_00028644	rna12796	0.955122263	0.000470205	MGST1
TCONS_00030551	rna12796	0.919627137	0.001786778	MGST1
TCONS_00030759	rna12796	0.905649725	0.000574695	MGST1
TCONS_00032004	rna12796	0.902647411	0.02272656	MGST1
TCONS_00041483	rna12796	0.93313465	6.27E-05	MGST1
TCONS_00053842	rna12796	0.921528684	0.000219429	MGST1
TCONS_00060271	rna12796	0.939335706	0.000219429	MGST1
TCONS_00066712	rna12796	0.979041407	0.000815022	MGST1
TCONS_00070932	rna12796	0.924812338	0.0451919	MGST1
TCONS_00071495	rna12796	0.925779381	0.000156735	MGST1
TCONS_00073154	rna12796	0.929707997	1.04E-05	MGST1
TCONS_00001557	rna12801	0.908511589	0.003353919	RERGL
TCONS_00026989	rna12801	0.920629417	0.000102696	RERGL
TCONS_00044269	rna12801	0.911303422	0.04503803	RERGL
TCONS_00045327	rna12801	0.930648817	0.04503803	RERGL
TCONS_00045397	rna12801	0.916767131	0.000373865	RERGL
TCONS_00064806	rna12801	0.937969332	0.02720947	RERGL
TCONS_00066712	rna12801	0.911972005	0.004727047	RERGL
TCONS_00001395	rna1283	0.919713622	0.03196347	FYN
TCONS_00001557	rna12850	0.972907009	0.02511416	A306_00011064
TCONS_00002985	rna12850	0.950214246	0.01826484	A306_00011064
TCONS_00003006	rna12850	0.929228021	0.00913242	A306_00011064
TCONS_00003307	rna12850	0.981740287	0.02283105	A306_00011064
TCONS_00009768	rna12850	0.927163096	0.00456621	A306_00011064
TCONS_00014685	rna12850	0.976045144	0.01141553	A306_00011064
TCONS_00014696	rna12850	0.941640032	0.006849315	A306_00011064
TCONS_00020889	rna12850	0.948316233	0.00456621	A306_00011064
TCONS_00025283	rna12850	0.933854131	0.01826484	A306_00011064
TCONS_00028644	rna12850	0.964554057	0.02283105	A306_00011064
TCONS_00029751	rna12850	0.949588109	0.01598174	A306_00011064
TCONS_00030551	rna12850	0.949072353	0.043379	A306_00011064
TCONS_00030759	rna12850	0.925449442	0.02511416	A306_00011064
TCONS_00031963	rna12850	0.946718434	0.002283105	A306_00011064
TCONS_00032906	rna12850	0.951379386	0.01141553	A306_00011064
TCONS_00040327	rna12850	0.93060554	0.01141553	A306_00011064
TCONS_00040479	rna12850	0.93766308	0.00456621	A306_00011064
TCONS_00044077	rna12850	0.927955873	0.006849315	A306_00011064
TCONS_00044269	rna12850	0.926580064	0.01141553	A306_00011064
TCONS_00045391	rna12850	0.904743463	0.02511416	A306_00011064
TCONS_00049449	rna12850	0.916912541	0.006849315	A306_00011064
TCONS_00049535	rna12850	0.945505263	0.00456621	A306_00011064
TCONS_00062175	rna12850	0.901399987	0.02511416	A306_00011064
TCONS_00064806	rna12850	0.970371412	0.006849315	A306_00011064
TCONS_00066304	rna12850	0.952381782	0.02054795	A306_00011064
TCONS_00066720	rna12850	0.975990662	0.01369863	A306_00011064
TCONS_00070932	rna12850	0.939001662	0.02283105	A306_00011064
TCONS_00071481	rna12850	0.953552491	0.00913242	A306_00011064
TCONS_00073164	rna12850	0.967923935	0.00456621	A306_00011064
rna12095	rna12850	0.942744402	0.002283105	A306_00011064
TCONS_00003006	rna12854	0.932814157	0.01820215	SFRP2
TCONS_00004102	rna12854	0.982570534	0.03174404	SFRP2
TCONS_00008792	rna12854	0.91598055	0.02724053	SFRP2
TCONS_00009768	rna12854	0.957140796	0.009121971	SFRP2
TCONS_00014685	rna12854	0.901468984	0.02272656	SFRP2
TCONS_00014696	rna12854	0.928974818	0.01366728	SFRP2
TCONS_00017082	rna12854	0.952226298	0.02724053	SFRP2
TCONS_00020417	rna12854	0.969813659	0.00456621	SFRP2
TCONS_00022496	rna12854	0.909774447	0.02272656	SFRP2
TCONS_00022874	rna12854	0.988154384	0.01366728	SFRP2
TCONS_00025283	rna12854	0.942545891	0.000292572	SFRP2
TCONS_00026594	rna12854	0.941854886	0.04071973	SFRP2
TCONS_00029751	rna12854	0.915608981	0.03174404	SFRP2
TCONS_00029798	rna12854	0.910887792	0.01366728	SFRP2
TCONS_00029874	rna12854	0.931775663	0.01366728	SFRP2
TCONS_00030551	rna12854	0.936464338	0.001786778	SFRP2
TCONS_00032906	rna12854	0.927247279	0.02272656	SFRP2
TCONS_00034385	rna12854	0.984099031	0.02272656	SFRP2
TCONS_00034673	rna12854	0.988591988	0.02724053	SFRP2
TCONS_00035848	rna12854	0.928692031	0.03623711	SFRP2
TCONS_00037368	rna12854	0.967649789	0.009121971	SFRP2
TCONS_00037379	rna12854	0.968187484	0.03623711	SFRP2
TCONS_00040479	rna12854	0.929480308	0.009121971	SFRP2
TCONS_00041342	rna12854	0.929542395	0.000292572	SFRP2
TCONS_00045032	rna12854	0.985691701	0.03623711	SFRP2
TCONS_00045697	rna12854	0.914705675	0.01366728	SFRP2
TCONS_00049535	rna12854	0.956139575	0.009121971	SFRP2
TCONS_00063053	rna12854	0.977227729	0.02272656	SFRP2
TCONS_00066304	rna12854	0.910317422	0.000376164	SFRP2
TCONS_00066754	rna12854	0.925338294	0.01820215	SFRP2
TCONS_00067429	rna12854	0.929028374	0.01820215	SFRP2
TCONS_00068807	rna12854	0.96713606	0.03623711	SFRP2
TCONS_00071481	rna12854	0.912480591	0.01820215	SFRP2
TCONS_00001338	rna12883	0.938718229	0.01369863	HECW2
TCONS_00001553	rna12883	0.95838621	0.03196347	HECW2
TCONS_00008792	rna12883	0.93337383	0.01369863	HECW2
TCONS_00013469	rna12883	0.925667468	0.02054795	HECW2
TCONS_00021734	rna12883	0.914627285	0.01141553	HECW2
TCONS_00026594	rna12883	0.978337324	0.02054795	HECW2
TCONS_00028644	rna12883	0.931540168	0.02283105	HECW2
TCONS_00030551	rna12883	0.943898781	0.043379	HECW2
TCONS_00031986	rna12883	0.901256167	0.00913242	HECW2
TCONS_00032912	rna12883	0.912990177	0.02283105	HECW2
TCONS_00035848	rna12883	0.952276861	0.01826484	HECW2
TCONS_00045327	rna12883	0.951288654	0.01141553	HECW2
TCONS_00045391	rna12883	0.915010221	0.02511416	HECW2
TCONS_00066712	rna12883	0.968558604	0.02968037	HECW2
TCONS_00068807	rna12883	0.955604652	0.01826484	HECW2
TCONS_00071363	rna12883	0.927704585	0.01369863	HECW2
TCONS_00071364	rna12883	0.927704585	0.01369863	HECW2
TCONS_00001557	rna12887	0.904259544	0.02511416	IDH1
TCONS_00029913	rna12887	0.916131292	0.01141553	IDH1
TCONS_00052179	rna12887	0.917024387	0.01826484	IDH1
TCONS_00001557	rna12892	0.91824943	0.001700358	ABI2
TCONS_00003307	rna12892	0.902708442	0.001393359	ABI2
TCONS_00004012	rna12892	0.919611578	0.000467329	ABI2
TCONS_00006725	rna12892	0.953703487	0.02720947	ABI2
TCONS_00020889	rna12892	0.900308863	0.01366728	ABI2
TCONS_00024762	rna12892	0.923259117	0.03393382	ABI2
TCONS_00035327	rna12892	0.938227871	9.39E-05	ABI2
TCONS_00039510	rna12892	0.912460665	0.02045398	ABI2
TCONS_00052179	rna12892	0.936427743	0.000869663	ABI2
TCONS_00066720	rna12892	0.903651529	0.000467329	ABI2
TCONS_00067863	rna12892	0.931013399	0.02045398	ABI2
TCONS_00068906	rna12892	0.913806806	0.03393382	ABI2
TCONS_00071495	rna12892	0.913123332	0.04062712	ABI2
TCONS_00001557	rna12899	0.917721735	0.04965362	NRP2
TCONS_00003307	rna12899	0.914596681	0.0451919	NRP2
TCONS_00013469	rna12899	0.919255555	0.04071973	NRP2
TCONS_00014720	rna12899	0.938635136	0.03174404	NRP2
TCONS_00020810	rna12899	0.912909266	0.0451919	NRP2
TCONS_00026594	rna12899	0.921565973	0.04071973	NRP2
TCONS_00028644	rna12899	0.964869772	0.0451919	NRP2
TCONS_00032004	rna12899	0.909595853	0.02272656	NRP2
TCONS_00035848	rna12899	0.902656548	0.03623711	NRP2
TCONS_00042842	rna12899	0.916016232	0.00456621	NRP2
TCONS_00056927	rna12899	0.958031649	0.00456621	NRP2
TCONS_00070931	rna12899	0.932100669	0.02724053	NRP2
TCONS_00071481	rna12899	0.912138988	0.01820215	NRP2
TCONS_00071495	rna12899	0.957869781	0.02724053	NRP2
TCONS_00001338	rna12920	0.96482208	0.02724053	WDR12
TCONS_00001557	rna12920	0.957859931	0.04965362	WDR12
TCONS_00002628	rna12920	0.959656982	0.01820215	WDR12
TCONS_00002985	rna12920	0.924951398	0.03623711	WDR12
TCONS_00003006	rna12920	0.956395928	0.01820215	WDR12
TCONS_00003307	rna12920	0.969894027	0.0451919	WDR12
TCONS_00006725	rna12920	0.937412829	0.01820215	WDR12
TCONS_00008792	rna12920	0.949739048	0.02724053	WDR12
TCONS_00009768	rna12920	0.978796993	0.009121971	WDR12
TCONS_00012275	rna12920	0.905247678	0.009121971	WDR12
TCONS_00014685	rna12920	0.962343236	0.02272656	WDR12
TCONS_00014696	rna12920	0.952774484	0.01366728	WDR12
TCONS_00020889	rna12920	0.946839682	0.009121971	WDR12
TCONS_00021734	rna12920	0.918027973	0.02272656	WDR12
TCONS_00022874	rna12920	0.931911535	0.01366728	WDR12
TCONS_00025283	rna12920	0.958156454	0.03623711	WDR12
TCONS_00028644	rna12920	0.906651378	0.0451919	WDR12
TCONS_00029751	rna12920	0.969743176	0.03174404	WDR12
TCONS_00029767	rna12920	0.935079107	0.02272656	WDR12
TCONS_00030759	rna12920	0.948556438	0.04965362	WDR12
TCONS_00031963	rna12920	0.973504144	0.00456621	WDR12
TCONS_00031986	rna12920	0.93035416	0.01820215	WDR12
TCONS_00032906	rna12920	0.91947154	0.02272656	WDR12
TCONS_00035848	rna12920	0.986879088	0.03623711	WDR12
TCONS_00037368	rna12920	0.920532918	0.009121971	WDR12
TCONS_00037379	rna12920	0.942212735	0.03623711	WDR12
TCONS_00040479	rna12920	0.904483353	0.009121971	WDR12
TCONS_00041342	rna12920	0.902559266	0.03623711	WDR12
TCONS_00044077	rna12920	0.900922128	0.01366728	WDR12
TCONS_00044269	rna12920	0.919659974	0.02272656	WDR12
TCONS_00045391	rna12920	0.919198622	0.04965362	WDR12
TCONS_00045397	rna12920	0.942257523	0.01820215	WDR12
TCONS_00049535	rna12920	0.969798056	0.009121971	WDR12
TCONS_00062175	rna12920	0.940858326	0.04965362	WDR12
TCONS_00064806	rna12920	0.950851695	0.01366728	WDR12
TCONS_00066304	rna12920	0.964080016	0.000376164	WDR12
TCONS_00066720	rna12920	0.933286181	0.02724053	WDR12
TCONS_00066754	rna12920	0.922611347	0.01820215	WDR12
TCONS_00067863	rna12920	0.979682089	0.01366728	WDR12
TCONS_00070932	rna12920	0.941465573	0.0451919	WDR12
TCONS_00071481	rna12920	0.983037958	0.01820215	WDR12
TCONS_00074320	rna12920	0.972965581	0.01820215	WDR12
TCONS_00078929	rna12920	0.908677404	0.009121971	WDR12
rna12095	rna12920	0.969074095	0.00456621	WDR12
TCONS_00003307	rna12948	0.955541877	0.02283105	A306_00011388
TCONS_00008792	rna12948	0.919374763	0.01369863	A306_00011388
TCONS_00012537	rna12948	0.901768635	0.006849315	A306_00011388
TCONS_00014720	rna12948	0.958995853	0.01598174	A306_00011388
TCONS_00020810	rna12948	0.917646775	0.02283105	A306_00011388
TCONS_00030551	rna12948	0.917596451	0.043379	A306_00011388
TCONS_00052179	rna12948	0.971827846	0.01826484	A306_00011388
TCONS_00066712	rna12948	0.931791663	0.02968037	A306_00011388
TCONS_00071495	rna12948	0.903658559	0.01369863	A306_00011388
TCONS_00004102	rna12951	0.926585288	0.01598174	MAP1B
TCONS_00012466	rna12951	0.95336531	0.01141553	MAP1B
TCONS_00015930	rna12951	0.938126343	0.00456621	MAP1B
TCONS_00023989	rna12951	0.933803091	0.006849315	MAP1B
TCONS_00034385	rna12951	0.970809688	0.01141553	MAP1B
TCONS_00063053	rna12951	0.991337725	0.01141553	MAP1B
rna8777	rna12951	0.909015891	0.00456621	MAP1B
TCONS_00001553	rna1297	0.970356168	0.03196347	CDC40
TCONS_00003307	rna1297	0.981260952	0.02283105	CDC40
TCONS_00011046	rna1297	0.911632232	0.02739726	CDC40
TCONS_00012537	rna1297	0.907668184	0.006849315	CDC40
TCONS_00029751	rna1297	0.962308652	0.01598174	CDC40
TCONS_00030551	rna1297	0.926956409	0.043379	CDC40
TCONS_00030759	rna1297	0.940715566	0.02511416	CDC40
TCONS_00053842	rna1297	0.968863739	0.01598174	CDC40
TCONS_00070032	rna1297	0.900645143	0.01826484	CDC40
TCONS_00071000	rna1297	0.919140733	0.00456621	CDC40
TCONS_00005636	rna12975	0.927522951	0.01996425	PODXL
TCONS_00032873	rna12975	0.922886802	0.03202908	PODXL
TCONS_00072874	rna12975	0.962895895	0.0206147	PODXL
rna1632	rna12975	0.944373593	0.02968037	PODXL
TCONS_00028973	rna12984	0.910102272	0.002283105	TUBAL3
TCONS_00038267	rna12984	0.964475573	0.002283105	TUBAL3
TCONS_00058068	rna12984	0.918068357	0.01141553	TUBAL3
TCONS_00062455	rna12984	0.967043557	0.006849315	TUBAL3
TCONS_00004638	rna12988	0.970562033	0.002283105	FAM208B
TCONS_00014868	rna12988	0.945217945	0.002283105	FAM208B
TCONS_00001553	rna13003	0.910937328	0.005497772	TMEM209
TCONS_00001557	rna13003	0.958121385	0.003353919	TMEM209
TCONS_00002296	rna13003	0.90358619	0.000621198	TMEM209
TCONS_00022496	rna13003	0.905863472	0.04503803	TMEM209
TCONS_00030175	rna13003	0.915137633	0.01820215	TMEM209
TCONS_00030551	rna13003	0.906308597	0.000270984	TMEM209
TCONS_00032906	rna13003	0.960218145	0.04503803	TMEM209
TCONS_00032912	rna13003	0.91349009	3.41E-05	TMEM209
TCONS_00037637	rna13003	0.906329072	0.00913242	TMEM209
TCONS_00045327	rna13003	0.920756574	0.04503803	TMEM209
TCONS_00057001	rna13003	0.90844617	0.00913242	TMEM209
TCONS_00060271	rna13003	0.950711577	1.00E-05	TMEM209
TCONS_00066712	rna13003	0.900879614	0.004727047	TMEM209
TCONS_00068152	rna13003	0.908216073	0.01820215	TMEM209
TCONS_00026380	rna13010	0.969172665	0.01826484	STRIP2
TCONS_00002296	rna13017	0.908554927	0.01141553	CALU
TCONS_00045327	rna13017	0.926701484	0.01141553	CALU
TCONS_00045391	rna13017	0.922480929	0.02511416	CALU
TCONS_00001557	rna13020	0.957611867	0.04965362	DNAJC9
TCONS_00002296	rna13020	0.90886259	0.00010449	DNAJC9
TCONS_00004102	rna13020	0.918796916	0.000219429	DNAJC9
TCONS_00014685	rna13020	0.968771666	0.00010449	DNAJC9
TCONS_00016596	rna13020	0.909934405	0.000376164	DNAJC9
TCONS_00017082	rna13020	0.923048672	0.000156735	DNAJC9
TCONS_00020478	rna13020	0.941100101	0.01366728	DNAJC9
TCONS_00020810	rna13020	0.949568115	0.000470205	DNAJC9
TCONS_00023058	rna13020	0.927966513	0.00010449	DNAJC9
TCONS_00024762	rna13020	0.903817403	0.00010449	DNAJC9
TCONS_00026594	rna13020	0.976574372	0.000376164	DNAJC9
TCONS_00028644	rna13020	0.939563883	0.000470205	DNAJC9
TCONS_00030551	rna13020	0.966256602	0.001786778	DNAJC9
TCONS_00032912	rna13020	0.911907902	0.000470205	DNAJC9
TCONS_00037379	rna13020	0.902899537	0.000292572	DNAJC9
TCONS_00041482	rna13020	0.936431499	3.13E-05	DNAJC9
TCONS_00041483	rna13020	0.904062807	6.27E-05	DNAJC9
TCONS_00044733	rna13020	0.934146154	1.04E-05	DNAJC9
TCONS_00053842	rna13020	0.926420588	0.000219429	DNAJC9
TCONS_00054621	rna13020	0.912836616	6.27E-05	DNAJC9
TCONS_00066712	rna13020	0.956000784	0.000815022	DNAJC9
TCONS_00070932	rna13020	0.93696123	0.0451919	DNAJC9
TCONS_00071495	rna13020	0.958658881	0.000156735	DNAJC9
TCONS_00014696	rna13053	0.925529349	0.01366728	ERLIN1
TCONS_00023058	rna13053	0.939285109	0.02272656	ERLIN1
TCONS_00035848	rna13053	0.946472884	0.03623711	ERLIN1
TCONS_00041483	rna13053	0.944560665	0.01820215	ERLIN1
TCONS_00045391	rna13053	0.914357523	0.04965362	ERLIN1
TCONS_00053842	rna13053	0.938265668	0.03174404	ERLIN1
TCONS_00054653	rna13053	0.923872147	0.02724053	ERLIN1
TCONS_00062175	rna13053	0.95605487	0.04965362	ERLIN1
TCONS_00062512	rna13053	0.908243372	0.02724053	ERLIN1
TCONS_00066304	rna13053	0.90274094	0.04071973	ERLIN1
TCONS_00068807	rna13053	0.923314297	0.03623711	ERLIN1
TCONS_00070804	rna13053	0.900301896	0.02724053	ERLIN1
TCONS_00070825	rna13053	0.913266022	0.009121971	ERLIN1
TCONS_00071908	rna13053	0.902746591	0.02272656	ERLIN1
rna10910	rna13053	0.937273634	0.009121971	ERLIN1
TCONS_00037745	rna13060	0.930580979	6.61E-10	NUDT13
TCONS_00013422	rna13072	0.91391888	0.01141553	DDIT4
TCONS_00083256	rna13072	0.939014215	0.03196347	DDIT4
TCONS_00083257	rna13072	0.91673075	0.03424658	DDIT4
TCONS_00001557	rna13107	0.961751225	0.02511416	VRK3
TCONS_00003006	rna13107	0.916848593	0.00913242	VRK3
TCONS_00003307	rna13107	0.958438906	0.02283105	VRK3
TCONS_00009768	rna13107	0.942257404	0.00456621	VRK3
TCONS_00012275	rna13107	0.905583653	0.00456621	VRK3
TCONS_00014685	rna13107	0.960309066	0.01141553	VRK3
[truncated: 7,600 more rows]
