# Supplementary material for: Integrated Analysis Reveals a lncRNA–miRNA–mRNA Network Associated with Pigeon Skeletal Muscle Development
Source: Genes (Basel). 2021 Nov 11;12(11):1787. doi: 10.3390/genes12111787 (PMC8625974; doi:10.3390/genes12111787)
Supplement: Supplementary file 1 [file genes-12-01787-s001.zip › genes-1442823-supplementary material/Table S9.csv]

ncRNA_ID	mRNA_ID	corr	hyper.test.p	Symbol	miRNA_ID(both)
TCONS_00035713	rna12585	0.949013044	5.27E-09	CLUH	cli-miR-10c-5p
TCONS_00063224	rna12440	0.957425352	0.01141734	EFCAB14	cli-miR-10c-5p
TCONS_00063224	rna1861	0.908164717	0.009176932	USP25	cli-miR-10c-5p
TCONS_00063224	rna2068	0.928125724	0.02363669	DCUN1D2	cli-miR-10c-5p
TCONS_00083256	rna10672	0.9031609	0.01324547	PPAPDC3	cli-miR-10c-5p
TCONS_00083257	rna10672	0.933671476	0.01518871	PPAPDC3	cli-miR-10c-5p
TCONS_00061798	rna301	0.926897718	0.04062712	JPH1	cli-miR-10c-5p
TCONS_00063224	rna17882	0.92244938	0.03652968	ABCB6	cli-miR-10c-5p
TCONS_00035713	rna12440	0.92903457	9.44E-05	EFCAB14	cli-miR-10c-5p
TCONS_00025116	rna1861	0.947567505	0.000290526	USP25	cli-miR-10c-5p
TCONS_00083257	rna7912	0.96178337	0.003390526	MPP1	cli-miR-10c-5p
TCONS_00025116	rna12440	0.93474793	0.006177677	EFCAB14	cli-miR-10c-5p
TCONS_00025116	rna10991	0.934532048	0.000815022	PLEKHM2	cli-miR-10c-5p
TCONS_00025116	rna13610	0.94035186	0.03202908	MGLL	cli-miR-10c-5p
TCONS_00025116	rna300	0.911041747	0.04541566	JPH1	cli-miR-10c-5p
TCONS_00035713	rna16388	0.919134288	0.025339	DUSP15	cli-miR-10c-5p
TCONS_00035713	rna7677	0.961013776	0.025339	PODN	cli-miR-10c-5p
TCONS_00082025	rna10991	0.910454099	6.27E-05	PLEKHM2	cli-miR-10c-5p
TCONS_00082025	rna16388	0.914127193	0.000187507	DUSP15	cli-miR-10c-5p
TCONS_00082025	rna1861	0.90936269	0.004727047	USP25	cli-miR-10c-5p
TCONS_00082025	rna2080	0.932237341	0.004727047	MCF2L	cli-miR-10c-5p
TCONS_00083256	rna9816	0.905907987	3.25E-06	ARFGAP1	cli-miR-10c-5p
TCONS_00083257	rna9816	0.952303805	4.42E-06	ARFGAP1	cli-miR-10c-5p
TCONS_00005962	rna1633	0.951295712	2.64E-11	UBXN2A	cli-miR-106-5p
TCONS_00005962	rna1379	0.931861601	2.94E-05	RRAGD	cli-miR-106-5p
TCONS_00005962	rna6886	0.917154885	0.005250019	BCAR3	cli-miR-106-5p
TCONS_00005962	rna14280	0.911969343	0.01361105	ATG16L1	cli-miR-106-5p
TCONS_00035713	rna1379	0.900062385	9.63E-07	RRAGD	cli-miR-181b-5p
TCONS_00035713	rna1633	0.933291431	0.000164357	UBXN2A	cli-miR-181b-5p
TCONS_00035713	rna12566	0.976612602	0.000327808	AKAP1	cli-miR-181b-5p
TCONS_00035713	rna5659	0.907876567	0.00208355	CD36	cli-miR-181b-5p
TCONS_00035713	rna7305	0.913487555	0.000344079	FLT1	cli-miR-181b-5p
TCONS_00005962	rna6857	0.927978874	0.004550745	AGL	cli-miR-181b-5p
TCONS_00035713	rna2789	0.902822593	0.003876371	KAT2B	cli-miR-181b-5p
TCONS_00020571	rna5711	0.971136261	3.27E-05	DLD	cli-miR-181b-5p
TCONS_00020571	rna1379	0.973387477	0.0115757	RRAGD	cli-miR-181b-5p
TCONS_00001395	rna12585	0.903237756	0.01141734	CLUH	cli-miR-181b-5p
TCONS_00035713	rna5657	0.942332492	0.025339	CD36	cli-miR-181b-5p
TCONS_00005962	rna8618	0.909844332	0.03198977	ACYP2	cli-miR-181b-5p
TCONS_00035713	rna8910	0.987178366	0.008996583	A306_00005318	cli-miR-181b-5p
TCONS_00020571	rna5006	0.946058251	0.006323869	CAV2	cli-miR-181b-5p
TCONS_00035713	rna5006	0.973388976	0.0475985	CAV2	cli-miR-181b-5p
TCONS_00020571	rna2789	0.958046661	0.02724064	KAT2B	cli-miR-181b-5p
TCONS_00005962	rna5006	0.980072019	0.01361105	CAV2	cli-miR-181b-5p
TCONS_00001395	rna1283	0.919713622	0.03196347	FYN	cli-miR-181b-5p
TCONS_00005962	rna12585	0.978481518	2.52E-06	CLUH	cli-miR-181b-5p
TCONS_00035713	rna8300	0.960228845	8.64E-05	JADE2	cli-miR-181b-5p
TCONS_00035713	rna8618	0.965345579	3.61E-05	ACYP2	cli-miR-181b-5p
TCONS_00020571	rna12585	0.904349738	0.001282662	CLUH	cli-miR-181b-5p
TCONS_00035713	rna6540	0.90996854	0.006491388	WBP1L	cli-miR-181b-5p
TCONS_00005962	rna6540	0.920937161	0.007617697	WBP1L	cli-miR-181b-5p
TCONS_00035713	rna12585	0.949013044	5.27E-09	CLUH	cli-miR-181b-5p
TCONS_00005962	rna1633	0.951295712	2.64E-11	UBXN2A	cli-miR-181b-5p
TCONS_00005962	rna1379	0.931861601	2.94E-05	RRAGD	cli-miR-181b-5p
TCONS_00005962	rna12566	0.926641004	5.99E-06	AKAP1	cli-miR-181b-5p
TCONS_00020571	rna6540	0.923709087	0.00242363	WBP1L	cli-miR-181b-5p
TCONS_00035713	rna541	0.910564273	1.46E-07	RAB12	cli-miR-103-3p
TCONS_00035713	rna13798	0.94732812	1.43E-06	CPEB3	cli-miR-103-3p
TCONS_00035713	rna5067	0.934171883	1.13E-05	COBLL1	cli-miR-103-3p
TCONS_00001395	rna5700	0.903758113	2.54E-08	NAMPT	cli-miR-103-3p
TCONS_00035713	rna8300	0.960228845	8.64E-05	JADE2	cli-miR-103-3p
TCONS_00001395	rna10263	0.929054927	0.000399916	PLP1	cli-miR-103-3p
TCONS_00035713	rna5700	0.931049768	0.006491388	NAMPT	cli-miR-103-3p
TCONS_00035713	rna5007	0.939835507	0.02189652	CAV1	cli-miR-103-3p
TCONS_00083257	rna8075	0.99032337	0.000128145	A306_00007635	cli-miR-103-3p
TCONS_00001395	rna5007	0.92392018	0.000848377	CAV1	cli-miR-103-3p
TCONS_00083256	rna5067	0.903289923	0.003703789	COBLL1	cli-miR-103-3p
TCONS_00083257	rna6857	0.921095166	0.0115757	AGL	cli-miR-103-3p
TCONS_00001395	rna14879	0.919258847	0.002800234	LPAR4	cli-miR-103-3p
TCONS_00083257	rna4447	0.905855619	0.006323869	PARVG	cli-miR-103-3p
TCONS_00083257	rna7371	0.923862101	0.003226007	A306_00007853	cli-miR-103-3p
TCONS_00065006	rna3921	0.932909353	0.009121971	MTUS1	cli-miR-103-3p
TCONS_00065006	rna8075	0.943390028	0.01820215	A306_00007635	cli-miR-103-3p
TCONS_00035713	rna8034	0.95700427	4.71E-05	A306_00007604	cli-miR-301b-3p
TCONS_00035713	rna1444	0.943744668	0.0006076	FILIP1	cli-miR-301b-3p
TCONS_00035713	rna11252	0.971636955	0.001128774	SERINC3	cli-miR-301b-3p
TCONS_00035713	rna16141	0.909509313	0.000960023	OARD1	cli-miR-301b-3p
TCONS_00035713	rna1442	0.954712459	0.007182635	FILIP1	cli-miR-301b-3p
TCONS_00035713	rna3882	0.910618526	0.01340525	CLOCK	cli-miR-301b-3p
TCONS_00035713	rna7872	0.900176847	0.02189652	FXR1	cli-miR-301b-3p
TCONS_00061290	rna13798	0.931357944	0.00091664	CPEB3	cli-miR-301b-3p
TCONS_00061290	rna7675	0.910363497	0.000227568	CPT2	cli-miR-301b-3p
TCONS_00005962	rna4849	0.943797121	0.005250019	TMEM184B	cli-miR-301b-3p
TCONS_00035713	rna14612	0.926724654	0.003079501	CPEB4	cli-miR-301b-3p
TCONS_00046873	rna14612	0.906052487	0.000102696	CPEB4	cli-miR-301b-3p
TCONS_00020696	rna14378	0.903358485	0.001393359	MIEF2	cli-miR-301b-3p
TCONS_00005962	rna1442	0.956884883	0.02199449	FILIP1	cli-miR-301b-3p
TCONS_00005962	rna7675	0.939456177	0.03198977	CPT2	cli-miR-301b-3p
TCONS_00046873	rna1444	0.932199808	2.05E-10	FILIP1	cli-miR-301b-3p
TCONS_00035713	rna12566	0.976612602	0.000327808	AKAP1	cli-miR-301b-3p
TCONS_00061290	rna2071	0.945998235	1.34E-09	GRTP1	cli-miR-301b-3p
TCONS_00046873	rna16141	0.978425616	3.17E-10	OARD1	cli-miR-301b-3p
TCONS_00035713	rna2356	0.984316372	0.0006076	OBSCN	cli-miR-301b-3p
TCONS_00005962	rna1444	0.934617134	2.21E-05	FILIP1	cli-miR-301b-3p
TCONS_00035713	rna7641	0.910697249	0.02762913	PRKAA2	cli-miR-301b-3p
TCONS_00046873	rna8034	0.900142803	0.00123463	A306_00007604	cli-miR-301b-3p
TCONS_00061290	rna1444	0.909150821	2.58E-05	FILIP1	cli-miR-301b-3p
TCONS_00005962	rna11252	0.981105371	0.000829252	SERINC3	cli-miR-301b-3p
TCONS_00005962	rna541	0.906025407	0.000829252	RAB12	cli-miR-301b-3p
TCONS_00005962	rna8034	0.941784849	0.007414598	A306_00007604	cli-miR-301b-3p
TCONS_00005962	rna1988	0.966460944	0.001826757	HHLA2	cli-miR-301b-3p
TCONS_00061290	rna3882	0.90620781	0.000227568	CLOCK	cli-miR-301b-3p
TCONS_00046873	rna164	0.910980988	0.001959426	KLF10	cli-miR-301b-3p
TCONS_00005962	rna2071	0.921596388	0.005250019	GRTP1	cli-miR-301b-3p
TCONS_00005962	rna2356	0.95662776	0.007617697	OBSCN	cli-miR-301b-3p
TCONS_00046873	rna4375	0.910369762	0.004844348	PDK3	cli-miR-301b-3p
TCONS_00005962	rna15169	0.943732101	0.01806076	A306_00013041	cli-miR-301b-3p
TCONS_00005962	rna13798	0.958956946	0.007617697	CPEB3	cli-miR-301b-3p
TCONS_00005962	rna7641	0.963712916	0.02271374	PRKAA2	cli-miR-301b-3p
TCONS_00061290	rna8300	0.920063915	0.0231481	JADE2	cli-miR-301b-3p
TCONS_00005962	rna3882	0.93849476	0.03198977	CLOCK	cli-miR-301b-3p
TCONS_00005962	rna8618	0.909844332	0.03198977	ACYP2	cli-miR-301b-3p
TCONS_00005962	rna12711	0.911196872	0.002413717	PCGF5	cli-miR-301b-3p
TCONS_00035713	rna1379	0.900062385	9.63E-07	RRAGD	cli-miR-301b-3p
TCONS_00035713	rna541	0.910564273	1.46E-07	RAB12	cli-miR-301b-3p
TCONS_00035713	rna8300	0.960228845	8.64E-05	JADE2	cli-miR-301b-3p
TCONS_00005962	rna5067	0.952120359	7.59E-05	COBLL1	cli-miR-301b-3p
TCONS_00035713	rna8618	0.965345579	3.61E-05	ACYP2	cli-miR-301b-3p
TCONS_00005962	rna7757	0.923405982	6.78E-05	MFF	cli-miR-301b-3p
TCONS_00005962	rna6857	0.927978874	0.004550745	AGL	cli-miR-301b-3p
TCONS_00035713	rna13798	0.94732812	1.43E-06	CPEB3	cli-miR-301b-3p
TCONS_00035713	rna5067	0.934171883	1.13E-05	COBLL1	cli-miR-301b-3p
TCONS_00035713	rna1633	0.933291431	0.000164357	UBXN2A	cli-miR-301b-3p
TCONS_00005962	rna1379	0.931861601	2.94E-05	RRAGD	cli-miR-301b-3p
TCONS_00005962	rna12566	0.926641004	5.99E-06	AKAP1	cli-miR-301b-3p
TCONS_00005962	rna12585	0.978481518	2.52E-06	CLUH	cli-miR-301b-3p
TCONS_00035713	rna12440	0.92903457	9.44E-05	EFCAB14	cli-miR-301b-3p
TCONS_00035713	rna12585	0.949013044	5.27E-09	CLUH	cli-miR-301b-3p
TCONS_00005962	rna1633	0.951295712	2.64E-11	UBXN2A	cli-miR-301b-3p
TCONS_00005962	rna12585	0.978481518	2.52E-06	CLUH	cli-miR-130c-3p
TCONS_00046873	rna1444	0.932199808	2.05E-10	FILIP1	cli-miR-130c-3p
TCONS_00061290	rna2071	0.945998235	1.34E-09	GRTP1	cli-miR-130c-3p
TCONS_00046873	rna16141	0.978425616	3.17E-10	OARD1	cli-miR-130c-3p
TCONS_00005962	rna1444	0.934617134	2.21E-05	FILIP1	cli-miR-130c-3p
TCONS_00046873	rna8034	0.900142803	0.00123463	A306_00007604	cli-miR-130c-3p
TCONS_00061290	rna1444	0.909150821	2.58E-05	FILIP1	cli-miR-130c-3p
TCONS_00005962	rna11252	0.981105371	0.000829252	SERINC3	cli-miR-130c-3p
TCONS_00005962	rna541	0.906025407	0.000829252	RAB12	cli-miR-130c-3p
TCONS_00005962	rna8034	0.941784849	0.007414598	A306_00007604	cli-miR-130c-3p
TCONS_00005962	rna1988	0.966460944	0.001826757	HHLA2	cli-miR-130c-3p
TCONS_00061290	rna3882	0.90620781	0.000227568	CLOCK	cli-miR-130c-3p
TCONS_00046873	rna164	0.910980988	0.001959426	KLF10	cli-miR-130c-3p
TCONS_00005962	rna2071	0.921596388	0.005250019	GRTP1	cli-miR-130c-3p
TCONS_00005962	rna2356	0.95662776	0.007617697	OBSCN	cli-miR-130c-3p
TCONS_00005962	rna3882	0.93849476	0.03198977	CLOCK	cli-miR-130c-3p
TCONS_00030097	rna16141	0.920493537	0.000467329	OARD1	cli-miR-130c-3p
TCONS_00005962	rna1633	0.951295712	2.64E-11	UBXN2A	cli-miR-130c-3p
TCONS_00005962	rna1379	0.931861601	2.94E-05	RRAGD	cli-miR-130c-3p
TCONS_00005962	rna12566	0.926641004	5.99E-06	AKAP1	cli-miR-130c-3p
TCONS_00005962	rna7757	0.923405982	6.78E-05	MFF	cli-miR-130c-3p
TCONS_00005962	rna14280	0.911969343	0.01361105	ATG16L1	cli-miR-130c-3p
TCONS_00066712	rna5738	0.98730184	1.25E-09	ALG12	cli-miR-126-5p
TCONS_00026594	rna10080	0.964253669	8.87E-12	KIF2A	cli-miR-126-5p
TCONS_00026594	rna10081	0.939931238	8.87E-12	KIF2A	cli-miR-126-5p
TCONS_00026594	rna6003	0.901631323	2.45E-10	SNX4	cli-miR-126-5p
TCONS_00032912	rna10080	0.924676255	1.14E-08	KIF2A	cli-miR-126-5p
TCONS_00066712	rna10080	0.978335374	5.79E-08	KIF2A	cli-miR-126-5p
TCONS_00066712	rna10081	0.970030366	5.79E-08	KIF2A	cli-miR-126-5p
TCONS_00066712	rna6003	0.945064795	5.24E-07	SNX4	cli-miR-126-5p
TCONS_00026594	rna5738	0.964941628	2.84E-06	ALG12	cli-miR-126-5p
TCONS_00001553	rna10080	0.971076411	9.56E-06	KIF2A	cli-miR-126-5p
TCONS_00001553	rna10081	0.973492657	9.56E-06	KIF2A	cli-miR-126-5p
TCONS_00066712	rna13294	0.968287244	2.32E-06	ATP2B1	cli-miR-126-5p
TCONS_00068807	rna5738	0.958534856	0.000136112	ALG12	cli-miR-126-5p
TCONS_00001553	rna8916	0.92553074	2.62E-05	GIT2	cli-miR-126-5p
TCONS_00031986	rna10080	0.905657034	5.72E-06	KIF2A	cli-miR-126-5p
TCONS_00045391	rna9169	0.900889258	1.19E-05	CDH11	cli-miR-126-5p
TCONS_00001553	rna6050	0.948916474	0.000251869	CCNT2	cli-miR-126-5p
TCONS_00071363	rna6050	0.910496966	1.42E-05	CCNT2	cli-miR-126-5p
TCONS_00071364	rna6050	0.910496966	1.42E-05	CCNT2	cli-miR-126-5p
TCONS_00001338	rna13294	0.934196332	1.42E-05	ATP2B1	cli-miR-126-5p
TCONS_00001553	rna13294	0.949154035	0.000251869	ATP2B1	cli-miR-126-5p
TCONS_00026594	rna13294	0.985663041	5.91E-05	ATP2B1	cli-miR-126-5p
TCONS_00071363	rna13294	0.92966149	1.42E-05	ATP2B1	cli-miR-126-5p
TCONS_00071364	rna13294	0.92966149	1.42E-05	ATP2B1	cli-miR-126-5p
TCONS_00013469	rna8916	0.920773227	0.001116413	GIT2	cli-miR-126-5p
TCONS_00045391	rna8916	0.909143146	0.001700358	GIT2	cli-miR-126-5p
TCONS_00068807	rna8916	0.91622994	0.000869663	GIT2	cli-miR-126-5p
TCONS_00031986	rna6003	0.926799151	0.00172336	SNX4	cli-miR-126-5p
TCONS_00032912	rna2560	0.901858258	0.000470205	NEBL	cli-miR-126-5p
TCONS_00013469	rna6003	0.943439765	0.00987346	SNX4	cli-miR-126-5p
TCONS_00001553	rna9169	0.92899102	0.002800234	CDH11	cli-miR-126-5p
TCONS_00031280	rna9169	0.935979746	0.000869663	CDH11	cli-miR-126-5p
TCONS_00066712	rna9169	0.92438509	0.002403939	CDH11	cli-miR-126-5p
TCONS_00071363	rna9169	0.966796336	0.000467329	CDH11	cli-miR-126-5p
TCONS_00071364	rna9169	0.966796336	0.000467329	CDH11	cli-miR-126-5p
TCONS_00001338	rna10080	0.910277109	0.002293951	KIF2A	cli-miR-126-5p
TCONS_00001338	rna11670	0.9505992	0.000156735	PEMT	cli-miR-126-5p
TCONS_00001338	rna5738	0.922897595	0.003191815	ALG12	cli-miR-126-5p
TCONS_00001553	rna11670	0.961786771	0.000950858	PEMT	cli-miR-126-5p
TCONS_00001553	rna5738	0.97915285	0.01820431	ALG12	cli-miR-126-5p
TCONS_00026594	rna11670	0.96413627	0.000376164	PEMT	cli-miR-126-5p
TCONS_00026594	rna8916	0.963552164	0.001116413	GIT2	cli-miR-126-5p
TCONS_00031986	rna5738	0.923753703	0.001296511	ALG12	cli-miR-126-5p
TCONS_00032912	rna11670	0.967458844	0.000470205	PEMT	cli-miR-126-5p
TCONS_00032912	rna13294	0.90743543	0.00453157	ATP2B1	cli-miR-126-5p
TCONS_00066712	rna11670	0.961369175	0.000815022	PEMT	cli-miR-126-5p
TCONS_00066712	rna8916	0.962726288	0.002403939	GIT2	cli-miR-126-5p
TCONS_00071363	rna11670	0.939207975	0.000156735	PEMT	cli-miR-126-5p
TCONS_00071364	rna11670	0.939207975	0.000156735	PEMT	cli-miR-126-5p
TCONS_00045391	rna10080	0.909401936	0.008155634	KIF2A	cli-miR-126-5p
TCONS_00068807	rna10080	0.946755538	0.004229601	KIF2A	cli-miR-126-5p
TCONS_00068807	rna10081	0.936102648	0.004229601	KIF2A	cli-miR-126-5p
TCONS_00021734	rna13294	0.927013163	0.00103057	ATP2B1	cli-miR-126-5p
TCONS_00021734	rna9169	0.962777052	0.000312032	CDH11	cli-miR-126-5p
TCONS_00045391	rna13294	0.91008052	0.005512945	ATP2B1	cli-miR-126-5p
TCONS_00067429	rna13294	0.909078212	0.000621198	ATP2B1	cli-miR-126-5p
TCONS_00067429	rna9169	0.950874177	0.000187507	CDH11	cli-miR-126-5p
TCONS_00026594	rna6050	0.971061168	0.003642097	CCNT2	cli-miR-126-5p
TCONS_00045391	rna6003	0.917732358	0.01480783	SNX4	cli-miR-126-5p
TCONS_00001338	rna11320	0.954147948	0.01369863	CRCP	cli-miR-126-5p
TCONS_00001338	rna12883	0.938718229	0.01369863	HECW2	cli-miR-126-5p
TCONS_00001338	rna15124	0.949015428	0.01369863	RSL1D1	cli-miR-126-5p
TCONS_00001338	rna15134	0.933979024	0.01369863	CTNNB1	cli-miR-126-5p
TCONS_00001338	rna9169	0.945066553	0.04062712	CDH11	cli-miR-126-5p
TCONS_00001553	rna12883	0.95838621	0.03196347	HECW2	cli-miR-126-5p
TCONS_00001553	rna15124	0.961627794	0.03196347	RSL1D1	cli-miR-126-5p
TCONS_00001553	rna15134	0.953106003	0.03196347	CTNNB1	cli-miR-126-5p
TCONS_00003543	rna11670	0.901451834	0.03623711	PEMT	cli-miR-126-5p
TCONS_00003543	rna15124	0.900662473	0.01826484	RSL1D1	cli-miR-126-5p
TCONS_00003543	rna15134	0.93908419	0.01826484	CTNNB1	cli-miR-126-5p
TCONS_00013469	rna11670	0.94945629	0.04071973	PEMT	cli-miR-126-5p
TCONS_00013469	rna12883	0.925667468	0.02054795	HECW2	cli-miR-126-5p
TCONS_00013469	rna15124	0.954800686	0.02054795	RSL1D1	cli-miR-126-5p
TCONS_00013469	rna15134	0.903788058	0.02054795	CTNNB1	cli-miR-126-5p
TCONS_00021734	rna12883	0.914627285	0.01141553	HECW2	cli-miR-126-5p
TCONS_00021734	rna15124	0.922185867	0.01141553	RSL1D1	cli-miR-126-5p
TCONS_00021734	rna15134	0.934191192	0.01141553	CTNNB1	cli-miR-126-5p
TCONS_00021734	rna293	0.911940878	0.03393382	ZFHX4	cli-miR-126-5p
TCONS_00026594	rna11320	0.929733588	0.02054795	CRCP	cli-miR-126-5p
TCONS_00026594	rna12883	0.978337324	0.02054795	HECW2	cli-miR-126-5p
TCONS_00026594	rna1465	0.900552984	0.02054795	ADGRB3	cli-miR-126-5p
TCONS_00026594	rna15124	0.967253788	0.02054795	RSL1D1	cli-miR-126-5p
TCONS_00026594	rna15134	0.982522593	0.02054795	CTNNB1	cli-miR-126-5p
TCONS_00031280	rna15134	0.912935325	0.01826484	CTNNB1	cli-miR-126-5p
TCONS_00031986	rna12883	0.901256167	0.00913242	HECW2	cli-miR-126-5p
TCONS_00031986	rna15124	0.931003902	0.00913242	RSL1D1	cli-miR-126-5p
TCONS_00032912	rna12883	0.912990177	0.02283105	HECW2	cli-miR-126-5p
TCONS_00032912	rna15124	0.918786879	0.02283105	RSL1D1	cli-miR-126-5p
TCONS_00032912	rna15134	0.952066901	0.02283105	CTNNB1	cli-miR-126-5p
TCONS_00034383	rna15134	0.91351912	0.02511416	CTNNB1	cli-miR-126-5p
TCONS_00045391	rna11670	0.904878428	0.04965362	PEMT	cli-miR-126-5p
TCONS_00045391	rna12883	0.915010221	0.02511416	HECW2	cli-miR-126-5p
TCONS_00045391	rna15124	0.945224649	0.02511416	RSL1D1	cli-miR-126-5p
TCONS_00066712	rna11320	0.912187231	0.02968037	CRCP	cli-miR-126-5p
TCONS_00066712	rna12883	0.968558604	0.02968037	HECW2	cli-miR-126-5p
TCONS_00066712	rna1465	0.918600938	0.02968037	ADGRB3	cli-miR-126-5p
TCONS_00066712	rna15124	0.97299626	0.02968037	RSL1D1	cli-miR-126-5p
TCONS_00066712	rna15134	0.954206698	0.02968037	CTNNB1	cli-miR-126-5p
TCONS_00067429	rna15124	0.906607208	0.00913242	RSL1D1	cli-miR-126-5p
TCONS_00067429	rna15134	0.904451302	0.00913242	CTNNB1	cli-miR-126-5p
TCONS_00067429	rna293	0.907301986	0.02720947	ZFHX4	cli-miR-126-5p
TCONS_00068807	rna11320	0.922313633	0.01826484	CRCP	cli-miR-126-5p
TCONS_00068807	rna11670	0.963073834	0.03623711	PEMT	cli-miR-126-5p
TCONS_00068807	rna12883	0.955604652	0.01826484	HECW2	cli-miR-126-5p
TCONS_00068807	rna15124	0.9516444	0.01826484	RSL1D1	cli-miR-126-5p
TCONS_00068807	rna15134	0.97516788	0.01826484	CTNNB1	cli-miR-126-5p
TCONS_00071363	rna11320	0.931160102	0.01369863	CRCP	cli-miR-126-5p
TCONS_00071363	rna12883	0.927704585	0.01369863	HECW2	cli-miR-126-5p
TCONS_00071363	rna15124	0.93422009	0.01369863	RSL1D1	cli-miR-126-5p
TCONS_00071363	rna15134	0.946000565	0.01369863	CTNNB1	cli-miR-126-5p
TCONS_00071363	rna293	0.988107912	0.04062712	ZFHX4	cli-miR-126-5p
TCONS_00071364	rna11320	0.931160102	0.01369863	CRCP	cli-miR-126-5p
TCONS_00071364	rna12883	0.927704585	0.01369863	HECW2	cli-miR-126-5p
TCONS_00071364	rna15124	0.93422009	0.01369863	RSL1D1	cli-miR-126-5p
TCONS_00071364	rna15134	0.946000565	0.01369863	CTNNB1	cli-miR-126-5p
TCONS_00071364	rna293	0.988107912	0.04062712	ZFHX4	cli-miR-126-5p
TCONS_00066712	rna6050	0.96072199	9.80E-09	CCNT2	cli-miR-126-5p
TCONS_00001338	rna6050	0.92418061	1.42E-05	CCNT2	cli-miR-126-5p
TCONS_00001338	rna293	0.963930028	0.000467329	ZFHX4	cli-miR-126-5p
TCONS_00034383	rna293	0.972763136	0.001700358	ZFHX4	cli-miR-126-5p
TCONS_00020810	rna5738	0.92707713	3.95E-08	ALG12	cli-miR-145-5p
TCONS_00032912	rna14029	0.906048101	1.39E-07	GMFB	cli-miR-145-5p
TCONS_00020810	rna15464	0.93776312	2.04E-06	NUP205	cli-miR-145-5p
TCONS_00001557	rna1319	0.945405713	1.19E-05	SEC63	cli-miR-145-5p
TCONS_00001557	rna7555	0.941432096	0.000227568	WLS	cli-miR-145-5p
TCONS_00020810	rna16476	0.940605775	8.42E-05	RBL1	cli-miR-145-5p
TCONS_00020810	rna4925	0.91007677	8.63E-06	TMBIM4	cli-miR-145-5p
TCONS_00032912	rna4925	0.931342871	8.63E-06	TMBIM4	cli-miR-145-5p
TCONS_00001557	rna15464	0.968252307	0.000227568	NUP205	cli-miR-145-5p
TCONS_00020810	rna7555	0.9194366	0.000166374	WLS	cli-miR-145-5p
TCONS_00020810	rna6148	0.910091028	0.000470205	MPDZ	cli-miR-145-5p
TCONS_00032912	rna7543	0.94103326	0.002752624	A306_00004188	cli-miR-145-5p
TCONS_00001557	rna14029	0.957758418	0.003353919	GMFB	cli-miR-145-5p
TCONS_00001557	rna16476	0.970517931	0.005512945	RBL1	cli-miR-145-5p
TCONS_00001557	rna4925	0.938987468	0.001700358	TMBIM4	cli-miR-145-5p
TCONS_00001557	rna5738	0.957547565	0.01126079	ALG12	cli-miR-145-5p
TCONS_00001557	rna11985	0.971266668	0.02511416	SRSF3	cli-miR-145-5p
TCONS_00001557	rna12029	0.971074942	0.02511416	ST7L	cli-miR-145-5p
TCONS_00001557	rna15098	0.932457377	0.02511416	A306_00012118	cli-miR-145-5p
TCONS_00001557	rna17869	0.954869347	0.02511416	ACTG1	cli-miR-145-5p
TCONS_00001557	rna6148	0.972223056	0.04965362	MPDZ	cli-miR-145-5p
TCONS_00001557	rna7355	0.949794685	0.02511416	CRYL1	cli-miR-145-5p
TCONS_00020810	rna11985	0.913252041	0.02283105	SRSF3	cli-miR-145-5p
TCONS_00020810	rna12029	0.937772182	0.02283105	ST7L	cli-miR-145-5p
TCONS_00020810	rna15098	0.906871995	0.02283105	A306_00012118	cli-miR-145-5p
TCONS_00020810	rna17869	0.930489247	0.02283105	ACTG1	cli-miR-145-5p
TCONS_00020810	rna7355	0.91927284	0.02283105	CRYL1	cli-miR-145-5p
TCONS_00032912	rna11985	0.934860466	0.02283105	SRSF3	cli-miR-145-5p
TCONS_00032912	rna12029	0.934269564	0.02283105	ST7L	cli-miR-145-5p
TCONS_00032912	rna6148	0.943958732	0.0451919	MPDZ	cli-miR-145-5p
TCONS_00032912	rna7355	0.94702816	0.02283105	CRYL1	cli-miR-145-5p
TCONS_00041164	rna15098	0.933431789	0.002283105	A306_00012118	cli-miR-145-5p
TCONS_00041164	rna2487	0.913824834	0.002283105	A306_00002474	cli-miR-145-5p
TCONS_00055777	rna3655	0.944897134	0.01141553	MSANTD1	cli-miR-145-5p
TCONS_00055777	rna4925	0.917990399	0.03393382	TMBIM4	cli-miR-145-5p
TCONS_00055777	rna5944	0.923206647	0.01141553	IGFBP2	cli-miR-145-5p
TCONS_00055777	rna7543	0.949131288	0.04503803	A306_00004188	cli-miR-145-5p
TCONS_00071245	rna12029	0.924417342	0.01141553	ST7L	cli-miR-145-5p
TCONS_00071245	rna1319	0.952408612	0.03393382	SEC63	cli-miR-145-5p
TCONS_00071245	rna4925	0.963784309	0.03393382	TMBIM4	cli-miR-145-5p
TCONS_00071245	rna5944	0.928586472	0.01141553	IGFBP2	cli-miR-145-5p
TCONS_00071245	rna7355	0.913277832	0.01141553	CRYL1	cli-miR-145-5p
TCONS_00071245	rna7543	0.970999472	0.04503803	A306_00004188	cli-miR-145-5p
TCONS_00065090	rna3833	0.954429157	8.85E-09	GNPDA2	cli-miR-145-3p
TCONS_00016596	rna3833	0.933527724	1.98E-08	GNPDA2	cli-miR-145-3p
TCONS_00029751	rna3833	0.941953525	7.96E-07	GNPDA2	cli-miR-145-3p
TCONS_00001557	rna2874	0.983708876	1.08E-06	A306_00002768	cli-miR-145-3p
TCONS_00026989	rna2874	0.922377903	0.000251869	A306_00002768	cli-miR-145-3p
TCONS_00001557	rna3833	0.927940866	0.000392736	GNPDA2	cli-miR-145-3p
TCONS_00001557	rna10790	0.961405826	4.68E-05	GNB1	cli-miR-145-3p
TCONS_00001557	rna514	0.95219076	0.000115378	YES1	cli-miR-145-3p
TCONS_00013469	rna10790	0.91195487	2.39E-05	GNB1	cli-miR-145-3p
TCONS_00013469	rna514	0.935593175	5.91E-05	YES1	cli-miR-145-3p
TCONS_00004012	rna16469	0.947733957	5.72E-06	FYTTD1	cli-miR-145-3p
TCONS_00004102	rna3833	0.958300973	8.57E-05	GNPDA2	cli-miR-145-3p
TCONS_00026989	rna16469	0.933011553	0.000102696	FYTTD1	cli-miR-145-3p
TCONS_00002985	rna9570	0.923669049	4.03E-06	USP3	cli-miR-145-3p
TCONS_00029751	rna2874	0.946102073	2.48E-05	A306_00002768	cli-miR-145-3p
TCONS_00031280	rna3833	0.919147512	0.000136112	GNPDA2	cli-miR-145-3p
TCONS_00052179	rna2874	0.96902181	3.96E-05	A306_00002768	cli-miR-145-3p
TCONS_00001557	rna16469	0.971939765	4.68E-05	FYTTD1	cli-miR-145-3p
TCONS_00034673	rna3833	0.944983964	0.003191815	GNPDA2	cli-miR-145-3p
TCONS_00052179	rna9570	0.969197075	0.000869663	USP3	cli-miR-145-3p
TCONS_00071006	rna9570	0.952590955	0.000653254	USP3	cli-miR-145-3p
TCONS_00001557	rna12892	0.91824943	0.001700358	ABI2	cli-miR-145-3p
TCONS_00001557	rna8879	0.969757912	0.000574695	RANBP1	cli-miR-145-3p
TCONS_00004012	rna12892	0.919611578	0.000467329	ABI2	cli-miR-145-3p
TCONS_00004012	rna15961	0.97207109	0.000156735	MGEA5	cli-miR-145-3p
TCONS_00004012	rna2874	0.940528938	0.001538739	A306_00002768	cli-miR-145-3p
TCONS_00026989	rna15961	0.981169413	0.000950858	MGEA5	cli-miR-145-3p
TCONS_00031280	rna18614	0.957827438	0.000292572	EPPK1	cli-miR-145-3p
TCONS_00035327	rna12892	0.938227871	9.39E-05	ABI2	cli-miR-145-3p
TCONS_00035327	rna2874	0.952648344	0.000312032	A306_00002768	cli-miR-145-3p
TCONS_00035327	rna8879	0.906538051	3.13E-05	RANBP1	cli-miR-145-3p
TCONS_00052179	rna12892	0.936427743	0.000869663	ABI2	cli-miR-145-3p
TCONS_00052179	rna8879	0.952484813	0.000292572	RANBP1	cli-miR-145-3p
TCONS_00055778	rna18614	0.963509265	0.000470205	EPPK1	cli-miR-145-3p
TCONS_00055778	rna3833	0.922138113	0.009284783	GNPDA2	cli-miR-145-3p
TCONS_00016596	rna13597	0.934481887	0.000376164	SLC41A3	cli-miR-145-3p
TCONS_00057737	rna13597	0.935087097	0.000292572	SLC41A3	cli-miR-145-3p
TCONS_00071006	rna13597	0.955301763	0.000219429	SLC41A3	cli-miR-145-3p
TCONS_00001557	rna9570	0.977550355	0.001700358	USP3	cli-miR-145-3p
TCONS_00029751	rna9570	0.946754728	0.000653254	USP3	cli-miR-145-3p
TCONS_00032906	rna2874	0.920395731	0.00103057	A306_00002768	cli-miR-145-3p
TCONS_00032906	rna9570	0.938816558	0.000312032	USP3	cli-miR-145-3p
TCONS_00049449	rna2874	0.92754071	0.000312032	A306_00002768	cli-miR-145-3p
TCONS_00049449	rna9570	0.935502411	9.39E-05	USP3	cli-miR-145-3p
TCONS_00016596	rna12324	0.942400382	0.001116413	UNC119B	cli-miR-145-3p
TCONS_00031280	rna12324	0.920912964	0.000869663	UNC119B	cli-miR-145-3p
TCONS_00071006	rna12324	0.935566951	0.000653254	UNC119B	cli-miR-145-3p
TCONS_00004102	rna12324	0.979283877	0.000653254	UNC119B	cli-miR-145-3p
TCONS_00004102	rna5684	0.936051998	0.000653254	ORC5	cli-miR-145-3p
TCONS_00029751	rna16030	0.952970365	0.000653254	RBM12	cli-miR-145-3p
TCONS_00029751	rna514	0.946853432	0.002144307	YES1	cli-miR-145-3p
TCONS_00001557	rna13166	0.914457938	0.001700358	CDR2	cli-miR-145-3p
TCONS_00052179	rna16469	0.963825692	0.00172336	FYTTD1	cli-miR-145-3p
TCONS_00071006	rna13166	0.929507885	0.000653254	CDR2	cli-miR-145-3p
TCONS_00071006	rna16469	0.920411878	0.001296511	FYTTD1	cli-miR-145-3p
TCONS_00071006	rna2874	0.916357919	0.002144307	A306_00002768	cli-miR-145-3p
TCONS_00032906	rna5684	0.959525677	0.000312032	ORC5	cli-miR-145-3p
TCONS_00052179	rna5684	0.974746054	0.000869663	ORC5	cli-miR-145-3p
TCONS_00057737	rna5684	0.906997378	0.000869663	ORC5	cli-miR-145-3p
TCONS_00071006	rna5684	0.918590137	0.000653254	ORC5	cli-miR-145-3p
TCONS_00001557	rna11691	0.96905927	0.02511416	PDAP1	cli-miR-145-3p
TCONS_00001557	rna11835	0.954425615	0.02511416	SF3B3	cli-miR-145-3p
TCONS_00001557	rna12654	0.929884756	0.02511416	TMEM63B	cli-miR-145-3p
TCONS_00001557	rna13597	0.969883924	0.04965362	SLC41A3	cli-miR-145-3p
TCONS_00001557	rna15843	0.934251126	0.04965362	ITGA9	cli-miR-145-3p
TCONS_00001557	rna16567	0.962095758	0.02511416	ETV5	cli-miR-145-3p
TCONS_00001557	rna7952	0.916345046	0.02511416	MTMR1	cli-miR-145-3p
TCONS_00002985	rna11835	0.914959737	0.01826484	SF3B3	cli-miR-145-3p
TCONS_00002985	rna13597	0.921887334	0.03623711	SLC41A3	cli-miR-145-3p
TCONS_00002985	rna15843	0.925166223	0.03623711	ITGA9	cli-miR-145-3p
TCONS_00002985	rna16567	0.901375666	0.01826484	ETV5	cli-miR-145-3p
TCONS_00004012	rna11835	0.904919086	0.01369863	SF3B3	cli-miR-145-3p
TCONS_00004102	rna11691	0.907384297	0.01598174	PDAP1	cli-miR-145-3p
TCONS_00004102	rna11835	0.917450789	0.01598174	SF3B3	cli-miR-145-3p
TCONS_00004102	rna13597	0.920428885	0.03174404	SLC41A3	cli-miR-145-3p
TCONS_00004102	rna15624	0.909733477	0.03174404	NCMAP	cli-miR-145-3p
TCONS_00004102	rna16030	0.906843338	0.04728944	RBM12	cli-miR-145-3p
TCONS_00004102	rna16567	0.954647979	0.01598174	ETV5	cli-miR-145-3p
TCONS_00004102	rna18614	0.953928418	0.03174404	EPPK1	cli-miR-145-3p
TCONS_00004102	rna9570	0.902338867	0.04728944	USP3	cli-miR-145-3p
TCONS_00013469	rna11835	0.959575929	0.02054795	SF3B3	cli-miR-145-3p
TCONS_00013469	rna12654	0.924411451	0.02054795	TMEM63B	cli-miR-145-3p
TCONS_00013469	rna15961	0.946876104	0.04071973	MGEA5	cli-miR-145-3p
TCONS_00013469	rna16567	0.912129091	0.02054795	ETV5	cli-miR-145-3p
TCONS_00013469	rna8879	0.933469214	0.04071973	RANBP1	cli-miR-145-3p
TCONS_00016596	rna11691	0.917681502	0.02054795	PDAP1	cli-miR-145-3p
TCONS_00016596	rna15624	0.919803312	0.04071973	NCMAP	cli-miR-145-3p
TCONS_00016596	rna16567	0.952333067	0.02054795	ETV5	cli-miR-145-3p
TCONS_00016596	rna18614	0.923498946	0.04071973	EPPK1	cli-miR-145-3p
TCONS_00026989	rna12654	0.910325881	0.03196347	TMEM63B	cli-miR-145-3p
TCONS_00029751	rna11691	0.934524442	0.01598174	PDAP1	cli-miR-145-3p
TCONS_00029751	rna11835	0.957949266	0.01598174	SF3B3	cli-miR-145-3p
TCONS_00029751	rna12324	0.968247754	0.04728944	UNC119B	cli-miR-145-3p
TCONS_00029751	rna13597	0.920455322	0.03174404	SLC41A3	cli-miR-145-3p
TCONS_00029751	rna16567	0.945203504	0.01598174	ETV5	cli-miR-145-3p
TCONS_00029751	rna5684	0.94578524	0.04728944	ORC5	cli-miR-145-3p
TCONS_00029751	rna7952	0.92535222	0.01598174	MTMR1	cli-miR-145-3p
TCONS_00029751	rna8879	0.911860374	0.03174404	RANBP1	cli-miR-145-3p
TCONS_00029906	rna10790	0.979973231	0.00913242	GNB1	cli-miR-145-3p
TCONS_00029906	rna11691	0.93896485	0.002283105	PDAP1	cli-miR-145-3p
TCONS_00029906	rna11835	0.931365677	0.002283105	SF3B3	cli-miR-145-3p
TCONS_00029906	rna12324	0.943921786	0.006849315	UNC119B	cli-miR-145-3p
TCONS_00029906	rna13597	0.931095849	0.00456621	SLC41A3	cli-miR-145-3p
TCONS_00029906	rna15624	0.949427697	0.00456621	NCMAP	cli-miR-145-3p
TCONS_00029906	rna16567	0.950659868	0.002283105	ETV5	cli-miR-145-3p
TCONS_00029906	rna2874	0.909782181	0.01141553	A306_00002768	cli-miR-145-3p
TCONS_00029906	rna3833	0.906592101	0.01598174	GNPDA2	cli-miR-145-3p
TCONS_00029906	rna5684	0.965281268	0.006849315	ORC5	cli-miR-145-3p
TCONS_00029906	rna8879	0.948657661	0.00456621	RANBP1	cli-miR-145-3p
TCONS_00029913	rna10790	0.926141592	0.04503803	GNB1	cli-miR-145-3p
TCONS_00029913	rna11691	0.932304465	0.01141553	PDAP1	cli-miR-145-3p
TCONS_00029913	rna13597	0.923710588	0.02272656	SLC41A3	cli-miR-145-3p
TCONS_00029913	rna5684	0.936642751	0.03393382	ORC5	cli-miR-145-3p
TCONS_00029913	rna8879	0.954869482	0.02272656	RANBP1	cli-miR-145-3p
TCONS_00031280	rna15624	0.904457989	0.03623711	NCMAP	cli-miR-145-3p
TCONS_00031280	rna16567	0.913243075	0.01826484	ETV5	cli-miR-145-3p
TCONS_00032906	rna10790	0.960684245	0.04503803	GNB1	cli-miR-145-3p
TCONS_00032906	rna11691	0.970386777	0.01141553	PDAP1	cli-miR-145-3p
TCONS_00032906	rna11835	0.930756085	0.01141553	SF3B3	cli-miR-145-3p
TCONS_00032906	rna12324	0.935861968	0.03393382	UNC119B	cli-miR-145-3p
TCONS_00032906	rna13597	0.975581437	0.02272656	SLC41A3	cli-miR-145-3p
TCONS_00032906	rna15624	0.904772308	0.02272656	NCMAP	cli-miR-145-3p
TCONS_00032906	rna15843	0.90982563	0.02272656	ITGA9	cli-miR-145-3p
TCONS_00032906	rna16469	0.912832358	0.04503803	FYTTD1	cli-miR-145-3p
TCONS_00032906	rna16567	0.947342899	0.01141553	ETV5	cli-miR-145-3p
TCONS_00032906	rna8879	0.948576318	0.02272656	RANBP1	cli-miR-145-3p
TCONS_00034673	rna12324	0.938412043	0.04062712	UNC119B	cli-miR-145-3p
TCONS_00034673	rna15624	0.914151786	0.02724053	NCMAP	cli-miR-145-3p
TCONS_00034673	rna16567	0.935310429	0.01369863	ETV5	cli-miR-145-3p
TCONS_00034673	rna18614	0.960659159	0.02724053	EPPK1	cli-miR-145-3p
TCONS_00035119	rna6005	0.91228726	0.04062712	OSBPL11	cli-miR-145-3p
TCONS_00035327	rna11835	0.942109462	0.006849315	SF3B3	cli-miR-145-3p
TCONS_00035327	rna12324	0.913226166	0.02045398	UNC119B	cli-miR-145-3p
TCONS_00035327	rna12654	0.919463584	0.006849315	TMEM63B	cli-miR-145-3p
TCONS_00035327	rna16469	0.960861372	0.02720947	FYTTD1	cli-miR-145-3p
TCONS_00035327	rna514	0.923027519	0.03393382	YES1	cli-miR-145-3p
TCONS_00035327	rna5684	0.910103215	0.02045398	ORC5	cli-miR-145-3p
TCONS_00035327	rna9570	0.911227255	0.02045398	USP3	cli-miR-145-3p
TCONS_00044719	rna6005	0.929798773	0.006849315	OSBPL11	cli-miR-145-3p
TCONS_00045828	rna16030	0.901188215	0.04728944	RBM12	cli-miR-145-3p
TCONS_00045828	rna6005	0.906544503	0.04728944	OSBPL11	cli-miR-145-3p
TCONS_00049449	rna15961	0.91170522	0.01366728	MGEA5	cli-miR-145-3p
TCONS_00049449	rna16469	0.912132271	0.02720947	FYTTD1	cli-miR-145-3p
TCONS_00049449	rna3928	0.941503169	0.03393382	FRG1	cli-miR-145-3p
TCONS_00049449	rna514	0.95803833	0.03393382	YES1	cli-miR-145-3p
TCONS_00049449	rna7952	0.927592389	0.006849315	MTMR1	cli-miR-145-3p
TCONS_00049449	rna8879	0.92440259	0.01366728	RANBP1	cli-miR-145-3p
TCONS_00052179	rna11691	0.965927456	0.01826484	PDAP1	cli-miR-145-3p
TCONS_00052179	rna11835	0.975505216	0.01826484	SF3B3	cli-miR-145-3p
TCONS_00052179	rna12654	0.901511006	0.01826484	TMEM63B	cli-miR-145-3p
TCONS_00052179	rna13597	0.953324555	0.03623711	SLC41A3	cli-miR-145-3p
TCONS_00052179	rna16567	0.932724964	0.01826484	ETV5	cli-miR-145-3p
TCONS_00055778	rna15624	0.900530246	0.0451919	NCMAP	cli-miR-145-3p
TCONS_00055778	rna16567	0.920652027	0.02283105	ETV5	cli-miR-145-3p
TCONS_00057737	rna11691	0.919026367	0.01826484	PDAP1	cli-miR-145-3p
TCONS_00057737	rna16567	0.933138762	0.01826484	ETV5	cli-miR-145-3p
TCONS_00059787	rna10790	0.907195854	0.01820215	GNB1	cli-miR-145-3p
TCONS_00059787	rna12324	0.961412422	0.01366728	UNC119B	cli-miR-145-3p
TCONS_00059787	rna16567	0.915541782	0.00456621	ETV5	cli-miR-145-3p
TCONS_00059787	rna18614	0.94996355	0.009121971	EPPK1	cli-miR-145-3p
TCONS_00059787	rna3833	0.949058717	0.03174404	GNPDA2	cli-miR-145-3p
TCONS_00065090	rna13597	0.912073411	0.03623711	SLC41A3	cli-miR-145-3p
TCONS_00065090	rna15624	0.960726663	0.03623711	NCMAP	cli-miR-145-3p
TCONS_00065090	rna16567	0.968597067	0.01826484	ETV5	cli-miR-145-3p
TCONS_00065090	rna18614	0.919036176	0.03623711	EPPK1	cli-miR-145-3p
TCONS_00070931	rna15843	0.930340411	0.02724053	ITGA9	cli-miR-145-3p
TCONS_00070997	rna10790	0.919226493	0.01820215	GNB1	cli-miR-145-3p
TCONS_00070997	rna11835	0.924634957	0.00456621	SF3B3	cli-miR-145-3p
TCONS_00070997	rna12324	0.955416045	0.01366728	UNC119B	cli-miR-145-3p
TCONS_00070997	rna16469	0.903256096	0.01820215	FYTTD1	cli-miR-145-3p
TCONS_00070997	rna16567	0.901157111	0.00456621	ETV5	cli-miR-145-3p
TCONS_00070997	rna18614	0.9096024	0.009121971	EPPK1	cli-miR-145-3p
TCONS_00070997	rna3833	0.915992208	0.03174404	GNPDA2	cli-miR-145-3p
TCONS_00070997	rna5684	0.909752693	0.01366728	ORC5	cli-miR-145-3p
TCONS_00070997	rna9570	0.902140536	0.01366728	USP3	cli-miR-145-3p
TCONS_00071006	rna11691	0.957737983	0.01598174	PDAP1	cli-miR-145-3p
TCONS_00071006	rna11835	0.911353861	0.01598174	SF3B3	cli-miR-145-3p
TCONS_00071006	rna15843	0.914427032	0.03174404	ITGA9	cli-miR-145-3p
TCONS_00071006	rna16567	0.91137886	0.01598174	ETV5	cli-miR-145-3p
rna13521	rna10790	0.931978732	0.00913242	GNB1	cli-miR-145-3p
rna13521	rna12324	0.90939126	0.006849315	UNC119B	cli-miR-145-3p
rna13521	rna15624	0.950551248	0.00456621	NCMAP	cli-miR-145-3p
rna13521	rna16567	0.927969	0.002283105	ETV5	cli-miR-145-3p
rna13521	rna3833	0.907819122	0.01598174	GNPDA2	cli-miR-145-3p
TCONS_00001557	rna3928	0.938877296	0.005512945	FRG1	cli-miR-145-3p
TCONS_00026989	rna6003	0.934279382	8.10E-07	SNX4	cli-miR-1a-3p
TCONS_00026989	rna10081	0.900694207	8.99E-08	KIF2A	cli-miR-1a-3p
TCONS_00066712	rna3833	0.938555623	2.00E-07	GNPDA2	cli-miR-1a-3p
TCONS_00004012	rna2999	0.96566141	3.43E-07	TYRO3	cli-miR-1a-3p
TCONS_00026989	rna2999	0.922275627	2.19E-05	TYRO3	cli-miR-1a-3p
TCONS_00066712	rna2999	0.951263571	1.57E-05	TYRO3	cli-miR-1a-3p
TCONS_00003543	rna3833	0.950624198	1.58E-06	GNPDA2	cli-miR-1a-3p
TCONS_00026594	rna15464	0.957154596	1.23E-06	NUP205	cli-miR-1a-3p
TCONS_00026989	rna15464	0.93999432	9.56E-06	NUP205	cli-miR-1a-3p
TCONS_00001553	rna3833	0.945552654	2.19E-05	GNPDA2	cli-miR-1a-3p
TCONS_00011046	rna3833	0.956065673	1.10E-05	GNPDA2	cli-miR-1a-3p
TCONS_00011046	rna9057	0.950041271	3.27E-07	GLT1D1	cli-miR-1a-3p
TCONS_00026594	rna3833	0.969108214	2.84E-06	GNPDA2	cli-miR-1a-3p
TCONS_00016596	rna9280	0.968794043	1.23E-06	RAB11FIP4	cli-miR-1a-3p
TCONS_00026594	rna3677	0.94490524	1.23E-06	TBC1D14	cli-miR-1a-3p
TCONS_00026594	rna9280	0.932757196	1.23E-06	RAB11FIP4	cli-miR-1a-3p
TCONS_00011046	rna7863	0.925446184	6.23E-05	ACTL6A	cli-miR-1a-3p
TCONS_00026989	rna5517	0.910976844	0.000102696	BDNF	cli-miR-1a-3p
TCONS_00057737	rna4140	0.920073275	1.60E-05	FSTL1	cli-miR-1a-3p
TCONS_00066712	rna4140	0.967467582	8.08E-05	FSTL1	cli-miR-1a-3p
rna11765	rna4140	0.935607078	1.15E-06	FSTL1	cli-miR-1a-3p
TCONS_00033042	rna16627	0.905057681	5.72E-06	PDE6D	cli-miR-1a-3p
TCONS_00003543	rna7863	0.901948305	1.60E-05	ACTL6A	cli-miR-1a-3p
TCONS_00065090	rna7863	0.911270708	1.60E-05	ACTL6A	cli-miR-1a-3p
TCONS_00066712	rna7863	0.974928526	8.08E-05	ACTL6A	cli-miR-1a-3p
TCONS_00003543	rna1272	0.908803692	1.60E-05	DSE	cli-miR-1a-3p
TCONS_00003543	rna14641	0.912651484	1.60E-05	MATR3	cli-miR-1a-3p
TCONS_00003543	rna9280	0.990541262	7.85E-05	RAB11FIP4	cli-miR-1a-3p
TCONS_00004012	rna10080	0.908114737	2.83E-05	KIF2A	cli-miR-1a-3p
TCONS_00004012	rna10081	0.905309765	2.83E-05	KIF2A	cli-miR-1a-3p
TCONS_00004012	rna14029	0.926248193	5.72E-06	GMFB	cli-miR-1a-3p
TCONS_00004012	rna15464	0.94985101	2.83E-05	NUP205	cli-miR-1a-3p
TCONS_00004012	rna16476	0.937873752	1.42E-05	RBL1	cli-miR-1a-3p
TCONS_00004012	rna6003	0.926276423	7.85E-05	SNX4	cli-miR-1a-3p
TCONS_00004012	rna6632	0.901015823	1.42E-05	GFRA1	cli-miR-1a-3p
TCONS_00004012	rna7683	0.937580364	1.44E-06	GPX7	cli-miR-1a-3p
TCONS_00013295	rna14029	0.910482147	1.15E-06	GMFB	cli-miR-1a-3p
TCONS_00013295	rna3524	0.926186571	2.88E-07	GPR137C	cli-miR-1a-3p
TCONS_00016596	rna1272	0.920096078	2.39E-05	DSE	cli-miR-1a-3p
TCONS_00016596	rna14641	0.916371098	2.39E-05	MATR3	cli-miR-1a-3p
TCONS_00026594	rna1272	0.921597809	2.39E-05	DSE	cli-miR-1a-3p
TCONS_00026594	rna14029	0.96202327	2.39E-05	GMFB	cli-miR-1a-3p
TCONS_00026594	rna14641	0.986274598	2.39E-05	MATR3	cli-miR-1a-3p
TCONS_00026594	rna16476	0.9619541	5.91E-05	RBL1	cli-miR-1a-3p
TCONS_00026594	rna3325	0.975413433	2.39E-05	CPSF2	cli-miR-1a-3p
TCONS_00026594	rna3524	0.953268982	6.04E-06	GPR137C	cli-miR-1a-3p
TCONS_00026989	rna14029	0.935298687	0.000102696	GMFB	cli-miR-1a-3p
TCONS_00026989	rna16476	0.959876131	0.000251869	RBL1	cli-miR-1a-3p
TCONS_00026989	rna3524	0.927482787	2.62E-05	GPR137C	cli-miR-1a-3p
TCONS_00026989	rna7683	0.916894595	2.62E-05	GPX7	cli-miR-1a-3p
TCONS_00029767	rna14641	0.904874311	2.87E-06	MATR3	cli-miR-1a-3p
TCONS_00029767	rna3524	0.901508376	7.19E-07	GPR137C	cli-miR-1a-3p
TCONS_00029767	rna3833	0.943773554	2.48E-05	GNPDA2	cli-miR-1a-3p
TCONS_00029767	rna9280	0.96386524	1.42E-05	RAB11FIP4	cli-miR-1a-3p
TCONS_00032912	rna14641	0.913876661	3.41E-05	MATR3	cli-miR-1a-3p
TCONS_00032912	rna3524	0.915393733	8.63E-06	GPR137C	cli-miR-1a-3p
TCONS_00032912	rna3833	0.91843812	0.000287629	GNPDA2	cli-miR-1a-3p
TCONS_00032912	rna9280	0.922749523	0.000166374	RAB11FIP4	cli-miR-1a-3p
TCONS_00034383	rna3833	0.907514995	0.000392736	GNPDA2	cli-miR-1a-3p
TCONS_00041483	rna10080	0.943028934	5.72E-06	KIF2A	cli-miR-1a-3p
TCONS_00041483	rna10081	0.948467291	5.72E-06	KIF2A	cli-miR-1a-3p
TCONS_00041483	rna14029	0.958984969	1.15E-06	GMFB	cli-miR-1a-3p
TCONS_00041483	rna14641	0.956704682	1.15E-06	MATR3	cli-miR-1a-3p
TCONS_00041483	rna15464	0.950660011	5.72E-06	NUP205	cli-miR-1a-3p
TCONS_00041483	rna16476	0.929329478	2.87E-06	RBL1	cli-miR-1a-3p
TCONS_00041483	rna3325	0.959474956	1.15E-06	CPSF2	cli-miR-1a-3p
TCONS_00041483	rna3833	0.926892036	1.00E-05	GNPDA2	cli-miR-1a-3p
TCONS_00045032	rna3833	0.927112185	0.000136112	GNPDA2	cli-miR-1a-3p
TCONS_00045032	rna9280	0.988593324	7.85E-05	RAB11FIP4	cli-miR-1a-3p
TCONS_00065090	rna1272	0.925203747	1.60E-05	DSE	cli-miR-1a-3p
TCONS_00065090	rna14641	0.922130616	1.60E-05	MATR3	cli-miR-1a-3p
TCONS_00065090	rna9280	0.971028593	7.85E-05	RAB11FIP4	cli-miR-1a-3p
TCONS_00066712	rna1272	0.919061449	8.08E-05	DSE	cli-miR-1a-3p
TCONS_00066712	rna14029	0.984006133	8.08E-05	GMFB	cli-miR-1a-3p
TCONS_00066712	rna14641	0.977816394	8.08E-05	MATR3	cli-miR-1a-3p
TCONS_00066712	rna15464	0.992087646	0.000390329	NUP205	cli-miR-1a-3p
TCONS_00066712	rna16476	0.987448842	0.000198593	RBL1	cli-miR-1a-3p
TCONS_00066712	rna3325	0.973756739	8.08E-05	CPSF2	cli-miR-1a-3p
TCONS_00066712	rna3524	0.949256306	2.06E-05	GPR137C	cli-miR-1a-3p
TCONS_00066712	rna3677	0.966242503	0.000390329	TBC1D14	cli-miR-1a-3p
TCONS_00066712	rna6632	0.91212962	0.000198593	GFRA1	cli-miR-1a-3p
TCONS_00066712	rna7683	0.931309644	2.06E-05	GPX7	cli-miR-1a-3p
TCONS_00025283	rna15464	0.900393359	7.85E-05	NUP205	cli-miR-1a-3p
TCONS_00025283	rna7034	0.937930022	4.03E-06	MYEF2	cli-miR-1a-3p
TCONS_00001553	rna9057	0.922956141	0.000102696	GLT1D1	cli-miR-1a-3p
TCONS_00071363	rna3833	0.966399401	4.93E-05	GNPDA2	cli-miR-1a-3p
TCONS_00071363	rna9057	0.942108995	5.72E-06	GLT1D1	cli-miR-1a-3p
TCONS_00071364	rna3833	0.966399401	4.93E-05	GNPDA2	cli-miR-1a-3p
TCONS_00071364	rna9057	0.942108995	5.72E-06	GLT1D1	cli-miR-1a-3p
TCONS_00066712	rna15772	0.910517305	2.06E-05	NUTF2	cli-miR-1a-3p
TCONS_00001553	rna11244	0.955914969	0.000251869	YWHAB	cli-miR-1a-3p
TCONS_00034673	rna11244	0.957803029	1.42E-05	YWHAB	cli-miR-1a-3p
TCONS_00045032	rna11244	0.95353027	3.96E-05	YWHAB	cli-miR-1a-3p
TCONS_00001553	rna7863	0.972223862	0.005497772	ACTL6A	cli-miR-1a-3p
TCONS_00029751	rna5517	0.904434388	0.001296511	BDNF	cli-miR-1a-3p
TCONS_00029751	rna7863	0.974876857	0.001296511	ACTL6A	cli-miR-1a-3p
TCONS_00037372	rna3833	0.973575466	0.004434275	GNPDA2	cli-miR-1a-3p
TCONS_00037372	rna5517	0.90095189	0.001296511	BDNF	cli-miR-1a-3p
TCONS_00037372	rna7863	0.911547242	0.001296511	ACTL6A	cli-miR-1a-3p
TCONS_00034673	rna9057	0.919298665	0.000928936	GLT1D1	cli-miR-1a-3p
TCONS_00066712	rna5517	0.93150296	0.004727047	BDNF	cli-miR-1a-3p
TCONS_00001553	rna13535	0.916884408	0.005497772	MTMR2	cli-miR-1a-3p
TCONS_00001553	rna14061	0.9623292	0.000950858	SEC13	cli-miR-1a-3p
TCONS_00001553	rna2999	0.915016469	0.01820431	TYRO3	cli-miR-1a-3p
TCONS_00001553	rna5161	0.933209268	0.002800234	HNRNPA3	cli-miR-1a-3p
TCONS_00001553	rna8798	0.942693438	0.002800234	AP3S1	cli-miR-1a-3p
TCONS_00004012	rna14061	0.938507754	0.000156735	SEC13	cli-miR-1a-3p
TCONS_00011046	rna13535	0.927720723	0.004012245	MTMR2	cli-miR-1a-3p
TCONS_00011046	rna5161	0.916326142	0.002037266	HNRNPA3	cli-miR-1a-3p
TCONS_00011046	rna8798	0.917967298	0.002037266	AP3S1	cli-miR-1a-3p
TCONS_00011046	rna9280	0.979965397	0.009726394	RAB11FIP4	cli-miR-1a-3p
TCONS_00026989	rna14061	0.917834829	0.000950858	SEC13	cli-miR-1a-3p
TCONS_00045397	rna13535	0.902326644	0.000373865	MTMR2	cli-miR-1a-3p
TCONS_00045397	rna14061	0.961810085	6.27E-05	SEC13	cli-miR-1a-3p
TCONS_00045397	rna2999	0.92173527	0.001296511	TYRO3	cli-miR-1a-3p
TCONS_00045397	rna3833	0.924785151	0.001296511	GNPDA2	cli-miR-1a-3p
TCONS_00045397	rna5161	0.962667015	0.000187507	HNRNPA3	cli-miR-1a-3p
TCONS_00045397	rna8798	0.921783066	0.000187507	AP3S1	cli-miR-1a-3p
TCONS_00045397	rna92	0.967763296	0.000373865	FAM91A1	cli-miR-1a-3p
TCONS_00057737	rna5161	0.911864693	0.000869663	HNRNPA3	cli-miR-1a-3p
TCONS_00057737	rna8798	0.966634945	0.000869663	AP3S1	cli-miR-1a-3p
TCONS_00057737	rna92	0.918148979	0.00172336	FAM91A1	cli-miR-1a-3p
TCONS_00057737	rna9280	0.907682154	0.004229601	RAB11FIP4	cli-miR-1a-3p
TCONS_00066712	rna13535	0.923429513	0.004727047	MTMR2	cli-miR-1a-3p
TCONS_00066712	rna14061	0.980136376	0.000815022	SEC13	cli-miR-1a-3p
TCONS_00066712	rna5161	0.932763196	0.002403939	HNRNPA3	cli-miR-1a-3p
TCONS_00066712	rna92	0.964737933	0.004727047	FAM91A1	cli-miR-1a-3p
TCONS_00071363	rna13535	0.915281961	0.000928936	MTMR2	cli-miR-1a-3p
TCONS_00071363	rna5161	0.921215899	0.000467329	HNRNPA3	cli-miR-1a-3p
TCONS_00071363	rna8798	0.946242116	0.000467329	AP3S1	cli-miR-1a-3p
TCONS_00071363	rna92	0.95552822	0.000928936	FAM91A1	cli-miR-1a-3p
TCONS_00071363	rna9280	0.966182308	0.002293951	RAB11FIP4	cli-miR-1a-3p
TCONS_00071364	rna13535	0.915281961	0.000928936	MTMR2	cli-miR-1a-3p
TCONS_00071364	rna5161	0.921215899	0.000467329	HNRNPA3	cli-miR-1a-3p
TCONS_00071364	rna8798	0.946242116	0.000467329	AP3S1	cli-miR-1a-3p
TCONS_00071364	rna92	0.95552822	0.000928936	FAM91A1	cli-miR-1a-3p
TCONS_00071364	rna9280	0.966182308	0.002293951	RAB11FIP4	cli-miR-1a-3p
TCONS_00026594	rna11244	0.976528014	0.003642097	YWHAB	cli-miR-1a-3p
TCONS_00032912	rna11244	0.955963317	0.00453157	YWHAB	cli-miR-1a-3p
TCONS_00065090	rna11244	0.973759799	0.002845886	YWHAB	cli-miR-1a-3p
TCONS_00071363	rna11244	0.970174941	0.001538739	YWHAB	cli-miR-1a-3p
TCONS_00071364	rna11244	0.970174941	0.001538739	YWHAB	cli-miR-1a-3p
TCONS_00031986	rna16476	0.936421724	0.000621198	RBL1	cli-miR-1a-3p
TCONS_00045397	rna16476	0.970435103	0.000621198	RBL1	cli-miR-1a-3p
TCONS_00032912	rna10079	0.929605993	0.000470205	DIMT1	cli-miR-1a-3p
TCONS_00041483	rna15772	0.910392877	0.000187507	NUTF2	cli-miR-1a-3p
TCONS_00067497	rna2999	0.900466805	0.003191815	TYRO3	cli-miR-1a-3p
TCONS_00067497	rna6632	0.900363237	0.001538739	GFRA1	cli-miR-1a-3p
TCONS_00003543	rna3188	0.949127614	0.000292572	MIPOL1	cli-miR-1a-3p
TCONS_00016596	rna3188	0.969219652	0.000376164	MIPOL1	cli-miR-1a-3p
TCONS_00016596	rna7863	0.905569001	0.002208918	ACTL6A	cli-miR-1a-3p
TCONS_00026594	rna3188	0.92814042	0.000376164	MIPOL1	cli-miR-1a-3p
TCONS_00026594	rna7863	0.984647083	0.002208918	ACTL6A	cli-miR-1a-3p
TCONS_00026594	rna9729	0.904724319	0.000376164	PHAX	cli-miR-1a-3p
TCONS_00029767	rna7863	0.900928364	0.000621198	ACTL6A	cli-miR-1a-3p
TCONS_00032912	rna3188	0.936755137	0.000470205	MIPOL1	cli-miR-1a-3p
TCONS_00032912	rna7863	0.916236871	0.002752624	ACTL6A	cli-miR-1a-3p
TCONS_00034383	rna3188	0.97120912	0.000574695	MIPOL1	cli-miR-1a-3p
TCONS_00041483	rna7863	0.961934446	0.000373865	ACTL6A	cli-miR-1a-3p
TCONS_00045032	rna3188	0.954074495	0.000292572	MIPOL1	cli-miR-1a-3p
TCONS_00065090	rna3188	0.97390067	0.000292572	MIPOL1	cli-miR-1a-3p
TCONS_00066712	rna9729	0.90975027	0.000815022	PHAX	cli-miR-1a-3p
TCONS_00068144	rna10081	0.951248754	0.000928936	KIF2A	cli-miR-1a-3p
TCONS_00068144	rna3677	0.925375567	0.000928936	TBC1D14	cli-miR-1a-3p
TCONS_00068144	rna7683	0.917103196	0.000187507	GPX7	cli-miR-1a-3p
TCONS_00011046	rna14641	0.934109708	0.004012245	MATR3	cli-miR-1a-3p
TCONS_00011046	rna7034	0.921830057	0.002037266	MYEF2	cli-miR-1a-3p
TCONS_00011046	rna9957	0.919143042	0.002037266	CASK	cli-miR-1a-3p
TCONS_00011046	rna9958	0.90124022	0.000689634	CASK	cli-miR-1a-3p
TCONS_00025283	rna14641	0.94704068	0.00172336	MATR3	cli-miR-1a-3p
TCONS_00025283	rna9957	0.938655642	0.000869663	CASK	cli-miR-1a-3p
TCONS_00025283	rna9958	0.95452772	0.000292572	CASK	cli-miR-1a-3p
TCONS_00029751	rna14641	0.950545751	0.001296511	MATR3	cli-miR-1a-3p
TCONS_00029751	rna15464	0.941219659	0.003191815	NUP205	cli-miR-1a-3p
TCONS_00029751	rna7034	0.947329911	0.000653254	MYEF2	cli-miR-1a-3p
TCONS_00029751	rna9957	0.968040404	0.000653254	CASK	cli-miR-1a-3p
TCONS_00029751	rna9958	0.924615412	0.000219429	CASK	cli-miR-1a-3p
TCONS_00034673	rna14641	0.902980274	0.000928936	MATR3	cli-miR-1a-3p
TCONS_00034673	rna9958	0.902898218	0.000156735	CASK	cli-miR-1a-3p
TCONS_00067429	rna9958	0.911709252	6.27E-05	CASK	cli-miR-1a-3p
TCONS_00001553	rna126	0.959681584	0.000950858	RAD21	cli-miR-1a-3p
TCONS_00001553	rna4844	0.911111017	0.005497772	KDELR3	cli-miR-1a-3p
TCONS_00026594	rna126	0.969168346	0.000376164	RAD21	cli-miR-1a-3p
TCONS_00026594	rna4844	0.922298834	0.002208918	KDELR3	cli-miR-1a-3p
TCONS_00025283	rna11244	0.954243569	0.002845886	YWHAB	cli-miR-1a-3p
TCONS_00001553	rna15772	0.939626605	0.002800234	NUTF2	cli-miR-1a-3p
TCONS_00016596	rna9057	0.938106102	0.002208918	GLT1D1	cli-miR-1a-3p
TCONS_00025283	rna3833	0.955066467	0.005866996	GNPDA2	cli-miR-1a-3p
TCONS_00001553	rna3677	0.94927821	0.01324547	TBC1D14	cli-miR-1a-3p
TCONS_00001553	rna4140	0.934671465	0.005497772	FSTL1	cli-miR-1a-3p
TCONS_00025283	rna3677	0.912943053	0.004229601	TBC1D14	cli-miR-1a-3p
TCONS_00025283	rna4140	0.96948545	0.00172336	FSTL1	cli-miR-1a-3p
TCONS_00025283	rna9280	0.948081521	0.004229601	RAB11FIP4	cli-miR-1a-3p
TCONS_00026594	rna4140	0.979052629	0.002208918	FSTL1	cli-miR-1a-3p
TCONS_00045397	rna3677	0.964453624	0.000928936	TBC1D14	cli-miR-1a-3p
TCONS_00045397	rna4140	0.969374147	0.000373865	FSTL1	cli-miR-1a-3p
TCONS_00045397	rna6003	0.92697828	0.00172336	SNX4	cli-miR-1a-3p
TCONS_00071245	rna9280	0.971742136	0.001538739	RAB11FIP4	cli-miR-1a-3p
TCONS_00075606	rna9280	0.912888707	0.000156735	RAB11FIP4	cli-miR-1a-3p
TCONS_00057737	rna11244	0.920801571	0.002845886	YWHAB	cli-miR-1a-3p
TCONS_00070783	rna11244	0.961124347	0.00010449	YWHAB	cli-miR-1a-3p
TCONS_00001553	rna14265	0.940286319	0.03196347	WDR33	cli-miR-1a-3p
TCONS_00001553	rna1567	0.971972123	0.03196347	YWHAQ	cli-miR-1a-3p
TCONS_00001553	rna4952	0.917333621	0.03196347	LRIG3	cli-miR-1a-3p
TCONS_00001553	rna7839	0.931144863	0.03196347	EIF5A2	cli-miR-1a-3p
TCONS_00001553	rna8484	0.938822175	0.03196347	GPR27	cli-miR-1a-3p
TCONS_00003543	rna2382	0.923337254	0.01826484	FAM188B	cli-miR-1a-3p
TCONS_00003543	rna4049	0.986567461	0.01826484	CLSTN3	cli-miR-1a-3p
TCONS_00003543	rna4952	0.952110138	0.01826484	LRIG3	cli-miR-1a-3p
TCONS_00003543	rna6835	0.928638056	0.03623711	COL11A1	cli-miR-1a-3p
TCONS_00003543	rna8484	0.956412433	0.01826484	GPR27	cli-miR-1a-3p
TCONS_00003543	rna9958	0.919545112	0.03623711	CASK	cli-miR-1a-3p
TCONS_00004012	rna13172	0.970362023	0.04062712	KCTD5	cli-miR-1a-3p
TCONS_00004012	rna13751	0.904349309	0.01369863	RRBP1	cli-miR-1a-3p
TCONS_00004012	rna14265	0.927034721	0.01369863	WDR33	cli-miR-1a-3p
TCONS_00004012	rna1567	0.939782712	0.01369863	YWHAQ	cli-miR-1a-3p
TCONS_00004012	rna2799	0.923541839	0.04062712	RARB	cli-miR-1a-3p
TCONS_00004012	rna7839	0.947765002	0.01369863	EIF5A2	cli-miR-1a-3p
TCONS_00011046	rna2382	0.957018291	0.02739726	FAM188B	cli-miR-1a-3p
TCONS_00011046	rna4049	0.968056733	0.02739726	CLSTN3	cli-miR-1a-3p
TCONS_00011046	rna4952	0.903970809	0.02739726	LRIG3	cli-miR-1a-3p
TCONS_00011046	rna8484	0.987962641	0.02739726	GPR27	cli-miR-1a-3p
TCONS_00013295	rna12402	0.911467938	0.01820215	A306_00010304	cli-miR-1a-3p
TCONS_00013295	rna13535	0.943192743	0.03615467	MTMR2	cli-miR-1a-3p
TCONS_00013295	rna4140	0.910527211	0.03615467	FSTL1	cli-miR-1a-3p
TCONS_00013295	rna4952	0.927265674	0.00913242	LRIG3	cli-miR-1a-3p
TCONS_00013295	rna5517	0.906080858	0.03615467	BDNF	cli-miR-1a-3p
TCONS_00013295	rna9958	0.952099859	0.01820215	CASK	cli-miR-1a-3p
TCONS_00016596	rna2382	0.936802874	0.02054795	FAM188B	cli-miR-1a-3p
TCONS_00016596	rna4049	0.988303849	0.02054795	CLSTN3	cli-miR-1a-3p
TCONS_00016596	rna4952	0.938238368	0.02054795	LRIG3	cli-miR-1a-3p
TCONS_00016596	rna6835	0.959830501	0.04071973	COL11A1	cli-miR-1a-3p
TCONS_00016596	rna8484	0.958057464	0.02054795	GPR27	cli-miR-1a-3p
TCONS_00016596	rna9958	0.909707369	0.04071973	CASK	cli-miR-1a-3p
TCONS_00018486	rna11244	0.907313758	0.03393382	YWHAB	cli-miR-1a-3p
TCONS_00018486	rna4049	0.919311337	0.006849315	CLSTN3	cli-miR-1a-3p
TCONS_00018486	rna6835	0.918212054	0.01366728	COL11A1	cli-miR-1a-3p
TCONS_00018486	rna8484	0.902813975	0.006849315	GPR27	cli-miR-1a-3p
TCONS_00018486	rna8798	0.906794467	0.02045398	AP3S1	cli-miR-1a-3p
TCONS_00018486	rna9958	0.910832422	0.01366728	CASK	cli-miR-1a-3p
TCONS_00025283	rna12402	0.931717047	0.03623711	A306_00010304	cli-miR-1a-3p
TCONS_00025283	rna126	0.925359882	0.03623711	RAD21	cli-miR-1a-3p
TCONS_00025283	rna13720	0.910361238	0.03623711	ABHD12	cli-miR-1a-3p
TCONS_00025283	rna14265	0.902419586	0.01826484	WDR33	cli-miR-1a-3p
TCONS_00025283	rna3188	0.911638691	0.03623711	MIPOL1	cli-miR-1a-3p
TCONS_00025283	rna4049	0.95108943	0.01826484	CLSTN3	cli-miR-1a-3p
TCONS_00025283	rna4952	0.990970037	0.01826484	LRIG3	cli-miR-1a-3p
TCONS_00025283	rna6835	0.918158549	0.03623711	COL11A1	cli-miR-1a-3p
TCONS_00025283	rna8484	0.93059052	0.01826484	GPR27	cli-miR-1a-3p
TCONS_00026594	rna12402	0.97464918	0.04071973	A306_00010304	cli-miR-1a-3p
TCONS_00026594	rna13720	0.928320364	0.04071973	ABHD12	cli-miR-1a-3p
TCONS_00026594	rna14061	0.94831592	0.04071973	SEC13	cli-miR-1a-3p
TCONS_00026594	rna14265	0.955775373	0.02054795	WDR33	cli-miR-1a-3p
TCONS_00026594	rna1567	0.954880632	0.02054795	YWHAQ	cli-miR-1a-3p
TCONS_00026594	rna4049	0.942815951	0.02054795	CLSTN3	cli-miR-1a-3p
TCONS_00026594	rna4952	0.978702404	0.02054795	LRIG3	cli-miR-1a-3p
TCONS_00026594	rna6835	0.920255039	0.04071973	COL11A1	cli-miR-1a-3p
TCONS_00026594	rna7839	0.903054359	0.02054795	EIF5A2	cli-miR-1a-3p
TCONS_00026594	rna8484	0.958340941	0.02054795	GPR27	cli-miR-1a-3p
TCONS_00026594	rna9958	0.962555014	0.04071973	CASK	cli-miR-1a-3p
TCONS_00026989	rna14265	0.915102682	0.03196347	WDR33	cli-miR-1a-3p
TCONS_00026989	rna1567	0.901435715	0.03196347	YWHAQ	cli-miR-1a-3p
TCONS_00029751	rna12402	0.924142014	0.03174404	A306_00010304	cli-miR-1a-3p
TCONS_00029751	rna126	0.95222719	0.03174404	RAD21	cli-miR-1a-3p
TCONS_00029751	rna13720	0.901258535	0.03174404	ABHD12	cli-miR-1a-3p
TCONS_00029751	rna14061	0.934246272	0.03174404	SEC13	cli-miR-1a-3p
TCONS_00029751	rna1567	0.94947217	0.01598174	YWHAQ	cli-miR-1a-3p
TCONS_00029751	rna4049	0.921376128	0.01598174	CLSTN3	cli-miR-1a-3p
TCONS_00029751	rna4952	0.929259711	0.01598174	LRIG3	cli-miR-1a-3p
TCONS_00029751	rna5161	0.913089924	0.04728944	HNRNPA3	cli-miR-1a-3p
TCONS_00029751	rna8484	0.93567898	0.01598174	GPR27	cli-miR-1a-3p
TCONS_00029751	rna8798	0.931304297	0.04728944	AP3S1	cli-miR-1a-3p
TCONS_00029767	rna13535	0.946368851	0.04503803	MTMR2	cli-miR-1a-3p
TCONS_00029767	rna4049	0.932214174	0.01141553	CLSTN3	cli-miR-1a-3p
TCONS_00029767	rna4952	0.93484533	0.01141553	LRIG3	cli-miR-1a-3p
TCONS_00029767	rna8484	0.929467984	0.01141553	GPR27	cli-miR-1a-3p
TCONS_00029767	rna9958	0.934980558	0.02272656	CASK	cli-miR-1a-3p
TCONS_00030082	rna11244	0.907795054	0.04503803	YWHAB	cli-miR-1a-3p
TCONS_00030082	rna13535	0.925907897	0.03615467	MTMR2	cli-miR-1a-3p
TCONS_00030082	rna3524	0.902955901	0.02720947	GPR137C	cli-miR-1a-3p
TCONS_00030082	rna4049	0.941904262	0.00913242	CLSTN3	cli-miR-1a-3p
TCONS_00030082	rna4952	0.940129304	0.00913242	LRIG3	cli-miR-1a-3p
TCONS_00030082	rna5161	0.901572967	0.02720947	HNRNPA3	cli-miR-1a-3p
TCONS_00030082	rna8484	0.912985067	0.00913242	GPR27	cli-miR-1a-3p
TCONS_00030082	rna92	0.911944488	0.03615467	FAM91A1	cli-miR-1a-3p
TCONS_00031986	rna12402	0.903389735	0.01820215	A306_00010304	cli-miR-1a-3p
TCONS_00031986	rna13172	0.924868244	0.02720947	KCTD5	cli-miR-1a-3p
TCONS_00031986	rna13720	0.937624092	0.01820215	ABHD12	cli-miR-1a-3p
TCONS_00031986	rna14029	0.930835961	0.03615467	GMFB	cli-miR-1a-3p
TCONS_00031986	rna14061	0.918582407	0.01820215	SEC13	cli-miR-1a-3p
TCONS_00031986	rna14265	0.95527987	0.00913242	WDR33	cli-miR-1a-3p
TCONS_00031986	rna1567	0.90693515	0.00913242	YWHAQ	cli-miR-1a-3p
TCONS_00031986	rna16627	0.901448523	0.03615467	PDE6D	cli-miR-1a-3p
TCONS_00031986	rna3524	0.955250213	0.02720947	GPR137C	cli-miR-1a-3p
TCONS_00031986	rna4140	0.924490187	0.03615467	FSTL1	cli-miR-1a-3p
TCONS_00031986	rna4844	0.91010401	0.03615467	KDELR3	cli-miR-1a-3p
TCONS_00031986	rna5517	0.940782091	0.03615467	BDNF	cli-miR-1a-3p
TCONS_00031986	rna7034	0.901272373	0.02720947	MYEF2	cli-miR-1a-3p
TCONS_00031986	rna9958	0.937203683	0.01820215	CASK	cli-miR-1a-3p
TCONS_00032912	rna2382	0.942960173	0.02283105	FAM188B	cli-miR-1a-3p
TCONS_00032912	rna4049	0.967818049	0.02283105	CLSTN3	cli-miR-1a-3p
TCONS_00032912	rna4952	0.925068131	0.02283105	LRIG3	cli-miR-1a-3p
TCONS_00032912	rna6835	0.950096832	0.0451919	COL11A1	cli-miR-1a-3p
TCONS_00032912	rna8484	0.940384832	0.02283105	GPR27	cli-miR-1a-3p
TCONS_00032912	rna9958	0.92527113	0.0451919	CASK	cli-miR-1a-3p
TCONS_00033042	rna10079	0.94975294	0.02724053	DIMT1	cli-miR-1a-3p
TCONS_00033042	rna13720	0.9181186	0.02724053	ABHD12	cli-miR-1a-3p
TCONS_00033042	rna6835	0.919810733	0.02724053	COL11A1	cli-miR-1a-3p
TCONS_00034383	rna2382	0.923524808	0.02511416	FAM188B	cli-miR-1a-3p
TCONS_00034383	rna4049	0.977091101	0.02511416	CLSTN3	cli-miR-1a-3p
TCONS_00034383	rna4952	0.919260216	0.02511416	LRIG3	cli-miR-1a-3p
TCONS_00034383	rna6835	0.956922264	0.04965362	COL11A1	cli-miR-1a-3p
TCONS_00034383	rna8484	0.938844014	0.02511416	GPR27	cli-miR-1a-3p
TCONS_00034673	rna2382	0.950368351	0.01369863	FAM188B	cli-miR-1a-3p
TCONS_00034673	rna3188	0.96064348	0.02724053	MIPOL1	cli-miR-1a-3p
TCONS_00034673	rna4049	0.986519803	0.01369863	CLSTN3	cli-miR-1a-3p
TCONS_00034673	rna4952	0.923050409	0.01369863	LRIG3	cli-miR-1a-3p
TCONS_00034673	rna5161	0.914807327	0.04062712	HNRNPA3	cli-miR-1a-3p
TCONS_00034673	rna6835	0.903202315	0.02724053	COL11A1	cli-miR-1a-3p
TCONS_00034673	rna8484	0.96979069	0.01369863	GPR27	cli-miR-1a-3p
TCONS_00034673	rna8798	0.913682967	0.04062712	AP3S1	cli-miR-1a-3p
TCONS_00036434	rna11213	0.922891984	0.006849315	ARHGAP40	cli-miR-1a-3p
TCONS_00036434	rna4844	0.911405685	0.00913242	KDELR3	cli-miR-1a-3p
TCONS_00036434	rna5517	0.934408944	0.00913242	BDNF	cli-miR-1a-3p
TCONS_00037372	rna12402	0.902368262	0.03174404	A306_00010304	cli-miR-1a-3p
TCONS_00037372	rna2382	0.929399917	0.01598174	FAM188B	cli-miR-1a-3p
TCONS_00037372	rna3188	0.939749532	0.03174404	MIPOL1	cli-miR-1a-3p
TCONS_00037372	rna3524	0.922480076	0.04728944	GPR137C	cli-miR-1a-3p
TCONS_00037372	rna4049	0.972679334	0.01598174	CLSTN3	cli-miR-1a-3p
TCONS_00037372	rna4952	0.962675932	0.01598174	LRIG3	cli-miR-1a-3p
TCONS_00037372	rna5161	0.928040827	0.04728944	HNRNPA3	cli-miR-1a-3p
TCONS_00037372	rna6835	0.91916527	0.03174404	COL11A1	cli-miR-1a-3p
TCONS_00037372	rna7034	0.91464289	0.04728944	MYEF2	cli-miR-1a-3p
TCONS_00037372	rna8484	0.955816215	0.01598174	GPR27	cli-miR-1a-3p
TCONS_00037372	rna9957	0.906543223	0.04728944	CASK	cli-miR-1a-3p
TCONS_00037372	rna9958	0.920116038	0.03174404	CASK	cli-miR-1a-3p
TCONS_00041483	rna11244	0.947948249	0.04503803	YWHAB	cli-miR-1a-3p
TCONS_00041483	rna12402	0.932259977	0.01820215	A306_00010304	cli-miR-1a-3p
TCONS_00041483	rna126	0.949562152	0.01820215	RAD21	cli-miR-1a-3p
TCONS_00041483	rna13172	0.901069298	0.02720947	KCTD5	cli-miR-1a-3p
TCONS_00041483	rna14061	0.953163594	0.01820215	SEC13	cli-miR-1a-3p
TCONS_00041483	rna14265	0.905798969	0.00913242	WDR33	cli-miR-1a-3p
TCONS_00041483	rna1567	0.959072942	0.00913242	YWHAQ	cli-miR-1a-3p
TCONS_00041483	rna16627	0.924337826	0.03615467	PDE6D	cli-miR-1a-3p
TCONS_00041483	rna2382	0.902097388	0.00913242	FAM188B	cli-miR-1a-3p
TCONS_00041483	rna2799	0.973590919	0.02720947	RARB	cli-miR-1a-3p
TCONS_00041483	rna7034	0.951679891	0.02720947	MYEF2	cli-miR-1a-3p
TCONS_00041483	rna7839	0.936477099	0.00913242	EIF5A2	cli-miR-1a-3p
TCONS_00041483	rna8484	0.938672375	0.00913242	GPR27	cli-miR-1a-3p
TCONS_00041483	rna8798	0.906496621	0.02720947	AP3S1	cli-miR-1a-3p
TCONS_00041483	rna9057	0.929851028	0.03615467	GLT1D1	cli-miR-1a-3p
TCONS_00041483	rna92	0.933170512	0.03615467	FAM91A1	cli-miR-1a-3p
TCONS_00041483	rna9957	0.967039656	0.02720947	CASK	cli-miR-1a-3p
TCONS_00044309	rna11244	0.901599359	0.02272656	YWHAB	cli-miR-1a-3p
TCONS_00044309	rna13535	0.914617094	0.01820215	MTMR2	cli-miR-1a-3p
TCONS_00044309	rna3188	0.900616977	0.009121971	MIPOL1	cli-miR-1a-3p
TCONS_00044309	rna4049	0.960025089	0.00456621	CLSTN3	cli-miR-1a-3p
TCONS_00044309	rna4952	0.920468685	0.00456621	LRIG3	cli-miR-1a-3p
TCONS_00044309	rna9280	0.971088835	0.02724053	RAB11FIP4	cli-miR-1a-3p
TCONS_00045032	rna2382	0.948726264	0.01826484	FAM188B	cli-miR-1a-3p
TCONS_00045032	rna4049	0.986986891	0.01826484	CLSTN3	cli-miR-1a-3p
TCONS_00045032	rna4952	0.909079523	0.01826484	LRIG3	cli-miR-1a-3p
TCONS_00045032	rna6835	0.90473028	0.03623711	COL11A1	cli-miR-1a-3p
TCONS_00045032	rna8484	0.95954633	0.01826484	GPR27	cli-miR-1a-3p
TCONS_00045397	rna11244	0.918938496	0.04503803	YWHAB	cli-miR-1a-3p
TCONS_00045397	rna12402	0.94804641	0.01820215	A306_00010304	cli-miR-1a-3p
TCONS_00045397	rna126	0.976009288	0.01820215	RAD21	cli-miR-1a-3p
TCONS_00045397	rna13720	0.921116154	0.01820215	ABHD12	cli-miR-1a-3p
TCONS_00045397	rna14029	0.929714677	0.03615467	GMFB	cli-miR-1a-3p
TCONS_00045397	rna14265	0.937192691	0.00913242	WDR33	cli-miR-1a-3p
TCONS_00045397	rna14641	0.973609286	0.03615467	MATR3	cli-miR-1a-3p
TCONS_00045397	rna1567	0.960706561	0.00913242	YWHAQ	cli-miR-1a-3p
TCONS_00045397	rna15772	0.936713904	0.02720947	NUTF2	cli-miR-1a-3p
TCONS_00045397	rna16627	0.944778949	0.03615467	PDE6D	cli-miR-1a-3p
TCONS_00045397	rna2799	0.929338024	0.02720947	RARB	cli-miR-1a-3p
TCONS_00045397	rna3325	0.974558835	0.03615467	CPSF2	cli-miR-1a-3p
TCONS_00045397	rna3524	0.901254147	0.02720947	GPR137C	cli-miR-1a-3p
TCONS_00045397	rna4844	0.957169191	0.03615467	KDELR3	cli-miR-1a-3p
TCONS_00045397	rna4952	0.927987352	0.00913242	LRIG3	cli-miR-1a-3p
TCONS_00045397	rna5517	0.910580711	0.03615467	BDNF	cli-miR-1a-3p
TCONS_00045397	rna7034	0.971999292	0.02720947	MYEF2	cli-miR-1a-3p
TCONS_00045397	rna7683	0.921697615	0.02720947	GPX7	cli-miR-1a-3p
TCONS_00045397	rna7839	0.954795785	0.00913242	EIF5A2	cli-miR-1a-3p
TCONS_00045397	rna7863	0.959686366	0.03615467	ACTL6A	cli-miR-1a-3p
TCONS_00045397	rna8484	0.901914546	0.00913242	GPR27	cli-miR-1a-3p
TCONS_00045397	rna9957	0.98074379	0.02720947	CASK	cli-miR-1a-3p
TCONS_00056511	rna10080	0.94324792	0.01369863	KIF2A	cli-miR-1a-3p
TCONS_00056511	rna10081	0.943864101	0.01369863	KIF2A	cli-miR-1a-3p
TCONS_00056511	rna11244	0.951280888	0.01141553	YWHAB	cli-miR-1a-3p
TCONS_00056511	rna12402	0.948765276	0.00456621	A306_00010304	cli-miR-1a-3p
TCONS_00056511	rna126	0.975906448	0.00456621	RAD21	cli-miR-1a-3p
TCONS_00056511	rna13535	0.92311674	0.00913242	MTMR2	cli-miR-1a-3p
TCONS_00056511	rna14029	0.905473724	0.00913242	GMFB	cli-miR-1a-3p
TCONS_00056511	rna14061	0.912671725	0.00456621	SEC13	cli-miR-1a-3p
TCONS_00056511	rna14641	0.977664973	0.00913242	MATR3	cli-miR-1a-3p
TCONS_00056511	rna15464	0.911403396	0.01369863	NUP205	cli-miR-1a-3p
TCONS_00056511	rna1567	0.931260866	0.002283105	YWHAQ	cli-miR-1a-3p
TCONS_00056511	rna15772	0.951337955	0.006849315	NUTF2	cli-miR-1a-3p
TCONS_00056511	rna16476	0.918310511	0.01141553	RBL1	cli-miR-1a-3p
TCONS_00056511	rna16627	0.902907826	0.00913242	PDE6D	cli-miR-1a-3p
TCONS_00056511	rna2382	0.906098614	0.002283105	FAM188B	cli-miR-1a-3p
TCONS_00056511	rna2799	0.916506046	0.006849315	RARB	cli-miR-1a-3p
TCONS_00056511	rna3188	0.963452063	0.00456621	MIPOL1	cli-miR-1a-3p
TCONS_00056511	rna3325	0.954238178	0.00913242	CPSF2	cli-miR-1a-3p
TCONS_00056511	rna3677	0.901530927	0.01369863	TBC1D14	cli-miR-1a-3p
TCONS_00056511	rna3833	0.951216039	0.01598174	GNPDA2	cli-miR-1a-3p
TCONS_00056511	rna4049	0.91833589	0.002283105	CLSTN3	cli-miR-1a-3p
TCONS_00056511	rna4140	0.931129148	0.00913242	FSTL1	cli-miR-1a-3p
TCONS_00056511	rna4952	0.920459312	0.002283105	LRIG3	cli-miR-1a-3p
TCONS_00056511	rna5161	0.978621695	0.006849315	HNRNPA3	cli-miR-1a-3p
TCONS_00056511	rna7034	0.961961792	0.006849315	MYEF2	cli-miR-1a-3p
TCONS_00056511	rna7839	0.913733805	0.002283105	EIF5A2	cli-miR-1a-3p
TCONS_00056511	rna7863	0.965523409	0.00913242	ACTL6A	cli-miR-1a-3p
TCONS_00056511	rna8484	0.965463873	0.002283105	GPR27	cli-miR-1a-3p
TCONS_00056511	rna8798	0.945203636	0.006849315	AP3S1	cli-miR-1a-3p
TCONS_00056511	rna9057	0.946013614	0.00913242	GLT1D1	cli-miR-1a-3p
TCONS_00056511	rna92	0.973875519	0.00913242	FAM91A1	cli-miR-1a-3p
TCONS_00056511	rna9280	0.914204068	0.01369863	RAB11FIP4	cli-miR-1a-3p
TCONS_00056511	rna9957	0.974199508	0.006849315	CASK	cli-miR-1a-3p
TCONS_00057737	rna10079	0.909980732	0.03623711	DIMT1	cli-miR-1a-3p
TCONS_00057737	rna13720	0.906729521	0.03623711	ABHD12	cli-miR-1a-3p
TCONS_00057737	rna3188	0.928503246	0.03623711	MIPOL1	cli-miR-1a-3p
TCONS_00057737	rna4049	0.957522704	0.01826484	CLSTN3	cli-miR-1a-3p
TCONS_00057737	rna4952	0.948547152	0.01826484	LRIG3	cli-miR-1a-3p
TCONS_00057737	rna6835	0.958692794	0.03623711	COL11A1	cli-miR-1a-3p
TCONS_00057737	rna8484	0.907131233	0.01826484	GPR27	cli-miR-1a-3p
TCONS_00057737	rna9729	0.903561917	0.03623711	PHAX	cli-miR-1a-3p
TCONS_00057737	rna9958	0.917856423	0.03623711	CASK	cli-miR-1a-3p
TCONS_00058248	rna10080	0.93395612	0.01369863	KIF2A	cli-miR-1a-3p
TCONS_00058248	rna10081	0.947786301	0.01369863	KIF2A	cli-miR-1a-3p
TCONS_00058248	rna11244	0.94011136	0.01141553	YWHAB	cli-miR-1a-3p
TCONS_00058248	rna12402	0.94271788	0.00456621	A306_00010304	cli-miR-1a-3p
TCONS_00058248	rna126	0.954390986	0.00456621	RAD21	cli-miR-1a-3p
TCONS_00058248	rna13535	0.94800253	0.00913242	MTMR2	cli-miR-1a-3p
TCONS_00058248	rna14029	0.931531022	0.00913242	GMFB	cli-miR-1a-3p
TCONS_00058248	rna14061	0.911894519	0.00456621	SEC13	cli-miR-1a-3p
TCONS_00058248	rna14641	0.952923706	0.00913242	MATR3	cli-miR-1a-3p
TCONS_00058248	rna15464	0.930749205	0.01369863	NUP205	cli-miR-1a-3p
TCONS_00058248	rna1567	0.926168711	0.002283105	YWHAQ	cli-miR-1a-3p
TCONS_00058248	rna15772	0.906709494	0.006849315	NUTF2	cli-miR-1a-3p
TCONS_00058248	rna16476	0.913938067	0.01141553	RBL1	cli-miR-1a-3p
TCONS_00058248	rna2799	0.912747043	0.006849315	RARB	cli-miR-1a-3p
TCONS_00058248	rna3325	0.934004867	0.00913242	CPSF2	cli-miR-1a-3p
TCONS_00058248	rna3677	0.948640765	0.01369863	TBC1D14	cli-miR-1a-3p
TCONS_00058248	rna3833	0.922860052	0.01598174	GNPDA2	cli-miR-1a-3p
TCONS_00058248	rna4140	0.934833534	0.00913242	FSTL1	cli-miR-1a-3p
TCONS_00058248	rna4952	0.936851766	0.002283105	LRIG3	cli-miR-1a-3p
TCONS_00058248	rna5161	0.952349395	0.006849315	HNRNPA3	cli-miR-1a-3p
TCONS_00058248	rna7034	0.947059832	0.006849315	MYEF2	cli-miR-1a-3p
TCONS_00058248	rna7863	0.971149264	0.00913242	ACTL6A	cli-miR-1a-3p
TCONS_00058248	rna8484	0.92537584	0.002283105	GPR27	cli-miR-1a-3p
TCONS_00058248	rna8798	0.925998653	0.006849315	AP3S1	cli-miR-1a-3p
TCONS_00058248	rna92	0.944370596	0.00913242	FAM91A1	cli-miR-1a-3p
TCONS_00058248	rna9280	0.904038403	0.01369863	RAB11FIP4	cli-miR-1a-3p
TCONS_00058248	rna9957	0.968046199	0.006849315	CASK	cli-miR-1a-3p
TCONS_00058248	rna9958	0.929144656	0.00456621	CASK	cli-miR-1a-3p
TCONS_00065090	rna2382	0.975972873	0.01826484	FAM188B	cli-miR-1a-3p
TCONS_00065090	rna4049	0.987015541	0.01826484	CLSTN3	cli-miR-1a-3p
TCONS_00065090	rna4952	0.917252868	0.01826484	LRIG3	cli-miR-1a-3p
TCONS_00065090	rna6835	0.95007627	0.03623711	COL11A1	cli-miR-1a-3p
TCONS_00065090	rna8484	0.976507564	0.01826484	GPR27	cli-miR-1a-3p
TCONS_00065090	rna9958	0.900117823	0.03623711	CASK	cli-miR-1a-3p
TCONS_00066712	rna14265	0.970760372	0.02968037	WDR33	cli-miR-1a-3p
TCONS_00066712	rna1567	0.983864461	0.02968037	YWHAQ	cli-miR-1a-3p
TCONS_00066712	rna4952	0.935800159	0.02968037	LRIG3	cli-miR-1a-3p
TCONS_00066712	rna7839	0.950921222	0.02968037	EIF5A2	cli-miR-1a-3p
TCONS_00066712	rna8484	0.913029935	0.02968037	GPR27	cli-miR-1a-3p
TCONS_00067429	rna13535	0.917322512	0.03615467	MTMR2	cli-miR-1a-3p
TCONS_00067429	rna3524	0.920493574	0.02720947	GPR137C	cli-miR-1a-3p
TCONS_00067429	rna4049	0.93811483	0.00913242	CLSTN3	cli-miR-1a-3p
TCONS_00067429	rna4140	0.929538003	0.03615467	FSTL1	cli-miR-1a-3p
TCONS_00067429	rna4952	0.967651774	0.00913242	LRIG3	cli-miR-1a-3p
TCONS_00067429	rna5161	0.928080331	0.02720947	HNRNPA3	cli-miR-1a-3p
TCONS_00067429	rna6835	0.934269278	0.01820215	COL11A1	cli-miR-1a-3p
TCONS_00067429	rna8798	0.901478089	0.02720947	AP3S1	cli-miR-1a-3p
TCONS_00067429	rna92	0.925106458	0.03615467	FAM91A1	cli-miR-1a-3p
TCONS_00067623	rna11244	0.936276261	0.01141553	YWHAB	cli-miR-1a-3p
TCONS_00067623	rna12402	0.927842951	0.00456621	A306_00010304	cli-miR-1a-3p
TCONS_00067623	rna126	0.914652389	0.00456621	RAD21	cli-miR-1a-3p
TCONS_00067623	rna13535	0.920759067	0.00913242	MTMR2	cli-miR-1a-3p
TCONS_00067623	rna14192	0.901901119	0.002283105	VGLL4	cli-miR-1a-3p
TCONS_00067623	rna14641	0.943298595	0.00913242	MATR3	cli-miR-1a-3p
TCONS_00067623	rna16476	0.91355455	0.01141553	RBL1	cli-miR-1a-3p
TCONS_00067623	rna3188	0.910474985	0.00456621	MIPOL1	cli-miR-1a-3p
TCONS_00067623	rna3325	0.931768854	0.00913242	CPSF2	cli-miR-1a-3p
TCONS_00067623	rna3524	0.911854708	0.006849315	GPR137C	cli-miR-1a-3p
TCONS_00067623	rna3833	0.969276921	0.01598174	GNPDA2	cli-miR-1a-3p
TCONS_00067623	rna4049	0.919119826	0.002283105	CLSTN3	cli-miR-1a-3p
TCONS_00067623	rna4140	0.931898664	0.00913242	FSTL1	cli-miR-1a-3p
TCONS_00067623	rna4952	0.949193974	0.002283105	LRIG3	cli-miR-1a-3p
TCONS_00067623	rna5161	0.932449528	0.006849315	HNRNPA3	cli-miR-1a-3p
TCONS_00067623	rna5517	0.944754695	0.00913242	BDNF	cli-miR-1a-3p
TCONS_00067623	rna7034	0.921289444	0.006849315	MYEF2	cli-miR-1a-3p
TCONS_00067623	rna7863	0.923011341	0.00913242	ACTL6A	cli-miR-1a-3p
TCONS_00067623	rna8484	0.932107045	0.002283105	GPR27	cli-miR-1a-3p
TCONS_00067623	rna92	0.97179048	0.00913242	FAM91A1	cli-miR-1a-3p
TCONS_00067623	rna9280	0.932666864	0.01369863	RAB11FIP4	cli-miR-1a-3p
TCONS_00067623	rna9957	0.932741309	0.006849315	CASK	cli-miR-1a-3p
TCONS_00068144	rna13172	0.900193958	0.02720947	KCTD5	cli-miR-1a-3p
TCONS_00068144	rna7839	0.906898159	0.00913242	EIF5A2	cli-miR-1a-3p
TCONS_00070783	rna14029	0.912717004	0.01820215	GMFB	cli-miR-1a-3p
TCONS_00070783	rna14641	0.902701766	0.01820215	MATR3	cli-miR-1a-3p
TCONS_00070783	rna2382	0.952073402	0.00456621	FAM188B	cli-miR-1a-3p
TCONS_00070783	rna2560	0.93522904	0.009121971	NEBL	cli-miR-1a-3p
TCONS_00070783	rna3188	0.915989786	0.009121971	MIPOL1	cli-miR-1a-3p
TCONS_00070783	rna3833	0.95354931	0.03174404	GNPDA2	cli-miR-1a-3p
TCONS_00070783	rna4049	0.939466598	0.00456621	CLSTN3	cli-miR-1a-3p
TCONS_00070783	rna7863	0.919079338	0.01820215	ACTL6A	cli-miR-1a-3p
TCONS_00070783	rna8484	0.953570253	0.00456621	GPR27	cli-miR-1a-3p
TCONS_00070783	rna92	0.92175253	0.01820215	FAM91A1	cli-miR-1a-3p
TCONS_00070783	rna9280	0.941066136	0.02724053	RAB11FIP4	cli-miR-1a-3p
TCONS_00070783	rna9957	0.90676739	0.01366728	CASK	cli-miR-1a-3p
TCONS_00071245	rna1272	0.93004628	0.04503803	DSE	cli-miR-1a-3p
TCONS_00071245	rna13535	0.911570761	0.04503803	MTMR2	cli-miR-1a-3p
TCONS_00071245	rna14641	0.910797274	0.04503803	MATR3	cli-miR-1a-3p
TCONS_00071245	rna2382	0.960549617	0.01141553	FAM188B	cli-miR-1a-3p
TCONS_00071245	rna3188	0.963184579	0.02272656	MIPOL1	cli-miR-1a-3p
TCONS_00071245	rna4049	0.979474174	0.01141553	CLSTN3	cli-miR-1a-3p
TCONS_00071245	rna4952	0.913558184	0.01141553	LRIG3	cli-miR-1a-3p
TCONS_00071245	rna5161	0.912675588	0.03393382	HNRNPA3	cli-miR-1a-3p
TCONS_00071245	rna6835	0.943309903	0.02272656	COL11A1	cli-miR-1a-3p
TCONS_00071245	rna7034	0.924263306	0.03393382	MYEF2	cli-miR-1a-3p
TCONS_00071245	rna8484	0.965493554	0.01141553	GPR27	cli-miR-1a-3p
TCONS_00071245	rna8798	0.933767595	0.03393382	AP3S1	cli-miR-1a-3p
TCONS_00071245	rna9057	0.947409207	0.04503803	GLT1D1	cli-miR-1a-3p
TCONS_00071245	rna92	0.92584445	0.04503803	FAM91A1	cli-miR-1a-3p
TCONS_00071245	rna9958	0.904036015	0.02272656	CASK	cli-miR-1a-3p
TCONS_00071363	rna12402	0.901453044	0.02724053	A306_00010304	cli-miR-1a-3p
TCONS_00071363	rna2382	0.946602312	0.01369863	FAM188B	cli-miR-1a-3p
TCONS_00071363	rna3188	0.962328245	0.02724053	MIPOL1	cli-miR-1a-3p
TCONS_00071363	rna3524	0.926453372	0.04062712	GPR137C	cli-miR-1a-3p
TCONS_00071363	rna4049	0.980123963	0.01369863	CLSTN3	cli-miR-1a-3p
TCONS_00071363	rna4952	0.940837143	0.01369863	LRIG3	cli-miR-1a-3p
TCONS_00071363	rna6835	0.967775946	0.02724053	COL11A1	cli-miR-1a-3p
TCONS_00071363	rna7034	0.946506048	0.04062712	MYEF2	cli-miR-1a-3p
TCONS_00071363	rna8484	0.974972401	0.01369863	GPR27	cli-miR-1a-3p
TCONS_00071363	rna9957	0.919779792	0.04062712	CASK	cli-miR-1a-3p
TCONS_00071363	rna9958	0.923530758	0.02724053	CASK	cli-miR-1a-3p
TCONS_00071364	rna12402	0.901453044	0.02724053	A306_00010304	cli-miR-1a-3p
TCONS_00071364	rna2382	0.946602312	0.01369863	FAM188B	cli-miR-1a-3p
TCONS_00071364	rna3188	0.962328245	0.02724053	MIPOL1	cli-miR-1a-3p
TCONS_00071364	rna3524	0.926453372	0.04062712	GPR137C	cli-miR-1a-3p
TCONS_00071364	rna4049	0.980123963	0.01369863	CLSTN3	cli-miR-1a-3p
TCONS_00071364	rna4952	0.940837143	0.01369863	LRIG3	cli-miR-1a-3p
TCONS_00071364	rna6835	0.967775946	0.02724053	COL11A1	cli-miR-1a-3p
TCONS_00071364	rna7034	0.946506048	0.04062712	MYEF2	cli-miR-1a-3p
TCONS_00071364	rna8484	0.974972401	0.01369863	GPR27	cli-miR-1a-3p
TCONS_00071364	rna9957	0.919779792	0.04062712	CASK	cli-miR-1a-3p
TCONS_00071364	rna9958	0.923530758	0.02724053	CASK	cli-miR-1a-3p
TCONS_00075606	rna4049	0.925912541	0.00456621	CLSTN3	cli-miR-1a-3p
TCONS_00075606	rna4952	0.914382171	0.00456621	LRIG3	cli-miR-1a-3p
rna11765	rna13720	0.919975136	0.01820215	ABHD12	cli-miR-1a-3p
rna11765	rna3524	0.907835076	0.02720947	GPR137C	cli-miR-1a-3p
rna11765	rna4952	0.940954423	0.00913242	LRIG3	cli-miR-1a-3p
rna11765	rna9958	0.923548164	0.01820215	CASK	cli-miR-1a-3p
TCONS_00026594	rna10080	0.964253669	8.87E-12	KIF2A	cli-miR-1a-3p
TCONS_00026594	rna10081	0.939931238	8.87E-12	KIF2A	cli-miR-1a-3p
TCONS_00026594	rna6003	0.901631323	2.45E-10	SNX4	cli-miR-1a-3p
TCONS_00032912	rna10080	0.924676255	1.14E-08	KIF2A	cli-miR-1a-3p
TCONS_00066712	rna10080	0.978335374	5.79E-08	KIF2A	cli-miR-1a-3p
TCONS_00066712	rna10081	0.970030366	5.79E-08	KIF2A	cli-miR-1a-3p
TCONS_00065090	rna3833	0.954429157	8.85E-09	GNPDA2	cli-miR-1a-3p
TCONS_00066712	rna6003	0.945064795	5.24E-07	SNX4	cli-miR-1a-3p
TCONS_00016596	rna3833	0.933527724	1.98E-08	GNPDA2	cli-miR-1a-3p
TCONS_00034383	rna9280	0.955253367	3.19E-06	RAB11FIP4	cli-miR-1a-3p
TCONS_00032912	rna14029	0.906048101	1.39E-07	GMFB	cli-miR-1a-3p
TCONS_00032912	rna1272	0.937827078	1.39E-07	DSE	cli-miR-1a-3p
TCONS_00001553	rna10080	0.971076411	9.56E-06	KIF2A	cli-miR-1a-3p
TCONS_00001553	rna10081	0.973492657	9.56E-06	KIF2A	cli-miR-1a-3p
TCONS_00029751	rna3833	0.941953525	7.96E-07	GNPDA2	cli-miR-1a-3p
TCONS_00066712	rna8798	0.930432954	2.06E-05	AP3S1	cli-miR-1a-3p
TCONS_00001553	rna92	0.955815114	0.000102696	FAM91A1	cli-miR-1a-3p
TCONS_00011046	rna92	0.940166567	6.23E-05	FAM91A1	cli-miR-1a-3p
TCONS_00034383	rna11244	0.923782804	0.000115378	YWHAB	cli-miR-1a-3p
TCONS_00066712	rna11244	0.939720478	0.000198593	YWHAB	cli-miR-1a-3p
TCONS_00031986	rna10080	0.905657034	5.72E-06	KIF2A	cli-miR-1a-3p
TCONS_00034383	rna8798	0.930891131	0.001700358	AP3S1	cli-miR-1a-3p
TCONS_00037372	rna11244	0.956196967	0.002144307	YWHAB	cli-miR-1a-3p
TCONS_00037372	rna8798	0.911423598	0.000653254	AP3S1	cli-miR-1a-3p
TCONS_00037372	rna9280	0.974666964	0.003191815	RAB11FIP4	cli-miR-1a-3p
TCONS_00031986	rna6003	0.926799151	0.00172336	SNX4	cli-miR-1a-3p
TCONS_00032912	rna2560	0.901858258	0.000470205	NEBL	cli-miR-1a-3p
TCONS_00025283	rna13535	0.959663747	0.00172336	MTMR2	cli-miR-1a-3p
TCONS_00045032	rna13535	0.913865658	0.00172336	MTMR2	cli-miR-1a-3p
TCONS_00025283	rna92	0.972564764	0.00172336	FAM91A1	cli-miR-1a-3p
TCONS_00029767	rna92	0.926977064	0.000621198	FAM91A1	cli-miR-1a-3p
TCONS_00032912	rna92	0.922421223	0.002752624	FAM91A1	cli-miR-1a-3p
TCONS_00034383	rna92	0.915244326	0.003353919	FAM91A1	cli-miR-1a-3p
TCONS_00034673	rna3833	0.944983964	0.003191815	GNPDA2	cli-miR-1a-3p
TCONS_00029751	rna2799	0.920622377	0.000653254	RARB	cli-miR-1a-3p
TCONS_00029751	rna3677	0.947135768	0.003191815	TBC1D14	cli-miR-1a-3p
TCONS_00035713	rna2356	0.984316372	0.0006076	OBSCN	cli-miR-1677-3p
TCONS_00035713	rna8618	0.965345579	3.61E-05	ACYP2	cli-miR-1677-3p
TCONS_00020571	rna16283	0.904966547	0.001649958	DUSP3	cli-miR-1677-3p
TCONS_00035713	rna16283	0.940470344	0.03270861	DUSP3	cli-miR-1677-3p
TCONS_00032873	rna2356	0.915086879	0.01552945	OBSCN	cli-miR-1677-3p
TCONS_00005962	rna5067	0.952120359	7.59E-05	COBLL1	cli-miR-221-3p
TCONS_00007023	rna2233	0.913764909	0.001331605	SLC25A30	cli-miR-221-3p
TCONS_00025116	rna10131	0.945118118	0.000198593	ITGA1	cli-miR-221-3p
TCONS_00025116	rna5067	0.920746747	0.002951184	COBLL1	cli-miR-221-3p
TCONS_00005962	rna10131	0.950491104	0.001035872	ITGA1	cli-miR-221-3p
TCONS_00005962	rna13798	0.958956946	0.007617697	CPEB3	cli-miR-221-3p
TCONS_00005962	rna3127	0.956725246	0.01361105	RYR3	cli-miR-221-3p
TCONS_00005962	rna4713	0.957346073	0.002413717	MGP	cli-miR-221-3p
TCONS_00025116	rna6430	0.963122082	0.01142386	LDB3	cli-miR-221-3p
TCONS_00005962	rna8383	0.913436961	0.03198977	CSF1R	cli-miR-221-3p
TCONS_00005962	rna6857	0.927978874	0.004550745	AGL	cli-miR-221-3p
TCONS_00025116	rna1633	0.937017025	0.00758805	UBXN2A	cli-miR-221-3p
TCONS_00005962	rna6886	0.917154885	0.005250019	BCAR3	cli-miR-221-3p
TCONS_00035713	rna13798	0.94732812	1.43E-06	CPEB3	cli-miR-221-3p
TCONS_00035713	rna5067	0.934171883	1.13E-05	COBLL1	cli-miR-221-3p
TCONS_00035713	rna1633	0.933291431	0.000164357	UBXN2A	cli-miR-221-3p
TCONS_00005962	rna12585	0.978481518	2.52E-06	CLUH	cli-miR-221-3p
TCONS_00005962	rna1633	0.951295712	2.64E-11	UBXN2A	cli-miR-221-3p
TCONS_00035713	rna12585	0.949013044	5.27E-09	CLUH	cli-miR-221-3p
TCONS_00066712	rna6050	0.96072199	9.80E-09	CCNT2	cli-let-7a-4-3p
TCONS_00066712	rna1341	0.974242972	2.32E-06	CCNC	cli-let-7a-4-3p
TCONS_00034383	rna6446	0.909110305	2.58E-05	CCDC6	cli-let-7a-4-3p
TCONS_00034383	rna9280	0.955253367	3.19E-06	RAB11FIP4	cli-let-7a-4-3p
TCONS_00030759	rna874	0.913876478	1.08E-06	HNRNPU	cli-let-7a-4-3p
TCONS_00066712	rna8798	0.930432954	2.06E-05	AP3S1	cli-let-7a-4-3p
TCONS_00034383	rna11244	0.923782804	0.000115378	YWHAB	cli-let-7a-4-3p
TCONS_00066712	rna11244	0.939720478	0.000198593	YWHAB	cli-let-7a-4-3p
TCONS_00004102	rna1401	0.926481713	1.00E-05	SYNCRIP	cli-let-7a-4-3p
TCONS_00004102	rna9280	0.987698111	4.93E-05	RAB11FIP4	cli-let-7a-4-3p
TCONS_00030759	rna1401	0.933234873	4.68E-05	SYNCRIP	cli-let-7a-4-3p
TCONS_00066712	rna1401	0.956107106	8.08E-05	SYNCRIP	cli-let-7a-4-3p
TCONS_00066712	rna874	0.968967285	0.000198593	HNRNPU	cli-let-7a-4-3p
TCONS_00030759	rna2745	0.913098016	4.68E-05	CBX3	cli-let-7a-4-3p
TCONS_00030759	rna6446	0.929455367	0.00091664	CCDC6	cli-let-7a-4-3p
TCONS_00034385	rna6446	0.912726754	5.91E-05	CCDC6	cli-let-7a-4-3p
TCONS_00030759	rna13548	0.927462766	1.19E-05	MRE11A	cli-let-7a-4-3p
TCONS_00034385	rna11244	0.928367425	7.14E-06	YWHAB	cli-let-7a-4-3p
TCONS_00001338	rna6050	0.92418061	1.42E-05	CCNT2	cli-let-7a-4-3p
TCONS_00001338	rna729	0.948786351	1.42E-05	DAP	cli-let-7a-4-3p
TCONS_00030759	rna1341	0.91270539	0.000115378	CCNC	cli-let-7a-4-3p
TCONS_00055778	rna9280	0.9889923	0.000166374	RAB11FIP4	cli-let-7a-4-3p
TCONS_00055778	rna6446	0.906342693	0.000673672	CCDC6	cli-let-7a-4-3p
TCONS_00001338	rna293	0.963930028	0.000467329	ZFHX4	cli-let-7a-4-3p
TCONS_00034383	rna293	0.972763136	0.001700358	ZFHX4	cli-let-7a-4-3p
TCONS_00034383	rna8798	0.930891131	0.001700358	AP3S1	cli-let-7a-4-3p
TCONS_00037372	rna11244	0.956196967	0.002144307	YWHAB	cli-let-7a-4-3p
TCONS_00037372	rna8798	0.911423598	0.000653254	AP3S1	cli-let-7a-4-3p
TCONS_00037372	rna9280	0.974666964	0.003191815	RAB11FIP4	cli-let-7a-4-3p
TCONS_00037372	rna2745	0.907766587	0.001296511	CBX3	cli-let-7a-4-3p
TCONS_00037372	rna6446	0.939517264	0.007485352	CCDC6	cli-let-7a-4-3p
TCONS_00066712	rna2745	0.980364417	0.004727047	CBX3	cli-let-7a-4-3p
TCONS_00066712	rna480	0.962266626	0.000815022	ZNF521	cli-let-7a-4-3p
TCONS_00004102	rna16933	0.937264525	0.000653254	TMEM230	cli-let-7a-4-3p
TCONS_00055778	rna8798	0.913396376	0.001393359	AP3S1	cli-let-7a-4-3p
TCONS_00066712	rna10246	0.937714895	0.002403939	TGFBR1	cli-let-7a-4-3p
TCONS_00067863	rna10246	0.947365075	9.39E-05	TGFBR1	cli-let-7a-4-3p
TCONS_00067863	rna1341	0.918316586	0.000312032	CCNC	cli-let-7a-4-3p
TCONS_00067863	rna6050	0.914682455	0.000312032	CCNT2	cli-let-7a-4-3p
TCONS_00067863	rna8798	0.913617644	9.39E-05	AP3S1	cli-let-7a-4-3p
TCONS_00001338	rna11244	0.955174857	0.001538739	YWHAB	cli-let-7a-4-3p
TCONS_00030759	rna11244	0.947187037	0.005512945	YWHAB	cli-let-7a-4-3p
TCONS_00066712	rna11407	0.994143524	0.002403939	EIF4H	cli-let-7a-4-3p
TCONS_00066712	rna2167	0.955768089	0.002403939	NDFIP2	cli-let-7a-4-3p
TCONS_00066712	rna6446	0.958221663	0.02606009	CCDC6	cli-let-7a-4-3p
TCONS_00004102	rna1402	0.931660823	0.000653254	SYNCRIP	cli-let-7a-4-3p
TCONS_00049535	rna13548	0.965610426	3.13E-05	MRE11A	cli-let-7a-4-3p
TCONS_00049535	rna2745	0.938803127	6.27E-05	CBX3	cli-let-7a-4-3p
TCONS_00049535	rna6446	0.986481047	0.000376164	CCDC6	cli-let-7a-4-3p
TCONS_00049535	rna874	0.939665598	0.00010449	HNRNPU	cli-let-7a-4-3p
TCONS_00030759	rna11407	0.922973653	0.001700358	EIF4H	cli-let-7a-4-3p
TCONS_00004102	rna11244	0.98694005	0.002144307	YWHAB	cli-let-7a-4-3p
TCONS_00031997	rna874	0.919652765	0.000621198	HNRNPU	cli-let-7a-4-3p
TCONS_00001338	rna16933	0.917151732	0.000467329	TMEM230	cli-let-7a-4-3p
TCONS_00066712	rna16933	0.968125359	0.002403939	TMEM230	cli-let-7a-4-3p
TCONS_00055778	rna11244	0.942752853	0.00453157	YWHAB	cli-let-7a-4-3p
TCONS_00001338	rna11407	0.906494442	0.04062712	EIF4H	cli-let-7a-4-3p
TCONS_00001338	rna13548	0.931124253	0.04062712	MRE11A	cli-let-7a-4-3p
TCONS_00001338	rna2167	0.937456308	0.04062712	NDFIP2	cli-let-7a-4-3p
TCONS_00001338	rna480	0.968120997	0.02724053	ZNF521	cli-let-7a-4-3p
TCONS_00001338	rna8798	0.936875906	0.04062712	AP3S1	cli-let-7a-4-3p
TCONS_00001338	rna8997	0.921784969	0.01369863	KDM2B	cli-let-7a-4-3p
TCONS_00002628	rna11244	0.950471757	0.04503803	YWHAB	cli-let-7a-4-3p
TCONS_00002628	rna11407	0.925625462	0.02720947	EIF4H	cli-let-7a-4-3p
TCONS_00002628	rna1341	0.902003487	0.04503803	CCNC	cli-let-7a-4-3p
TCONS_00002628	rna13548	0.923947819	0.02720947	MRE11A	cli-let-7a-4-3p
TCONS_00002628	rna1401	0.916177392	0.03615467	SYNCRIP	cli-let-7a-4-3p
TCONS_00002628	rna15843	0.902402377	0.01820215	ITGA9	cli-let-7a-4-3p
TCONS_00002628	rna16933	0.936557152	0.02720947	TMEM230	cli-let-7a-4-3p
TCONS_00002628	rna2167	0.914124549	0.02720947	NDFIP2	cli-let-7a-4-3p
TCONS_00002628	rna2745	0.911035654	0.03615467	CBX3	cli-let-7a-4-3p
TCONS_00002628	rna293	0.93126596	0.02720947	ZFHX4	cli-let-7a-4-3p
TCONS_00002628	rna3153	0.903567755	0.00913242	STRN3	cli-let-7a-4-3p
TCONS_00002628	rna480	0.951052689	0.01820215	ZNF521	cli-let-7a-4-3p
TCONS_00002628	rna6050	0.942980029	0.04503803	CCNT2	cli-let-7a-4-3p
TCONS_00002628	rna874	0.916845816	0.04503803	HNRNPU	cli-let-7a-4-3p
TCONS_00002628	rna8798	0.918202776	0.02720947	AP3S1	cli-let-7a-4-3p
TCONS_00002628	rna8997	0.917653834	0.00913242	KDM2B	cli-let-7a-4-3p
TCONS_00004102	rna13548	0.957167881	0.04728944	MRE11A	cli-let-7a-4-3p
TCONS_00004102	rna293	0.976705747	0.04728944	ZFHX4	cli-let-7a-4-3p
TCONS_00004102	rna480	0.949172359	0.03174404	ZNF521	cli-let-7a-4-3p
TCONS_00004102	rna8798	0.945395958	0.04728944	AP3S1	cli-let-7a-4-3p
TCONS_00006119	rna9280	0.930580051	0.01369863	RAB11FIP4	cli-let-7a-4-3p
TCONS_00012275	rna10617	0.904305611	0.00456621	WDR5	cli-let-7a-4-3p
TCONS_00012275	rna11407	0.918964532	0.01366728	EIF4H	cli-let-7a-4-3p
TCONS_00012275	rna16933	0.942958707	0.01366728	TMEM230	cli-let-7a-4-3p
TCONS_00012275	rna6468	0.904812667	0.009121971	A306_00005199	cli-let-7a-4-3p
TCONS_00012275	rna6574	0.903936946	0.00456621	SMNDC1	cli-let-7a-4-3p
TCONS_00023172	rna1717	0.981984529	0.00913242	RIPK4	cli-let-7a-4-3p
TCONS_00030759	rna480	0.929310738	0.04965362	ZNF521	cli-let-7a-4-3p
TCONS_00031997	rna10617	0.958271139	0.00913242	WDR5	cli-let-7a-4-3p
TCONS_00031997	rna11407	0.934004536	0.02720947	EIF4H	cli-let-7a-4-3p
TCONS_00031997	rna1401	0.902469383	0.03615467	SYNCRIP	cli-let-7a-4-3p
TCONS_00031997	rna2745	0.925245731	0.03615467	CBX3	cli-let-7a-4-3p
TCONS_00031997	rna6468	0.900213199	0.01820215	A306_00005199	cli-let-7a-4-3p
TCONS_00031997	rna7702	0.931219403	0.00913242	GORAB	cli-let-7a-4-3p
TCONS_00031997	rna8997	0.925297382	0.00913242	KDM2B	cli-let-7a-4-3p
TCONS_00034383	rna480	0.921125099	0.04965362	ZNF521	cli-let-7a-4-3p
TCONS_00034385	rna293	0.977570065	0.03393382	ZFHX4	cli-let-7a-4-3p
TCONS_00034385	rna480	0.924407075	0.02272656	ZNF521	cli-let-7a-4-3p
TCONS_00034385	rna8798	0.937686648	0.03393382	AP3S1	cli-let-7a-4-3p
TCONS_00037372	rna13548	0.920401092	0.04728944	MRE11A	cli-let-7a-4-3p
TCONS_00037372	rna1402	0.93202252	0.04728944	SYNCRIP	cli-let-7a-4-3p
TCONS_00037372	rna1717	0.912288984	0.01598174	RIPK4	cli-let-7a-4-3p
TCONS_00037372	rna293	0.957242447	0.04728944	ZFHX4	cli-let-7a-4-3p
TCONS_00037372	rna480	0.931333694	0.03174404	ZNF521	cli-let-7a-4-3p
TCONS_00049535	rna11244	0.964929173	0.02272656	YWHAB	cli-let-7a-4-3p
TCONS_00049535	rna11407	0.93176243	0.01366728	EIF4H	cli-let-7a-4-3p
TCONS_00049535	rna1341	0.946102436	0.02272656	CCNC	cli-let-7a-4-3p
TCONS_00049535	rna1401	0.953992529	0.01820215	SYNCRIP	cli-let-7a-4-3p
TCONS_00049535	rna15843	0.913295889	0.009121971	ITGA9	cli-let-7a-4-3p
TCONS_00049535	rna16933	0.929267614	0.01366728	TMEM230	cli-let-7a-4-3p
TCONS_00049535	rna2167	0.931739117	0.01366728	NDFIP2	cli-let-7a-4-3p
TCONS_00049535	rna293	0.952787673	0.01366728	ZFHX4	cli-let-7a-4-3p
TCONS_00049535	rna3153	0.926535134	0.00456621	STRN3	cli-let-7a-4-3p
TCONS_00049535	rna480	0.982153845	0.009121971	ZNF521	cli-let-7a-4-3p
TCONS_00049535	rna6050	0.977275176	0.02272656	CCNT2	cli-let-7a-4-3p
TCONS_00049535	rna729	0.935104457	0.02272656	DAP	cli-let-7a-4-3p
TCONS_00049535	rna8798	0.945938994	0.01366728	AP3S1	cli-let-7a-4-3p
TCONS_00049535	rna8997	0.936243128	0.00456621	KDM2B	cli-let-7a-4-3p
TCONS_00049535	rna9280	0.935110488	0.02724053	RAB11FIP4	cli-let-7a-4-3p
TCONS_00055778	rna1717	0.907267624	0.02283105	RIPK4	cli-let-7a-4-3p
TCONS_00055778	rna480	0.906308926	0.0451919	ZNF521	cli-let-7a-4-3p
TCONS_00060036	rna5528	0.947709068	0.02272656	GAS2	cli-let-7a-4-3p
TCONS_00066712	rna1044	0.912323186	0.02968037	SASH1	cli-let-7a-4-3p
TCONS_00066712	rna10617	0.983946895	0.02968037	WDR5	cli-let-7a-4-3p
TCONS_00066712	rna3153	0.909442421	0.02968037	STRN3	cli-let-7a-4-3p
TCONS_00066712	rna4229	0.9117052	0.02968037	CYFIP1	cli-let-7a-4-3p
TCONS_00066712	rna6574	0.91846649	0.02968037	SMNDC1	cli-let-7a-4-3p
TCONS_00066712	rna7702	0.950289965	0.02968037	GORAB	cli-let-7a-4-3p
TCONS_00066712	rna8997	0.974715731	0.02968037	KDM2B	cli-let-7a-4-3p
TCONS_00067863	rna10617	0.944155298	0.006849315	WDR5	cli-let-7a-4-3p
TCONS_00067863	rna11244	0.942240695	0.03393382	YWHAB	cli-let-7a-4-3p
TCONS_00067863	rna11407	0.957512455	0.02045398	EIF4H	cli-let-7a-4-3p
TCONS_00067863	rna13548	0.918293387	0.02045398	MRE11A	cli-let-7a-4-3p
TCONS_00067863	rna1401	0.944058513	0.02720947	SYNCRIP	cli-let-7a-4-3p
TCONS_00067863	rna1402	0.902905195	0.02045398	SYNCRIP	cli-let-7a-4-3p
TCONS_00067863	rna16933	0.951466923	0.02045398	TMEM230	cli-let-7a-4-3p
TCONS_00067863	rna2167	0.957598502	0.02045398	NDFIP2	cli-let-7a-4-3p
TCONS_00067863	rna2745	0.943962142	0.02720947	CBX3	cli-let-7a-4-3p
TCONS_00067863	rna293	0.902584846	0.02045398	ZFHX4	cli-let-7a-4-3p
TCONS_00067863	rna480	0.948969191	0.01366728	ZNF521	cli-let-7a-4-3p
TCONS_00067863	rna6468	0.907416173	0.01366728	A306_00005199	cli-let-7a-4-3p
TCONS_00067863	rna874	0.967487601	0.03393382	HNRNPU	cli-let-7a-4-3p
TCONS_00067863	rna8997	0.94968582	0.006849315	KDM2B	cli-let-7a-4-3p
TCONS_00035713	rna13418	0.914086078	0.003061236	A306_00010830	cli-miR-129-3p
TCONS_00020571	rna12585	0.904349738	0.001282662	CLUH	cli-miR-129-3p
TCONS_00035713	rna7641	0.910697249	0.02762913	PRKAA2	cli-miR-129-3p
TCONS_00035713	rna6540	0.90996854	0.006491388	WBP1L	cli-miR-129-3p
TCONS_00020571	rna10835	0.935320025	0.000257902	PERM1	cli-miR-129-3p
TCONS_00020571	rna6540	0.923709087	0.00242363	WBP1L	cli-miR-129-3p
TCONS_00020571	rna13418	0.917520933	0.005960697	A306_00010830	cli-miR-129-3p
TCONS_00035713	rna18086	0.95859205	0.01340525	A306_00014808	cli-miR-129-3p
TCONS_00035713	rna16360	0.901746488	0.01340525	A306_00011628	cli-miR-129-3p
TCONS_00020571	rna3158	0.911508433	0.003226007	HECTD1	cli-miR-129-3p
TCONS_00035713	rna3158	0.912667347	0.025339	HECTD1	cli-miR-129-3p
TCONS_00035713	rna5051	0.918773588	0.025339	LY75	cli-miR-129-3p
TCONS_00020571	rna15866	0.901583837	0.006323869	TMEM38A	cli-miR-129-3p
TCONS_00058221	rna14956	0.924449923	0.02272656	A306_00010891	cli-miR-129-3p
TCONS_00058221	rna15866	0.92600384	0.04503803	TMEM38A	cli-miR-129-3p
TCONS_00058221	rna3158	0.908011733	0.03393382	HECTD1	cli-miR-129-3p
TCONS_00058221	rna5051	0.943195851	0.03393382	LY75	cli-miR-129-3p
TCONS_00074599	rna16360	0.900364535	0.04062712	A306_00011628	cli-miR-129-3p
TCONS_00074599	rna9534	0.906952177	0.02045398	ACSBG1	cli-miR-129-3p
TCONS_00035713	rna12585	0.949013044	5.27E-09	CLUH	cli-miR-129-3p
TCONS_00030759	rna5738	0.948881214	7.34E-06	ALG12	cli-miR-30a-3p
TCONS_00045391	rna1341	0.909719721	1.08E-06	CCNC	cli-miR-30a-3p
TCONS_00052179	rna1341	0.947390343	2.30E-07	CCNC	cli-miR-30a-3p
TCONS_00045391	rna5618	0.933342994	2.18E-07	CELF2	cli-miR-30a-3p
TCONS_00023172	rna8763	0.904935198	2.87E-06	EFNA5	cli-miR-30a-3p
TCONS_00057737	rna8763	0.965659732	3.96E-05	EFNA5	cli-miR-30a-3p
TCONS_00068807	rna8763	0.935798938	3.96E-05	EFNA5	cli-miR-30a-3p
TCONS_00071006	rna8763	0.913627116	2.48E-05	EFNA5	cli-miR-30a-3p
TCONS_00002985	rna8763	0.915432795	3.96E-05	EFNA5	cli-miR-30a-3p
TCONS_00030759	rna4306	0.906983822	4.68E-05	GPM6B	cli-miR-30a-3p
TCONS_00002985	rna4140	0.968471768	1.60E-05	FSTL1	cli-miR-30a-3p
TCONS_00045391	rna15883	0.907064754	1.19E-05	NFYC	cli-miR-30a-3p
TCONS_00045391	rna4140	0.947916982	4.68E-05	FSTL1	cli-miR-30a-3p
TCONS_00052179	rna10252	0.960563545	4.03E-06	TRIP13	cli-miR-30a-3p
TCONS_00052179	rna15883	0.959793633	4.03E-06	NFYC	cli-miR-30a-3p
TCONS_00052179	rna4140	0.933308697	1.60E-05	FSTL1	cli-miR-30a-3p
TCONS_00052179	rna4306	0.916689656	1.60E-05	GPM6B	cli-miR-30a-3p
TCONS_00071001	rna4140	0.923182418	5.72E-06	FSTL1	cli-miR-30a-3p
TCONS_00071001	rna5618	0.909004516	5.72E-06	CELF2	cli-miR-30a-3p
TCONS_00071006	rna10252	0.92019941	2.52E-06	TRIP13	cli-miR-30a-3p
TCONS_00071006	rna1341	0.909773799	2.48E-05	CCNC	cli-miR-30a-3p
TCONS_00071006	rna4140	0.958284631	1.00E-05	FSTL1	cli-miR-30a-3p
TCONS_00071006	rna5618	0.923010343	1.00E-05	CELF2	cli-miR-30a-3p
TCONS_00071245	rna5618	0.93056558	2.87E-06	CELF2	cli-miR-30a-3p
TCONS_00076646	rna10252	0.93955178	7.19E-07	TRIP13	cli-miR-30a-3p
TCONS_00076646	rna1341	0.940692149	7.14E-06	CCNC	cli-miR-30a-3p
TCONS_00076646	rna15883	0.946347482	7.19E-07	NFYC	cli-miR-30a-3p
rna4279	rna10252	0.981388874	7.19E-07	TRIP13	cli-miR-30a-3p
rna4279	rna1341	0.973219807	7.14E-06	CCNC	cli-miR-30a-3p
rna4279	rna15883	0.941422437	7.19E-07	NFYC	cli-miR-30a-3p
rna4279	rna4140	0.95775009	2.87E-06	FSTL1	cli-miR-30a-3p
rna4279	rna4306	0.963205468	2.87E-06	GPM6B	cli-miR-30a-3p
TCONS_00002985	rna15705	0.942428153	3.96E-05	A306_00011528	cli-miR-30a-3p
TCONS_00045391	rna15705	0.929773197	0.000115378	A306_00011528	cli-miR-30a-3p
TCONS_00066304	rna15705	0.913795909	5.91E-05	A306_00011528	cli-miR-30a-3p
TCONS_00071001	rna15705	0.917457386	1.42E-05	A306_00011528	cli-miR-30a-3p
TCONS_00002985	rna10285	0.914904626	0.000292572	SLITRK4	cli-miR-30a-3p
TCONS_00030082	rna15318	0.955040596	0.000187507	MPZL3	cli-miR-30a-3p
TCONS_00030082	rna8763	0.94249191	0.000621198	EFNA5	cli-miR-30a-3p
TCONS_00045391	rna10285	0.911436898	0.000574695	SLITRK4	cli-miR-30a-3p
TCONS_00052179	rna10285	0.961290435	0.000292572	SLITRK4	cli-miR-30a-3p
TCONS_00052179	rna5738	0.952845896	0.005866996	ALG12	cli-miR-30a-3p
TCONS_00057737	rna5618	0.945634524	0.00172336	CELF2	cli-miR-30a-3p
TCONS_00066712	rna10252	0.976981107	0.002403939	TRIP13	cli-miR-30a-3p
TCONS_00066712	rna10285	0.979475109	0.000815022	SLITRK4	cli-miR-30a-3p
TCONS_00066712	rna15883	0.972333244	0.002403939	NFYC	cli-miR-30a-3p
TCONS_00066712	rna4306	0.970305065	0.004727047	GPM6B	cli-miR-30a-3p
TCONS_00068807	rna10252	0.9633932	0.000869663	TRIP13	cli-miR-30a-3p
TCONS_00068807	rna10285	0.918983335	0.000292572	SLITRK4	cli-miR-30a-3p
TCONS_00068807	rna1341	0.941866833	0.002845886	CCNC	cli-miR-30a-3p
TCONS_00068807	rna15318	0.924402258	0.000869663	MPZL3	cli-miR-30a-3p
TCONS_00068807	rna15883	0.903536113	0.000869663	NFYC	cli-miR-30a-3p
TCONS_00068807	rna4140	0.936442175	0.00172336	FSTL1	cli-miR-30a-3p
TCONS_00068807	rna4306	0.949238161	0.00172336	GPM6B	cli-miR-30a-3p
TCONS_00068807	rna5618	0.903497494	0.00172336	CELF2	cli-miR-30a-3p
TCONS_00071001	rna8763	0.901060921	0.001538739	EFNA5	cli-miR-30a-3p
TCONS_00071006	rna10285	0.922932679	0.000219429	SLITRK4	cli-miR-30a-3p
TCONS_00071245	rna15318	0.960104535	0.000312032	MPZL3	cli-miR-30a-3p
TCONS_00071245	rna8763	0.962725602	0.00103057	EFNA5	cli-miR-30a-3p
TCONS_00076646	rna10285	0.939867468	0.00010449	SLITRK4	cli-miR-30a-3p
TCONS_00076646	rna5738	0.900594075	0.002144307	ALG12	cli-miR-30a-3p
rna4279	rna10285	0.984552227	0.00010449	SLITRK4	cli-miR-30a-3p
rna4279	rna5738	0.963481938	0.002144307	ALG12	cli-miR-30a-3p
TCONS_00055778	rna8763	0.973820064	0.00453157	EFNA5	cli-miR-30a-3p
TCONS_00030759	rna9570	0.914959627	0.001700358	USP3	cli-miR-30a-3p
TCONS_00045391	rna9570	0.915977989	0.001700358	USP3	cli-miR-30a-3p
TCONS_00066304	rna9570	0.931492114	0.001116413	USP3	cli-miR-30a-3p
TCONS_00066712	rna15705	0.961250271	0.007746017	A306_00011528	cli-miR-30a-3p
TCONS_00002985	rna1432	0.917470769	0.000292572	PHIP	cli-miR-30a-3p
TCONS_00002985	rna4622	0.929982342	0.000292572	A306_00004506	cli-miR-30a-3p
TCONS_00022496	rna4024	0.904829723	0.00010449	GALNT7	cli-miR-30a-3p
TCONS_00029913	rna17252	0.903796671	0.000312032	ANP32E	cli-miR-30a-3p
TCONS_00030759	rna1432	0.933496225	0.000574695	PHIP	cli-miR-30a-3p
TCONS_00030759	rna15883	0.909397966	0.001700358	NFYC	cli-miR-30a-3p
TCONS_00030759	rna4024	0.924387603	0.000574695	GALNT7	cli-miR-30a-3p
TCONS_00045391	rna1432	0.90547934	0.000574695	PHIP	cli-miR-30a-3p
TCONS_00045391	rna4622	0.927488191	0.000574695	A306_00004506	cli-miR-30a-3p
TCONS_00052179	rna1432	0.969911223	0.000292572	PHIP	cli-miR-30a-3p
TCONS_00052179	rna15705	0.918222752	0.002845886	A306_00011528	cli-miR-30a-3p
TCONS_00052179	rna17252	0.900155284	0.000869663	ANP32E	cli-miR-30a-3p
TCONS_00052179	rna4024	0.944281817	0.000292572	GALNT7	cli-miR-30a-3p
TCONS_00052179	rna4622	0.935660535	0.000292572	A306_00004506	cli-miR-30a-3p
TCONS_00052179	rna6779	0.939371579	0.000292572	TROVE2	cli-miR-30a-3p
TCONS_00066304	rna10252	0.927367104	0.001116413	TRIP13	cli-miR-30a-3p
TCONS_00066304	rna1341	0.904474157	0.003642097	CCNC	cli-miR-30a-3p
TCONS_00066304	rna1432	0.957374732	0.000376164	PHIP	cli-miR-30a-3p
TCONS_00066304	rna15883	0.900372308	0.001116413	NFYC	cli-miR-30a-3p
TCONS_00066304	rna4024	0.904559888	0.000376164	GALNT7	cli-miR-30a-3p
TCONS_00066304	rna4140	0.954153777	0.002208918	FSTL1	cli-miR-30a-3p
TCONS_00066304	rna4306	0.944724409	0.002208918	GPM6B	cli-miR-30a-3p
TCONS_00066304	rna4622	0.914953072	0.000376164	A306_00004506	cli-miR-30a-3p
TCONS_00066304	rna6779	0.910186629	0.000376164	TROVE2	cli-miR-30a-3p
TCONS_00071006	rna1432	0.914827695	0.000219429	PHIP	cli-miR-30a-3p
TCONS_00071006	rna15705	0.945642459	0.002144307	A306_00011528	cli-miR-30a-3p
TCONS_00071006	rna4622	0.902700238	0.000219429	A306_00004506	cli-miR-30a-3p
TCONS_00071580	rna4306	0.90174255	6.27E-05	GPM6B	cli-miR-30a-3p
TCONS_00076646	rna1432	0.910058135	0.00010449	PHIP	cli-miR-30a-3p
TCONS_00076646	rna4024	0.930480657	0.00010449	GALNT7	cli-miR-30a-3p
rna4279	rna1432	0.985733492	0.00010449	PHIP	cli-miR-30a-3p
rna4279	rna15705	0.95281989	0.00103057	A306_00011528	cli-miR-30a-3p
rna4279	rna17252	0.922087088	0.000312032	ANP32E	cli-miR-30a-3p
rna4279	rna4024	0.957952951	0.00010449	GALNT7	cli-miR-30a-3p
rna4279	rna4622	0.951676588	0.00010449	A306_00004506	cli-miR-30a-3p
rna4279	rna6779	0.967975845	0.00010449	TROVE2	cli-miR-30a-3p
rna4279	rna8720	0.939377078	0.00010449	PPP3CA	cli-miR-30a-3p
TCONS_00011105	rna5556	0.913054444	0.006849315	FGF3	cli-miR-30a-3p
TCONS_00020810	rna10285	0.959773598	0.0451919	SLITRK4	cli-miR-30a-3p
TCONS_00020810	rna1432	0.958249369	0.0451919	PHIP	cli-miR-30a-3p
TCONS_00020810	rna4024	0.941375699	0.0451919	GALNT7	cli-miR-30a-3p
TCONS_00020810	rna4622	0.917896715	0.0451919	A306_00004506	cli-miR-30a-3p
TCONS_00020810	rna6779	0.939380892	0.0451919	TROVE2	cli-miR-30a-3p
TCONS_00020810	rna8720	0.928598488	0.0451919	PPP3CA	cli-miR-30a-3p
TCONS_00022496	rna5556	0.940300601	0.01141553	FGF3	cli-miR-30a-3p
TCONS_00042079	rna15318	0.932178761	0.006849315	MPZL3	cli-miR-30a-3p
TCONS_00042079	rna5618	0.930602738	0.00913242	CELF2	cli-miR-30a-3p
TCONS_00042079	rna8763	0.972233316	0.01141553	EFNA5	cli-miR-30a-3p
TCONS_00047512	rna1341	0.912705618	0.04503803	CCNC	cli-miR-30a-3p
TCONS_00047512	rna4306	0.905335745	0.03615467	GPM6B	cli-miR-30a-3p
TCONS_00047512	rna8720	0.919257672	0.01820215	PPP3CA	cli-miR-30a-3p
TCONS_00066304	rna10285	0.905342297	0.04071973	SLITRK4	cli-miR-30a-3p
TCONS_00068807	rna1432	0.97438898	0.03623711	PHIP	cli-miR-30a-3p
TCONS_00068807	rna4024	0.951031098	0.03623711	GALNT7	cli-miR-30a-3p
TCONS_00068807	rna4622	0.900905988	0.03623711	A306_00004506	cli-miR-30a-3p
TCONS_00068807	rna6779	0.916060514	0.03623711	TROVE2	cli-miR-30a-3p
TCONS_00071245	rna5556	0.917062526	0.01141553	FGF3	cli-miR-30a-3p
TCONS_00076646	rna9570	0.924976444	0.03393382	USP3	cli-miR-30a-3p
rna4279	rna9570	0.982372822	0.03393382	USP3	cli-miR-30a-3p
TCONS_00066712	rna5738	0.98730184	1.25E-09	ALG12	cli-miR-30a-3p
TCONS_00020810	rna5738	0.92707713	3.95E-08	ALG12	cli-miR-30a-3p
TCONS_00066712	rna1341	0.974242972	2.32E-06	CCNC	cli-miR-30a-3p
TCONS_00068807	rna5738	0.958534856	0.000136112	ALG12	cli-miR-30a-3p
TCONS_00057737	rna4140	0.920073275	1.60E-05	FSTL1	cli-miR-30a-3p
TCONS_00066712	rna4140	0.967467582	8.08E-05	FSTL1	cli-miR-30a-3p
rna11765	rna4140	0.935607078	1.15E-06	FSTL1	cli-miR-30a-3p
TCONS_00002985	rna9570	0.923669049	4.03E-06	USP3	cli-miR-30a-3p
TCONS_00030759	rna1341	0.91270539	0.000115378	CCNC	cli-miR-30a-3p
TCONS_00052179	rna9570	0.969197075	0.000869663	USP3	cli-miR-30a-3p
TCONS_00071006	rna9570	0.952590955	0.000653254	USP3	cli-miR-30a-3p
TCONS_00011046	rna10853	0.960447048	3.27E-07	CLSTN1	cli-miR-30d-5p
TCONS_00020810	rna6003	0.915287069	9.29E-06	SNX4	cli-miR-30d-5p
TCONS_00066712	rna10302	0.969752313	6.86E-06	ATP11C	cli-miR-30d-5p
TCONS_00020810	rna10302	0.944106965	0.000166374	ATP11C	cli-miR-30d-5p
TCONS_00003307	rna14246	0.948123076	8.63E-06	YEATS2	cli-miR-30d-5p
TCONS_00003307	rna13294	0.966821604	8.42E-05	ATP2B1	cli-miR-30d-5p
TCONS_00014720	rna10166	0.953666246	2.52E-06	AIDA	cli-miR-30d-5p
TCONS_00011046	rna13520	0.98017025	1.58E-05	A306_00011824	cli-miR-30d-5p
TCONS_00011046	rna6050	0.903853118	0.0001533	CCNT2	cli-miR-30d-5p
TCONS_00066712	rna13520	0.907775548	2.06E-05	A306_00011824	cli-miR-30d-5p
TCONS_00011046	rna10701	0.926207502	1.58E-05	DOLPP1	cli-miR-30d-5p
TCONS_00003307	rna10166	0.980937336	0.001393359	AIDA	cli-miR-30d-5p
TCONS_00003307	rna12401	0.970368567	0.000470205	A306_00010304	cli-miR-30d-5p
TCONS_00003307	rna6003	0.902742179	0.01222817	SNX4	cli-miR-30d-5p
TCONS_00014720	rna12401	0.959290387	0.000219429	A306_00010304	cli-miR-30d-5p
TCONS_00014720	rna6003	0.938084461	0.005866996	SNX4	cli-miR-30d-5p
TCONS_00020810	rna10166	0.922091157	0.001393359	AIDA	cli-miR-30d-5p
TCONS_00020810	rna12401	0.939790078	0.000470205	A306_00010304	cli-miR-30d-5p
TCONS_00041342	rna12401	0.909644662	0.000292572	A306_00010304	cli-miR-30d-5p
TCONS_00003307	rna13520	0.920152391	0.001393359	A306_00011824	cli-miR-30d-5p
TCONS_00003307	rna6050	0.951971003	0.00453157	CCNT2	cli-miR-30d-5p
TCONS_00052179	rna6050	0.944728806	0.002845886	CCNT2	cli-miR-30d-5p
TCONS_00052179	rna9057	0.901486693	0.00172336	GLT1D1	cli-miR-30d-5p
TCONS_00066712	rna12801	0.911972005	0.004727047	RERGL	cli-miR-30d-5p
TCONS_00066712	rna532	0.906434011	0.007746017	EPB41L3	cli-miR-30d-5p
TCONS_00020810	rna13294	0.922542174	0.00453157	ATP2B1	cli-miR-30d-5p
TCONS_00026989	rna14246	0.949407444	0.002800234	YEATS2	cli-miR-30d-5p
TCONS_00034673	rna13294	0.91248031	0.001538739	ATP2B1	cli-miR-30d-5p
TCONS_00066712	rna14246	0.964163824	0.002403939	YEATS2	cli-miR-30d-5p
TCONS_00018486	rna10853	0.900851057	0.000187507	CLSTN1	cli-miR-30d-5p
TCONS_00002225	rna4527	0.984148928	0.000187507	PKP2	cli-miR-30d-5p
TCONS_00020810	rna7863	0.935058712	0.002752624	ACTL6A	cli-miR-30d-5p
TCONS_00058571	rna7863	0.927632825	0.000621198	ACTL6A	cli-miR-30d-5p
TCONS_00003307	rna10701	0.958527828	0.001393359	DOLPP1	cli-miR-30d-5p
TCONS_00003307	rna7551	0.924201876	0.000470205	LRRC40	cli-miR-30d-5p
TCONS_00041342	rna2823	0.903540848	0.00172336	STT3B	cli-miR-30d-5p
TCONS_00003307	rna4839	0.953256085	0.002752624	GTPBP1	cli-miR-30d-5p
TCONS_00020810	rna4839	0.95441082	0.002752624	GTPBP1	cli-miR-30d-5p
TCONS_00020810	rna532	0.917564678	0.00453157	EPB41L3	cli-miR-30d-5p
TCONS_00003307	rna10302	0.969319629	0.006714168	ATP11C	cli-miR-30d-5p
TCONS_00011046	rna10302	0.9225598	0.009726394	ATP11C	cli-miR-30d-5p
TCONS_00011046	rna11769	0.913557098	0.000689634	TRRAP	cli-miR-30d-5p
TCONS_00011046	rna13294	0.925123368	0.006584875	ATP2B1	cli-miR-30d-5p
TCONS_00011046	rna1830	0.937934798	0.000689634	POGLUT1	cli-miR-30d-5p
TCONS_00011046	rna2169	0.913736654	0.000689634	RNF219	cli-miR-30d-5p
TCONS_00011046	rna3541	0.926591163	0.000689634	SFXN5	cli-miR-30d-5p
TCONS_00011046	rna3754	0.940142555	0.000689634	ADGRA3	cli-miR-30d-5p
TCONS_00011046	rna7576	0.945185954	0.002037266	CACHD1	cli-miR-30d-5p
TCONS_00014720	rna10302	0.967530689	0.003191815	ATP11C	cli-miR-30d-5p
TCONS_00014720	rna10701	0.965452683	0.000653254	DOLPP1	cli-miR-30d-5p
TCONS_00014720	rna11769	0.968027807	0.000219429	TRRAP	cli-miR-30d-5p
TCONS_00014720	rna13294	0.932177836	0.002144307	ATP2B1	cli-miR-30d-5p
TCONS_00014720	rna13520	0.900212358	0.000653254	A306_00011824	cli-miR-30d-5p
TCONS_00014720	rna14665	0.908084095	0.001296511	RFT1	cli-miR-30d-5p
TCONS_00014720	rna16097	0.936085861	0.000219429	YTHDF2	cli-miR-30d-5p
TCONS_00014720	rna18244	0.935493701	0.000653254	FZR1	cli-miR-30d-5p
TCONS_00014720	rna1830	0.957406548	0.000219429	POGLUT1	cli-miR-30d-5p
TCONS_00014720	rna2169	0.97004906	0.000219429	RNF219	cli-miR-30d-5p
TCONS_00014720	rna2823	0.958683669	0.001296511	STT3B	cli-miR-30d-5p
TCONS_00014720	rna3541	0.926078233	0.000219429	SFXN5	cli-miR-30d-5p
TCONS_00014720	rna3754	0.956302728	0.000219429	ADGRA3	cli-miR-30d-5p
TCONS_00014720	rna465	0.972354694	0.000653254	B4GALT6	cli-miR-30d-5p
TCONS_00014720	rna5675	0.939620038	0.000219429	LRRC17	cli-miR-30d-5p
TCONS_00014720	rna6050	0.96713076	0.002144307	CCNT2	cli-miR-30d-5p
TCONS_00014720	rna9845	0.932378644	0.000653254	LSM14B	cli-miR-30d-5p
TCONS_00058571	rna11769	0.930393246	0.00010449	TRRAP	cli-miR-30d-5p
TCONS_00058571	rna13520	0.903204414	0.000312032	A306_00011824	cli-miR-30d-5p
TCONS_00058571	rna1830	0.900089921	0.00010449	POGLUT1	cli-miR-30d-5p
TCONS_00058571	rna2169	0.922640684	0.00010449	RNF219	cli-miR-30d-5p
TCONS_00058571	rna465	0.908964369	0.000312032	B4GALT6	cli-miR-30d-5p
TCONS_00058571	rna6050	0.917934128	0.00103057	CCNT2	cli-miR-30d-5p
TCONS_00066712	rna10166	0.979537616	0.002403939	AIDA	cli-miR-30d-5p
TCONS_00066712	rna10701	0.95947679	0.002403939	DOLPP1	cli-miR-30d-5p
TCONS_00066712	rna11769	0.96873146	0.000815022	TRRAP	cli-miR-30d-5p
TCONS_00066712	rna14665	0.92240317	0.004727047	RFT1	cli-miR-30d-5p
TCONS_00066712	rna16097	0.952482507	0.000815022	YTHDF2	cli-miR-30d-5p
TCONS_00066712	rna1830	0.970309419	0.000815022	POGLUT1	cli-miR-30d-5p
TCONS_00066712	rna2169	0.977478163	0.000815022	RNF219	cli-miR-30d-5p
TCONS_00066712	rna2823	0.989337353	0.004727047	STT3B	cli-miR-30d-5p
TCONS_00066712	rna3541	0.915003882	0.000815022	SFXN5	cli-miR-30d-5p
TCONS_00066712	rna3754	0.974693657	0.000815022	ADGRA3	cli-miR-30d-5p
TCONS_00066712	rna465	0.981379078	0.002403939	B4GALT6	cli-miR-30d-5p
TCONS_00066712	rna5675	0.944166051	0.000815022	LRRC17	cli-miR-30d-5p
TCONS_00066712	rna9845	0.927912816	0.002403939	LSM14B	cli-miR-30d-5p
TCONS_00067455	rna10166	0.911005888	0.000653254	AIDA	cli-miR-30d-5p
TCONS_00067455	rna13294	0.922676007	0.002144307	ATP2B1	cli-miR-30d-5p
TCONS_00067455	rna1830	0.908943866	0.000219429	POGLUT1	cli-miR-30d-5p
TCONS_00067455	rna3541	0.946183465	0.000219429	SFXN5	cli-miR-30d-5p
TCONS_00067455	rna3754	0.93805682	0.000219429	ADGRA3	cli-miR-30d-5p
TCONS_00067455	rna7576	0.957764838	0.000653254	CACHD1	cli-miR-30d-5p
TCONS_00067455	rna9843	0.917862866	0.000219429	LSM14B	cli-miR-30d-5p
TCONS_00052179	rna10302	0.9590604	0.004229601	ATP11C	cli-miR-30d-5p
TCONS_00052179	rna4839	0.943295618	0.00172336	GTPBP1	cli-miR-30d-5p
TCONS_00026989	rna9845	0.923755704	0.002800234	LSM14B	cli-miR-30d-5p
TCONS_00052179	rna9845	0.909972791	0.000869663	LSM14B	cli-miR-30d-5p
TCONS_00002225	rna10853	0.942865502	0.02720947	CLSTN1	cli-miR-30d-5p
TCONS_00002225	rna12155	0.963104097	0.02045398	LGR5	cli-miR-30d-5p
TCONS_00002225	rna13520	0.926013204	0.02045398	A306_00011824	cli-miR-30d-5p
TCONS_00002225	rna4089	0.927689565	0.006849315	CHD4	cli-miR-30d-5p
TCONS_00002225	rna7576	0.959710338	0.02045398	CACHD1	cli-miR-30d-5p
TCONS_00003307	rna11177	0.971201846	0.02283105	STAU1	cli-miR-30d-5p
TCONS_00003307	rna11769	0.965256745	0.0451919	TRRAP	cli-miR-30d-5p
TCONS_00003307	rna12948	0.955541877	0.02283105	A306_00011388	cli-miR-30d-5p
TCONS_00003307	rna16097	0.95620397	0.0451919	YTHDF2	cli-miR-30d-5p
TCONS_00003307	rna1830	0.973939194	0.0451919	POGLUT1	cli-miR-30d-5p
TCONS_00003307	rna2169	0.975855219	0.0451919	RNF219	cli-miR-30d-5p
TCONS_00003307	rna2723	0.975753512	0.02283105	A306_00002652	cli-miR-30d-5p
TCONS_00003307	rna3541	0.916426842	0.0451919	SFXN5	cli-miR-30d-5p
TCONS_00003307	rna3754	0.976751162	0.0451919	ADGRA3	cli-miR-30d-5p
TCONS_00003307	rna4089	0.917600121	0.02283105	CHD4	cli-miR-30d-5p
TCONS_00003307	rna4158	0.909484558	0.02283105	MPZL1	cli-miR-30d-5p
TCONS_00003307	rna4660	0.966261376	0.02283105	NFYB	cli-miR-30d-5p
TCONS_00003307	rna480	0.96234992	0.0451919	ZNF521	cli-miR-30d-5p
TCONS_00003307	rna5675	0.961319358	0.0451919	LRRC17	cli-miR-30d-5p
TCONS_00011046	rna11177	0.901526768	0.02739726	STAU1	cli-miR-30d-5p
TCONS_00011046	rna2723	0.926683616	0.02739726	A306_00002652	cli-miR-30d-5p
TCONS_00011046	rna4089	0.970631046	0.02739726	CHD4	cli-miR-30d-5p
TCONS_00011046	rna4158	0.933081721	0.02739726	MPZL1	cli-miR-30d-5p
TCONS_00011046	rna4660	0.91851815	0.02739726	NFYB	cli-miR-30d-5p
TCONS_00014720	rna10998	0.935499528	0.01598174	HP1BP3	cli-miR-30d-5p
TCONS_00014720	rna11177	0.974871843	0.01598174	STAU1	cli-miR-30d-5p
TCONS_00014720	rna12948	0.958995853	0.01598174	A306_00011388	cli-miR-30d-5p
TCONS_00014720	rna13131	0.918532114	0.04728944	HN1L	cli-miR-30d-5p
TCONS_00014720	rna14246	0.925004763	0.04728944	YEATS2	cli-miR-30d-5p
TCONS_00014720	rna2723	0.940653712	0.01598174	A306_00002652	cli-miR-30d-5p
TCONS_00014720	rna4089	0.912634104	0.01598174	CHD4	cli-miR-30d-5p
TCONS_00014720	rna4660	0.935193653	0.01598174	NFYB	cli-miR-30d-5p
TCONS_00014720	rna480	0.960389658	0.03174404	ZNF521	cli-miR-30d-5p
TCONS_00014720	rna6536	0.93716411	0.04728944	A306_00006456	cli-miR-30d-5p
TCONS_00014720	rna7091	0.930493428	0.01598174	SH3GL3	cli-miR-30d-5p
TCONS_00014720	rna7551	0.97195396	0.03174404	LRRC40	cli-miR-30d-5p
TCONS_00018486	rna12401	0.908852125	0.01366728	A306_00010304	cli-miR-30d-5p
TCONS_00018486	rna1830	0.911297155	0.01366728	POGLUT1	cli-miR-30d-5p
TCONS_00018486	rna3541	0.934465629	0.01366728	SFXN5	cli-miR-30d-5p
TCONS_00018486	rna480	0.913448112	0.01366728	ZNF521	cli-miR-30d-5p
TCONS_00020810	rna10998	0.913577486	0.02283105	HP1BP3	cli-miR-30d-5p
TCONS_00020810	rna11177	0.95382389	0.02283105	STAU1	cli-miR-30d-5p
TCONS_00020810	rna11769	0.935822838	0.0451919	TRRAP	cli-miR-30d-5p
TCONS_00020810	rna12948	0.917646775	0.02283105	A306_00011388	cli-miR-30d-5p
TCONS_00020810	rna16097	0.905621535	0.0451919	YTHDF2	cli-miR-30d-5p
TCONS_00020810	rna1830	0.920921772	0.0451919	POGLUT1	cli-miR-30d-5p
TCONS_00020810	rna2169	0.950317607	0.0451919	RNF219	cli-miR-30d-5p
TCONS_00020810	rna2723	0.900155817	0.02283105	A306_00002652	cli-miR-30d-5p
TCONS_00020810	rna3541	0.939684414	0.0451919	SFXN5	cli-miR-30d-5p
TCONS_00020810	rna3754	0.943838092	0.0451919	ADGRA3	cli-miR-30d-5p
TCONS_00020810	rna4158	0.906437198	0.02283105	MPZL1	cli-miR-30d-5p
TCONS_00020810	rna4660	0.934361501	0.02283105	NFYB	cli-miR-30d-5p
TCONS_00020810	rna480	0.96890207	0.0451919	ZNF521	cli-miR-30d-5p
TCONS_00020810	rna5675	0.910872853	0.0451919	LRRC17	cli-miR-30d-5p
TCONS_00020810	rna7091	0.927165897	0.02283105	SH3GL3	cli-miR-30d-5p
TCONS_00020810	rna7551	0.921516989	0.0451919	LRRC40	cli-miR-30d-5p
TCONS_00026989	rna10998	0.954256305	0.03196347	HP1BP3	cli-miR-30d-5p
TCONS_00026989	rna407	0.966553355	0.03196347	PLAG1	cli-miR-30d-5p
TCONS_00030601	rna532	0.916360223	0.02272656	EPB41L3	cli-miR-30d-5p
TCONS_00034673	rna12155	0.981052992	0.04062712	LGR5	cli-miR-30d-5p
TCONS_00034673	rna12401	0.931018254	0.02724053	A306_00010304	cli-miR-30d-5p
TCONS_00034673	rna13520	0.93915944	0.04062712	A306_00011824	cli-miR-30d-5p
TCONS_00034673	rna1830	0.915998976	0.02724053	POGLUT1	cli-miR-30d-5p
TCONS_00034673	rna2723	0.909802693	0.01369863	A306_00002652	cli-miR-30d-5p
TCONS_00034673	rna3541	0.925266599	0.02724053	SFXN5	cli-miR-30d-5p
TCONS_00034673	rna3754	0.927921573	0.02724053	ADGRA3	cli-miR-30d-5p
TCONS_00034673	rna4089	0.937491694	0.01369863	CHD4	cli-miR-30d-5p
TCONS_00034673	rna4158	0.927137196	0.01369863	MPZL1	cli-miR-30d-5p
TCONS_00034673	rna445	0.902152078	0.02724053	A306_00001520	cli-miR-30d-5p
TCONS_00034673	rna4660	0.908735489	0.01369863	NFYB	cli-miR-30d-5p
TCONS_00034673	rna480	0.91717786	0.02724053	ZNF521	cli-miR-30d-5p
TCONS_00034673	rna7576	0.976858181	0.04062712	CACHD1	cli-miR-30d-5p
TCONS_00040060	rna445	0.908012769	0.03174404	A306_00001520	cli-miR-30d-5p
TCONS_00040060	rna7576	0.91096471	0.04728944	CACHD1	cli-miR-30d-5p
TCONS_00040060	rna9843	0.973414755	0.03174404	LSM14B	cli-miR-30d-5p
TCONS_00041342	rna1830	0.909380634	0.03623711	POGLUT1	cli-miR-30d-5p
TCONS_00041342	rna3541	0.960657241	0.03623711	SFXN5	cli-miR-30d-5p
TCONS_00041342	rna3754	0.919065877	0.03623711	ADGRA3	cli-miR-30d-5p
TCONS_00041342	rna4158	0.912220592	0.01826484	MPZL1	cli-miR-30d-5p
TCONS_00041342	rna445	0.930702474	0.03623711	A306_00001520	cli-miR-30d-5p
TCONS_00041342	rna4660	0.911163029	0.01826484	NFYB	cli-miR-30d-5p
TCONS_00041342	rna480	0.924963655	0.03623711	ZNF521	cli-miR-30d-5p
TCONS_00044698	rna10166	0.934164418	0.01366728	AIDA	cli-miR-30d-5p
TCONS_00044698	rna10701	0.91939751	0.01366728	DOLPP1	cli-miR-30d-5p
TCONS_00044698	rna10853	0.924710393	0.01820215	CLSTN1	cli-miR-30d-5p
TCONS_00044698	rna11769	0.933138758	0.009121971	TRRAP	cli-miR-30d-5p
TCONS_00044698	rna12401	0.938454425	0.009121971	A306_00010304	cli-miR-30d-5p
TCONS_00044698	rna13294	0.91756125	0.02272656	ATP2B1	cli-miR-30d-5p
TCONS_00044698	rna16097	0.935046927	0.009121971	YTHDF2	cli-miR-30d-5p
TCONS_00044698	rna1830	0.936714209	0.009121971	POGLUT1	cli-miR-30d-5p
TCONS_00044698	rna2745	0.90120969	0.01820215	CBX3	cli-miR-30d-5p
TCONS_00044698	rna2823	0.916470095	0.01820215	STT3B	cli-miR-30d-5p
TCONS_00044698	rna3541	0.921163732	0.009121971	SFXN5	cli-miR-30d-5p
TCONS_00044698	rna3754	0.945104376	0.009121971	ADGRA3	cli-miR-30d-5p
TCONS_00044698	rna445	0.935813452	0.009121971	A306_00001520	cli-miR-30d-5p
TCONS_00044698	rna465	0.90040627	0.01366728	B4GALT6	cli-miR-30d-5p
TCONS_00044698	rna480	0.920284537	0.009121971	ZNF521	cli-miR-30d-5p
TCONS_00044698	rna5517	0.937787689	0.01820215	BDNF	cli-miR-30d-5p
TCONS_00044698	rna5675	0.917572406	0.009121971	LRRC17	cli-miR-30d-5p
TCONS_00044698	rna6050	0.906414565	0.02272656	CCNT2	cli-miR-30d-5p
TCONS_00044698	rna6536	0.915271018	0.01366728	A306_00006456	cli-miR-30d-5p
TCONS_00044698	rna7576	0.93207302	0.01366728	CACHD1	cli-miR-30d-5p
TCONS_00044698	rna7863	0.923506443	0.01820215	ACTL6A	cli-miR-30d-5p
TCONS_00044698	rna9843	0.911232163	0.009121971	LSM14B	cli-miR-30d-5p
TCONS_00052179	rna10998	0.900787789	0.01826484	HP1BP3	cli-miR-30d-5p
TCONS_00052179	rna11177	0.962630133	0.01826484	STAU1	cli-miR-30d-5p
TCONS_00052179	rna11769	0.958149668	0.03623711	TRRAP	cli-miR-30d-5p
TCONS_00052179	rna12401	0.958333696	0.03623711	A306_00010304	cli-miR-30d-5p
TCONS_00052179	rna12948	0.971827846	0.01826484	A306_00011388	cli-miR-30d-5p
TCONS_00052179	rna16097	0.930329274	0.03623711	YTHDF2	cli-miR-30d-5p
TCONS_00052179	rna1830	0.958784604	0.03623711	POGLUT1	cli-miR-30d-5p
TCONS_00052179	rna2169	0.966279973	0.03623711	RNF219	cli-miR-30d-5p
TCONS_00052179	rna2723	0.945757437	0.01826484	A306_00002652	cli-miR-30d-5p
TCONS_00052179	rna3541	0.923212578	0.03623711	SFXN5	cli-miR-30d-5p
TCONS_00052179	rna3754	0.953040337	0.03623711	ADGRA3	cli-miR-30d-5p
TCONS_00052179	rna4089	0.903785207	0.01826484	CHD4	cli-miR-30d-5p
TCONS_00052179	rna4660	0.944327124	0.01826484	NFYB	cli-miR-30d-5p
TCONS_00052179	rna480	0.955068345	0.03623711	ZNF521	cli-miR-30d-5p
TCONS_00052179	rna5675	0.938227514	0.03623711	LRRC17	cli-miR-30d-5p
TCONS_00052179	rna7091	0.91678777	0.01826484	SH3GL3	cli-miR-30d-5p
TCONS_00052179	rna7551	0.927429542	0.03623711	LRRC40	cli-miR-30d-5p
TCONS_00053887	rna10853	0.916267757	0.00913242	CLSTN1	cli-miR-30d-5p
TCONS_00053887	rna12155	0.941022006	0.006849315	LGR5	cli-miR-30d-5p
TCONS_00053887	rna445	0.932597241	0.00456621	A306_00001520	cli-miR-30d-5p
TCONS_00053887	rna4527	0.939082776	0.00913242	PKP2	cli-miR-30d-5p
TCONS_00053887	rna7576	0.962314446	0.006849315	CACHD1	cli-miR-30d-5p
TCONS_00053887	rna9843	0.974415405	0.00456621	LSM14B	cli-miR-30d-5p
TCONS_00058571	rna11177	0.922620058	0.01141553	STAU1	cli-miR-30d-5p
TCONS_00058571	rna12401	0.905621263	0.02272656	A306_00010304	cli-miR-30d-5p
TCONS_00058571	rna4089	0.921292004	0.01141553	CHD4	cli-miR-30d-5p
TCONS_00058571	rna6536	0.943244516	0.03393382	A306_00006456	cli-miR-30d-5p
TCONS_00066712	rna10998	0.94125694	0.02968037	HP1BP3	cli-miR-30d-5p
TCONS_00066712	rna11177	0.967962527	0.02968037	STAU1	cli-miR-30d-5p
TCONS_00066712	rna12948	0.931791663	0.02968037	A306_00011388	cli-miR-30d-5p
TCONS_00066712	rna2723	0.964986004	0.02968037	A306_00002652	cli-miR-30d-5p
TCONS_00066712	rna407	0.901040775	0.02968037	PLAG1	cli-miR-30d-5p
TCONS_00066712	rna4089	0.902356895	0.02968037	CHD4	cli-miR-30d-5p
TCONS_00066712	rna4158	0.911546141	0.02968037	MPZL1	cli-miR-30d-5p
TCONS_00066712	rna4660	0.955274284	0.02968037	NFYB	cli-miR-30d-5p
TCONS_00066712	rna7091	0.930966971	0.02968037	SH3GL3	cli-miR-30d-5p
TCONS_00067455	rna12401	0.914202738	0.03174404	A306_00010304	cli-miR-30d-5p
TCONS_00067455	rna4158	0.936719434	0.01598174	MPZL1	cli-miR-30d-5p
TCONS_00067455	rna445	0.92864328	0.03174404	A306_00001520	cli-miR-30d-5p
TCONS_00067455	rna4660	0.917437495	0.01598174	NFYB	cli-miR-30d-5p
TCONS_00067455	rna480	0.930182769	0.03174404	ZNF521	cli-miR-30d-5p
TCONS_00071000	rna10302	0.914086177	0.02724053	ATP11C	cli-miR-30d-5p
TCONS_00071000	rna10853	0.909987183	0.01820215	CLSTN1	cli-miR-30d-5p
TCONS_00071000	rna11769	0.904763064	0.009121971	TRRAP	cli-miR-30d-5p
TCONS_00071000	rna12401	0.921134829	0.009121971	A306_00010304	cli-miR-30d-5p
TCONS_00071000	rna13294	0.912324016	0.02272656	ATP2B1	cli-miR-30d-5p
TCONS_00071000	rna13520	0.947935018	0.01366728	A306_00011824	cli-miR-30d-5p
TCONS_00071000	rna1830	0.939000364	0.009121971	POGLUT1	cli-miR-30d-5p
TCONS_00071000	rna2169	0.905380805	0.009121971	RNF219	cli-miR-30d-5p
TCONS_00071000	rna2723	0.93957348	0.00456621	A306_00002652	cli-miR-30d-5p
TCONS_00071000	rna3754	0.923041683	0.009121971	ADGRA3	cli-miR-30d-5p
TCONS_00071000	rna4089	0.940897626	0.00456621	CHD4	cli-miR-30d-5p
TCONS_00071000	rna4527	0.930646781	0.01820215	PKP2	cli-miR-30d-5p
TCONS_00071000	rna6536	0.906152902	0.01366728	A306_00006456	cli-miR-30d-5p
TCONS_00071000	rna7576	0.910080596	0.01366728	CACHD1	cli-miR-30d-5p
TCONS_00026989	rna6003	0.934279382	8.10E-07	SNX4	cli-miR-30d-5p
TCONS_00011046	rna9057	0.950041271	3.27E-07	GLT1D1	cli-miR-30d-5p
TCONS_00066712	rna13294	0.968287244	2.32E-06	ATP2B1	cli-miR-30d-5p
TCONS_00026989	rna12801	0.920629417	0.000102696	RERGL	cli-miR-30d-5p
TCONS_00066712	rna7863	0.974928526	8.08E-05	ACTL6A	cli-miR-30d-5p
TCONS_00003307	rna2745	0.988280554	3.41E-05	CBX3	cli-miR-30d-5p
TCONS_00003307	rna2823	0.976878091	3.41E-05	STT3B	cli-miR-30d-5p
TCONS_00014720	rna4839	0.976511199	1.00E-05	GTPBP1	cli-miR-30d-5p
TCONS_00026989	rna4839	0.918028883	0.000102696	GTPBP1	cli-miR-30d-5p
TCONS_00011046	rna12155	0.952190249	1.58E-05	LGR5	cli-miR-30d-5p
TCONS_00011046	rna14665	0.927738379	6.23E-05	RFT1	cli-miR-30d-5p
TCONS_00011046	rna465	0.928414028	1.58E-05	B4GALT6	cli-miR-30d-5p
TCONS_00067455	rna12155	0.947340707	2.52E-06	LGR5	cli-miR-30d-5p
TCONS_00067455	rna2823	0.9101992	1.00E-05	STT3B	cli-miR-30d-5p
TCONS_00066712	rna2745	0.980364417	0.004727047	CBX3	cli-miR-30d-5p
TCONS_00066712	rna480	0.962266626	0.000815022	ZNF521	cli-miR-30d-5p
TCONS_00011046	rna4527	0.969970313	0.004012245	PKP2	cli-miR-30d-5p
TCONS_00067455	rna4527	0.957787184	0.001296511	PKP2	cli-miR-30d-5p
TCONS_00003307	rna6536	0.955612401	0.001393359	A306_00006456	cli-miR-30d-5p
TCONS_00034673	rna9057	0.919298665	0.000928936	GLT1D1	cli-miR-30d-5p
TCONS_00066712	rna5517	0.93150296	0.004727047	BDNF	cli-miR-30d-5p
TCONS_00003307	rna14665	0.905053242	0.002752624	RFT1	cli-miR-30d-5p
TCONS_00003307	rna465	0.983231711	0.001393359	B4GALT6	cli-miR-30d-5p
TCONS_00003307	rna5517	0.901638423	0.002752624	BDNF	cli-miR-30d-5p
TCONS_00003307	rna7863	0.983043397	0.002752624	ACTL6A	cli-miR-30d-5p
TCONS_00026989	rna2745	0.904438962	0.005497772	CBX3	cli-miR-30d-5p
TCONS_00026989	rna2823	0.939253732	0.005497772	STT3B	cli-miR-30d-5p
TCONS_00026989	rna7798	0.940477297	0.005497772	TRPC1	cli-miR-30d-5p
TCONS_00071000	rna465	0.91673877	3.13E-05	B4GALT6	cli-miR-30d-5p
TCONS_00071000	rna7863	0.923922291	6.27E-05	ACTL6A	cli-miR-30d-5p
TCONS_00066712	rna6003	0.945064795	5.24E-07	SNX4	cli-miR-30d-5p
TCONS_00066712	rna6050	0.96072199	9.80E-09	CCNT2	cli-miR-30d-5p
TCONS_00011046	rna7863	0.925446184	6.23E-05	ACTL6A	cli-miR-30d-5p
TCONS_00026989	rna5517	0.910976844	0.000102696	BDNF	cli-miR-30d-5p
TCONS_00016596	rna8940	0.908772753	2.84E-06	SART3	miR-1-y
TCONS_00001557	rna8940	0.969418955	7.34E-06	SART3	miR-1-y
TCONS_00020810	rna10080	0.951042137	2.04E-06	KIF2A	miR-1-y
TCONS_00030759	rna10080	0.916386601	3.19E-06	KIF2A	miR-1-y
TCONS_00002296	rna2999	0.904684308	1.15E-07	TYRO3	miR-1-y
TCONS_00026594	rna10302	0.962803403	1.23E-06	ATP11C	miR-1-y
TCONS_00004012	rna3626	0.906385408	1.44E-06	WHSC1	miR-1-y
TCONS_00017082	rna3626	0.905922584	1.44E-06	WHSC1	miR-1-y
TCONS_00017082	rna3833	0.978315048	4.93E-05	GNPDA2	miR-1-y
TCONS_00017082	rna8125	0.971110523	5.72E-06	EML4	miR-1-y
TCONS_00017082	rna9280	0.945779732	2.83E-05	RAB11FIP4	miR-1-y
TCONS_00024762	rna3626	0.904804194	7.19E-07	WHSC1	miR-1-y
TCONS_00024762	rna3833	0.922352925	2.48E-05	GNPDA2	miR-1-y
TCONS_00024762	rna8125	0.937367194	2.87E-06	EML4	miR-1-y
TCONS_00066712	rna3626	0.977560234	2.06E-05	WHSC1	miR-1-y
TCONS_00066712	rna8125	0.976119732	8.08E-05	EML4	miR-1-y
TCONS_00026989	rna5738	0.939398649	0.000848377	ALG12	miR-1-y
TCONS_00060271	rna10080	0.949994096	4.93E-05	KIF2A	miR-1-y
TCONS_00001557	rna6745	0.960297838	4.68E-05	ALDH18A1	miR-1-y
TCONS_00023058	rna8940	0.978073049	2.48E-05	SART3	miR-1-y
TCONS_00041483	rna8940	0.946801916	1.00E-05	SART3	miR-1-y
TCONS_00066712	rna8940	0.982895111	0.000671275	SART3	miR-1-y
TCONS_00002296	rna11017	0.904772797	7.19E-07	INTS4	miR-1-y
TCONS_00002296	rna6632	0.920198913	7.14E-06	GFRA1	miR-1-y
TCONS_00002296	rna8940	0.934238181	2.48E-05	SART3	miR-1-y
TCONS_00017082	rna11017	0.923317552	1.44E-06	INTS4	miR-1-y
TCONS_00017082	rna8940	0.968871818	4.93E-05	SART3	miR-1-y
TCONS_00030759	rna14641	0.935617929	4.68E-05	MATR3	miR-1-y
TCONS_00030759	rna15464	0.91371362	0.000227568	NUP205	miR-1-y
TCONS_00030759	rna8940	0.933525128	0.000392736	SART3	miR-1-y
TCONS_00017082	rna10080	0.92932799	2.83E-05	KIF2A	miR-1-y
TCONS_00017082	rna10081	0.914272903	2.83E-05	KIF2A	miR-1-y
TCONS_00002296	rna10302	0.904035531	1.42E-05	ATP11C	miR-1-y
TCONS_00004102	rna10302	0.941596522	4.93E-05	ATP11C	miR-1-y
TCONS_00060271	rna2999	0.911691014	8.57E-05	TYRO3	miR-1-y
TCONS_00026594	rna14600	0.977553571	6.04E-06	ERGIC1	miR-1-y
TCONS_00026594	rna16469	0.945457366	2.39E-05	FYTTD1	miR-1-y
TCONS_00030759	rna10302	0.907489269	0.000227568	ATP11C	miR-1-y
TCONS_00030759	rna14600	0.915183704	1.19E-05	ERGIC1	miR-1-y
TCONS_00030759	rna16469	0.915186286	4.68E-05	FYTTD1	miR-1-y
TCONS_00070804	rna6003	0.903512623	7.85E-05	SNX4	miR-1-y
TCONS_00045032	rna8125	0.900775203	1.60E-05	EML4	miR-1-y
TCONS_00060271	rna13003	0.950711577	1.00E-05	TMEM209	miR-1-y
TCONS_00060271	rna1907	0.904024238	2.52E-06	A306_00002941	miR-1-y
TCONS_00001557	rna2999	0.939942657	0.01126079	TYRO3	miR-1-y
TCONS_00001557	rna3626	0.961265936	0.001700358	WHSC1	miR-1-y
TCONS_00001557	rna8125	0.972744178	0.003353919	EML4	miR-1-y
TCONS_00071246	rna3833	0.955371288	0.000219429	GNPDA2	miR-1-y
TCONS_00071246	rna8125	0.92516715	6.27E-05	EML4	miR-1-y
TCONS_00071246	rna9280	0.966933811	0.000156735	RAB11FIP4	miR-1-y
TCONS_00002296	rna10080	0.932550015	0.001538739	KIF2A	miR-1-y
TCONS_00002296	rna10081	0.915541676	0.001538739	KIF2A	miR-1-y
TCONS_00002296	rna10656	0.908615057	0.00010449	DDX31	miR-1-y
TCONS_00002296	rna1272	0.905965714	0.000621198	DSE	miR-1-y
TCONS_00002296	rna12796	0.917214058	0.00010449	MGST1	miR-1-y
TCONS_00002296	rna13003	0.90358619	0.000621198	TMEM209	miR-1-y
TCONS_00002296	rna13020	0.90886259	0.00010449	DNAJC9	miR-1-y
TCONS_00002296	rna13136	0.921482245	0.00010449	ROGDI	miR-1-y
TCONS_00002296	rna1401	0.93052956	0.000621198	SYNCRIP	miR-1-y
TCONS_00002296	rna14029	0.902014645	0.000621198	GMFB	miR-1-y
TCONS_00002296	rna14600	0.925914437	0.000312032	ERGIC1	miR-1-y
TCONS_00002296	rna14641	0.901138364	0.000621198	MATR3	miR-1-y
TCONS_00002296	rna14919	0.902591382	0.00010449	RPA2	miR-1-y
TCONS_00002296	rna15464	0.916658464	0.001538739	NUP205	miR-1-y
TCONS_00002296	rna16476	0.907004186	0.00103057	RBL1	miR-1-y
TCONS_00002296	rna16637	0.926849559	0.00010449	SH3GL1	miR-1-y
TCONS_00002296	rna3325	0.936042504	0.000621198	CPSF2	miR-1-y
TCONS_00002296	rna6491	0.921964911	0.00010449	SLC25A16	miR-1-y
TCONS_00002296	rna6745	0.902691343	0.000621198	ALDH18A1	miR-1-y
TCONS_00002296	rna7223	0.908608819	0.00010449	AAGAB	miR-1-y
TCONS_00002296	rna7683	0.938990233	0.000312032	GPX7	miR-1-y
TCONS_00002296	rna8125	0.915237654	0.000621198	EML4	miR-1-y
TCONS_00003543	rna1401	0.919454304	0.00172336	SYNCRIP	miR-1-y
TCONS_00003543	rna14919	0.929527842	0.000292572	RPA2	miR-1-y
TCONS_00003543	rna15971	0.96417916	0.000292572	XPO6	miR-1-y
TCONS_00003543	rna4527	0.994799483	0.00172336	PKP2	miR-1-y
TCONS_00003543	rna4664	0.956461235	0.000292572	SLC41A2	miR-1-y
TCONS_00003543	rna4925	0.964136152	0.000869663	TMBIM4	miR-1-y
TCONS_00003543	rna6745	0.914696628	0.00172336	ALDH18A1	miR-1-y
TCONS_00003543	rna8125	0.923159159	0.00172336	EML4	miR-1-y
TCONS_00003543	rna8940	0.908377495	0.005866996	SART3	miR-1-y
TCONS_00004012	rna10656	0.907532346	0.000156735	DDX31	miR-1-y
TCONS_00004012	rna11017	0.943934852	0.000467329	INTS4	miR-1-y
TCONS_00004012	rna11132	0.922104824	0.000156735	ADAT1	miR-1-y
TCONS_00004012	rna11760	0.941078484	0.000156735	PRKAR1B	miR-1-y
TCONS_00004012	rna12796	0.932865269	0.000156735	MGST1	miR-1-y
TCONS_00004012	rna13136	0.936724811	0.000156735	ROGDI	miR-1-y
TCONS_00004012	rna2187	0.959108731	0.000467329	KLF12	miR-1-y
TCONS_00004012	rna5738	0.930613282	0.003191815	ALG12	miR-1-y
TCONS_00004012	rna7223	0.928020539	0.000156735	AAGAB	miR-1-y
TCONS_00004012	rna7715	0.94910442	0.000928936	SUCO	miR-1-y
TCONS_00004012	rna874	0.917374947	0.001538739	HNRNPU	miR-1-y
TCONS_00004012	rna9066	0.90573482	0.000156735	ADGRD1	miR-1-y
TCONS_00004012	rna9292	0.949719204	0.000467329	H3F3B	miR-1-y
TCONS_00004012	rna9625	0.903321274	0.000156735	CCNB2	miR-1-y
TCONS_00004102	rna10080	0.905925559	0.003191815	KIF2A	miR-1-y
TCONS_00004102	rna10553	0.908671048	0.000653254	CRB2	miR-1-y
TCONS_00004102	rna10656	0.912952031	0.000219429	DDX31	miR-1-y
TCONS_00004102	rna1272	0.923211648	0.001296511	DSE	miR-1-y
TCONS_00004102	rna13020	0.918796916	0.000219429	DNAJC9	miR-1-y
TCONS_00004102	rna14029	0.917295136	0.001296511	GMFB	miR-1-y
TCONS_00004102	rna14600	0.92304393	0.000653254	ERGIC1	miR-1-y
TCONS_00004102	rna14641	0.948037449	0.001296511	MATR3	miR-1-y
TCONS_00004102	rna14919	0.975157317	0.000219429	RPA2	miR-1-y
TCONS_00004102	rna15971	0.967139288	0.000219429	XPO6	miR-1-y
TCONS_00004102	rna3325	0.905903885	0.001296511	CPSF2	miR-1-y
TCONS_00004102	rna4527	0.980562508	0.001296511	PKP2	miR-1-y
TCONS_00004102	rna4664	0.941126564	0.000219429	SLC41A2	miR-1-y
TCONS_00004102	rna4925	0.971627194	0.000653254	TMBIM4	miR-1-y
TCONS_00004102	rna5738	0.915407296	0.004434275	ALG12	miR-1-y
TCONS_00004102	rna6745	0.947063426	0.001296511	ALDH18A1	miR-1-y
TCONS_00004102	rna8125	0.957474595	0.001296511	EML4	miR-1-y
TCONS_00004102	rna8940	0.934386785	0.004434275	SART3	miR-1-y
TCONS_00004102	rna9625	0.904787185	0.000219429	CCNB2	miR-1-y
TCONS_00013295	rna5738	0.913836918	0.001296511	ALG12	miR-1-y
TCONS_00013295	rna6745	0.912159146	0.000373865	ALDH18A1	miR-1-y
TCONS_00013295	rna6749	0.928223385	0.000373865	NOTCH2	miR-1-y
TCONS_00016596	rna13020	0.909934405	0.000376164	DNAJC9	miR-1-y
TCONS_00016596	rna1401	0.924033698	0.002208918	SYNCRIP	miR-1-y
TCONS_00016596	rna14232	0.917328597	0.000376164	RICTOR	miR-1-y
TCONS_00016596	rna14919	0.929912261	0.000376164	RPA2	miR-1-y
TCONS_00016596	rna15971	0.966409641	0.000376164	XPO6	miR-1-y
TCONS_00016596	rna4527	0.974272779	0.002208918	PKP2	miR-1-y
TCONS_00016596	rna4664	0.957406685	0.000376164	SLC41A2	miR-1-y
TCONS_00016596	rna4925	0.965889847	0.001116413	TMBIM4	miR-1-y
TCONS_00016596	rna6745	0.919867264	0.002208918	ALDH18A1	miR-1-y
TCONS_00016596	rna8125	0.926584243	0.002208918	EML4	miR-1-y
TCONS_00017082	rna10302	0.933314033	0.002293951	ATP11C	miR-1-y
TCONS_00017082	rna10656	0.950715491	0.000156735	DDX31	miR-1-y
TCONS_00017082	rna11132	0.902035816	0.000156735	ADAT1	miR-1-y
TCONS_00017082	rna1272	0.959162	0.000928936	DSE	miR-1-y
TCONS_00017082	rna12796	0.910933665	0.000156735	MGST1	miR-1-y
TCONS_00017082	rna13020	0.923048672	0.000156735	DNAJC9	miR-1-y
TCONS_00017082	rna13136	0.90594136	0.000156735	ROGDI	miR-1-y
TCONS_00017082	rna1401	0.97897908	0.000928936	SYNCRIP	miR-1-y
TCONS_00017082	rna14029	0.960221405	0.000928936	GMFB	miR-1-y
TCONS_00017082	rna14232	0.904021724	0.000156735	RICTOR	miR-1-y
TCONS_00017082	rna14600	0.935612576	0.000467329	ERGIC1	miR-1-y
TCONS_00017082	rna14641	0.958111052	0.000928936	MATR3	miR-1-y
TCONS_00017082	rna14919	0.961151055	0.000156735	RPA2	miR-1-y
TCONS_00017082	rna15971	0.954048242	0.000156735	XPO6	miR-1-y
TCONS_00017082	rna16461	0.920921294	0.000156735	NCL	miR-1-y
TCONS_00017082	rna16469	0.914794791	0.000928936	FYTTD1	miR-1-y
TCONS_00017082	rna16476	0.945023221	0.001538739	RBL1	miR-1-y
TCONS_00017082	rna1907	0.931165759	0.000467329	A306_00002941	miR-1-y
TCONS_00017082	rna3325	0.938822815	0.000928936	CPSF2	miR-1-y
TCONS_00017082	rna3524	0.956338733	0.000467329	GPR137C	miR-1-y
TCONS_00017082	rna3677	0.901951391	0.002293951	TBC1D14	miR-1-y
TCONS_00017082	rna4527	0.936972766	0.000928936	PKP2	miR-1-y
TCONS_00017082	rna4664	0.9063074	0.000156735	SLC41A2	miR-1-y
TCONS_00017082	rna4925	0.984628168	0.000467329	TMBIM4	miR-1-y
TCONS_00017082	rna5738	0.951851953	0.003191815	ALG12	miR-1-y
TCONS_00017082	rna6491	0.927463304	0.000156735	SLC25A16	miR-1-y
TCONS_00017082	rna6745	0.946672376	0.000928936	ALDH18A1	miR-1-y
TCONS_00017082	rna6749	0.911946004	0.000928936	NOTCH2	miR-1-y
TCONS_00017082	rna7223	0.933730546	0.000156735	AAGAB	miR-1-y
TCONS_00017082	rna874	0.939918893	0.001538739	HNRNPU	miR-1-y
TCONS_00017082	rna9066	0.916231588	0.000156735	ADGRD1	miR-1-y
TCONS_00020810	rna10656	0.94440139	0.000470205	DDX31	miR-1-y
TCONS_00020810	rna11017	0.917476952	0.001393359	INTS4	miR-1-y
TCONS_00020810	rna11760	0.968129976	0.000470205	PRKAR1B	miR-1-y
TCONS_00020810	rna12796	0.91317591	0.000470205	MGST1	miR-1-y
TCONS_00020810	rna13020	0.949568115	0.000470205	DNAJC9	miR-1-y
TCONS_00020810	rna1401	0.915557953	0.002752624	SYNCRIP	miR-1-y
TCONS_00020810	rna14600	0.9466137	0.001393359	ERGIC1	miR-1-y
TCONS_00020810	rna14641	0.966930299	0.002752624	MATR3	miR-1-y
TCONS_00020810	rna14919	0.922653429	0.000470205	RPA2	miR-1-y
TCONS_00020810	rna16461	0.968484538	0.000470205	NCL	miR-1-y
TCONS_00020810	rna16469	0.911343007	0.002752624	FYTTD1	miR-1-y
TCONS_00020810	rna16637	0.926454688	0.000470205	SH3GL1	miR-1-y
TCONS_00020810	rna3524	0.90794991	0.001393359	GPR137C	miR-1-y
TCONS_00020810	rna3626	0.952536069	0.001393359	WHSC1	miR-1-y
TCONS_00020810	rna3833	0.913636539	0.009284783	GNPDA2	miR-1-y
TCONS_00020810	rna6632	0.905458363	0.00453157	GFRA1	miR-1-y
TCONS_00020810	rna6745	0.904701378	0.002752624	ALDH18A1	miR-1-y
TCONS_00020810	rna7223	0.909551532	0.000470205	AAGAB	miR-1-y
TCONS_00020810	rna7715	0.972317593	0.002752624	SUCO	miR-1-y
TCONS_00020810	rna8125	0.951244698	0.002752624	EML4	miR-1-y
TCONS_00020810	rna874	0.935596301	0.00453157	HNRNPU	miR-1-y
TCONS_00020810	rna8940	0.94899559	0.009284783	SART3	miR-1-y
TCONS_00020810	rna9066	0.904014819	0.000470205	ADGRD1	miR-1-y
TCONS_00020810	rna9625	0.927291134	0.000470205	CCNB2	miR-1-y
TCONS_00023058	rna10080	0.936311054	0.001538739	KIF2A	miR-1-y
TCONS_00023058	rna10081	0.964071873	0.001538739	KIF2A	miR-1-y
TCONS_00023058	rna10302	0.9366328	0.001538739	ATP11C	miR-1-y
TCONS_00023058	rna10656	0.966576044	0.00010449	DDX31	miR-1-y
TCONS_00023058	rna11017	0.946590767	0.000312032	INTS4	miR-1-y
TCONS_00023058	rna11132	0.960163514	0.00010449	ADAT1	miR-1-y
TCONS_00023058	rna1272	0.935955555	0.000621198	DSE	miR-1-y
TCONS_00023058	rna12796	0.948729829	0.00010449	MGST1	miR-1-y
TCONS_00023058	rna13020	0.927966513	0.00010449	DNAJC9	miR-1-y
TCONS_00023058	rna13136	0.95196649	0.00010449	ROGDI	miR-1-y
TCONS_00023058	rna1401	0.985815849	0.000621198	SYNCRIP	miR-1-y
TCONS_00023058	rna14029	0.969613202	0.000621198	GMFB	miR-1-y
TCONS_00023058	rna14600	0.95187863	0.000312032	ERGIC1	miR-1-y
TCONS_00023058	rna14641	0.952073131	0.000621198	MATR3	miR-1-y
TCONS_00023058	rna14919	0.955791558	0.00010449	RPA2	miR-1-y
TCONS_00023058	rna15464	0.946948926	0.001538739	NUP205	miR-1-y
TCONS_00023058	rna15971	0.932588849	0.00010449	XPO6	miR-1-y
TCONS_00023058	rna16461	0.941043489	0.00010449	NCL	miR-1-y
TCONS_00023058	rna16469	0.938503166	0.000621198	FYTTD1	miR-1-y
TCONS_00023058	rna16476	0.964071524	0.00103057	RBL1	miR-1-y
TCONS_00023058	rna16637	0.916222445	0.00010449	SH3GL1	miR-1-y
TCONS_00023058	rna1907	0.942088405	0.000312032	A306_00002941	miR-1-y
TCONS_00023058	rna3325	0.962959794	0.000621198	CPSF2	miR-1-y
TCONS_00023058	rna3524	0.932244932	0.000312032	GPR137C	miR-1-y
TCONS_00023058	rna3626	0.929697709	0.000312032	WHSC1	miR-1-y
TCONS_00023058	rna3677	0.955836003	0.001538739	TBC1D14	miR-1-y
TCONS_00023058	rna3833	0.963856947	0.002144307	GNPDA2	miR-1-y
TCONS_00023058	rna4925	0.950161498	0.000312032	TMBIM4	miR-1-y
TCONS_00023058	rna5738	0.95684444	0.002144307	ALG12	miR-1-y
TCONS_00023058	rna6003	0.906062366	0.002845886	SNX4	miR-1-y
TCONS_00023058	rna6491	0.938457238	0.00010449	SLC25A16	miR-1-y
TCONS_00023058	rna6701	0.932117758	0.00010449	CHST15	miR-1-y
TCONS_00023058	rna6745	0.950279099	0.000621198	ALDH18A1	miR-1-y
TCONS_00023058	rna6749	0.934165777	0.000621198	NOTCH2	miR-1-y
TCONS_00023058	rna7223	0.947181852	0.00010449	AAGAB	miR-1-y
TCONS_00023058	rna7683	0.909016949	0.000312032	GPX7	miR-1-y
TCONS_00023058	rna7715	0.90174957	0.000621198	SUCO	miR-1-y
TCONS_00023058	rna8125	0.970719839	0.000621198	EML4	miR-1-y
TCONS_00023058	rna874	0.959532937	0.00103057	HNRNPU	miR-1-y
TCONS_00023058	rna9066	0.945591519	0.00010449	ADGRD1	miR-1-y
TCONS_00023058	rna9292	0.926341156	0.000312032	H3F3B	miR-1-y
TCONS_00023058	rna9625	0.909567536	0.00010449	CCNB2	miR-1-y
TCONS_00024762	rna10080	0.914362064	0.001538739	KIF2A	miR-1-y
TCONS_00024762	rna10302	0.921666166	0.001538739	ATP11C	miR-1-y
TCONS_00024762	rna10656	0.941086517	0.00010449	DDX31	miR-1-y
TCONS_00024762	rna11017	0.910721319	0.000312032	INTS4	miR-1-y
TCONS_00024762	rna11760	0.926977733	0.00010449	PRKAR1B	miR-1-y
TCONS_00024762	rna13020	0.903817403	0.00010449	DNAJC9	miR-1-y
TCONS_00024762	rna1401	0.916669081	0.000621198	SYNCRIP	miR-1-y
TCONS_00024762	rna14029	0.900832785	0.000621198	GMFB	miR-1-y
TCONS_00024762	rna14600	0.912294413	0.000312032	ERGIC1	miR-1-y
TCONS_00024762	rna14641	0.942918816	0.000621198	MATR3	miR-1-y
TCONS_00024762	rna14919	0.921886176	0.00010449	RPA2	miR-1-y
TCONS_00024762	rna15464	0.91227404	0.001538739	NUP205	miR-1-y
TCONS_00024762	rna16461	0.918602659	0.00010449	NCL	miR-1-y
TCONS_00024762	rna16476	0.923012609	0.00103057	RBL1	miR-1-y
TCONS_00024762	rna3325	0.934357787	0.000621198	CPSF2	miR-1-y
TCONS_00024762	rna3524	0.905073244	0.000312032	GPR137C	miR-1-y
TCONS_00024762	rna4925	0.921573169	0.000312032	TMBIM4	miR-1-y
TCONS_00024762	rna5738	0.917626312	0.002144307	ALG12	miR-1-y
TCONS_00024762	rna7715	0.928299441	0.000621198	SUCO	miR-1-y
TCONS_00024762	rna874	0.926088276	0.00103057	HNRNPU	miR-1-y
TCONS_00024762	rna8940	0.940232019	0.002144307	SART3	miR-1-y
TCONS_00026594	rna10656	0.965008687	0.000376164	DDX31	miR-1-y
TCONS_00026594	rna11017	0.940465197	0.001116413	INTS4	miR-1-y
TCONS_00026594	rna11132	0.94193738	0.000376164	ADAT1	miR-1-y
TCONS_00026594	rna11760	0.925805074	0.000376164	PRKAR1B	miR-1-y
TCONS_00026594	rna12796	0.950676156	0.000376164	MGST1	miR-1-y
TCONS_00026594	rna13020	0.976574372	0.000376164	DNAJC9	miR-1-y
TCONS_00026594	rna13136	0.940802311	0.000376164	ROGDI	miR-1-y
TCONS_00026594	rna1401	0.979610423	0.002208918	SYNCRIP	miR-1-y
TCONS_00026594	rna14232	0.914734896	0.000376164	RICTOR	miR-1-y
TCONS_00026594	rna14919	0.971387269	0.000376164	RPA2	miR-1-y
TCONS_00026594	rna15971	0.965476072	0.000376164	XPO6	miR-1-y
TCONS_00026594	rna16461	0.968993534	0.000376164	NCL	miR-1-y
TCONS_00026594	rna16637	0.950390141	0.000376164	SH3GL1	miR-1-y
TCONS_00026594	rna1907	0.956504593	0.001116413	A306_00002941	miR-1-y
TCONS_00026594	rna3626	0.961467214	0.001116413	WHSC1	miR-1-y
TCONS_00026594	rna4527	0.920229333	0.002208918	PKP2	miR-1-y
TCONS_00026594	rna4664	0.917993254	0.000376164	SLC41A2	miR-1-y
TCONS_00026594	rna4925	0.969458516	0.001116413	TMBIM4	miR-1-y
TCONS_00026594	rna6491	0.906839397	0.000376164	SLC25A16	miR-1-y
TCONS_00026594	rna6701	0.925526137	0.000376164	CHST15	miR-1-y
TCONS_00026594	rna6745	0.980667205	0.002208918	ALDH18A1	miR-1-y
TCONS_00026594	rna6749	0.959580125	0.002208918	NOTCH2	miR-1-y
TCONS_00026594	rna7223	0.949341424	0.000376164	AAGAB	miR-1-y
TCONS_00026594	rna7715	0.939825227	0.002208918	SUCO	miR-1-y
TCONS_00026594	rna8125	0.986114523	0.002208918	EML4	miR-1-y
TCONS_00026594	rna874	0.95251564	0.003642097	HNRNPU	miR-1-y
TCONS_00026594	rna8940	0.989125031	0.007485352	SART3	miR-1-y
TCONS_00026594	rna9066	0.962628506	0.000376164	ADGRD1	miR-1-y
TCONS_00026594	rna9625	0.941579166	0.000376164	CCNB2	miR-1-y
TCONS_00026989	rna10656	0.920218179	0.000950858	DDX31	miR-1-y
TCONS_00026989	rna11017	0.954316129	0.002800234	INTS4	miR-1-y
TCONS_00026989	rna11132	0.925021372	0.000950858	ADAT1	miR-1-y
TCONS_00026989	rna11760	0.911763131	0.000950858	PRKAR1B	miR-1-y
TCONS_00026989	rna12796	0.911769863	0.000950858	MGST1	miR-1-y
TCONS_00026989	rna13136	0.92238945	0.000950858	ROGDI	miR-1-y
TCONS_00026989	rna2187	0.953187722	0.002800234	KLF12	miR-1-y
TCONS_00026989	rna7223	0.908832625	0.000950858	AAGAB	miR-1-y
TCONS_00026989	rna7715	0.916629013	0.005497772	SUCO	miR-1-y
TCONS_00026989	rna874	0.961182701	0.008995041	HNRNPU	miR-1-y
TCONS_00026989	rna9066	0.906261837	0.000950858	ADGRD1	miR-1-y
TCONS_00026989	rna9292	0.975287199	0.002800234	H3F3B	miR-1-y
TCONS_00029767	rna1401	0.909172315	0.000621198	SYNCRIP	miR-1-y
TCONS_00029767	rna14919	0.91285153	0.00010449	RPA2	miR-1-y
TCONS_00029767	rna15971	0.925197245	0.00010449	XPO6	miR-1-y
TCONS_00029767	rna4527	0.954585685	0.000621198	PKP2	miR-1-y
TCONS_00029767	rna4925	0.943781555	0.000312032	TMBIM4	miR-1-y
TCONS_00029767	rna8125	0.909052981	0.000621198	EML4	miR-1-y
TCONS_00029767	rna8940	0.909046943	0.002144307	SART3	miR-1-y
TCONS_00030759	rna10656	0.921678609	0.000574695	DDX31	miR-1-y
[truncated: 7,121 more rows]
